# Supplementary material for: Yeast culture in weaned lamb feed: a proteomic journey into enhanced rumen health and growth
Source: J Anim Sci Biotechnol. 2025 Aug 1;16:107. doi: 10.1186/s40104-025-01223-8 (PMC12315397; doi:10.1186/s40104-025-01223-8)
Supplement: Supplementary file 1 — Additional file 1: Downregulation of DEPs. [file 40104_2025_1223_MOESM1_ESM.xlsx]

## Sheet: Down
Uniprot	Protein name	Gene name	Molecular weight, kDa	Theoretical isoelectric point (pl)	Unique peptides number	Sequence coverage,%	Fold change	Up or down regulation
W5PC25	Glutathione S-transferase omega OS=Ovis aries OX=9940 GN=LOC101116273 PE=3 SV=1	LOC101116273	27.586	6.84	3	24.48	0.666258	Down
W5PZZ9	Metabolism of cobalamin associated B OS=Ovis aries OX=9940 GN=MMAB PE=3 SV=1	MMAB	25.9405	9.28	3	12.29	0.665941	Down
W5PYR0	4a-hydroxytetrahydrobiopterin dehydratase OS=Ovis aries OX=9940 GN=PCBD2 PE=3 SV=1	PCBD2	11.5301	8.02	2	20.59	0.665633	Down
W5PU75	G protein subunit alpha 11 OS=Ovis aries OX=9940 GN=GNA11 PE=3 SV=1	GNA11	36.7239	5.53	3	8.28	0.665379	Down
W5PCB1	DnaJ heat shock protein family (Hsp40) member C9 OS=Ovis aries OX=9940 GN=DNAJC9 PE=4 SV=1	DNAJC9	30.2411	5.43	3	14.94	0.665079	Down
W5Q045	Transmembrane p24 trafficking protein 3 OS=Ovis aries OX=9940 GN=TMED3 PE=3 SV=1	TMED3	21.8996	5.48	2	14.22	0.664825	Down
W5QAQ9	Ribonucloprotein OS=Ovis aries OX=9940 GN=SNU13 PE=3 SV=1	SNU13	14.1985	8.97	2	15.62	0.66448	Down
W5NYL5	Caspase-1-like OS=Ovis aries OX=9940 GN=LOC101117272 PE=3 SV=1	LOC101117272	55.2552	5.86	2	3.29	0.663876	Down
W5PQA8	Peroxiredoxin-6 OS=Ovis aries OX=9940 GN=PRDX6 PE=3 SV=1	PRDX6	25.2802	6.02	18	74.45	0.663671	Down
W5PC20	VPS37B subunit of ESCRT-I OS=Ovis aries OX=9940 GN=VPS37B PE=3 SV=1	VPS37B	27.3148	7.88	1	4.47	0.662869	Down
W5NW29	Fas associated factor family member 2 OS=Ovis aries OX=9940 GN=FAF2 PE=4 SV=1	FAF2	52.5287	6.15	3	8.54	0.661781	Down
W5Q9A8	Peroxiredoxin like 2B OS=Ovis aries OX=9940 PE=4 SV=1	--	21.7111	7.80	3	13.79	0.66176	Down
W5Q515	Visinin like 1 OS=Ovis aries OX=9940 GN=VSNL1 PE=4 SV=1	VSNL1	22.1423	5.01	1	5.76	0.66162	Down
W5PSM0	Osteoclast stimulating factor 1 OS=Ovis aries OX=9940 GN=OSTF1 PE=4 SV=1	OSTF1	23.7558	5.44	6	36.92	0.661307	Down
W5NTT7	Collagen type I alpha 2 chain OS=Ovis aries OX=9940 GN=COL1A2 PE=4 SV=1	COL1A2	128.973	9.27	18	16.28	0.659815	Down
W5PN42	Lymphatic vessel endothelial hyaluronan receptor 1 OS=Ovis aries OX=9940 GN=LYVE1 PE=4 SV=1	LYVE1	33.7605	8.50	2	6.21	0.659541	Down
W5Q8S0	Mitochondrial ribosomal protein L1 OS=Ovis aries OX=9940 GN=MRPL1 PE=4 SV=1	MRPL1	36.8008	9.02	3	9.85	0.658926	Down
W5PB27	NADH dehydrogenase [ubiquinone] iron-sulfur protein 3, mitochondrial OS=Ovis aries OX=9940 GN=NDUFS3 PE=1 SV=1	NDUFS3	30.3436	8.13	8	31.58	0.658593	Down
W5P4T0	von Hippel-Lindau tumor suppressor OS=Ovis aries OX=9940 GN=VHL PE=3 SV=1	VHL	11.5582	5.53	1	13	0.658371	Down
W5PW29	Uncharacterized protein OS=Ovis aries OX=9940 PE=4 SV=1	--	14.6551	5.86	1	6.15	0.658091	Down
W5QAS3	Cleavage and polyadenylation specificity factor subunit 5 OS=Ovis aries OX=9940 GN=NUDT21 PE=3 SV=1	NUDT21	26.2273	8.85	5	24.23	0.657884	Down
W5PUV9	Radixin OS=Ovis aries OX=9940 GN=RDX PE=4 SV=1	RDX	68.4017	6.03	7	23.92	0.657828	Down
W5P3X6	UBA domain containing 1 OS=Ovis aries OX=9940 GN=UBAC1 PE=4 SV=1	UBAC1	45.0941	4.84	1	3.24	0.657355	Down
W5QC48	TBC1 domain family member 8B OS=Ovis aries OX=9940 GN=TBC1D8B PE=4 SV=1	TBC1D8B	128.591	5.43	2	3.12	0.656977	Down
W5P090	BolA family member 2 OS=Ovis aries OX=9940 PE=3 SV=1	--	16.4647	5.44	2	12.08	0.65661	Down
W5Q278	NUDT8 protein OS=Ovis aries OX=9940 PE=4 SV=1	--	8.29462	6.55	1	13.7	0.656513	Down
W5NVB9	Actin-related protein 2/3 complex subunit 5 OS=Ovis aries OX=9940 GN=ARPC5 PE=3 SV=1	ARPC5	18.2959	9.62	2	13.53	0.656166	Down
W5PWM2	Transmembrane protein 33 OS=Ovis aries OX=9940 GN=TMEM33 PE=3 SV=1	TMEM33	46.7118	10.36	3	6.9	0.655691	Down
W5PQX4	Ribosomal protein OS=Ovis aries OX=9940 GN=RPL10A PE=3 SV=1	RPL10A	24.8032	9.90	8	36.41	0.655357	Down
W5PPR6	Exocyst complex component OS=Ovis aries OX=9940 GN=EXOC6B PE=3 SV=1	EXOC6B	94.2337	5.93	2	2.34	0.655292	Down
W5NPV2	Small nuclear ribonucleoprotein G OS=Ovis aries OX=9940 PE=3 SV=1	--	8.46205	8.98	2	25	0.655278	Down
W5P5N6	Sec1 family domain containing 1 OS=Ovis aries OX=9940 GN=SCFD1 PE=3 SV=1	SCFD1	70.4797	5.80	6	9.49	0.655078	Down
W5QE05	PNKD metallo-beta-lactamase domain containing OS=Ovis aries OX=9940 GN=LOC114108633 PE=4 SV=1	LOC114108633	15.4577	10.58	2	16.9	0.654463	Down
W5Q4U9	Nucleotide binding protein 2 OS=Ovis aries OX=9940 GN=NUBP2 PE=3 SV=1	NUBP2	28.8302	7.11	1	3.31	0.654315	Down
W5QF76	CB1 cannabinoid receptor-interacting protein 1 OS=Ovis aries OX=9940 GN=CNRIP1 PE=3 SV=1	CNRIP1	18.7355	7.95	2	20.61	0.654291	Down
W5PJ63	Hypoxanthine phosphoribosyltransferase OS=Ovis aries OX=9940 GN=LOC101109657 PE=3 SV=1	LOC101109657	24.5224	6.37	1	31.65	0.653768	Down
W5P1P1	Inhibitor of nuclear factor kappa B kinase regulatory subunit gamma OS=Ovis aries OX=9940 GN=IKBKG PE=4 SV=1	IKBKG	47.879	5.56	4	9.2	0.653161	Down
W5PPS6	Clathrin light chain OS=Ovis aries OX=9940 PE=3 SV=1	--	22.9543	4.62	2	8.13	0.653082	Down
W5NVV1	Ras-related protein Rab OS=Ovis aries OX=9940 PE=3 SV=1	--	24.776	7.16	2	9.42	0.653076	Down
W5PHA6	non-specific serine/threonine protein kinase OS=Ovis aries OX=9940 GN=TP53RK PE=3 SV=1	TP53RK	28.0794	9.61	2	7.11	0.652054	Down
W5Q5Q6	Collagen type XIV alpha 1 chain OS=Ovis aries OX=9940 GN=COL14A1 PE=4 SV=1	COL14A1	180.528	5.16	48	35.83	0.651812	Down
W5Q5X6	Mitochondrial ribosomal protein L21 OS=Ovis aries OX=9940 PE=4 SV=1	--	20.1774	9.77	1	5.59	0.651791	Down
A0A6P7EG41	Mitochondrial translational initiation factor 3 OS=Ovis aries OX=9940 GN=MTIF3 PE=3 SV=1	MTIF3	30.0486	9.76	2	11.9	0.65163	Down
W5P7B2	procollagen-proline 3-dioxygenase OS=Ovis aries OX=9940 GN=P3H3 PE=3 SV=1	P3H3	71.172	6.65	3	4.9	0.65099	Down
W5PQR2	Nurim OS=Ovis aries OX=9940 GN=NRM PE=3 SV=1	NRM	29.5912	7.81	2	5.73	0.65023	Down
W5NUN8	Aldo-keto reductase family 1 member A1 OS=Ovis aries OX=9940 GN=AKR1A1 PE=3 SV=1	AKR1A1	36.5901	6.80	12	42.77	0.650202	Down
W5PC90	Glutathione S-transferase omega OS=Ovis aries OX=9940 GN=LOC101115083 PE=3 SV=1	LOC101115083	27.5029	8.39	8	26.75	0.649853	Down
W5PNH4	Autophagy protein 5 OS=Ovis aries OX=9940 GN=ATG5 PE=3 SV=1	ATG5	32.4312	5.57	2	7.64	0.649245	Down
A0A6P3TTV3	Small integral membrane protein 12 OS=Ovis aries OX=9940 GN=SMIM12 PE=3 SV=1	SMIM12	10.7514	8.01	2	21.74	0.649112	Down
W5QGX9	Vesicle-trafficking protein SEC22b OS=Ovis aries OX=9940 GN=SEC22B PE=3 SV=1	SEC22B	23.3849	8.67	3	17.89	0.646339	Down
W5PIE9	Nitrilase 1 OS=Ovis aries OX=9940 GN=NIT1 PE=3 SV=1	NIT1	49.8325	8.68	2	4.6	0.645663	Down
W5P0G8	Prefoldin subunit 3 OS=Ovis aries OX=9940 GN=VBP1 PE=3 SV=1	VBP1	22.4858	6.01	6	29.95	0.645594	Down
W5QDU4	Tetratricopeptide repeat protein 38 OS=Ovis aries OX=9940 GN=TTC38 PE=3 SV=1	TTC38	51.8482	6.02	10	32.47	0.645291	Down
W5QF78	EF-hand domain-containing protein OS=Ovis aries OX=9940 PE=3 SV=1	--	18.2077	4.73	3	21.25	0.645138	Down
W5QIM2	COP9 signalosome subunit 2 OS=Ovis aries OX=9940 GN=COPS2 PE=4 SV=1	COPS2	51.5967	5.36	7	16.03	0.644886	Down
W5Q805	Proteasome 26S subunit, ATPase 6 OS=Ovis aries OX=9940 GN=PSMC6 PE=3 SV=1	PSMC6	45.797	7.64	8	25.81	0.644531	Down
W5PFI7	Vinculin OS=Ovis aries OX=9940 GN=VCL PE=3 SV=1	VCL	116.697	5.75	40	39.38	0.644164	Down
W5NVR8	Collagen type V alpha 1 chain OS=Ovis aries OX=9940 GN=COL5A1 PE=4 SV=1	COL5A1	183.532	5.24	11	8.52	0.643919	Down
W5P4I1	SH3 domain binding glutamate rich protein like 3 OS=Ovis aries OX=9940 PE=3 SV=1	--	19.0778	10.64	3	16.29	0.643672	Down
W5P823	RNA helicase OS=Ovis aries OX=9940 GN=IFIH1 PE=3 SV=1	IFIH1	115.766	5.60	5	5.28	0.642466	Down
A0A6P3EA03	Elongation factor 1-beta OS=Ovis aries OX=9940 GN=LOC114113944 PE=3 SV=1	LOC114113944	24.8048	4.51	4	27.56	0.642174	Down
W5P583	Low molecular weight phosphotyrosine protein phosphatase OS=Ovis aries OX=9940 GN=ACP1 PE=3 SV=1	ACP1	18.1157	6.71	2	14.56	0.641247	Down
W5QEH3	Ring finger protein 25 OS=Ovis aries OX=9940 GN=RNF25 PE=4 SV=1	RNF25	51.3944	5.66	1	1.96	0.639189	Down
W5PLS7	Growth factor receptor bound protein 2 OS=Ovis aries OX=9940 GN=GRB2 PE=4 SV=1	GRB2	25.1894	6.24	4	19.82	0.639116	Down
W5PK05	Aldo-keto reductase family 1 member D1 OS=Ovis aries OX=9940 GN=AKR1D1 PE=3 SV=1	AKR1D1	37.4642	8.05	9	34.05	0.638215	Down
A0A6P3E902	RAS like proto-oncogene A OS=Ovis aries OX=9940 GN=RALA PE=4 SV=1	RALA	23.5398	6.66	3	11.17	0.6382	Down
W5PVD0	RING-type E3 ubiquitin transferase OS=Ovis aries OX=9940 GN=STUB1 PE=4 SV=1	STUB1	33.5788	5.46	7	26.04	0.637924	Down
W5P9U4	Proteasome subunit alpha type OS=Ovis aries OX=9940 GN=PSMA1 PE=3 SV=1	PSMA1	29.5856	6.15	9	39.92	0.637662	Down
A0A8V6VZ54	Cytochrome c1, heme protein, mitochondrial OS=Ovis aries OX=9940 GN=LOC101113599 PE=3 SV=1	LOC101113599	35.3248	9.23	5	23.15	0.636954	Down
W5PSA7	BCL2 associated X, apoptosis regulator OS=Ovis aries OX=9940 GN=BAX PE=3 SV=1	BAX	21.7411	6.31	2	10.82	0.636644	Down
W5PEZ1	Nudix hydrolase 14 OS=Ovis aries OX=9940 PE=4 SV=1	--	21.4156	8.72	1	4.93	0.63649	Down
W5P240	WAP four-disulfide core domain protein 18-like OS=Ovis aries OX=9940 GN=LOC101110777 PE=4 SV=1	LOC101110777	5.91587	8.92	3	28.21	0.636489	Down
W5PAX3	2-oxoglutarate and iron dependent oxygenase domain containing 2 OS=Ovis aries OX=9940 GN=OGFOD2 PE=4 SV=1	OGFOD2	39.1867	6.12	1	2.29	0.636356	Down
W5QC04	SSD domain-containing protein OS=Ovis aries OX=9940 PE=4 SV=1	--	92.7832	5.57	1	0.84	0.634863	Down
W5P3F6	Malignant T-cell-amplified sequence OS=Ovis aries OX=9940 GN=LOC101111215 PE=3 SV=1	LOC101111215	20.7576	8.97	3	14.21	0.634499	Down
W5P7E1	Cytosolic Fe-S cluster assembly factor NUBP1 OS=Ovis aries OX=9940 GN=NUBP1 PE=3 SV=1	NUBP1	34.1981	5.15	2	4.69	0.634305	Down
W5QC63	Armadillo repeat containing 10 OS=Ovis aries OX=9940 GN=ARMC10 PE=3 SV=1	ARMC10	32.1072	7.70	3	10.65	0.634118	Down
W5PD48	CYFIP related Rac1 interactor B OS=Ovis aries OX=9940 GN=CYRIB PE=3 SV=1	CYRIB	42.1153	7.63	2	4.56	0.634025	Down
W5PHQ4	Bis(5'-nucleosyl)-tetraphosphatase [asymmetrical] OS=Ovis aries OX=9940 GN=NUDT2 PE=3 SV=1	NUDT2	16.8693	5.25	3	21.77	0.633901	Down
W5NZ92	Translin associated factor X OS=Ovis aries OX=9940 GN=TSNAX PE=3 SV=1	TSNAX	33.0215	6.10	2	6.55	0.633641	Down
W5PY07	BCL10 immune signaling adaptor OS=Ovis aries OX=9940 GN=BCL10 PE=4 SV=1	BCL10	25.9553	5.44	3	11.74	0.633607	Down
W5Q2N2	Proteasome 26S subunit, non-ATPase 12 OS=Ovis aries OX=9940 GN=PSMD12 PE=3 SV=1	PSMD12	53.0205	6.71	6	14.25	0.633476	Down
W5Q440	GSK3B interacting protein OS=Ovis aries OX=9940 GN=GSKIP PE=3 SV=1	GSKIP	15.7135	4.34	1	7.91	0.633241	Down
W5Q7M3	Signal recognition particle 9 OS=Ovis aries OX=9940 GN=SRP9 PE=4 SV=1	SRP9	7.50167	6.55	2	30.16	0.633096	Down
W5PZH4	isopentenyl-diphosphate Delta-isomerase OS=Ovis aries OX=9940 GN=LOC101108851 PE=3 SV=1	LOC101108851	0	XXXX	3	6.63	0.631689	Down
W5PNT5	Proteasome 26S subunit, non-ATPase 6 OS=Ovis aries OX=9940 GN=PSMD6 PE=4 SV=1	PSMD6	45.5053	5.46	10	27.25	0.631504	Down
W5QAU1	heme oxygenase (biliverdin-producing) OS=Ovis aries OX=9940 PE=3 SV=1	--	30.8502	9.26	4	15.87	0.63091	Down
W5PIS3	NADP-dependent oxidoreductase domain-containing protein OS=Ovis aries OX=9940 PE=3 SV=1	--	36.5762	7.64	3	29.38	0.629957	Down
W5PDC7	Proteasome subunit beta OS=Ovis aries OX=9940 GN=PSMB9 PE=3 SV=1	PSMB9	23.3835	5.22	2	7.76	0.629429	Down
W5NWS0	Uncharacterized protein OS=Ovis aries OX=9940 PE=4 SV=1	--	9.26965	6.97	2	27.16	0.629254	Down
W5PEI2	Asporin OS=Ovis aries OX=9940 GN=ASPN PE=3 SV=1	ASPN	40.513	9.17	11	33.78	0.628977	Down
W5PCN3	Aldo-keto reductase family 1 member B10 OS=Ovis aries OX=9940 PE=3 SV=1	--	34.6468	6.13	1	2.64	0.628664	Down
W5QDD0	glutathione transferase OS=Ovis aries OX=9940 GN=LOC101108092 PE=3 SV=1	LOC101108092	26.7872	6.60	6	40.61	0.627852	Down
W5NQ71	Lysyl oxidase homolog OS=Ovis aries OX=9940 GN=LOX PE=3 SV=1	LOX	37.8257	8.84	2	5.83	0.627831	Down
W5Q6A5	Charged multivesicular body protein 2B OS=Ovis aries OX=9940 GN=CHMP2B PE=3 SV=1	CHMP2B	23.9666	8.52	3	13.62	0.62681	Down
W5PHI8	Dermatopontin OS=Ovis aries OX=9940 GN=DPT PE=3 SV=1	DPT	21.9862	5.08	6	27.86	0.626408	Down
W5PXI3	Afamin OS=Ovis aries OX=9940 GN=AFM PE=4 SV=1	AFM	69.6008	5.48	2	2.65	0.626175	Down
W5PSQ0	Deoxyhypusine hydroxylase OS=Ovis aries OX=9940 GN=DOHH PE=3 SV=1	DOHH	30.9503	5.05	2	7.42	0.625698	Down
W5PRE5	Switching B cell complex subunit SWAP70 OS=Ovis aries OX=9940 GN=SWAP70 PE=4 SV=1	SWAP70	70.5405	6.15	5	8.5	0.625636	Down
W5PEE3	Formin binding protein 1 OS=Ovis aries OX=9940 GN=FNBP1 PE=4 SV=1	FNBP1	71.4871	5.68	2	3.07	0.624787	Down
W5NXE1	Core-binding factor subunit beta OS=Ovis aries OX=9940 GN=CBFB PE=3 SV=1	CBFB	16.4934	5.04	2	9.79	0.623927	Down
W5PEC2	BICD cargo adaptor 2 OS=Ovis aries OX=9940 GN=BICD2 PE=3 SV=1	BICD2	83.787	5.50	6	8.6	0.623905	Down
W5NVB1	Ficolin-2 OS=Ovis aries OX=9940 GN=LOC101107513 PE=3 SV=1	LOC101107513	32.2246	9.05	1	2.11	0.622914	Down
W5PVR4	40S ribosomal protein S17 OS=Ovis aries OX=9940 GN=RPS17 PE=3 SV=1	RPS17	16.1547	9.81	5	41.13	0.622332	Down
W5PDX9	ADP ribosylation factor like GTPase 6 interacting protein 6 OS=Ovis aries OX=9940 GN=ARL6IP6 PE=4 SV=1	ARL6IP6	24.7155	6.31	1	4.42	0.621983	Down
W5NVT8	Nucleolar protein 16 OS=Ovis aries OX=9940 GN=NOP16 PE=3 SV=1	NOP16	21.1393	9.94	2	10.11	0.621856	Down
W5Q4L6	UBX domain protein 1 OS=Ovis aries OX=9940 GN=UBXN1 PE=4 SV=1	UBXN1	33.3595	5.44	4	12.46	0.621806	Down
W5NXN2	FERM domain-containing protein OS=Ovis aries OX=9940 PE=4 SV=1	--	65.4103	5.75	2	35.99	0.621189	Down
W5PD52	Histidine-rich glycoprotein-like OS=Ovis aries OX=9940 PE=4 SV=1	--	37.8124	8.96	1	2.78	0.620987	Down
W5NY88	Proteasome 26S subunit, non-ATPase 10 OS=Ovis aries OX=9940 GN=PSMD10 PE=4 SV=1	PSMD10	20.7876	5.84	2	9.38	0.620249	Down
W5P171	Rho GTPase activating protein 1 OS=Ovis aries OX=9940 GN=ARHGAP1 PE=4 SV=1	ARHGAP1	49.1213	8.83	9	24.53	0.620189	Down
W5NZ80	Niban apoptosis regulator 1 OS=Ovis aries OX=9940 GN=NIBAN1 PE=3 SV=1	NIBAN1	103.358	4.67	7	8.25	0.620177	Down
W5Q0D7	Guanylate-binding protein 1-like OS=Ovis aries OX=9940 GN=LOC101119517 PE=3 SV=1	LOC101119517	67.7244	5.64	2	4.56	0.620174	Down
W5NT24	Tenascin XB OS=Ovis aries OX=9940 GN=TNXB PE=3 SV=1	TNXB	443.328	4.86	71	22.94	0.619979	Down
P62896	Cytochrome c OS=Ovis aries OX=9940 GN=CYCS PE=1 SV=2	CYCS	11.5724	9.52	6	43.81	0.619887	Down
W5QDF4	Glutathione S-transferase OS=Ovis aries OX=9940 GN=GSTM3 PE=3 SV=1	GSTM3	27.3235	5.99	7	36.96	0.619231	Down
W5NQU3	RAN guanine nucleotide release factor OS=Ovis aries OX=9940 GN=RANGRF PE=3 SV=1	RANGRF	20.6953	4.53	1	6.99	0.619018	Down
W5P1C2	Nucleobindin 2 OS=Ovis aries OX=9940 GN=NUCB2 PE=3 SV=1	NUCB2	52.4704	5.05	9	25.17	0.618884	Down
A0A6P7DVB0	Tropomodulin-3 OS=Ovis aries OX=9940 GN=TMOD3 PE=4 SV=1	TMOD3	39.6619	4.94	9	31.82	0.618021	Down
W5P0X8	Ubiquitin domain containing 2 OS=Ovis aries OX=9940 GN=UBTD2 PE=4 SV=1	UBTD2	23.9282	6.01	2	11.37	0.616627	Down
W5PGY0	SPARC OS=Ovis aries OX=9940 GN=SPARC PE=3 SV=1	SPARC	51.3621	5.44	7	15.15	0.615911	Down
W5QHV3	Fatty acid-binding protein, liver OS=Ovis aries OX=9940 GN=FABP1 PE=3 SV=1	FABP1	14.2003	7.78	1	8.66	0.614944	Down
W5PJT1	Placenta associated 9 OS=Ovis aries OX=9940 GN=PLAC9 PE=4 SV=1	PLAC9	8.56544	4.22	3	36.71	0.614829	Down
W5Q0H0	Immunoglobulin binding protein 1 OS=Ovis aries OX=9940 GN=IGBP1 PE=4 SV=1	IGBP1	39.3511	5.37	2	5.57	0.614626	Down
W5Q4M3	Collagen type V alpha 2 chain OS=Ovis aries OX=9940 GN=COL5A2 PE=4 SV=1	COL5A2	144.96	6.28	10	8.01	0.613979	Down
W5P0J8	Farnesyltransferase, CAAX box, alpha OS=Ovis aries OX=9940 GN=FNTA PE=3 SV=1	FNTA	39.3844	5.16	5	15.81	0.61329	Down
W5PT98	ATP synthase subunit O, mitochondrial OS=Ovis aries OX=9940 GN=ATP5PO PE=3 SV=1	ATP5PO	25.9485	9.81	5	27.54	0.612705	Down
W5PA76	Leucine zipper and CTNNBIP1 domain containing OS=Ovis aries OX=9940 GN=LZIC PE=3 SV=1	LZIC	21.5235	4.88	1	5.79	0.612459	Down
W5P5J0	Drebrin 1 OS=Ovis aries OX=9940 GN=DBN1 PE=4 SV=1	DBN1	69.1607	4.35	5	9	0.611192	Down
W5QG67	Collagen type IX alpha 2 chain OS=Ovis aries OX=9940 GN=COL9A2 PE=4 SV=1	COL9A2	62.8461	9.29	1	1.31	0.611119	Down
A0A8V6V4N3	Cytochrome c oxidase subunit OS=Ovis aries OX=9940 GN=LOC101121538 PE=3 SV=1	LOC101121538	10.1865	8.76	5	55.81	0.611115	Down
W5PP47	Cystatin domain-containing protein OS=Ovis aries OX=9940 PE=3 SV=1	--	11.318	6.36	0	30.61	0.610158	Down
W5P4C5	RNA-binding protein 42 OS=Ovis aries OX=9940 GN=RBM42 PE=3 SV=1	RBM42	50.0936	9.66	1	2.09	0.609593	Down
W5PL65	Coatomer subunit epsilon OS=Ovis aries OX=9940 GN=COPE PE=3 SV=1	COPE	34.3638	4.91	1	3.57	0.60926	Down
W5PH55	2'-5' oligoadenylate synthase OS=Ovis aries OX=9940 PE=3 SV=1	--	132.2	8.88	1	0.61	0.608173	Down
W5QH60	Vesicle associated membrane protein 8 OS=Ovis aries OX=9940 GN=VAMP8 PE=3 SV=1	VAMP8	11.3401	8.12	1	8	0.608162	Down
W5QEQ9	Translocase of inner mitochondrial membrane domain containing 1 OS=Ovis aries OX=9940 GN=TIMMDC1 PE=4 SV=1	TIMMDC1	32.0545	8.97	1	3.16	0.607926	Down
W5PF33	GM2 ganglioside activator OS=Ovis aries OX=9940 GN=GM2A PE=4 SV=1	GM2A	18.6735	5.01	4	30.57	0.607246	Down
W5QG63	CAAX prenyl protease OS=Ovis aries OX=9940 GN=ZMPSTE24 PE=3 SV=1	ZMPSTE24	54.7248	7.08	2	5.68	0.606994	Down
W5NWM7	maleylacetoacetate isomerase OS=Ovis aries OX=9940 GN=GSTZ1 PE=3 SV=1	GSTZ1	24.0376	7.65	1	6.94	0.606617	Down
W5Q284	Hyaluronan and proteoglycan link protein 1 OS=Ovis aries OX=9940 GN=HAPLN1 PE=4 SV=1	HAPLN1	38.7797	8.01	4	10.96	0.606102	Down
W5P6Q6	Ubiquitin-fold modifier-conjugating enzyme 1 OS=Ovis aries OX=9940 PE=3 SV=1	--	19.289	6.49	2	9.58	0.60606	Down
W5P405	KH domain-containing RNA-binding protein QKI OS=Ovis aries OX=9940 PE=4 SV=1	--	33.6851	9.16	0	7.84	0.605072	Down
W5NV37	COMM domain containing 10 OS=Ovis aries OX=9940 GN=COMMD10 PE=4 SV=1	COMMD10	24.5663	6.25	2	9.3	0.604158	Down
W5QBA4	Protein RER1 OS=Ovis aries OX=9940 GN=RER1 PE=3 SV=1	RER1	22.8929	9.47	2	10.71	0.603222	Down
W5QGJ0	Calcineurin like EF-hand protein 1 OS=Ovis aries OX=9940 GN=CHP1 PE=4 SV=1	CHP1	24.2674	5.64	6	25.59	0.60268	Down
W5PVS4	Carbonic anhydrase OS=Ovis aries OX=9940 GN=CA13 PE=3 SV=1	CA13	32.9714	9.01	4	14.43	0.602548	Down
W5NZ91	28S ribosomal protein S10, mitochondrial OS=Ovis aries OX=9940 GN=MRPS10 PE=3 SV=1	MRPS10	22.5581	9.34	1	6.12	0.60113	Down
W5Q3Y5	DDB1- and CUL4-associated factor 13 OS=Ovis aries OX=9940 GN=DCAF13 PE=3 SV=1	DCAF13	51.4333	9.40	1	5.84	0.601001	Down
W5P4R1	Moesin OS=Ovis aries OX=9940 GN=MSN PE=4 SV=1	MSN	77.5118	7.59	18	35.19	0.600695	Down
W5NSD9	RNA exonuclease 2 OS=Ovis aries OX=9940 GN=REXO2 PE=3 SV=1	REXO2	24.2067	5.75	3	13.15	0.60036	Down
W5PQA3	39S ribosomal protein L28, mitochondrial OS=Ovis aries OX=9940 GN=MRPL28 PE=3 SV=1	MRPL28	29.9536	9.16	4	12.5	0.599874	Down
W5Q5E9	Small nuclear ribonucleoprotein polypeptide A' OS=Ovis aries OX=9940 GN=SNRPA1 PE=3 SV=1	SNRPA1	25.24	8.96	4	15.79	0.598295	Down
W5PE52	Caspase recruitment domain-containing protein 19 OS=Ovis aries OX=9940 PE=4 SV=1	--	26.7524	9.19	1	4.15	0.598204	Down
W5NZZ3	V-type proton ATPase subunit F OS=Ovis aries OX=9940 GN=ATP6V1F PE=3 SV=1	ATP6V1F	13.3983	5.52	4	30.25	0.598126	Down
W5QIU5	Glia maturation factor OS=Ovis aries OX=9940 GN=GMFB PE=3 SV=1	GMFB	16.7132	5.19	2	23.94	0.597213	Down
W5Q423	Single-strand-selective monofunctional uracil-DNA glycosylase 1 OS=Ovis aries OX=9940 GN=SMUG1 PE=3 SV=1	SMUG1	16.0093	5.68	1	6.94	0.596905	Down
W5PC00	Aldo-keto reductase family 1 member B OS=Ovis aries OX=9940 GN=AKR1B1 PE=3 SV=1	AKR1B1	35.9153	5.95	3	18.35	0.596192	Down
W5PDS7	Mitochondrial ribosomal protein S23 OS=Ovis aries OX=9940 GN=MRPS23 PE=4 SV=1	MRPS23	21.5495	8.57	5	30	0.595776	Down
W5P697	Cytochrome c oxidase assembly factor 7 OS=Ovis aries OX=9940 GN=LOC101116001 PE=3 SV=1	LOC101116001	25.8651	5.47	4	22.94	0.595083	Down
A0A6P7EW54	Sorting nexin OS=Ovis aries OX=9940 GN=SNX5 PE=3 SV=1	SNX5	46.8355	6.31	7	17.82	0.595004	Down
W5Q894	Glutathione S-transferase kappa OS=Ovis aries OX=9940 GN=GSTK1 PE=3 SV=1	GSTK1	25.7352	8.49	3	16.37	0.593713	Down
W5PDR6	Exocyst complex component 7 OS=Ovis aries OX=9940 GN=EXOC7 PE=3 SV=1	EXOC7	83.5493	6.90	4	6	0.593629	Down
W5PY34	dimethylargininase OS=Ovis aries OX=9940 GN=DDAH1 PE=3 SV=1	DDAH1	36.711	8.45	4	13.35	0.592612	Down
W5PEL2	Osteoglycin OS=Ovis aries OX=9940 GN=OGN PE=3 SV=1	OGN	31.9756	5.14	11	37.79	0.592288	Down
W5Q826	Canopy FGF signaling regulator 4 OS=Ovis aries OX=9940 GN=CNPY4 PE=4 SV=1	CNPY4	25.8947	4.60	2	8.76	0.59084	Down
W5P359	Stress induced phosphoprotein 1 OS=Ovis aries OX=9940 GN=STIP1 PE=4 SV=1	STIP1	68.1633	6.81	25	34.63	0.590719	Down
Q6Q312	40S ribosomal protein S26 OS=Ovis aries OX=9940 GN=RPS26 PE=3 SV=3	RPS26	12.9854	11.01	1	10.43	0.590073	Down
W5QIX6	Exocyst complex component 5 OS=Ovis aries OX=9940 GN=EXOC5 PE=3 SV=1	EXOC5	82.1492	6.43	1	1.69	0.589455	Down
W5NQK9	S100 calcium binding protein A8 OS=Ovis aries OX=9940 GN=S100A8 PE=4 SV=1	S100A8	11.3099	5.27	3	28.87	0.589338	Down
W5Q7Y1	Prolyl 3-hydroxylase family member 4 (inactive) OS=Ovis aries OX=9940 GN=P3H4 PE=4 SV=1	P3H4	33.0015	4.34	1	3.86	0.587063	Down
W5Q0I5	Doublecortin domain-containing protein OS=Ovis aries OX=9940 PE=4 SV=1	--	250.42	4.41	1	0.3	0.586801	Down
Q6A1I3	Acidic leucine-rich nuclear phosphoprotein 32 family member B OS=Ovis aries OX=9940 GN=ANP32B PE=2 SV=1	ANP32B	29.7406	3.95	0	15.33	0.586731	Down
W5NRG9	Adipogenesis regulatory factor OS=Ovis aries OX=9940 PE=4 SV=1	--	5.83249	6.27	1	25	0.586447	Down
W5Q802	Mitochondrial ribosomal protein L40 OS=Ovis aries OX=9940 PE=3 SV=1	--	23.0525	9.99	3	9.05	0.586286	Down
W5PW27	Cytochrome c oxidase subunit 5B, mitochondrial OS=Ovis aries OX=9940 GN=LOC101110664 PE=1 SV=1	LOC101110664	15.2405	8.81	5	28.67	0.586072	Down
A0A6P3TBG1	Spliceosome-associated protein CWC15 homolog OS=Ovis aries OX=9940 GN=CWC15 PE=3 SV=1	CWC15	26.8685	5.34	1	4.76	0.586051	Down
W5NT26	Scavenger receptor cysteine rich family member with 5 domains OS=Ovis aries OX=9940 GN=SSC5D PE=4 SV=1	SSC5D	154.898	8.39	2	2.12	0.585497	Down
W5PKG8	Small nuclear ribonucleoprotein Sm D2 OS=Ovis aries OX=9940 GN=SNRPD2 PE=3 SV=1	SNRPD2	13.5519	10.01	6	55.93	0.585392	Down
W5QDE3	Glutathione S-transferase OS=Ovis aries OX=9940 GN=LOC101108705 PE=3 SV=1	LOC101108705	25.7317	6.09	1	28.44	0.584305	Down
W5NSP7	Costars family protein ABRACL OS=Ovis aries OX=9940 GN=ABRACL PE=3 SV=1	ABRACL	9.07357	6.32	2	26.83	0.584248	Down
W5PJN7	Homer scaffold protein 3 OS=Ovis aries OX=9940 GN=HOMER3 PE=3 SV=1	HOMER3	38.3308	5.80	5	12.93	0.58423	Down
Q9TR30	Cytochrome c oxidase subunit 7A2, mitochondrial (Fragment) OS=Ovis aries OX=9940 GN=COX7A2 PE=1 SV=1	COX7A2	0	FRAGMENT	1	54.17	0.583749	Down
W5PSF3	Diazepam binding inhibitor, acyl-CoA binding protein OS=Ovis aries OX=9940 PE=4 SV=1	--	11.6011	5.26	3	33.66	0.583178	Down
W5NXP5	Mitochondrial ribosomal protein S18C OS=Ovis aries OX=9940 GN=MRPS18C PE=3 SV=1	MRPS18C	16.3305	9.65	1	8.39	0.582747	Down
W5PZM2	Ubiquitin conjugating enzyme E2 I OS=Ovis aries OX=9940 GN=UBE2I PE=3 SV=1	UBE2I	24.222	9.44	2	5.09	0.581053	Down
W5Q987	Caudal type homeobox 4 OS=Ovis aries OX=9940 GN=CDX4 PE=3 SV=1	CDX4	30.7474	9.11	1	4.91	0.580401	Down
W5Q4V5	Basic leucine zipper and W2 domains 1 OS=Ovis aries OX=9940 GN=BZW1 PE=3 SV=1	BZW1	51.6535	7.59	8	15.89	0.580358	Down
W5NZ76	TIMP metallopeptidase inhibitor 2 OS=Ovis aries OX=9940 GN=TIMP2 PE=3 SV=1	TIMP2	23.8975	7.99	3	14.29	0.579922	Down
W5PV42	LDL receptor related protein associated protein 1 OS=Ovis aries OX=9940 GN=LRPAP1 PE=4 SV=1	LRPAP1	36.0827	6.16	7	18.1	0.578707	Down
A0A8V6WHY3	ATP synthase subunit b OS=Ovis aries OX=9940 GN=ATP5PB PE=3 SV=1	ATP5PB	28.7305	9.33	11	39.45	0.57797	Down
W5PXR8	RNA polymerase II subunit J OS=Ovis aries OX=9940 GN=POLR2J PE=3 SV=1	POLR2J	13.6357	5.61	1	6.67	0.577357	Down
A0A6P3EMY0	3-beta-hydroxysteroid-Delta(8), Delta(7)-isomerase OS=Ovis aries OX=9940 GN=EBP PE=3 SV=1	EBP	26.3768	7.75	1	4.35	0.576216	Down
W5NT61	Programmed cell death 10 OS=Ovis aries OX=9940 GN=PDCD10 PE=3 SV=1	PDCD10	25.057	8.58	4	20.47	0.575272	Down
W5Q2S8	Myosin light chain 9 OS=Ovis aries OX=9940 GN=MYL9 PE=4 SV=1	MYL9	34.9873	6.54	8	30.77	0.575143	Down
W5NWJ7	UDP-glucose glycoprotein glucosyltransferase 2 OS=Ovis aries OX=9940 GN=UGGT2 PE=3 SV=1	UGGT2	168.527	6.39	2	1.98	0.573871	Down
B3VSB7	Hippocalcin-like protein 1 OS=Ovis aries OX=9940 GN=HPCAL1 PE=2 SV=1	HPCAL1	22.154	5.21	1	19.17	0.573078	Down
W5QIR2	Chromosome 7 C15orf48 homolog OS=Ovis aries OX=9940 GN=C7H15orf48 PE=4 SV=1	C7H15orf48	9.63345	9.89	3	19.28	0.572582	Down
W5P8G4	NHP2 ribonucleoprotein OS=Ovis aries OX=9940 GN=NHP2 PE=3 SV=1	NHP2	15.7653	5.93	1	7.09	0.570365	Down
W5PXY1	Charged multivesicular body protein 1A OS=Ovis aries OX=9940 GN=CHMP1A PE=3 SV=1	CHMP1A	21.7858	8.95	2	8.67	0.569949	Down
W5PE01	Transgelin OS=Ovis aries OX=9940 GN=TAGLN2 PE=3 SV=1	TAGLN2	26.358	9.04	10	55.27	0.569241	Down
W5NWU0	PrdX deacylase domain-containing protein 1 OS=Ovis aries OX=9940 GN=LOC101122262 PE=3 SV=1	LOC101122262	19.9978	6.19	2	6.74	0.568981	Down
A0A6P7E5B2	Cytochrome c oxidase subunit 7C, mitochondrial OS=Ovis aries OX=9940 GN=LOC114115573 PE=1 SV=1	LOC114115573	7.31466	11.40	1	14.29	0.568781	Down
W5PSF4	peptidylprolyl isomerase OS=Ovis aries OX=9940 GN=AIP PE=4 SV=1	AIP	37.5899	6.15	4	13.64	0.568461	Down
W5P8R5	Mitochondrial ribosomal protein L55 OS=Ovis aries OX=9940 GN=MRPL55 PE=4 SV=1	MRPL55	14.9792	9.89	2	13.49	0.568004	Down
W5P9R1	Matrix remodeling associated 7 OS=Ovis aries OX=9940 GN=MXRA7 PE=4 SV=1	MXRA7	11.2244	4.30	1	8.25	0.567872	Down
W5PQH9	Sm protein F OS=Ovis aries OX=9940 GN=SNRPF PE=3 SV=1	SNRPF	12.7086	4.96	2	18.26	0.566571	Down
C5ISA4	COP9 constitutive photomorphogenic subunit 7B protein-like protein OS=Ovis aries OX=9940 GN=COPS7B PE=2 SV=1	COPS7B	29.6229	5.83	1	3.41	0.566364	Down
W5PAR8	Retinol binding protein 2 OS=Ovis aries OX=9940 GN=RBP2 PE=3 SV=1	RBP2	15.6917	5.76	4	25.37	0.565145	Down
W5PZE3	NADH dehydrogenase [ubiquinone] 1 beta subcomplex subunit 6 OS=Ovis aries OX=9940 GN=NDUFB6 PE=1 SV=1	NDUFB6	15.5381	9.73	1	7.03	0.564962	Down
W5Q519	Eukaryotic translation initiation factor 3 subunit M OS=Ovis aries OX=9940 GN=EIF3M PE=3 SV=1	EIF3M	42.4889	5.41	3	9.89	0.564932	Down
W5PCL8	Proteasome subunit beta OS=Ovis aries OX=9940 GN=PSMB8 PE=3 SV=1	PSMB8	30.7428	8.79	3	12.5	0.563307	Down
A0A6P3EDI7	Eukaryotic translation initiation factor 1 OS=Ovis aries OX=9940 GN=LOC114108775 PE=3 SV=1	LOC114108775	12.7325	6.90	3	26.55	0.563104	Down
W5Q1G8	Guanylate binding protein family member 6 OS=Ovis aries OX=9940 GN=GBP6 PE=3 SV=1	GBP6	71.0092	5.55	2	2.71	0.562548	Down
W5P0K8	Chloride intracellular channel 2 OS=Ovis aries OX=9940 GN=CLIC2 PE=3 SV=1	CLIC2	28.3503	5.57	2	8.91	0.562167	Down
W5PNJ5	SAP domain containing ribonucleoprotein OS=Ovis aries OX=9940 GN=SARNP PE=4 SV=1	SARNP	23.6268	5.98	4	18.57	0.559818	Down
P18685	Ferritin heavy chain OS=Ovis aries OX=9940 GN=FTH1 PE=1 SV=3	FTH1	20.0626	5.83	6	42.69	0.559395	Down
W5P3B5	14-3-3 domain-containing protein OS=Ovis aries OX=9940 PE=3 SV=1	--	27.751	4.90	0	53.88	0.559392	Down
W5QDY1	N-alpha-acetyltransferase 50, NatE catalytic subunit OS=Ovis aries OX=9940 PE=4 SV=1	--	19.3733	8.75	5	25.44	0.558756	Down
W5PI61	Apolipoprotein E OS=Ovis aries OX=9940 PE=3 SV=1	--	34.4138	5.55	5	16.09	0.55709	Down
W5PGV3	Nuclear speckle splicing regulatory protein 1 OS=Ovis aries OX=9940 GN=NSRP1 PE=3 SV=1	NSRP1	62.0029	8.81	1	1.74	0.556607	Down
W5PBV8	60S ribosomal protein L36 OS=Ovis aries OX=9940 GN=RPL36 PE=3 SV=1	RPL36	12.2237	11.59	4	29.52	0.555183	Down
W5Q3D2	PX domain-containing protein OS=Ovis aries OX=9940 PE=4 SV=1	--	19.2388	5.51	4	30.36	0.553939	Down
W5Q428	VPS37C subunit of ESCRT-I OS=Ovis aries OX=9940 GN=VPS37C PE=3 SV=1	VPS37C	28.8681	4.91	2	8.43	0.553868	Down
W5QHP0	Mitochondrial ribosomal protein L47 OS=Ovis aries OX=9940 GN=MRPL47 PE=3 SV=1	MRPL47	29.7126	10.39	1	3.56	0.55351	Down
W5PUJ9	Nexilin F-actin binding protein OS=Ovis aries OX=9940 GN=NEXN PE=4 SV=1	NEXN	81.0285	5.21	5	6.51	0.553247	Down
W5PPL5	GrpE protein homolog OS=Ovis aries OX=9940 GN=GRPEL1 PE=3 SV=1	GRPEL1	24.5163	8.57	10	46.54	0.553225	Down
W5PIL1	UBX domain protein 6 OS=Ovis aries OX=9940 GN=UBXN6 PE=4 SV=1	UBXN6	47.2609	6.84	1	2.16	0.553105	Down
W5NYA4	Tubulin polymerization promoting protein family member 3 OS=Ovis aries OX=9940 GN=TPPP3 PE=3 SV=1	TPPP3	19.9835	9.07	6	31.91	0.552715	Down
W5PVD4	GTP:AMP phosphotransferase AK3, mitochondrial OS=Ovis aries OX=9940 GN=AK3 PE=3 SV=1	AK3	25.6985	9.02	9	40.09	0.552272	Down
W5Q2T0	Mitochondrial ribosomal protein L42 OS=Ovis aries OX=9940 GN=MRPL42 PE=3 SV=1	MRPL42	14.7579	7.09	1	7.81	0.552168	Down
W5Q220	PDZ domain containing 11 OS=Ovis aries OX=9940 GN=PDZD11 PE=4 SV=1	PDZD11	16.1553	6.58	3	26.43	0.5521	Down
W5PLE9	Endoplasmic reticulum resident protein 29 OS=Ovis aries OX=9940 GN=ERP29 PE=4 SV=1	ERP29	25.8546	5.64	7	31.15	0.551882	Down
W5NZX6	Geranylgeranyl diphosphate synthase 1 OS=Ovis aries OX=9940 GN=GGPS1 PE=3 SV=1	GGPS1	34.8999	5.90	1	2.67	0.551193	Down
W5Q285	Programmed cell death 6 OS=Ovis aries OX=9940 GN=PDCD6 PE=4 SV=1	PDCD6	18.7841	5.14	1	31.87	0.550239	Down
W5PYC8	NADH dehydrogenase [ubiquinone] iron-sulfur protein 8, mitochondrial OS=Ovis aries OX=9940 GN=NDUFS8 PE=3 SV=1	NDUFS8	24.4039	10.21	2	7.79	0.549997	Down
W5NXT8	Cytochrome c oxidase subunit 5A, mitochondrial OS=Ovis aries OX=9940 PE=1 SV=1	--	13.7276	5.17	5	37.19	0.549743	Down
W5PS94	Nucleobindin 1 OS=Ovis aries OX=9940 GN=NUCB1 PE=3 SV=1	NUCB1	51.0225	5.07	13	27.83	0.5489	Down
W5PT99	39S ribosomal protein L49, mitochondrial OS=Ovis aries OX=9940 GN=MRPL49 PE=3 SV=1	MRPL49	19.4004	9.73	5	35.71	0.548423	Down
W5PN69	Dihydrodiol dehydrogenase 3 OS=Ovis aries OX=9940 GN=LOC101109111 PE=3 SV=1	LOC101109111	36.7324	8.12	1	20.12	0.545698	Down
W5PJM6	Nipsnap homolog 2 OS=Ovis aries OX=9940 GN=NIPSNAP2 PE=3 SV=1	NIPSNAP2	30.6108	8.98	3	10.94	0.545386	Down
W5QF69	Follistatin like 1 OS=Ovis aries OX=9940 GN=FSTL1 PE=4 SV=1	FSTL1	35.0352	5.27	1	3.86	0.543171	Down
W5PT31	Mitochondrial ribosomal protein S6 OS=Ovis aries OX=9940 PE=3 SV=1	--	12.4333	8.07	1	8.66	0.543027	Down
W5QHL4	DnaJ heat shock protein family (Hsp40) member C19 OS=Ovis aries OX=9940 GN=DNAJC19 PE=4 SV=1	DNAJC19	12.7509	10.21	1	15.25	0.541705	Down
W5PQY3	Methyltransferase like 27 OS=Ovis aries OX=9940 GN=METTL27 PE=4 SV=1	METTL27	26.8104	5.52	1	5.93	0.541563	Down
W5NT44	Uncharacterized LOC101122778 OS=Ovis aries OX=9940 GN=LOC101122778 PE=3 SV=1	LOC101122778	34.9884	8.41	0	2.89	0.541372	Down
A0A6P3TXF5	Ubiquitin carboxyl-terminal hydrolase 16 OS=Ovis aries OX=9940 GN=USP16 PE=3 SV=1	USP16	94.0113	6.21	2	2.06	0.54031	Down
W5PU64	IKBKB interacting protein OS=Ovis aries OX=9940 GN=IKBIP PE=4 SV=1	IKBIP	39.1948	9.26	2	7.45	0.539837	Down
W5Q7V5	Immunoglobulin superfamily containing leucine rich repeat OS=Ovis aries OX=9940 GN=ISLR PE=4 SV=1	ISLR	43.3242	5.67	1	2.59	0.538786	Down
W5PD90	AU RNA binding methylglutaconyl-CoA hydratase OS=Ovis aries OX=9940 GN=AUH PE=3 SV=1	AUH	24.4386	8.94	2	10	0.537705	Down
W5NY29	Reticulon OS=Ovis aries OX=9940 PE=4 SV=1	--	130.836	4.51	3	2.5	0.536745	Down
W5PQ76	Sorcin OS=Ovis aries OX=9940 GN=SRI PE=4 SV=1	SRI	22.6765	5.65	7	33.49	0.536702	Down
W5NU17	EGF-like domain-containing protein OS=Ovis aries OX=9940 PE=3 SV=1	--	27.8585	5.27	1	3.36	0.53523	Down
W5PZM9	Annexin OS=Ovis aries OX=9940 GN=ANXA5 PE=3 SV=1	ANXA5	38.0871	4.88	19	58.11	0.535198	Down
W5PPH9	Calcium load-activated calcium channel OS=Ovis aries OX=9940 GN=TMCO1 PE=3 SV=1	TMCO1	21.175	9.77	2	15.43	0.533806	Down
W5PK09	PRA1 family protein OS=Ovis aries OX=9940 GN=ARL6IP5 PE=3 SV=1	ARL6IP5	21.9651	9.48	1	3.68	0.533378	Down
A0A6P7DBL1	Transcription initiation factor IIA subunit 2 OS=Ovis aries OX=9940 GN=LOC114110262 PE=3 SV=1	LOC114110262	12.4571	6.21	1	8.26	0.533341	Down
W5NPL9	Elongation factor 1-delta OS=Ovis aries OX=9940 PE=3 SV=1	--	31.0637	4.94	9	41.07	0.53328	Down
W5PVH8	ATPase H+ transporting V1 subunit E1 OS=Ovis aries OX=9940 GN=ATP6V1E1 PE=3 SV=1	ATP6V1E1	26.1253	8.45	5	23.45	0.53322	Down
W5Q0P6	Interferon induced protein with tetratricopeptide repeats 1 OS=Ovis aries OX=9940 GN=IFIT1 PE=4 SV=1	IFIT1	55.3272	6.43	2	5.01	0.530464	Down
W5PZ54	Protein SCO1 homolog, mitochondrial OS=Ovis aries OX=9940 GN=LOC101113508 PE=3 SV=1	LOC101113508	33.8982	8.83	4	13.77	0.530325	Down
W5NUU6	Probable ergosterol biosynthetic protein 28 OS=Ovis aries OX=9940 GN=LOC101110417 PE=3 SV=1	LOC101110417	23.2592	9.95	1	3.85	0.528805	Down
W5P223	Ubiquitin thioesterase OS=Ovis aries OX=9940 GN=OTUB1 PE=3 SV=1	OTUB1	31.5366	5.19	3	10.29	0.527464	Down
W5QGN9	tryptophan--tRNA ligase OS=Ovis aries OX=9940 GN=WARS2 PE=3 SV=1	WARS2	40.2018	9.00	2	5.83	0.526957	Down
W5Q8S3	Splicing factor 3b subunit 6 OS=Ovis aries OX=9940 GN=SF3B6 PE=4 SV=1	SF3B6	14.5849	9.41	3	23.2	0.526307	Down
W5NVV6	DnaJ heat shock protein family (Hsp40) member C3 OS=Ovis aries OX=9940 GN=DNAJC3 PE=4 SV=1	DNAJC3	58.2407	5.65	2	3.96	0.52603	Down
W5Q2P3	Mitochondrial proton/calcium exchanger protein OS=Ovis aries OX=9940 PE=3 SV=1	--	81.4408	5.92	14	23.01	0.52477	Down
A0A6P3TH41	Neurocalcin delta OS=Ovis aries OX=9940 GN=NCALD PE=4 SV=1	NCALD	22.2452	5.23	2	13.99	0.524231	Down
W5PGG0	SH3 domain containing GRB2 like, endophilin B2 OS=Ovis aries OX=9940 GN=SH3GLB2 PE=4 SV=1	SH3GLB2	42.0136	5.81	2	7.45	0.523781	Down
W5PRS1	Ubiquinol-cytochrome-c reductase complex assembly factor 1 OS=Ovis aries OX=9940 GN=LOC101116076 PE=3 SV=1	LOC101116076	34.0896	8.89	3	8.75	0.52316	Down
A0A6P3T2Z6	CCA tRNA nucleotidyltransferase 1, mitochondrial OS=Ovis aries OX=9940 GN=TRNT1 PE=3 SV=1	TRNT1	49.9824	7.68	6	12.84	0.522386	Down
A0A8V6WE19	NADH dehydrogenase [ubiquinone] 1 alpha subcomplex subunit 2 OS=Ovis aries OX=9940 GN=NDUFA2 PE=3 SV=1	NDUFA2	11.0798	9.93	4	40.4	0.520854	Down
W5PGC1	Charged multivesicular body protein 4B OS=Ovis aries OX=9940 GN=CHMP4B PE=3 SV=1	CHMP4B	24.9491	4.76	4	30.36	0.519796	Down
W5PLJ8	ADP ribosylation factor like GTPase 6 interacting protein 1 OS=Ovis aries OX=9940 GN=ARL6IP1 PE=4 SV=1	ARL6IP1	16.7888	8.50	2	12.5	0.519283	Down
W5NVD7	COP9 signalosome complex subunit 4 OS=Ovis aries OX=9940 GN=COPS4 PE=3 SV=1	COPS4	46.3809	5.66	6	15.48	0.516807	Down
W5PYY0	ER membrane protein complex subunit 2 OS=Ovis aries OX=9940 PE=3 SV=1	--	34.7348	6.63	2	8.08	0.515198	Down
W5PZH7	Eukaryotic translation initiation factor 3 subunit E OS=Ovis aries OX=9940 GN=EIF3E PE=3 SV=1	EIF3E	52.1908	5.71	6	13.03	0.513734	Down
W5PUT8	Actin-related protein 2/3 complex subunit 5 OS=Ovis aries OX=9940 PE=3 SV=1	--	17.6773	9.82	3	27.5	0.510751	Down
W5Q9N9	Steroid receptor RNA activator 1 OS=Ovis aries OX=9940 GN=SRA1 PE=4 SV=1	SRA1	25.8264	5.63	2	9.36	0.509145	Down
W5P547	Mitochondrial ribosomal protein L11 OS=Ovis aries OX=9940 GN=MRPL11 PE=3 SV=1	MRPL11	20.7192	10.12	2	10.42	0.508253	Down
W5NRJ6	S-phase kinase-associated protein 1 OS=Ovis aries OX=9940 PE=3 SV=1	--	17.8049	4.37	4	26.28	0.505322	Down
W5PQ00	Direct IAP-binding protein with low pI OS=Ovis aries OX=9940 GN=DIABLO PE=4 SV=1	DIABLO	30.5599	8.76	2	7.78	0.50449	Down
W5NR63	Protein S100 OS=Ovis aries OX=9940 GN=S100A4 PE=3 SV=1	S100A4	14.1122	5.92	3	19.84	0.504238	Down
W5PFR9	Peroxisomal biogenesis factor 19 OS=Ovis aries OX=9940 GN=PEX19 PE=3 SV=1	PEX19	32.6253	4.27	4	19.06	0.501932	Down
W5Q824	Glutathione S-transferase OS=Ovis aries OX=9940 GN=LOC114109675 PE=3 SV=1	LOC114109675	25.4167	7.70	1	17.12	0.501188	Down
W5P9Y1	Sorting nexin 6 OS=Ovis aries OX=9940 GN=SNX6 PE=3 SV=1	SNX6	44.6718	6.62	5	14.69	0.500311	Down
W5PNE9	Huntingtin interacting protein K OS=Ovis aries OX=9940 PE=4 SV=1	--	14.9387	5.22	2	19.7	0.499945	Down
W5Q0S4	Prefoldin subunit 4 OS=Ovis aries OX=9940 PE=3 SV=1	--	15.6806	4.37	1	8.82	0.497933	Down
W5PTI1	Caspase 7 OS=Ovis aries OX=9940 GN=CASP7 PE=3 SV=1	CASP7	33.9032	6.19	4	11.63	0.497542	Down
W5NX86	Eukaryotic translation initiation factor 1B OS=Ovis aries OX=9940 GN=EIF1B PE=3 SV=1	EIF1B	12.8236	6.82	1	26.55	0.49695	Down
W5PKK9	Cytochrome c oxidase subunit 7A2, mitochondrial OS=Ovis aries OX=9940 PE=3 SV=1	--	9.36103	9.40	1	12.05	0.495031	Down
W5PIG1	28S ribosomal protein S31, mitochondrial OS=Ovis aries OX=9940 GN=MRPS31 PE=3 SV=1	MRPS31	43.4833	7.10	4	9.84	0.494204	Down
W5P181	Nuclear migration protein nudC OS=Ovis aries OX=9940 GN=NUDC PE=3 SV=1	NUDC	38.2189	5.48	11	28.4	0.493608	Down
W5Q1C9	procollagen-proline 4-dioxygenase OS=Ovis aries OX=9940 GN=LOC101123553 PE=3 SV=1	LOC101123553	58.7033	5.41	6	12.08	0.492888	Down
W5PR99	Deoxyhypusine synthase OS=Ovis aries OX=9940 GN=DHPS PE=3 SV=1	DHPS	40.9535	5.08	3	10.03	0.492708	Down
W5PKY9	Myosin regulatory light chain MRCL3 OS=Ovis aries OX=9940 GN=MRCL3 PE=4 SV=1	MRCL3	19.8652	4.65	3	44.19	0.48792	Down
W5QAB7	RAN binding protein 1 OS=Ovis aries OX=9940 GN=RANBP1 PE=4 SV=1	RANBP1	23.0799	5.51	3	13.5	0.487669	Down
W5PY17	Syntaxin 7 OS=Ovis aries OX=9940 GN=STX7 PE=3 SV=1	STX7	29.6564	5.33	2	8.05	0.486545	Down
W5Q5N9	Keratin 8 OS=Ovis aries OX=9940 GN=KRT8 PE=3 SV=1	KRT8	52.9104	5.70	2	10.17	0.485274	Down
W5PH15	Ras suppressor protein 1 OS=Ovis aries OX=9940 GN=RSU1 PE=4 SV=1	RSU1	31.5233	8.56	8	36.46	0.479765	Down
W5NT34	BAF nuclear assembly factor 1 OS=Ovis aries OX=9940 GN=BANF1 PE=4 SV=1	BANF1	10.0586	5.81	3	34.83	0.479443	Down
W5NYK9	Calumenin OS=Ovis aries OX=9940 GN=CALU PE=4 SV=1	CALU	37.0867	4.41	11	39.68	0.474473	Down
W5PF85	Astrocytic phosphoprotein PEA-15 OS=Ovis aries OX=9940 GN=PEA15 PE=4 SV=1	PEA15	15.3375	4.93	4	43.61	0.474099	Down
A0A6P7D826	High mobility group nucleosomal binding domain 4 OS=Ovis aries OX=9940 GN=HMGN4 PE=3 SV=1	HMGN4	9.55298	10.48	0	7.78	0.472759	Down
W5NYJ3	Transcription factor A, mitochondrial OS=Ovis aries OX=9940 GN=TFAM PE=4 SV=1	TFAM	31.0179	9.79	4	12.2	0.471044	Down
A0A8V6WJW2	NADH dehydrogenase [ubiquinone] 1 beta subcomplex subunit 5, mitochondrial OS=Ovis aries OX=9940 GN=NDUFB5 PE=3 SV=1	NDUFB5	21.5802	9.69	1	5.82	0.467765	Down
W5PT40	Prostaglandin I2 synthase OS=Ovis aries OX=9940 GN=PTGIS PE=3 SV=1	PTGIS	54.0112	6.05	6	17.86	0.467687	Down
W5PUH4	Glutathione S-transferase OS=Ovis aries OX=9940 PE=3 SV=1	--	23.9977	8.83	8	38.79	0.465037	Down
W5P5R0	Acireductone dioxygenase OS=Ovis aries OX=9940 GN=ADI1 PE=3 SV=1	ADI1	16.9492	5.15	4	25.9	0.46423	Down
W5PP05	Poly(A) binding protein interacting protein 2B OS=Ovis aries OX=9940 GN=PAIP2B PE=3 SV=1	PAIP2B	14.7431	4.11	1	5.43	0.46198	Down
W5QHH7	Distal membrane arm assembly complex 2 like OS=Ovis aries OX=9940 GN=DMAC2L PE=4 SV=1	DMAC2L	23.2751	8.12	4	18.5	0.460708	Down
W5Q518	39S ribosomal protein L17, mitochondrial OS=Ovis aries OX=9940 GN=MRPL17 PE=3 SV=1	MRPL17	19.7266	9.76	5	30.81	0.460666	Down
W5PK04	Phosphoglycerate mutase OS=Ovis aries OX=9940 GN=PGAM1 PE=3 SV=1	PGAM1	22.885	7.06	6	46	0.459929	Down
W5P2Z4	Embryonic ectoderm development OS=Ovis aries OX=9940 GN=EED PE=4 SV=1	EED	46.1934	7.65	1	3.23	0.457525	Down
W5PWY1	BAG cochaperone 5 OS=Ovis aries OX=9940 GN=BAG5 PE=4 SV=1	BAG5	52.0885	5.59	1	2.63	0.457429	Down
W5PTW1	Glutathione S-transferase OS=Ovis aries OX=9940 GN=GSTP1 PE=3 SV=1	GSTP1	23.6131	8.48	4	27.27	0.457343	Down
W5QB24	Acidic nuclear phosphoprotein 32 family member A OS=Ovis aries OX=9940 GN=ANP32A PE=3 SV=1	ANP32A	28.7476	4.09	1	14.23	0.457176	Down
W5Q5K9	Actin-related protein 2/3 complex subunit 3 OS=Ovis aries OX=9940 GN=ARPC3 PE=3 SV=1	ARPC3	22.7362	8.44	4	20	0.456305	Down
W5Q0P2	Enhancer of rudimentary homolog OS=Ovis aries OX=9940 PE=3 SV=1	--	12.2429	5.62	1	10.58	0.456297	Down
W5QAA1	Stratifin OS=Ovis aries OX=9940 GN=SFN PE=3 SV=1	SFN	27.8231	4.71	1	65.73	0.456075	Down
W5Q584	Glycosyltransferase 8 domain containing 2 OS=Ovis aries OX=9940 GN=GLT8D2 PE=4 SV=1	GLT8D2	40.1852	6.46	2	6.57	0.454471	Down
W5PHQ5	Selenoprotein F/M domain-containing protein OS=Ovis aries OX=9940 PE=3 SV=1	--	12.178	9.77	1	6.11	0.45337	Down
A0A6P3E7D8	Calcium binding protein 39 like OS=Ovis aries OX=9940 GN=CAB39L PE=3 SV=1	CAB39L	38.737	7.10	3	8.68	0.452358	Down
A0A6P7D4I1	Coiled-coil domain containing 51 OS=Ovis aries OX=9940 GN=CCDC51 PE=4 SV=1	CCDC51	45.0752	9.25	3	7.9	0.451004	Down
W5P9Q8	NADH dehydrogenase [ubiquinone] 1 subunit C2 OS=Ovis aries OX=9940 GN=NDUFC2 PE=1 SV=1	NDUFC2	14.4096	9.27	3	24.59	0.447551	Down
W5PNM6	NSF attachment protein alpha OS=Ovis aries OX=9940 GN=NAPA PE=3 SV=1	NAPA	33.2047	5.23	6	24.41	0.44748	Down
W5Q420	EF-hand domain-containing protein OS=Ovis aries OX=9940 PE=4 SV=1	--	29.7004	4.61	7	38.31	0.447218	Down
W5NU00	Alpha-2-macroglobulin domain-containing protein OS=Ovis aries OX=9940 PE=4 SV=1	--	111.626	8.21	1	12.56	0.446469	Down
W5PHL8	Nudix hydrolase 16 OS=Ovis aries OX=9940 GN=NUDT16 PE=4 SV=1	NUDT16	21.4948	6.38	0	16.84	0.445312	Down
W5P417	Tyrosine 3-monooxygenase/tryptophan 5-monooxygenase activation protein eta OS=Ovis aries OX=9940 GN=YWHAH PE=3 SV=1	YWHAH	25.2324	4.79	3	31.36	0.443753	Down
A0A8V6VT05	NADH dehydrogenase [ubiquinone] 1 alpha subcomplex subunit 5 OS=Ovis aries OX=9940 GN=NDUFA5 PE=3 SV=1	NDUFA5	13.2695	6.74	3	31.03	0.443121	Down
W5P9G5	Vacuolar-sorting protein SNF8 OS=Ovis aries OX=9940 GN=SNF8 PE=3 SV=1	SNF8	28.9073	6.20	1	4.65	0.439182	Down
A0A8V6W0E9	NADH dehydrogenase [ubiquinone] 1 alpha subcomplex subunit 8 OS=Ovis aries OX=9940 GN=NDUFA8 PE=3 SV=1	NDUFA8	20.1051	8.40	5	33.14	0.43744	Down
W5PHG7	Dynactin subunit 3 OS=Ovis aries OX=9940 GN=DCTN3 PE=4 SV=1	DCTN3	21.641	5.49	4	18.85	0.435729	Down
W5P214	Transgelin OS=Ovis aries OX=9940 GN=TAGLN PE=3 SV=1	TAGLN	25.0356	9.06	16	63.56	0.435316	Down
W5QC06	NADH dehydrogenase [ubiquinone] 1 alpha subcomplex subunit 6 OS=Ovis aries OX=9940 GN=NDUFA6 PE=1 SV=1	NDUFA6	16.2728	9.81	2	11.43	0.432207	Down
W5P016	Mitochondrial ribosomal protein L20 OS=Ovis aries OX=9940 GN=MRPL20 PE=3 SV=1	MRPL20	17.4835	11.20	1	6.71	0.431698	Down
P02075	Hemoglobin subunit beta OS=Ovis aries OX=9940 GN=HBB PE=1 SV=2	HBB	16.0734	6.75	12	78.62	0.429537	Down
W5NVF2	EF-hand domain-containing protein OS=Ovis aries OX=9940 PE=4 SV=1	--	24.071	4.43	1	23.67	0.428843	Down
W5PEC3	Annexin OS=Ovis aries OX=9940 GN=ANXA6 PE=3 SV=1	ANXA6	84.2059	5.93	25	34	0.428048	Down
W5Q4Q8	Synaptosome associated protein 29 OS=Ovis aries OX=9940 PE=4 SV=1	--	19.8013	9.02	2	11.17	0.424142	Down
W5PVY5	Phosphoglycerate mutase OS=Ovis aries OX=9940 GN=PGAM2 PE=3 SV=1	PGAM2	29.0464	9.01	1	12.11	0.424045	Down
W5QG39	NADH dehydrogenase [ubiquinone] 1 beta subcomplex subunit 1 OS=Ovis aries OX=9940 PE=1 SV=1	--	7.06725	9.10	1	13.79	0.423412	Down
W5QF12	Gastrokine 1 OS=Ovis aries OX=9940 GN=GKN1 PE=4 SV=1	GKN1	15.8167	8.56	2	13.33	0.422425	Down
W5P303	Tyrosine 3-monooxygenase/tryptophan 5-monooxygenase activation protein beta OS=Ovis aries OX=9940 GN=YWHAB PE=3 SV=1	YWHAB	32.0499	4.79	2	24.82	0.417427	Down
A0A8V6VHV8	NADH dehydrogenase [ubiquinone] 1 beta subcomplex subunit 9 OS=Ovis aries OX=9940 GN=NDUFB9 PE=3 SV=1	NDUFB9	21.7398	9.11	3	19.55	0.417051	Down
W5QI77	Adenylate kinase 2, mitochondrial OS=Ovis aries OX=9940 GN=AK2 PE=3 SV=1	AK2	24.9748	7.70	14	69.6	0.416595	Down
P62262	14-3-3 protein epsilon OS=Ovis aries OX=9940 GN=YWHAE PE=1 SV=1	YWHAE	29.1739	4.63	1	43.14	0.414975	Down
W5PM65	Serine/threonine-protein phosphatase 2A 56 kDa regulatory subunit OS=Ovis aries OX=9940 GN=PPP2R5A PE=3 SV=1	PPP2R5A	56.5262	6.27	1	2.04	0.412392	Down
W5PA59	Ferritin OS=Ovis aries OX=9940 GN=LOC101117015 PE=3 SV=1	LOC101117015	19.9877	5.88	8	55.43	0.412058	Down
W5Q3C8	Mitochondrial ribosomal protein L43 OS=Ovis aries OX=9940 PE=3 SV=1	--	27.9529	10.00	3	10.16	0.409483	Down
W5PVZ7	Mitochondrial ribosomal protein L57 OS=Ovis aries OX=9940 GN=MRPL57 PE=4 SV=1	MRPL57	0	XXXX	1	10.11	0.40911	Down
W5NQJ0	Protein S100 OS=Ovis aries OX=9940 GN=LOC101103771 PE=3 SV=1	LOC101103771	10.8103	5.26	6	63.04	0.408848	Down
W5PXZ3	Alpha-fetoprotein-like OS=Ovis aries OX=9940 GN=LOC101102731 PE=4 SV=1	LOC101102731	49.0675	6.44	1	1.65	0.402623	Down
W5QFW8	Family with sequence similarity 162 member A OS=Ovis aries OX=9940 GN=FAM162A PE=3 SV=1	FAM162A	17.5925	10.04	4	19.48	0.401327	Down
W5NYH9	DnaJ heat shock protein family (Hsp40) member C8 OS=Ovis aries OX=9940 GN=DNAJC8 PE=4 SV=1	DNAJC8	30.7226	9.15	5	19.16	0.399778	Down
W5PWD6	Tyrosine 3-monooxygenase/tryptophan 5-monooxygenase activation protein gamma OS=Ovis aries OX=9940 PE=3 SV=1	--	25.7366	4.76	2	38.22	0.399684	Down
W5QD41	Proteasome activator subunit 2 OS=Ovis aries OX=9940 GN=PSME2 PE=3 SV=1	PSME2	27.3375	5.32	4	15.48	0.399198	Down
W5PWF8	E3 ubiquitin-protein ligase TRIM39 OS=Ovis aries OX=9940 GN=LOC101106373 PE=4 SV=1	LOC101106373	56.4265	6.72	1	1.84	0.398533	Down
W5PK33	EF-hand domain family member D2 OS=Ovis aries OX=9940 GN=EFHD2 PE=4 SV=1	EFHD2	26.3327	5.06	6	24.17	0.397485	Down
W5QHL5	Calcium binding protein 39 OS=Ovis aries OX=9940 GN=CAB39 PE=3 SV=1	CAB39	39.869	6.43	3	9.09	0.397064	Down
A0A6P3DZL9	Cytochrome C oxidase Copper Chaperone OS=Ovis aries OX=9940 GN=LOC101117181 PE=3 SV=1	LOC101117181	6.78097	7.59	1	57.14	0.396392	Down
W5P4Z8	Mitochondrial ribosomal protein S27 OS=Ovis aries OX=9940 GN=MRPS27 PE=4 SV=1	MRPS27	48.0571	5.82	4	9.16	0.3959	Down
W5PB89	B-cell receptor-associated protein OS=Ovis aries OX=9940 GN=BCAP31 PE=3 SV=1	BCAP31	30.1771	9.39	5	17.36	0.395001	Down
W5NWM2	Apolipoprotein A4 OS=Ovis aries OX=9940 PE=3 SV=1	--	39.4945	5.55	11	30.81	0.39372	Down
W5QIV1	Protein S100 OS=Ovis aries OX=9940 PE=3 SV=1	--	11.6783	7.97	2	18.87	0.3908	Down
W5QGB6	GTP cyclohydrolase 1 feedback regulatory protein OS=Ovis aries OX=9940 GN=GCHFR PE=3 SV=1	GCHFR	9.61512	6.05	1	11.9	0.390368	Down
W5QBF8	Caveolae associated protein 3 OS=Ovis aries OX=9940 PE=3 SV=1	--	28.4249	5.47	2	8.86	0.388693	Down
W5QHQ1	RNA transcription, translation and transport factor protein OS=Ovis aries OX=9940 GN=RTRAF PE=3 SV=1	RTRAF	26.332	5.44	9	40.87	0.38735	Down
W5Q246	Cartilage associated protein OS=Ovis aries OX=9940 GN=CRTAP PE=4 SV=1	CRTAP	43.7696	4.97	2	5.5	0.385009	Down
W5QEM0	28S ribosomal protein S15, mitochondrial OS=Ovis aries OX=9940 GN=MRPS15 PE=3 SV=1	MRPS15	29.5235	10.11	5	19.31	0.384101	Down
P02190	Myoglobin OS=Ovis aries OX=9940 GN=MB PE=1 SV=2	MB	16.9234	6.94	5	46.1	0.382542	Down
A0A6P3TFS9	Mitochondrial import inner membrane translocase subunit OS=Ovis aries OX=9940 GN=TIMM10 PE=3 SV=1	TIMM10	10.333	5.89	1	8.89	0.377846	Down
A0A6P3EA09	Charged multivesicular body protein 2A OS=Ovis aries OX=9940 GN=CHMP2A PE=3 SV=1	CHMP2A	25.132	5.85	4	11.26	0.377062	Down
W5Q2H1	Transmembrane protein 109 OS=Ovis aries OX=9940 PE=4 SV=1	--	22.5835	9.99	2	9.88	0.374352	Down
W5QF73	NADH dehydrogenase [ubiquinone] 1 beta subcomplex subunit 4 OS=Ovis aries OX=9940 GN=NDUFB4 PE=1 SV=1	NDUFB4	15.2134	9.75	2	16.15	0.374249	Down
W5QAP8	Regulation of nuclear pre-mRNA domain-containing protein OS=Ovis aries OX=9940 GN=RPRD1B PE=3 SV=1	RPRD1B	36.8997	5.72	1	4.6	0.370924	Down
W5PP37	ATP synthase subunit d, mitochondrial OS=Ovis aries OX=9940 GN=ATP5PD PE=1 SV=1	ATP5PD	18.7205	5.99	8	49.69	0.369854	Down
A0A6P3E1Y4	Stathmin OS=Ovis aries OX=9940 GN=STMN1 PE=3 SV=1	STMN1	17.3025	5.75	6	40.27	0.368848	Down
W5PK25	BCL2 antagonist/killer 1 OS=Ovis aries OX=9940 GN=BAK1 PE=3 SV=1	BAK1	23.3673	5.11	3	13.74	0.36776	Down
W5QIU9	Protein S100-A10 OS=Ovis aries OX=9940 GN=LOC101120208 PE=4 SV=1	LOC101120208	11.2031	6.82	2	27.84	0.367616	Down
W5NRW4	Tropomyosin 4 OS=Ovis aries OX=9940 GN=TPM4 PE=3 SV=1	TPM4	32.7517	4.71	5	30.28	0.360904	Down
W5PZC9	Cytochrome b-c1 complex subunit 6 OS=Ovis aries OX=9940 GN=LOC101115589 PE=1 SV=1	LOC101115589	10.6568	4.56	1	19.78	0.360337	Down
W5P225	Programmed cell death 5 OS=Ovis aries OX=9940 GN=PDCD5 PE=3 SV=1	PDCD5	14.2541	6.16	4	37.6	0.355913	Down
W5NRA2	Protein S100 OS=Ovis aries OX=9940 GN=S100A2 PE=3 SV=1	S100A2	11.0216	4.81	4	27.55	0.355116	Down
W5PD32	Mesencephalic astrocyte derived neurotrophic factor OS=Ovis aries OX=9940 GN=MANF PE=3 SV=1	MANF	18.095	8.69	6	34.05	0.347446	Down
W5PBE1	ISG15 ubiquitin like modifier OS=Ovis aries OX=9940 GN=ISG15 PE=4 SV=1	ISG15	18.3953	5.95	4	27.11	0.34722	Down
W5P2A6	Ubiquitin like 4A OS=Ovis aries OX=9940 PE=4 SV=1	--	19.7657	8.06	1	5.52	0.347112	Down
W5Q5T7	V-type proton ATPase subunit C OS=Ovis aries OX=9940 GN=ATP6V1C1 PE=3 SV=1	ATP6V1C1	48.8695	7.64	1	1.88	0.345225	Down
W5PF18	ATP synthase subunit e, mitochondrial OS=Ovis aries OX=9940 GN=LOC101102454 PE=1 SV=1	LOC101102454	8.18952	9.69	3	42.86	0.342409	Down
W5PBA5	Family with sequence similarity 180 member B OS=Ovis aries OX=9940 GN=FAM180B PE=4 SV=1	FAM180B	23.541	5.57	4	24.17	0.340547	Down
A2SW69	Annexin A2 OS=Ovis aries OX=9940 GN=ANXA2 PE=1 SV=1	ANXA2	38.4809	6.90	17	55.16	0.337801	Down
A0A8V6V740	NADH dehydrogenase [ubiquinone] 1 beta subcomplex subunit 7 OS=Ovis aries OX=9940 GN=NDUFB7 PE=3 SV=1	NDUFB7	16.3837	7.70	3	23.36	0.337268	Down
W5P9X2	Coiled-coil-helix-coiled-coil-helix domain containing 3 OS=Ovis aries OX=9940 GN=CHCHD3 PE=4 SV=1	CHCHD3	26.7571	8.21	9	39.22	0.335415	Down
P14639	Albumin OS=Ovis aries OX=9940 GN=ALB PE=1 SV=1	ALB	66.3278	5.58	43	67.71	0.334921	Down
W5Q6J7	Tubulin-specific chaperone A OS=Ovis aries OX=9940 GN=TBCA PE=3 SV=1	TBCA	11.0617	4.86	4	36.56	0.334461	Down
W5PQU3	Chromosome 5 C19orf25 homolog OS=Ovis aries OX=9940 GN=C5H19orf25 PE=3 SV=1	C5H19orf25	12.7794	5.50	2	23.73	0.331918	Down
A0A6P3TJ17	Protein S100 OS=Ovis aries OX=9940 GN=S100A16 PE=3 SV=1	S100A16	11.8044	7.97	1	11.65	0.329511	Down
W5Q7V4	Calcineurin like EF-hand protein 2 OS=Ovis aries OX=9940 GN=CHP2 PE=4 SV=1	CHP2	23.1033	5.38	2	10.78	0.325491	Down
W5QA09	Mitochondrial ribosomal protein L12 OS=Ovis aries OX=9940 PE=3 SV=1	--	22.5723	9.59	5	20.89	0.324692	Down
W5NUU3	Tropomyosin 3 OS=Ovis aries OX=9940 GN=TPM3 PE=3 SV=1	TPM3	32.993	4.71	4	22.81	0.31402	Down
W5QD49	Proteasome activator subunit 1 OS=Ovis aries OX=9940 GN=PSME1 PE=3 SV=1	PSME1	28.6771	5.96	11	37.35	0.313129	Down
W5P7L2	V-type proton ATPase subunit G OS=Ovis aries OX=9940 GN=ATP6V1G1 PE=3 SV=1	ATP6V1G1	13.7084	8.58	3	36.44	0.311988	Down
W5P642	Cytochrome b-c1 complex subunit 7 OS=Ovis aries OX=9940 PE=1 SV=1	--	13.3572	8.77	6	42.2	0.307229	Down
W5PP04	Guanine nucleotide-binding protein subunit gamma OS=Ovis aries OX=9940 GN=GNG12 PE=3 SV=1	GNG12	8.05726	9.14	2	34.72	0.306933	Down
W5QI04	Tropomyosin 1 OS=Ovis aries OX=9940 GN=TPM1 PE=3 SV=1	TPM1	31.5561	4.81	6	26.98	0.304388	Down
W5PMI4	39S ribosomal protein L46, mitochondrial OS=Ovis aries OX=9940 GN=MRPL46 PE=3 SV=1	MRPL46	31.4652	8.06	4	16.67	0.298031	Down
W5Q3E9	Receptor expression-enhancing protein OS=Ovis aries OX=9940 GN=REEP5 PE=3 SV=1	REEP5	18.1812	5.85	2	6.79	0.295367	Down
W5PQL4	Tropomyosin 2 OS=Ovis aries OX=9940 GN=TPM2 PE=3 SV=1	TPM2	32.9758	4.63	14	42.25	0.2923	Down
W5NVW5	Probable protein BRICK1 pseudogene OS=Ovis aries OX=9940 GN=LOC101107565 PE=3 SV=1	LOC101107565	8.71884	5.76	0	14.67	0.28653	Down
W5QF16	Gastrokine 2 OS=Ovis aries OX=9940 GN=GKN2 PE=4 SV=1	GKN2	18.3192	8.79	2	8.7	0.279586	Down
A0A6P7EN58	Dihydrodiol dehydrogenase 3-like OS=Ovis aries OX=9940 GN=LOC101109377 PE=3 SV=1	LOC101109377	36.665	6.38	5	42.41	0.277657	Down
W5PHI9	Prefoldin subunit 6 OS=Ovis aries OX=9940 GN=PFDN6 PE=3 SV=1	PFDN6	14.5276	7.88	3	24.03	0.271436	Down
P68056	Hemoglobin subunit beta-C OS=Ovis aries OX=9940 GN=HBBC PE=1 SV=2	HBBC	15.6189	7.55	4	79.58	0.265361	Down
P33237	Interferon-induced GTP-binding protein Mx1 OS=Ovis aries OX=9940 GN=MX1 PE=1 SV=1	MX1	75.5733	5.74	0	27.22	0.263835	Down
Q9XSM2	Tryptase-2 OS=Ovis aries OX=9940 PE=2 SV=1	--	27.494	5.68	0	20.15	0.249155	Down
W5NX51	Apolipoprotein A1 OS=Ovis aries OX=9940 PE=3 SV=1	--	27.6872	5.71	11	41.7	0.244423	Down
W5PGJ7	Apoptosis-associated speck-like protein containing a CARD OS=Ovis aries OX=9940 GN=LOC101105208 PE=4 SV=1	LOC101105208	22.0966	5.34	2	11.22	0.23424	Down
W5PWE9	Albumin OS=Ovis aries OX=9940 GN=ALB PE=4 SV=1	ALB	67.2759	5.74	2	65.85	0.22979	Down
W5Q7Q9	Prefoldin subunit 1 OS=Ovis aries OX=9940 GN=PFDN1 PE=3 SV=1	PFDN1	14.2235	6.32	3	22.95	0.220249	Down
W5PAR6	Serine protease 42, pseudogene OS=Ovis aries OX=9940 GN=PRSS42P PE=4 SV=1	PRSS42P	34.1875	6.91	0	2.36	0.200768	Down
W5QJ69	Coiled-coil domain containing 177 OS=Ovis aries OX=9940 PE=4 SV=1	--	71.7611	10.85	1	1.25	0.193236	Down
W5QI03	Tropomyosin 1 OS=Ovis aries OX=9940 GN=TPM1 PE=3 SV=1	TPM1	33.9631	4.76	2	27.21	0.162831	Down
W5PDL8	5'-deoxynucleotidase HDDC2 OS=Ovis aries OX=9940 GN=HDDC2 PE=3 SV=1	HDDC2	23.2764	5.25	1	3.41	0.151841	Down
W5Q5Y9	NADH dehydrogenase [ubiquinone] 1 beta subcomplex subunit 10 OS=Ovis aries OX=9940 GN=NDUFB10 PE=1 SV=1	NDUFB10	19.961	9.05	3	11.18	0.148364	Down
