# Supplementary material for: Yeast culture in weaned lamb feed: a proteomic journey into enhanced rumen health and growth
Source: J Anim Sci Biotechnol. 2025 Aug 1;16:107. doi: 10.1186/s40104-025-01223-8 (PMC12315397; doi:10.1186/s40104-025-01223-8)
Supplement: Supplementary file 2 — Additional file 2: Upregulation of DEPs. [file 40104_2025_1223_MOESM2_ESM.xlsx]

## Sheet: Up
Uniprot	Protein name	Gene name	Molecular weight, kDa	Theoretical isoelectric point (pl)	Unique peptides number	Sequence coverage,%	Fold change	Up or down regulation
W5P0Q4	Haptoglobin OS=Ovis aries OX=9940 GN=LOC101102413 PE=4 SV=1	LOC101102413	44.4365	8.63	11	29.81	17.1906	Up
W5PGE9	Ig-like domain-containing protein OS=Ovis aries OX=9940 PE=4 SV=1	--	37.737	5.08	3	9.09	3.88425	Up
W5P7S6	Alpha-1-acid glycoprotein OS=Ovis aries OX=9940 GN=LOC101103947 PE=3 SV=1	LOC101103947	23.2554	5.20	2	7.92	2.97358	Up
W5NVP6	Transmembrane protein 168 OS=Ovis aries OX=9940 GN=TMEM168 PE=3 SV=1	TMEM168	79.7438	8.33	1	1.43	2.97295	Up
W5P0Z4	Sodium/hydrogen exchanger OS=Ovis aries OX=9940 GN=SLC9A1 PE=3 SV=1	SLC9A1	0	XXXX	1	1.41	2.41017	Up
W5Q7J0	Apolipoprotein B OS=Ovis aries OX=9940 GN=APOB PE=4 SV=1	APOB	514.16	6.67	43	9.8	2.28543	Up
W5QBW5	Lipopolysaccharide-binding protein OS=Ovis aries OX=9940 GN=LBP PE=3 SV=1	LBP	59.7291	8.09	2	4.07	2.17211	Up
W5NRG7	Inter-alpha-trypsin inhibitor heavy chain 4 OS=Ovis aries OX=9940 GN=ITIH4 PE=3 SV=1	ITIH4	98.9358	5.79	11	14.07	2.16823	Up
W5NS65	Histone H1.4-like OS=Ovis aries OX=9940 GN=LOC101109652 PE=3 SV=1	LOC101109652	22.6341	11.23	2	17.65	2.13194	Up
W5PW77	Erlin OS=Ovis aries OX=9940 GN=ERLIN1 PE=3 SV=1	ERLIN1	39.5696	8.42	1	7.95	2.10646	Up
W5P8F9	Lipid-binding serum glycoprotein N-terminal domain-containing protein OS=Ovis aries OX=9940 PE=4 SV=1	--	26.0271	4.84	2	12.2	2.10548	Up
W5NZD1	RNA helicase OS=Ovis aries OX=9940 PE=4 SV=1	--	46.2284	9.59	1	1.9	2.0562	Up
W5Q5H8	Fibrinogen alpha chain OS=Ovis aries OX=9940 GN=FGA PE=4 SV=1	FGA	87.2254	5.88	21	23.77	1.99234	Up
W5QFI4	Amino acid transporter OS=Ovis aries OX=9940 PE=3 SV=1	--	52.6874	5.71	1	2.62	1.98951	Up
W5PBK6	ATP binding cassette subfamily B member 9 OS=Ovis aries OX=9940 GN=ABCB9 PE=4 SV=1	ABCB9	84.6158	7.24	1	0.91	1.93273	Up
Q9XT27	Ceruloplasmin OS=Ovis aries OX=9940 GN=CP PE=2 SV=1	CP	116.972	5.48	1	28.72	1.93011	Up
W5PIV5	Carboxypeptidase X, M14 family member 2 OS=Ovis aries OX=9940 GN=CPXM2 PE=3 SV=1	CPXM2	83.0127	6.44	1	2.86	1.91206	Up
W5NQ45	Fibrinogen beta chain OS=Ovis aries OX=9940 GN=FGB PE=4 SV=1	FGB	53.3579	7.60	11	25.35	1.9109	Up
W5PPQ8	Joining chain of multimeric IgA and IgM OS=Ovis aries OX=9940 GN=JCHAIN PE=4 SV=1	JCHAIN	15.7256	5.25	1	5.03	1.89182	Up
W5QEL0	Beta-1,4-galactosyltransferase OS=Ovis aries OX=9940 GN=B4GALT4 PE=3 SV=1	B4GALT4	39.3312	9.14	1	4.4	1.82232	Up
W5Q1X2	Protein kish OS=Ovis aries OX=9940 GN=TMEM167A PE=3 SV=1	TMEM167A	7.92866	9.26	1	12.68	1.80995	Up
P68214	Fibrinogen alpha chain (Fragment) OS=Ovis aries OX=9940 GN=FGA PE=1 SV=1	FGA	1.84791	3.77	1	100	1.80654	Up
Q29400	Insulin-like growth factor-binding protein 2 OS=Ovis aries OX=9940 GN=IGFBP2 PE=2 SV=1	IGFBP2	30.9691	7.27	2	7.26	1.78463	Up
W5QD57	UD11 glucuronosyltransferase OS=Ovis aries OX=9940 PE=4 SV=1	--	30.5716	7.76	1	19.33	1.77854	Up
W5P6A5	Serine peptidase inhibitor, Kunitz type 2 OS=Ovis aries OX=9940 GN=SPINT2 PE=4 SV=1	SPINT2	25.2346	7.97	1	8.4	1.77465	Up
W5NR34	P53 apoptosis effector related to PMP22 OS=Ovis aries OX=9940 GN=PERP PE=3 SV=1	PERP	20.6406	6.67	1	3.8	1.77238	Up
W5QGH9	WD repeat domain 3 OS=Ovis aries OX=9940 GN=WDR3 PE=4 SV=1	WDR3	106.667	6.28	2	1.9	1.76107	Up
A0A6P7ECA4	RAB2A, member RAS oncogene family OS=Ovis aries OX=9940 GN=RAB2A PE=4 SV=1	RAB2A	22.4703	6.08	1	26.6	1.75017	Up
W5Q078	Integrator complex subunit 9 OS=Ovis aries OX=9940 GN=INTS9 PE=3 SV=1	INTS9	73.8034	5.84	2	2.74	1.74144	Up
W5PUU5	SWI/SNF related, matrix associated, actin dependent regulator of chromatin, subfamily a, member 2 OS=Ovis aries OX=9940 GN=SMARCA2 PE=3 SV=1	SMARCA2	177.498	7.02	2	6.23	1.73558	Up
W5NX60	DNA helicase OS=Ovis aries OX=9940 GN=CHD6 PE=3 SV=1	CHD6	302.424	5.96	0	0.63	1.73444	Up
W5PVV0	KIAA2026 ortholog OS=Ovis aries OX=9940 GN=KIAA2026 PE=4 SV=1	KIAA2026	225.123	9.37	1	0.34	1.73142	Up
W5QGM7	Histone H1.0 OS=Ovis aries OX=9940 GN=LOC101102223 PE=3 SV=1	LOC101102223	20.981	10.90	2	10.82	1.72547	Up
W5QCC6	WD repeat domain 36 OS=Ovis aries OX=9940 GN=WDR36 PE=4 SV=1	WDR36	105.396	8.48	2	2.63	1.7187	Up
W5PAF7	Ribosomal L1 domain containing 1 OS=Ovis aries OX=9940 GN=RSL1D1 PE=4 SV=1	RSL1D1	53.1816	10.12	5	11	1.71341	Up
W5Q5A6	Fibrinogen gamma chain OS=Ovis aries OX=9940 GN=FGG PE=4 SV=1	FGG	49.279	5.74	9	20.74	1.70653	Up
W5P4H7	LAS1 like ribosome biogenesis factor OS=Ovis aries OX=9940 GN=LAS1L PE=4 SV=1	LAS1L	87.0121	4.43	2	2.64	1.70501	Up
W5NXW9	Immunoglobulin heavy constant mu OS=Ovis aries OX=9940 PE=4 SV=1	--	49.8968	5.44	8	23.03	1.69825	Up
W5PPQ3	Trafficking protein particle complex 10 OS=Ovis aries OX=9940 GN=TRAPPC10 PE=4 SV=1	TRAPPC10	141.652	5.72	2	1.43	1.68341	Up
W5P472	Ribosomal protein L37 OS=Ovis aries OX=9940 GN=RPL37 PE=3 SV=1	RPL37	11.0779	11.74	1	7.22	1.68158	Up
W5PSJ2	U3 small nucleolar RNA-associated protein 25 homolog OS=Ovis aries OX=9940 GN=UTP25 PE=3 SV=1	UTP25	87.0503	5.67	1	1.05	1.6777	Up
W5P468	U3 small nucleolar RNA-associated protein 15 homolog OS=Ovis aries OX=9940 GN=UTP15 PE=4 SV=1	UTP15	58.5763	9.19	1	1.92	1.67509	Up
W5Q441	Integrator complex subunit 5 OS=Ovis aries OX=9940 GN=INTS5 PE=4 SV=1	INTS5	107.92	6.62	1	1.28	1.65813	Up
W5QG84	Immunoglobulin superfamily member 3 OS=Ovis aries OX=9940 GN=IGSF3 PE=4 SV=1	IGSF3	135.651	5.56	1	0.84	1.65791	Up
W5PDM2	Fibroblast growth factor binding protein 1 OS=Ovis aries OX=9940 GN=FGFBP1 PE=3 SV=1	FGFBP1	26.2452	9.14	5	29.49	1.65194	Up
W5PEH8	Nucleotide binding oligomerization domain containing 1 OS=Ovis aries OX=9940 GN=NOD1 PE=4 SV=1	NOD1	107.793	7.00	1	1.15	1.63628	Up
W5NZ31	AT-hook containing transcription factor 1 OS=Ovis aries OX=9940 GN=AHCTF1 PE=4 SV=1	AHCTF1	253.805	5.70	4	2.28	1.63402	Up
W5P0X1	Arylacetamide deacetylase-like OS=Ovis aries OX=9940 GN=LOC101115927 PE=3 SV=1	LOC101115927	48.0083	8.64	2	4.55	1.63339	Up
W5PKC0	Tumor protein p53 binding protein 1 OS=Ovis aries OX=9940 GN=TP53BP1 PE=4 SV=1	TP53BP1	213.934	4.56	2	1.42	1.61511	Up
W5NSL1	High mobility group nucleosome binding domain 5 OS=Ovis aries OX=9940 GN=HMGN5 PE=3 SV=1	HMGN5	34.0313	5.22	2	6.64	1.61389	Up
W5QFP2	Histone H1.3 OS=Ovis aries OX=9940 GN=LOC101109397 PE=3 SV=1	LOC101109397	22.1566	10.97	1	13.12	1.60841	Up
W5PFD9	60S ribosomal protein L35a OS=Ovis aries OX=9940 GN=LOC101112702 PE=3 SV=1	LOC101112702	12.5877	10.75	3	25.45	1.60537	Up
W5PP24	Wnt ligand secretion mediator OS=Ovis aries OX=9940 GN=WLS PE=3 SV=1	WLS	62.2543	6.94	3	4.99	1.60247	Up
W5NSM6	Integrator complex subunit 3 OS=Ovis aries OX=9940 GN=INTS3 PE=3 SV=1	INTS3	117.901	5.53	2	2.4	1.60062	Up
W5Q6B9	CENP-V/GFA domain-containing protein OS=Ovis aries OX=9940 PE=3 SV=1	--	24.0795	9.18	2	7.83	1.59849	Up
W5PE71	SWIM-type domain-containing protein OS=Ovis aries OX=9940 PE=4 SV=1	--	44.459	8.84	2	4.74	1.59796	Up
W5QJ28	Spectrin repeat containing nuclear envelope protein 2 OS=Ovis aries OX=9940 PE=4 SV=1	--	713.389	5.23	1	10.52	1.59553	Up
W5QF09	Protein phosphatase 6 regulatory subunit 2 OS=Ovis aries OX=9940 GN=PPP6R2 PE=3 SV=1	PPP6R2	46.1664	5.93	1	3.14	1.58824	Up
W5PCV3	Ral GTPase activating protein catalytic subunit alpha 1 OS=Ovis aries OX=9940 GN=RALGAPA1 PE=4 SV=1	RALGAPA1	231.078	5.71	2	0.78	1.58714	Up
O78747	NADH-ubiquinone oxidoreductase chain 1 OS=Ovis aries OX=9940 GN=MT-ND1 PE=1 SV=1	MT-ND1	35.8672	7.81	2	5.03	1.58686	Up
W5QEU2	Poly [ADP-ribose] polymerase OS=Ovis aries OX=9940 GN=PARP2 PE=3 SV=1	PARP2	62.5287	6.79	2	4.17	1.58105	Up
W5Q1H1	TSR1 ribosome maturation factor OS=Ovis aries OX=9940 GN=TSR1 PE=4 SV=1	TSR1	94.074	6.56	2	3.15	1.56841	Up
W5PM41	Gasdermin E OS=Ovis aries OX=9940 GN=GSDME PE=3 SV=1	GSDME	54.7311	5.45	12	28.69	1.56662	Up
W5PH14	UDP-glucuronosyltransferase OS=Ovis aries OX=9940 GN=LOC101117764 PE=3 SV=1	LOC101117764	57.8166	8.52	19	43.74	1.56224	Up
W5PVC8	Endoplasmic reticulum-Golgi intermediate compartment protein OS=Ovis aries OX=9940 GN=ERGIC3 PE=3 SV=1	ERGIC3	43.3446	6.02	3	11.49	1.55957	Up
W5PP29	Zinc finger protein 638 OS=Ovis aries OX=9940 GN=ZNF638 PE=4 SV=1	ZNF638	220.027	5.78	6	2.99	1.55406	Up
W5PV05	Pre-mRNA processing factor 8 OS=Ovis aries OX=9940 GN=PRPF8 PE=4 SV=1	PRPF8	273.9	8.95	36	15.36	1.543	Up
W5PGT6	Complement component C6 OS=Ovis aries OX=9940 GN=C6 PE=3 SV=1	C6	102.544	6.51	2	1.93	1.5416	Up
W5PPC9	Folylpolyglutamate synthase OS=Ovis aries OX=9940 GN=FPGS PE=3 SV=1	FPGS	64.8283	8.17	3	5.64	1.54151	Up
W5Q124	Serpin A3-8 OS=Ovis aries OX=9940 GN=LOC101119509 PE=3 SV=1	LOC101119509	43.8903	5.27	13	27.58	1.54047	Up
W5PCQ4	Ly1 antibody reactive OS=Ovis aries OX=9940 GN=LYAR PE=4 SV=1	LYAR	43.3152	9.45	1	3.14	1.53984	Up
W5PXS4	Transmembrane protein 45B OS=Ovis aries OX=9940 GN=TMEM45B PE=3 SV=1	TMEM45B	35.4342	7.31	1	3.3	1.53758	Up
W5P254	Acyl-coenzyme A diphosphatase NUDT19 OS=Ovis aries OX=9940 GN=NUDT19 PE=3 SV=1	NUDT19	42.4436	6.27	4	12.07	1.53752	Up
W5QHF0	ATP binding cassette subfamily F member 3 OS=Ovis aries OX=9940 GN=ABCF3 PE=4 SV=1	ABCF3	83.496	6.62	2	3.77	1.53093	Up
W5P797	U2 snRNP associated SURP domain containing OS=Ovis aries OX=9940 GN=U2SURP PE=4 SV=1	U2SURP	118.891	8.87	3	3.29	1.52768	Up
W5P9P1	Actinin alpha 3 OS=Ovis aries OX=9940 GN=ACTN3 PE=3 SV=1	ACTN3	102.522	5.31	2	11.59	1.5218	Up
W5P2X2	GTPase Era, mitochondrial OS=Ovis aries OX=9940 GN=ERAL1 PE=3 SV=1	ERAL1	52.6784	8.91	3	6.11	1.51845	Up
A0A6P7DK24	Ribosomal protein L7 OS=Ovis aries OX=9940 GN=LOC114110840 PE=3 SV=1	LOC114110840	29.1688	10.68	0	41.53	1.51646	Up
W5QCQ4	RNA helicase OS=Ovis aries OX=9940 GN=DHX9 PE=3 SV=1	DHX9	142.128	6.46	30	24.13	1.51593	Up
W5PZ99	Kinase D interacting substrate 220 OS=Ovis aries OX=9940 GN=KIDINS220 PE=4 SV=1	KIDINS220	196.158	6.15	3	1.58	1.5146	Up
W5Q828	DNA polymerase OS=Ovis aries OX=9940 GN=POLA1 PE=3 SV=1	POLA1	166.502	5.70	2	1.23	1.51333	Up
W5Q375	Cell division cycle 23 OS=Ovis aries OX=9940 GN=CDC23 PE=4 SV=1	CDC23	68.754	6.75	1	1.68	1.51271	Up
W5P3R7	Lipolysis stimulated lipoprotein receptor OS=Ovis aries OX=9940 GN=LSR PE=3 SV=1	LSR	65.5543	7.20	2	3.57	1.50562	Up
W5QCX7	MYB binding protein 1a OS=Ovis aries OX=9940 GN=MYBBP1A PE=3 SV=1	MYBBP1A	149.859	9.45	8	6.57	1.50397	Up
W5NYJ7	LEM domain containing 3 OS=Ovis aries OX=9940 GN=LEMD3 PE=4 SV=1	LEMD3	93.8046	7.14	2	1.99	1.50294	Up
W5P2T8	Ribosome biogenesis protein NSA2 homolog OS=Ovis aries OX=9940 GN=LOC101108339 PE=3 SV=1	LOC101108339	29.9904	10.25	1	3.86	1.50286	Up
W5PFV0	Hydroxymethylglutaryl-CoA synthase OS=Ovis aries OX=9940 GN=HMGCS1 PE=3 SV=1	HMGCS1	62.3654	5.85	10	22.26	1.50212	Up
