# Supplementary material for: Yeast culture in weaned lamb feed: a proteomic journey into enhanced rumen health and growth
Source: J Anim Sci Biotechnol. 2025 Aug 1;16:107. doi: 10.1186/s40104-025-01223-8 (PMC12315397; doi:10.1186/s40104-025-01223-8)
Supplement: Supplementary file 3 — Additional file 3: Enrichment of DEPs according to GO. [file 40104_2025_1223_MOESM3_ESM.xlsx]

## Sheet: Regulated Classification
GO Terms Level 1	GO Terms Level 2	Number of proteins	Related proteins
Biological Process	regulation of biological process	307	P02075 W5PGJ7 W5PNH4 W5PY07 A0A6P3TXF5 A2SW69 P14639 P33237 P62262 P62896 P68056 Q29400 W5P4R1 W5P5R0 W5P823 W5PGC1 W5PQA8 W5PZH7 W5QI77 W5QIU9 P18685 Q6A1I3 W5NQU3 W5NTT7 W5P7E1 W5P7L2 W5PC25 W5PC90 W5PFI7 W5PM65 W5PSF4 W5PSQ0 W5Q519 W5QAP8 W5QAS3 W5QGX9 A0A6P3TFS9 A0A6P7DBL1 A0A6P7E5B2 A0A6P7EW54 P68214 Q6Q312 W5NQ45 W5NR34 W5NR63 W5NRG7 W5NRJ6 W5NSL1 W5NSM6 W5NT26 W5NU17 W5NVB9 W5NVV1 W5NWJ7 W…
Biological Process	organic substance metabolic process	278	P02075 W5NUN8 W5P254 W5PGJ7 W5PNH4 W5PY07 W5QG63 A0A6P3TXF5 A2SW69 P14639 P62262 P62896 P68056 Q29400 W5P5R0 W5P823 W5PGC1 W5PQA8 W5PZH7 W5QI77 O78747 Q9XSM2 Q9XT27 W5P583 W5P7L2 W5PC25 W5PC90 W5PM65 W5PPC9 W5PSF4 W5PSQ0 W5PVD4 W5Q519 W5QAP8 W5QAS3 W5QGM7 A0A6P3EA03 A0A6P7DBL1 A0A6P7E5B2 A0A6P7EW54 A0A8V6V740 A0A8V6VHV8 A0A8V6VT05 A0A8V6W0E9 A0A8V6WJW2 C5ISA4 P68214 Q6Q312 W5NPV2 W5NQ45 W5NQ71 W5…
Biological Process	cellular metabolic process	270	P02075 W5NUN8 W5P254 W5PNH4 W5PY07 W5QG63 A0A6P3TXF5 P14639 P62262 P62896 P68056 Q29400 W5P5R0 W5P823 W5PGC1 W5PQA8 W5PZH7 W5QI77 O78747 Q9XT27 W5P583 W5P7E1 W5P7L2 W5PC25 W5PC90 W5PM65 W5PPC9 W5PSF4 W5PSQ0 W5PVD4 W5Q519 W5QAP8 W5QAS3 W5QGM7 A0A6P3EA03 A0A6P7DBL1 A0A6P7E5B2 A0A6P7EW54 A0A8V6V740 A0A8V6VHV8 A0A8V6VT05 A0A8V6W0E9 A0A8V6WJW2 C5ISA4 P68214 Q6Q312 W5NPV2 W5NQ71 W5NRJ6 W5NSL1 W5NSM6 W5…
Biological Process	nitrogen compound metabolic process	261	P02075 W5NUN8 W5PGJ7 W5PNH4 W5PY07 W5QG63 A0A6P3TXF5 A2SW69 P14639 P62262 P62896 P68056 Q29400 W5P5R0 W5P823 W5PGC1 W5PZH7 W5QI77 O78747 Q9XSM2 Q9XT27 W5P583 W5P7L2 W5PC25 W5PC90 W5PM65 W5PPC9 W5PSF4 W5PSQ0 W5PVD4 W5Q519 W5QAP8 W5QAS3 W5QGM7 A0A6P3EA03 A0A6P7DBL1 A0A6P7E5B2 A0A6P7EW54 A0A8V6V740 A0A8V6VHV8 A0A8V6VT05 A0A8V6W0E9 A0A8V6WJW2 C5ISA4 P68214 Q6Q312 W5NPV2 W5NQ45 W5NQ71 W5NR34 W5NRJ6 W5…
Biological Process	primary metabolic process	261	W5NUN8 W5P254 W5PGJ7 W5PNH4 W5PY07 W5QG63 A0A6P3TXF5 A2SW69 P14639 P62262 P62896 Q29400 W5P5R0 W5P823 W5PGC1 W5PQA8 W5PZH7 W5QI77 O78747 Q9XSM2 Q9XT27 W5P583 W5P7L2 W5PC25 W5PC90 W5PM65 W5PPC9 W5PSF4 W5PSQ0 W5PVD4 W5Q519 W5QAP8 W5QAS3 W5QGM7 A0A6P3EA03 A0A6P7DBL1 A0A6P7E5B2 A0A6P7EW54 A0A8V6V740 A0A8V6VHV8 A0A8V6VT05 A0A8V6W0E9 A0A8V6WJW2 C5ISA4 P68214 Q6Q312 W5NPV2 W5NQ45 W5NQ71 W5NR34 W5NRJ6 W5…
Biological Process	cellular component organization or biogenesis	252	P02075 W5P254 W5PGJ7 W5PNH4 W5PY07 W5QG63 A0A6P3TXF5 A2SW69 P14639 P33237 P62262 P68056 W5P4R1 W5P823 W5PGC1 W5PQA8 W5QIU9 O78747 Q6A1I3 Q9XSM2 W5NTT7 W5P7E1 W5PFI7 W5PFR9 W5PM65 W5PSF4 W5PVD4 W5Q519 W5QAS3 W5QGM7 W5QGX9 A0A6P3TFS9 A0A6P7DBL1 A0A6P7EW54 A0A8V6V740 A0A8V6VHV8 A0A8V6VT05 A0A8V6W0E9 A0A8V6WJW2 C5ISA4 P68214 W5NQ45 W5NQ71 W5NR34 W5NRJ6 W5NSL1 W5NU17 W5NVB9 W5NVV1 W5NWM2 W5NXN2 W5NYJ7…
Biological Process	anatomical structure development	184	P02075 W5NUN8 W5PNH4 W5PY07 A2SW69 P62262 P62896 P68056 Q29400 W5P4R1 W5P823 W5PGC1 W5QI77 P02190 Q6A1I3 Q9XT27 W5NQU3 W5NTT7 W5P7L2 W5PFI7 W5PFR9 W5PM65 W5PVD4 W5Q519 A0A6P7E5B2 A0A8V6WJW2 C5ISA4 P68214 Q6Q312 W5NQ71 W5NR34 W5NR63 W5NRJ6 W5NVB9 W5NWM2 W5NXN2 W5NYJ7 W5NZX6 W5P0G8 W5P0Q4 W5P0Z4 W5P181 W5P3R7 W5P405 W5P4C5 W5P7S6 W5P9G5 W5P9U4 W5PAR6 W5PB27 W5PBV8 W5PCQ4 W5PDC7 W5PEC3 W5PEE3 W5PEI2…
Biological Process	establishment of localization	178	P02075 W5P254 W5PGJ7 A2SW69 P14639 P33237 P62262 P68056 W5P4R1 W5PGC1 W5PQA8 W5QIU9 P02190 P18685 Q6A1I3 Q9XT27 W5NQU3 W5P7L2 W5PFI7 W5PFR9 W5PSF4 W5Q519 W5QGX9 A0A6P3TFS9 A0A6P7E5B2 A0A6P7EW54 P68214 Q6Q312 W5NQ45 W5NRG7 W5NRJ6 W5NT26 W5NVB9 W5NVV1 W5NWM2 W5NXN2 W5NXT8 W5NYJ7 W5NZ92 W5NZZ3 W5P0Q4 W5P0Z4 W5P181 W5P3R7 W5P472 W5P7S6 W5P9G5 W5P9Q8 W5PB89 W5PC20 W5PDR6 W5PEC3 W5PF18 W5PGY0 W5PI61 W5…
Biological Process	multicellular organism development	171	P02075 W5NUN8 W5PNH4 W5PY07 A2SW69 P62262 P62896 P68056 Q29400 W5P4R1 W5P823 W5PGC1 W5QI77 P02190 Q6A1I3 Q9XT27 W5NQU3 W5NTT7 W5P7L2 W5PFI7 W5PFR9 W5PM65 W5PVD4 W5Q519 A0A6P7E5B2 A0A8V6WJW2 P68214 Q6Q312 W5NQ71 W5NR34 W5NR63 W5NRJ6 W5NVB9 W5NWM2 W5NXN2 W5NYJ7 W5NZX6 W5P0G8 W5P0Q4 W5P0Z4 W5P181 W5P3R7 W5P405 W5P4C5 W5P7S6 W5P9G5 W5P9U4 W5PB27 W5PBV8 W5PCQ4 W5PDC7 W5PEC3 W5PEE3 W5PEI2 W5PFV0 W5PGV3…
Biological Process	cellular response to stimulus	168	W5PGJ7 W5PNH4 W5PY07 A0A6P3TXF5 A2SW69 P14639 P33237 P62262 Q29400 W5P4R1 W5P823 W5PQA8 W5NQU3 W5NTT7 W5P7L2 W5PC25 W5PC90 W5PSF4 C5ISA4 P68214 W5NQ45 W5NR34 W5NSM6 W5NVB9 W5NVV1 W5NWJ7 W5NWM2 W5NWM7 W5NX60 W5NXN2 W5NZZ3 W5P0Q4 W5P0Z4 W5P223 W5P6Q6 W5P7S6 W5PB89 W5PCL8 W5PDC7 W5PEC3 W5PEI2 W5PF85 W5PFV0 W5PGY0 W5PH14 W5PI61 W5PJ63 W5PJN7 W5PM41 W5PN42 W5PP04 W5PPH9 W5PQ00 W5PT40 W5PTI1 W5PUH4 W5P…
Biological Process	response to chemical	149	P02075 W5PGJ7 W5PNH4 W5PY07 A2SW69 P14639 P33237 P62262 P68056 Q29400 W5P4R1 W5P823 W5PQA8 W5QI77 W5QIU9 O78747 P02190 Q9XT27 W5NTT7 W5P7L2 W5PC25 W5PC90 W5PSF4 A0A6P3EA03 A0A8V6WJW2 P68214 W5NQ45 W5NQ71 W5NRG7 W5NT26 W5NWJ7 W5NWM2 W5NWM7 W5NX60 W5NXN2 W5NZZ3 W5P0Q4 W5P0Z4 W5P181 W5P223 W5P7S6 W5PCL8 W5PDC7 W5PEI2 W5PF85 W5PFV0 W5PGY0 W5PH14 W5PI61 W5PJ63 W5PM41 W5PPR6 W5PQ00 W5PS94 W5PT40 W5PTI1…
Biological Process	regulation of biological quality	138	P02075 W5PGJ7 W5PNH4 W5PY07 A2SW69 P14639 P62262 P68056 W5P4R1 W5PGC1 P02190 P18685 Q9XT27 W5NQU3 W5NTT7 W5P7E1 W5P7L2 W5PC25 W5PC90 W5PFI7 W5PFR9 W5PM65 A0A6P7EW54 C5ISA4 P68214 W5NQ45 W5NRJ6 W5NVB9 W5NVV1 W5NWM2 W5NXN2 W5P0Z4 W5P405 W5P9G5 W5P9Q8 W5PA59 W5PB89 W5PCQ4 W5PDR6 W5PEC3 W5PEE3 W5PH14 W5PI61 W5PK05 W5PNM6 W5PP37 W5PPH9 W5PPR6 W5PR99 W5PSJ2 W5PT40 W5PUH4 W5PUU5 W5PUV9 W5PVD0 W5PVS4 W5P…
Biological Process	cell communication	127	W5PGJ7 W5PNH4 W5PY07 A2SW69 P14639 P33237 P62262 Q29400 W5P4R1 W5P823 W5NQU3 W5NTT7 W5P583 W5P7L2 W5PC25 W5PC90 W5PSF4 W5QGX9 P68214 W5NQ45 W5NR34 W5NVB9 W5NVV1 W5NWJ7 W5NXN2 W5NZZ3 W5P0Q4 W5P0Z4 W5P181 W5PB89 W5PCL8 W5PDR6 W5PEC3 W5PEI2 W5PF85 W5PI61 W5PJN7 W5PN42 W5PNM6 W5PP04 W5PPH9 W5PPR6 W5PQ00 W5PT40 W5PTI1 W5PUH4 W5PUV9 W5PVD0 W5PVH8 W5PVS4 W5PVY5 W5PW77 W5PY17 W5PY34 W5PZ99 W5PZM9 W5Q2P3 …
Biological Process	response to stress	126	P02075 W5PGJ7 W5PNH4 W5PY07 A0A6P3TXF5 P14639 P33237 P62262 P68056 W5P823 W5PQA8 O78747 P02190 Q9XSM2 W5NTT7 W5PC25 W5PC90 W5PM65 W5PVD4 A0A8V6WJW2 C5ISA4 P68214 W5NQ45 W5NQ71 W5NRG7 W5NRJ6 W5NSM6 W5NT26 W5NWJ7 W5NWM2 W5NX60 W5P0Q4 W5P0Z4 W5P223 W5P6Q6 W5P7S6 W5PCL8 W5PGY0 W5PI61 W5PN42 W5PP37 W5PPH9 W5PQ00 W5PS94 W5PSJ2 W5PT40 W5PTI1 W5PUH4 W5PVD0 W5PVS4 W5PW77 W5PYC8 W5Q1G8 W5Q2P3 W5Q5H8 W5Q805…
Biological Process	biosynthetic process	121	W5NUN8 W5PNH4 W5PY07 W5P5R0 W5PZH7 W5QI77 W5P7L2 W5PC25 W5PC90 W5PPC9 W5PSQ0 W5PVD4 W5Q519 W5QAP8 W5QAS3 A0A6P3EA03 A0A6P7DBL1 Q6Q312 W5NRJ6 W5NSM6 W5NUU6 W5NVV1 W5NWJ7 W5NWM2 W5NWM7 W5NZX6 W5P2X2 W5P405 W5P472 W5P7B2 W5PBV8 W5PF18 W5PFV0 W5PH55 W5PHQ4 W5PI61 W5PIG1 W5PJ63 W5PK04 W5PK05 W5PMI4 W5PP37 W5PQX4 W5PR99 W5PT40 W5PT98 W5PT99 W5PUH4 W5PVY5 W5PY34 W5PZH4 W5Q078 W5Q518 W5Q828 W5Q987 W5QDE3…
Biological Process	other	389	W5QGJ0 W5QGM7 W5PWM2 W5Q5A6 W5PKY9 W5Q5T7 W5PK05 W5NR63 Q29400 W5QC48 W5Q2P3 A2SW69 W5QAQ9 W5P9U4 W5PNH4 W5Q1X2 W5PA76 W5P7L2 W5PN69 W5P6A5 A0A8V6V4N3 W5Q4L6 W5NXE1 W5PYC8 W5Q4V5 W5Q824 W5PQA8 W5P4T0 W5QB24 W5Q2H1 W5QF12 W5PP24 W5PFI7 W5QFW8 W5P254 W5PY17 W5PF33 W5QHL5 W5QCX7 W5PM65 W5QHF0 A0A6P3TXF5 W5PP04 A0A6P3EMY0 W5NVV1 A0A6P7ECA4 W5QHH7 W5QDD0 W5PW27 W5PEH8 W5PE71 W5Q9A8 W5NT34 W5PK25 W5Q8S…
Cellular Component	intracellular anatomical structure	451	P02075 W5NUN8 W5P254 W5PGJ7 W5PNH4 W5PY07 W5QG63 A0A6P3TXF5 A2SW69 P14639 P33237 P62262 P62896 P68056 Q29400 W5P4R1 W5P5R0 W5P823 W5PGC1 W5PQA8 W5PZH7 W5QI77 W5QIU9 O78747 P02190 P18685 Q6A1I3 Q9XT27 W5NQU3 W5NTT7 W5P583 W5P7E1 W5P7L2 W5PC25 W5PC90 W5PFI7 W5PFR9 W5PM65 W5PPC9 W5PSF4 W5PSQ0 W5PVD4 W5Q519 W5QAP8 W5QAS3 W5QGM7 W5QGX9 A0A6P3EA03 A0A6P3TFS9 A0A6P7DBL1 A0A6P7E5B2 A0A6P7EW54 A0A8V6V740 …
Cellular Component	cytoplasm	418	P02075 W5NUN8 W5P254 W5PGJ7 W5PNH4 W5PY07 W5QG63 A0A6P3TXF5 A2SW69 P14639 P33237 P62262 P62896 P68056 Q29400 W5P4R1 W5P5R0 W5P823 W5PGC1 W5PQA8 W5PZH7 W5QI77 W5QIU9 O78747 P02190 P18685 Q6A1I3 Q9XT27 W5NQU3 W5NTT7 W5P583 W5P7E1 W5P7L2 W5PC25 W5PC90 W5PFI7 W5PFR9 W5PM65 W5PPC9 W5PSF4 W5PSQ0 W5PVD4 W5Q519 W5QAP8 W5QAS3 W5QGM7 W5QGX9 A0A6P3EA03 A0A6P3TFS9 A0A6P7E5B2 A0A6P7EW54 A0A8V6V740 A0A8V6VHV8 …
Cellular Component	organelle	407	P02075 W5P254 W5PGJ7 W5PNH4 W5PY07 W5QG63 A0A6P3TXF5 A2SW69 P14639 P33237 P62262 P62896 P68056 Q29400 W5P4R1 W5P5R0 W5P823 W5PGC1 W5PQA8 W5PZH7 W5QI77 W5QIU9 O78747 P18685 Q6A1I3 Q9XT27 W5NQU3 W5NTT7 W5P7E1 W5P7L2 W5PC25 W5PC90 W5PFI7 W5PFR9 W5PM65 W5PPC9 W5PSF4 W5PSQ0 W5PVD4 W5Q519 W5QAP8 W5QAS3 W5QGM7 W5QGX9 A0A6P3TFS9 A0A6P7DBL1 A0A6P7E5B2 A0A6P7EW54 A0A8V6V740 A0A8V6VHV8 A0A8V6VT05 A0A8V6W0E9…
Cellular Component	membrane	220	W5NUN8 W5PNH4 W5PY07 W5QG63 A2SW69 P33237 P62896 Q29400 W5P4R1 W5P5R0 W5PGC1 W5QI77 W5QIU9 O78747 Q9XT27 W5NQU3 W5P583 W5P7E1 W5P7L2 W5PC25 W5PC90 W5PFI7 W5PFR9 W5PSF4 W5PSQ0 W5QGX9 A0A6P3TFS9 A0A6P7E5B2 A0A6P7EW54 A0A8V6V740 A0A8V6VHV8 A0A8V6VT05 A0A8V6W0E9 A0A8V6WJW2 P68214 Q6Q312 Q9TR30 W5NQ45 W5NR34 W5NRG7 W5NUU6 W5NVV1 W5NXN2 W5NXT8 W5NYJ7 W5NZZ3 W5P0Z4 W5P2X2 W5P3R7 W5P9G5 W5P9Q8 W5PAR6 W5P…
Cellular Component	cytosol	218	P02075 W5NUN8 W5P254 W5PGJ7 W5PNH4 W5PY07 A2SW69 P33237 P62262 P62896 P68056 W5P4R1 W5P5R0 W5P823 W5PGC1 W5PQA8 W5PZH7 W5QI77 P02190 P18685 W5NQU3 W5P583 W5P7E1 W5P7L2 W5PC25 W5PC90 W5PFI7 W5PFR9 W5PM65 W5PPC9 W5PSF4 W5PSQ0 W5Q519 W5QAP8 A0A6P3EA03 A0A6P7EW54 C5ISA4 Q6Q312 W5NRJ6 W5NVB9 W5NVV1 W5NWM2 W5NWM7 W5NXN2 W5NZ92 W5NZX6 W5NZZ3 W5P0G8 W5P181 W5P223 W5P2X2 W5P472 W5P9G5 W5P9U4 W5PB89 W5PBV8…
Cellular Component	membrane-enclosed lumen	210	P02075 W5P254 W5PGJ7 A0A6P3TXF5 A2SW69 P14639 P62896 P68056 W5P4R1 W5P823 W5PQA8 W5PZH7 W5QI77 P18685 Q9XT27 W5NQU3 W5NTT7 W5PFI7 W5PFR9 W5PPC9 W5PSF4 W5PVD4 W5QAP8 W5QAS3 W5QGM7 A0A6P3TFS9 A0A6P7DBL1 A0A8V6V740 A0A8V6W0E9 A0A8V6WJW2 C5ISA4 P68214 Q6Q312 W5NQ45 W5NRG7 W5NRJ6 W5NSL1 W5NSM6 W5NVB9 W5NWJ7 W5NWM2 W5NWM7 W5NX60 W5NXN2 W5P0Q4 W5P0Z4 W5P181 W5P223 W5P2T8 W5P2X2 W5P7S6 W5P9G5 W5P9U4 W5PB…
Cellular Component	endomembrane system	171	P02075 W5PGJ7 W5QG63 A2SW69 P14639 P33237 P68056 W5P4R1 W5PGC1 W5PQA8 W5QIU9 P18685 Q6A1I3 Q9XT27 W5NQU3 W5NTT7 W5PC25 W5PC90 W5PFI7 W5PSQ0 W5Q519 W5QGM7 W5QGX9 A0A6P7EW54 P68214 Q6Q312 W5NQ45 W5NR34 W5NRG7 W5NSM6 W5NUU6 W5NVB9 W5NVP6 W5NVV1 W5NWJ7 W5NWM2 W5NXN2 W5NYJ7 W5P0Q4 W5P0Z4 W5P181 W5P7B2 W5P7S6 W5P9G5 W5P9Q8 W5PB89 W5PC20 W5PEC3 W5PEE3 W5PGY0 W5PH14 W5PH55 W5PI61 W5PL65 W5PPH9 W5PPR6 W5P…
Cellular Component	cell periphery	106	W5NUN8 W5PY07 A2SW69 Q29400 W5P4R1 W5P5R0 W5PGC1 W5QIU9 Q9XT27 W5NQU3 W5P583 W5P7E1 W5P7L2 W5PFI7 W5PFR9 A0A6P7EW54 P68214 W5NQ45 W5NR34 W5NRG7 W5NXN2 W5NZZ3 W5P0Z4 W5P3R7 W5P9G5 W5P9Q8 W5PAR6 W5PB89 W5PC20 W5PDR6 W5PEC3 W5PEE3 W5PGT6 W5PI61 W5PM41 W5PN42 W5PP04 W5PPR6 W5PPS6 W5PQ00 W5PT40 W5PT98 W5PUH4 W5PUV9 W5PVH8 W5PVS4 W5PY17 W5PZM9 W5Q5H8 W5Q5T7 W5QDE3 W5QFI4 W5QGN9 W5QHV3 W5QIU5 W5QIX6 A0A…
Cellular Component	envelope	99	P33237 P62896 W5PGC1 W5QI77 O78747 W5PC25 W5PC90 W5PFI7 W5PVD4 A0A6P3TFS9 A0A6P7E5B2 A0A8V6V740 A0A8V6VHV8 A0A8V6VT05 A0A8V6W0E9 A0A8V6WJW2 Q9TR30 W5NVV1 W5NWJ7 W5NXT8 W5NYJ7 W5P2X2 W5P9Q8 W5PB27 W5PEC3 W5PF18 W5PH14 W5PI61 W5PIG1 W5PMI4 W5PP37 W5PPL5 W5PQ00 W5PQR2 W5PT98 W5PT99 W5PYC8 W5PZC9 W5PZE3 W5Q2P3 W5Q518 W5Q5Y9 W5Q824 W5Q828 W5QC06 W5QEM0 W5QF73 W5QG39 W5QGB6 A0A6P3DZL9 A0A6P3EA09 A0A6P3…
Cellular Component	nucleoplasm	93	A0A6P3TXF5 W5PZH7 W5NQU3 W5PFR9 W5PSF4 W5QAP8 W5QAS3 W5QGM7 A0A6P7DBL1 A0A8V6WJW2 C5ISA4 Q6Q312 W5NRJ6 W5NSL1 W5NSM6 W5NX60 W5P0Z4 W5P181 W5P223 W5P9G5 W5P9U4 W5PB27 W5PCL8 W5PDC7 W5PGV3 W5PHA6 W5PL65 W5PMI4 W5PP37 W5PSJ2 W5PTI1 W5PUU5 W5PVD0 W5PZE3 W5Q078 W5Q1C9 W5Q3Y5 W5Q805 W5Q828 W5QCQ4 W5QEU2 W5QG39 W5QGB6 W5QHV3 A0A6P3T2Z6 A0A6P3TBG1 A0A8V6WHY3 W5NRG9 W5NT34 W5NVD7 W5NXE1 W5NY88 W5NYH9 W5P2…
Cellular Component	extracellular region	92	P02075 W5PGJ7 A2SW69 P14639 P62262 P68056 Q29400 W5PQA8 P18685 Q9XSM2 Q9XT27 W5NTT7 W5PC25 W5PC90 W5PFI7 P68214 W5NQ45 W5NQ71 W5NRG7 W5NT26 W5NU17 W5NVB9 W5NWM2 W5P0Q4 W5P7S6 W5PEI2 W5PGT6 W5PGY0 W5PI61 W5PS94 W5PT40 W5PUH4 W5PXI3 W5PZM9 W5Q284 W5Q4M3 W5Q5H8 W5Q824 W5QBW5 W5QDE3 W5QDF4 W5QHL5 A0A6P3TJ17 W5NQJ0 W5NQK9 W5NU00 W5NVB1 W5NVR8 W5NVV6 W5NW29 W5NX51 W5NXW9 W5NYH9 W5NYK9 W5NZ76 W5P1C2 W5P…
Cellular Component	membrane protein complex	76	A2SW69 W5P4R1 W5PGC1 O78747 W5P7L2 W5QGX9 A0A6P3TFS9 A0A6P7E5B2 A0A6P7EW54 A0A8V6V740 A0A8V6VHV8 A0A8V6VT05 A0A8V6W0E9 A0A8V6WJW2 W5NXN2 W5NXT8 W5NZZ3 W5P0Z4 W5P9G5 W5P9Q8 W5PB27 W5PC20 W5PEC3 W5PF18 W5PGT6 W5PL65 W5PNM6 W5PP04 W5PP37 W5PPL5 W5PPS6 W5PQ00 W5PT98 W5PUV9 W5PVH8 W5PY17 W5PYC8 W5PYY0 W5PZC9 W5PZE3 W5PZM9 W5Q045 W5Q428 W5Q4L6 W5Q5T7 W5Q5Y9 W5QC06 W5QF73 W5QG39 A0A6P3EA09 A0A6P3TH41 A0…
Cellular Component	other	357	W5QGM7 W5QGJ0 W5PWM2 W5Q5A6 W5PKY9 W5Q5T7 A0A6P3EA03 A0A6P3TJ17 W5NR63 W5P9X2 W5NZD1 Q29400 A2SW69 W5QAQ9 W5P9U4 W5PNH4 W5Q3E9 W5P016 W5P6A5 W5QCC6 A0A8V6V4N3 W5Q4L6 W5NXE1 W5PYC8 W5Q4V5 W5PVR4 W5Q824 W5PQA8 W5P4T0 W5QB24 W5PQH9 W5PXR8 W5QF12 W5PP24 W5PFI7 W5PY17 W5QHL5 W5QCX7 W5PM65 W5QHF0 W5Q078 W5PP04 W5PMI4 A0A6P3EMY0 W5NVV1 A0A6P7ECA4 W5QHH7 W5QDD0 W5PW27 W5PEH8 W5PE71 W5PKG8 W5Q9A8 W5NT34 W…
Molecular Function	protein binding	251	P02075 W5P254 W5PGJ7 W5PY07 A0A6P3TXF5 A2SW69 P14639 P33237 P62262 P68056 Q29400 W5P4R1 W5P823 W5PGC1 W5PQA8 W5PZH7 W5QIU9 Q6A1I3 Q9XT27 W5NQU3 W5NTT7 W5P583 W5P7L2 W5PC25 W5PC90 W5PFI7 W5PFR9 W5PM65 W5PSF4 W5PVD4 W5Q519 W5QAP8 W5QAS3 W5QGX9 A0A6P3TFS9 A0A6P7DBL1 A0A6P7EW54 C5ISA4 P68214 W5NQ45 W5NR63 W5NRJ6 W5NT26 W5NUU6 W5NVB9 W5NVV1 W5NWJ7 W5NWM2 W5NWM7 W5NX60 W5NXN2 W5NYJ7 W5NZ92 W5NZX6 W5P0G…
Molecular Function	organic cyclic compound binding	105	P14639 P33237 P62896 W5P4R1 W5P823 W5PZH7 P02190 W5P7E1 W5QAS3 W5QGM7 A0A6P3EA03 Q6Q312 W5NPV2 W5NVV1 W5NWM2 W5NYJ7 W5NZ92 W5P2X2 W5P405 W5P472 W5P4C5 W5P9U4 W5PBV8 W5PCQ4 W5PEC3 W5PGV3 W5PH55 W5PI61 W5PJ63 W5PK05 W5PPL5 W5PQX4 W5PSJ2 W5PT40 W5PT98 W5PUU5 W5PW77 W5PXI3 W5Q805 W5Q828 W5Q987 W5QAQ9 W5QAU1 W5QCQ4 W5QDE3 W5QFP2 A0A6P3E902 A0A6P3EDI7 A0A6P3T2Z6 A0A6P3TBG1 A0A6P7DK24 A0A6P7ECA4 A0A6P7E…
Molecular Function	ion binding	99	A0A6P3TXF5 A2SW69 P14639 P33237 W5P4R1 W5P823 P18685 Q9XSM2 Q9XT27 W5PC25 W5PC90 W5PSQ0 A0A6P3TFS9 A0A6P7EW54 B3VSB7 W5NQ71 W5NR63 W5NU17 W5NVV1 W5NWM2 W5NXN2 W5P0Z4 W5P3R7 W5PA59 W5PDR6 W5PEC3 W5PEE3 W5PEI2 W5PGY0 W5PI61 W5PJ63 W5PM41 W5PN42 W5PP04 W5PS94 W5PUH4 W5PUV9 W5PY34 W5PZH4 W5PZM9 W5Q284 W5Q2P3 W5Q824 W5QCQ4 W5QDE3 W5QDF4 W5QGB6 W5QHL5 W5QHV3 A0A6P3DZL9 A0A6P3E902 A0A6P3EA09 A0A6P3T2Z6 …
Molecular Function	heterocyclic compound binding	98	P14639 P33237 P62896 W5P4R1 W5P823 W5PZH7 P02190 W5P7E1 W5QAS3 W5QGM7 A0A6P3EA03 Q6Q312 W5NPV2 W5NVV1 W5NYJ7 W5NZ92 W5P2X2 W5P405 W5P472 W5P4C5 W5P9U4 W5PBV8 W5PCQ4 W5PEC3 W5PGV3 W5PH55 W5PJ63 W5PPL5 W5PQX4 W5PSJ2 W5PT40 W5PUU5 W5PXI3 W5Q805 W5Q828 W5Q987 W5QAQ9 W5QAU1 W5QCQ4 W5QFP2 A0A6P3E902 A0A6P3EDI7 A0A6P3T2Z6 A0A6P3TBG1 A0A6P7DK24 A0A6P7ECA4 A0A6P7EG41 A0A6P7EN58 W5NPL9 W5NT34 W5NT44 W5NVD7…
Molecular Function	hydrolase activity	53	W5P254 W5PGJ7 W5QG63 A0A6P3TXF5 P33237 W5P823 W5PQA8 Q9XSM2 W5P583 W5P7L2 W5PM65 W5NVV1 W5NWM7 W5NX60 W5NZ92 W5NZZ3 W5P223 W5PCL8 W5PDC7 W5PHQ4 W5PP04 W5PT98 W5PTI1 W5PUU5 W5PY34 W5PZM9 W5Q5T7 W5Q805 W5QCQ4 A0A6P3E902 A0A6P7ECA4 W5NSD9 W5NU00 W5NVB1 W5NVD7 W5NYL5 W5NZD1 W5P0X1 W5PBK6 W5PEZ1 W5PF33 W5PHL8 W5PIE9 W5PKY9 W5PNT5 W5PQ76 W5PU75 W5PXY1 W5Q0D7 W5Q1H1 W5Q285 W5Q423 W5QF78
Molecular Function	protein-containing complex binding	53	A2SW69 P62262 W5P823 W5QAP8 W5QGM7 A0A8V6W0E9 W5NVB9 W5NVV1 W5NXN2 W5NZ92 W5P2X2 W5P3R7 W5PB89 W5PDC7 W5PEC3 W5PGY0 W5PI61 W5PNM6 W5PPS6 W5PT98 W5PY17 W5PZC9 W5QCQ4 A0A6P7DVB0 A0A6P7EG41 W5NRW4 W5NUU3 W5NVR8 W5NX51 W5NY29 W5NZ76 W5P214 W5P303 W5P4T0 W5P4Z8 W5P5J0 W5P9P1 W5PD48 W5PEC2 W5PPQ8 W5PQL4 W5PSA7 W5PU75 W5PUJ9 W5Q0H0 W5Q246 W5Q4V5 W5Q5N9 W5Q7M3 W5QB24 W5QHQ1 W5QI03 W5QI04
Molecular Function	oxidoreductase activity	46	W5NUN8 P62896 W5P5R0 W5PQA8 O78747 Q9XT27 W5PC25 W5PC90 W5PSQ0 A0A6P7E5B2 A0A8V6V740 A0A8V6VHV8 A0A8V6VT05 A0A8V6W0E9 A0A8V6WJW2 W5NQ71 W5NWM7 W5NXT8 W5P7B2 W5P9Q8 W5PB27 W5PK05 W5PUH4 W5PYC8 W5PYR0 W5PZC9 W5PZE3 W5Q1C9 W5Q5Y9 W5QAU1 W5QC06 W5QF73 W5QG39 A0A6P7EN58 A0A8V6V4N3 A0A8V6VZ54 A0A8V6WE19 W5NWS0 W5P0K8 W5P642 W5PC00 W5PCN3 W5PIS3 W5PN69 W5PZ54 W5Q9A8
Molecular Function	small molecule binding	46	P02075 P14639 P33237 P68056 P02190 W5P7E1 W5NVV1 W5NWM2 W5P3R7 W5PEC3 W5PFV0 W5PI61 W5PJ63 W5PN42 W5PPL5 W5PW77 W5PXI3 W5Q284 W5Q828 W5QCQ4 W5QGB6 W5QHV3 A0A6P3E902 A0A6P3T2Z6 A0A6P7ECA4 A0A6P7EN58 W5NQK9 W5NT44 W5NVB1 W5NX51 W5PAR8 W5PBK6 W5PHL8 W5PIS3 W5PN69 W5PRE5 W5PSF3 W5PU75 W5PWE9 W5PWY1 W5PZZ9 W5Q0D7 W5Q0P2 W5Q1H1 W5Q4U9 W5QD57
Molecular Function	enzyme regulator activity	42	W5PGJ7 W5PY07 A2SW69 P62262 W5PM65 W5NRG7 W5NWM2 W5PEI2 W5PH55 W5PI61 W5PNM6 W5PPL5 W5PUH4 W5PZ99 W5PZM9 W5QGB6 W5QHL5 W5QIU5 A0A6P3DZL9 W5NVV6 W5NW29 W5NX51 W5NYK9 W5NZ76 W5P171 W5P225 W5P2Z4 W5P359 W5P6A5 W5PCV3 W5PEH8 W5PF33 W5PWY1 W5Q0H0 W5Q124 W5Q440 W5QAA1 W5QAB7 W5QC48 W5QD41 W5QD49 W5QHL4
Molecular Function	transferase activity	40	W5QI77 W5PC25 W5PC90 W5PVD4 W5NRJ6 W5NWJ7 W5NWM7 W5NZX6 W5P6Q6 W5PFV0 W5PH14 W5PH55 W5PHA6 W5PJ63 W5PR99 W5PUH4 W5PVD0 W5Q824 W5Q828 W5QDE3 W5QDF4 W5QEL0 W5QEU2 A0A6P3E902 A0A6P3T2Z6 W5P0J8 W5P2A6 W5P2Z4 W5P4T0 W5PGG0 W5PLS7 W5PXR8 W5PZM2 W5PZZ9 W5Q375 W5Q584 W5QD57 W5QDD0 W5QDY1 W5QEH3
Molecular Function	lipid binding	38	A2SW69 P14639 W5P4R1 A0A6P7EW54 W5NWM2 W5NXN2 W5P0Z4 W5P3R7 W5P9U4 W5PDR6 W5PEC3 W5PEE3 W5PI61 W5PK05 W5PM41 W5PT98 W5PUV9 W5PW77 W5PZM9 W5QBW5 W5QDE3 W5QHV3 A0A6P3EA09 A0A6P7EN58 W5NQK9 W5NX51 W5P8F9 W5P9Y1 W5PAR8 W5PD32 W5PGG0 W5PIS3 W5PN69 W5PSA7 W5PWE9 W5Q3D2 W5Q7J0 W5QD57
Molecular Function	catalytic activity, acting on a protein	36	W5PGJ7 W5QG63 A0A6P3TXF5 Q9XSM2 W5P583 W5PM65 W5NQ71 W5NRJ6 W5P223 W5P6Q6 W5P7B2 W5PCL8 W5PDC7 W5PHA6 W5PTI1 W5PVD0 W5Q1C9 W5QEU2 A0A6P3E902 W5NU00 W5NVB1 W5NVD7 W5NYL5 W5P0J8 W5P2A6 W5P2Z4 W5P4T0 W5PHL8 W5PLS7 W5PQ76 W5PXY1 W5PZM2 W5Q285 W5Q375 W5QEH3 W5QF78
Molecular Function	carbohydrate derivative binding	30	P33237 Q9XSM2 W5NVV1 W5P9U4 W5PEC3 W5PI61 W5PN42 W5PZM9 W5Q284 W5QBW5 W5QCQ4 A0A6P3E902 A0A6P3T2Z6 A0A6P7ECA4 W5NT44 W5NVB1 W5NVR8 W5P225 W5P8F9 W5PBK6 W5PDM2 W5PEH8 W5PHL8 W5PRE5 W5PSF3 W5PU75 W5Q0D7 W5Q1H1 W5Q7J0 W5QF69
Molecular Function	structural constituent of ribosome	27	Q6Q312 W5P472 W5PBV8 W5PIG1 W5PMI4 W5PQX4 W5PT99 W5Q518 W5QEM0 A0A6P7DK24 W5NXP5 W5NZ91 W5P016 W5P547 W5P8R5 W5PDS7 W5PFD9 W5PQA3 W5PT31 W5PVZ7 W5Q2T0 W5Q3C8 W5Q5X6 W5Q802 W5Q8S0 W5QA09 W5QHP0
Molecular Function	transmembrane transporter activity	27	A2SW69 W5P7L2 A0A6P7E5B2 W5NXT8 W5NZZ3 W5P0Z4 W5PEC3 W5PF18 W5PP37 W5PPH9 W5PT98 W5PZM9 W5Q2P3 W5Q5T7 W5QFI4 A0A6P3EMY0 A0A6P3TH41 A0A6P7EN58 A0A8V6V4N3 A0A8V6WHY3 W5P0K8 W5PBK6 W5PIS3 W5PN69 W5PSA7 W5PZ54 W5QHH7
Molecular Function	other	135	W5QGM7 W5NWM2 W5PQ76 W5QGJ0 W5PV42 W5P4R1 W5PPC9 W5PWM2 W5Q7Q9 W5Q987 W5Q805 W5PFR9 W5Q7J0 W5Q5T7 W5P9P1 W5QA09 P14639 A0A6P3DZL9 W5P9X2 W5NZD1 W5NU17 W5Q9N9 A2SW69 W5QCQ4 A0A6P7EN58 W5PZH4 Q9XSM2 W5PC25 W5P303 P62262 W5PBK6 A0A6P3EA09 W5PN69 W5P7L2 W5PWE9 W5PP05 W5PPQ8 W5NX51 W5PUH4 W5PI61 W5PUU5 W5PC90 W5NXE1 W5PNJ5 W5P171 W5NX60 W5Q824 W5QF78 W5PQA8 W5Q828 W5PK04 W5PNM6 P02075 W5QH60 W5QF69 W5…

## Sheet: Regulated list
Category	Protein accession	Protein description	Gene name	NM/NC Ratio	NM/NC P value	Regulated Type	Intensity NC_1	Intensity NC_2	Intensity NC_3	Intensity NC_4	Intensity NC_5	Intensity NM_1	Intensity NM_2	Intensity NM_3	Intensity NM_4	Intensity NM_5	NC_1	NC_2	NC_3	NC_4	NC_5	NM_1	NM_2	NM_3	NM_4	NM_5
anatomical structure development	W5PFR9	Peroxisomal biogenesis factor 19 OS=Ovis aries OX=9940 GN=PEX19 PE=3 SV=1	PEX19	0.501932	5.31709e-09	Down	877039	869824	829209	915877	855154	456620	412917	437097	418658	456658	1.34329	1.33224	1.27003	1.40277	1.30977	0.699366	0.63243	0.669465	0.641223	0.699425
anatomical structure development	W5PC00	Aldo-keto reductase family 1 member B OS=Ovis aries OX=9940 GN=AKR1B1 PE=3 SV=1	AKR1B1	0.596192	2.08735e-07	Down	3767650	3439630	3520580	3641660	3336280	2255980	2008820	2173060	1989840	2128350	1.33312	1.21706	1.2457	1.28854	1.18049	0.798242	0.710789	0.768902	0.704073	0.753082
anatomical structure development	W5PH15	Ras suppressor protein 1 OS=Ovis aries OX=9940 GN=RSU1 PE=4 SV=1	RSU1	0.479765	9.93884e-10	Down	3351500	3303470	3357760	3566760	3132890	1590790	1663000	1567400	1603820	1593010	1.35521	1.33579	1.35775	1.44226	1.26682	0.643253	0.672452	0.633795	0.648522	0.644151
anatomical structure development	A0A6P3E1Y4	Stathmin OS=Ovis aries OX=9940 GN=STMN1 PE=3 SV=1	STMN1	0.368848	2.62042e-08	Down	2317860	2417280	2247710	2300470	2481060	891582	896168	838278	968565	744678	1.43934	1.50108	1.39578	1.42854	1.54068	0.553652	0.5565	0.520552	0.601457	0.462428
anatomical structure development	A0A6P7DVB0	Tropomodulin-3 OS=Ovis aries OX=9940 GN=TMOD3 PE=4 SV=1	TMOD3	0.618021	5.29222e-10	Down	5762130	6038880	5912970	6014450	5858630	3754560	3740940	3606610	3545980	3637340	1.20364	1.26145	1.23515	1.25635	1.2238	0.784283	0.781438	0.753378	0.740714	0.759798
anatomical structure development	W5Q8S3	Splicing factor 3b subunit 6 OS=Ovis aries OX=9940 GN=SF3B6 PE=4 SV=1	SF3B6	0.526307	1.74099e-05	Down	1112480	960657	931564	1110310	898470	611721	450264	515553	572969	488125	1.45382	1.25541	1.21739	1.45098	1.17415	0.799414	0.588418	0.673739	0.748772	0.637896
anatomical structure development	W5PFV0	Hydroxymethylglutaryl-CoA synthase OS=Ovis aries OX=9940 GN=HMGCS1 PE=3 SV=1	HMGCS1	1.50212	9.49403e-08	Up	3637400	3949610	3876870	3733410	3642880	5466670	5773340	5773250	5853020	5433890	0.771611	0.837841	0.82241	0.791978	0.772773	1.15966	1.22471	1.22469	1.24162	1.1527
anatomical structure development	W5Q4V5	Basic leucine zipper and W2 domains 1 OS=Ovis aries OX=9940 GN=BZW1 PE=3 SV=1	BZW1	0.580358	1.3484e-08	Down	3896560	4066240	4016750	3800600	3961720	2256850	2205300	2360440	2440240	2194530	1.24893	1.30331	1.28745	1.21817	1.26981	0.723367	0.706844	0.75657	0.782148	0.703392
anatomical structure development	W5PP24	Wnt ligand secretion mediator OS=Ovis aries OX=9940 GN=WLS PE=3 SV=1	WLS	1.60247	2.37262e-08	Up	878691	849769	930249	914901	918422	1393900	1394820	1455440	1502960	1451230	0.751636	0.726896	0.795739	0.78261	0.785622	1.19235	1.19313	1.24499	1.28564	1.24139
anatomical structure development	W5PLS7	Growth factor receptor bound protein 2 OS=Ovis aries OX=9940 GN=GRB2 PE=4 SV=1	GRB2	0.639116	5.54498e-09	Down	2852060	2947000	3000000	2888650	2969000	1837500	1856460	1961810	1907940	1803630	1.18717	1.22669	1.24875	1.2024	1.23584	0.764859	0.772751	0.816603	0.794179	0.75076
anatomical structure development	W5PVD4	GTP:AMP phosphotransferase AK3, mitochondrial OS=Ovis aries OX=9940 GN=AK3 PE=3 SV=1	AK3	0.552272	1.02668e-11	Down	18964200	19134400	19302700	19423600	19232200	10945400	10725100	10556300	10454300	10368500	1.27185	1.28327	1.29456	1.30266	1.28983	0.734065	0.71929	0.70797	0.701129	0.695375
anatomical structure development	Q9XT27	Ceruloplasmin OS=Ovis aries OX=9940 GN=CP PE=2 SV=1	CP	1.93011	0.00159361	Up	308877	162486	347306	255451	230070	587045	556261	468941	409738	495245	0.808278	0.425198	0.90884	0.668471	0.602054	1.5362	1.45564	1.22714	1.07221	1.29597
anatomical structure development	W5PRE5	Switching B cell complex subunit SWAP70 OS=Ovis aries OX=9940 GN=SWAP70 PE=4 SV=1	SWAP70	0.625636	2.10081e-07	Down	2810710	2803110	2815240	2787890	2859470	1667010	1690700	1873840	1677350	1897810	1.22829	1.22497	1.23027	1.21832	1.2496	0.728489	0.738841	0.818874	0.733007	0.829349
anatomical structure development	W5Q802	Mitochondrial ribosomal protein L40 OS=Ovis aries OX=9940 PE=3 SV=1	--	0.586286	1.27493e-08	Down	1068640	1076960	1076780	1158020	1063270	636666	665264	653187	634145	602287	1.23754	1.24717	1.24696	1.34104	1.23132	0.73729	0.770408	0.756422	0.73437	0.697477
anatomical structure development	W5Q515	Visinin like 1 OS=Ovis aries OX=9940 GN=VSNL1 PE=4 SV=1	VSNL1	0.66162	3.49755e-05	Down	605941	593441	585719	567954	605144	368242	377732	375137	473241	362852	1.23274	1.20731	1.1916	1.15546	1.23112	0.749159	0.768466	0.763187	0.962772	0.738194
anatomical structure development	A0A6P7E5B2	Cytochrome c oxidase subunit 7C, mitochondrial OS=Ovis aries OX=9940 GN=LOC114115573 PE=1 SV=1	LOC114115573	0.568781	1.41742e-06	Down	5727760	4807170	5495250	5150890	5656100	2804710	2920570	3011820	3245140	3282230	1.36046	1.1418	1.30523	1.22344	1.34344	0.666176	0.693695	0.715369	0.770787	0.779597
anatomical structure development	W5NT34	BAF nuclear assembly factor 1 OS=Ovis aries OX=9940 GN=BANF1 PE=4 SV=1	BANF1	0.479443	3.55427e-08	Down	3158180	3274200	2943030	3066480	2743390	1383160	1489180	1404860	1465720	1537550	1.40578	1.45742	1.31001	1.36496	1.22114	0.615675	0.662867	0.625334	0.652424	0.684397
anatomical structure development	W5PCQ4	Ly1 antibody reactive OS=Ovis aries OX=9940 GN=LYAR PE=4 SV=1	LYAR	1.53984	0.0151694	Up	169955	144662	104939	103870	222931	234110	255107	199207	213455	247390	0.896564	0.763136	0.553585	0.547946	1.17603	1.235	1.34577	1.05088	1.12604	1.30506
anatomical structure development	W5Q987	Caudal type homeobox 4 OS=Ovis aries OX=9940 GN=CDX4 PE=3 SV=1	CDX4	0.580401	0.000163211	Down	376021	408121	287262	415198	366767	234495	229975	179248	218644	213336	1.28376	1.39335	0.980729	1.41751	1.25216	0.800579	0.785148	0.611963	0.746463	0.728341
anatomical structure development	W5P9P1	Actinin alpha 3 OS=Ovis aries OX=9940 GN=ACTN3 PE=3 SV=1	ACTN3	1.5218	0.00155548	Up	927916	1305660	1110500	809243	1232440	1562770	1625010	1542620	1721900	1743730	0.683206	0.961331	0.817639	0.595829	0.907421	1.15064	1.19646	1.1358	1.2678	1.28387
anatomical structure development	W5QG84	Immunoglobulin superfamily member 3 OS=Ovis aries OX=9940 GN=IGSF3 PE=4 SV=1	IGSF3	1.65791	0.00214559	Up	38745	34587.1		35917.8	42945.3	64154.2	55843.5	82817.4	49922.4	62670.8	0.745728	0.665701		0.691313	0.826571	1.23478	1.07482	1.59399	0.96086	1.20623
anatomical structure development	W5P4C5	RNA-binding protein 42 OS=Ovis aries OX=9940 GN=RBM42 PE=3 SV=1	RBM42	0.609593	5.6249e-08	Down	1283090	1365950	1398140	1426210	1329680	803658	878150	809464	805253	850580	1.17175	1.24742	1.27682	1.30245	1.2143	0.733923	0.801951	0.739225	0.735379	0.776773
anatomical structure development	W5P4R1	Moesin OS=Ovis aries OX=9940 GN=MSN PE=4 SV=1	MSN	0.600695	3.42737e-11	Down	46251800	46539100	47296300	47425700	48475100	28862200	28072600	28595300	27834100	28392600	1.22442	1.23202	1.25207	1.2555	1.28328	0.764066	0.743163	0.757	0.736849	0.751634
anatomical structure development	W5PT40	Prostaglandin I2 synthase OS=Ovis aries OX=9940 GN=PTGIS PE=3 SV=1	PTGIS	0.467687	1.29497e-07	Down	2749870	2657740	2963890	2597190	2691010	1287850	1375260	1371650	1121710	1231990	1.37163	1.32568	1.47839	1.29548	1.34227	0.642378	0.685978	0.684178	0.559508	0.614515
anatomical structure development	W5PWY1	BAG cochaperone 5 OS=Ovis aries OX=9940 GN=BAG5 PE=4 SV=1	BAG5	0.457429	7.83842e-05	Down	463003	474099	495275	415330	515734				205868	226575	1.15921	1.18699	1.24001	1.03985	1.29123				0.515428	0.567271
anatomical structure development	W5QDY1	N-alpha-acetyltransferase 50, NatE catalytic subunit OS=Ovis aries OX=9940 PE=4 SV=1	--	0.558756	5.67417e-07	Down	2156270	2195670	1967680	1967680	2111240	1147310	1143780	1074990	1316070	1128100	1.33031	1.35462	1.21396	1.21396	1.30253	0.707832	0.705654	0.663214	0.811948	0.69598
anatomical structure development	A0A8V6VZ54	Cytochrome c1, heme protein, mitochondrial OS=Ovis aries OX=9940 GN=LOC101113599 PE=3 SV=1	LOC101113599	0.636954	2.11071e-08	Down	4382960	4542520	4427650	4448760	4178000	2860210	2771720	2728190	2936890	2703160	1.21816	1.26251	1.23058	1.23645	1.1612	0.794943	0.770349	0.758251	0.816255	0.751294
anatomical structure development	W5P405	KH domain-containing RNA-binding protein QKI OS=Ovis aries OX=9940 PE=4 SV=1	--	0.605072	1.06847e-06	Down	1828520	2049190	2184540	2185190	2200450	1292030	1220230	1221370	1306300	1281800	1.09038	1.22197	1.30268	1.30306	1.31216	0.770459	0.727643	0.728323	0.778968	0.764358
anatomical structure development	W5Q5A6	Fibrinogen gamma chain OS=Ovis aries OX=9940 GN=FGG PE=4 SV=1	FGG	1.70653	4.88457e-09	Up	8258320	7971550	7836080	7960870	7791230	12871200	14230000	14001100	13393800	13454600	0.7663	0.73969	0.72712	0.738699	0.722958	1.19434	1.32042	1.29918	1.24283	1.24847
anatomical structure development	W5P9U4	Proteasome subunit alpha type OS=Ovis aries OX=9940 GN=PSMA1 PE=3 SV=1	PSMA1	0.637662	1.55817e-07	Down	23966500	24139400	22647700	22465300	21148700	15244100	14334900	14485900	14371200	14491800	1.27961	1.28884	1.2092	1.19946	1.12916	0.813906	0.765363	0.773425	0.767301	0.77374
anatomical structure development	W5NVD7	COP9 signalosome complex subunit 4 OS=Ovis aries OX=9940 GN=COPS4 PE=3 SV=1	COPS4	0.516807	6.96538e-07	Down	3818080	4130420	3903440	3864630	4167710	1835220	1846080	2222330	2133460	2239240	1.26592	1.36947	1.29422	1.28135	1.38184	0.608482	0.612083	0.736832	0.707366	0.742439
anatomical structure development	W5NWM2	Apolipoprotein A4 OS=Ovis aries OX=9940 PE=3 SV=1	--	0.39372	2.66586e-11	Down	89570400	87635900	91594900	90137000	91325500	36433900	35394500	36991500	34800100	33658000	1.42732	1.3965	1.45958	1.43635	1.45529	0.580581	0.564018	0.589467	0.554546	0.536347
anatomical structure development	W5PPR6	Exocyst complex component OS=Ovis aries OX=9940 GN=EXOC6B PE=3 SV=1	EXOC6B	0.655292	5.49305e-05	Down	343229	412446	391292	404382	405114	259479	215352	266510	272173	268541	1.05983	1.27356	1.20824	1.24866	1.25092	0.801228	0.664971	0.822938	0.840425	0.82921
anatomical structure development	W5Q5T7	V-type proton ATPase subunit C OS=Ovis aries OX=9940 GN=ATP6V1C1 PE=3 SV=1	ATP6V1C1	0.345225	4.59947e-05	Down	558633	318245	461434	423162	582722	129136	150657	203679	153557	172245	1.77149	1.00919	1.46326	1.34189	1.84788	0.409504	0.47775	0.645888	0.486946	0.546208
anatomical structure development	W5Q1C9	procollagen-proline 4-dioxygenase OS=Ovis aries OX=9940 GN=LOC101123553 PE=3 SV=1	LOC101123553	0.492888	5.74995e-10	Down	2168690	2160830	2181340	2114640	2018610	1034270	1051520	1065110	1094830	1000620	1.36477	1.35983	1.37274	1.33076	1.27033	0.650875	0.66173	0.670283	0.688986	0.629699
anatomical structure development	W5QI77	Adenylate kinase 2, mitochondrial OS=Ovis aries OX=9940 GN=AK2 PE=3 SV=1	AK2	0.416595	1.55322e-12	Down	105539000	105842000	108798000	110168000	103360000	44566400	44540700	43809100	44440600	44983100	1.39593	1.39994	1.43904	1.45716	1.36711	0.589466	0.589126	0.57945	0.587802	0.594978
anatomical structure development	W5PD32	Mesencephalic astrocyte derived neurotrophic factor OS=Ovis aries OX=9940 GN=MANF PE=3 SV=1	MANF	0.347446	1.81435e-08	Down	4307180	4209920	4045380	4561420	4489750	1448490	1701940	1575550	1462290	1321300	1.47895	1.44555	1.38906	1.56625	1.54164	0.497366	0.584393	0.540994	0.502105	0.453693
anatomical structure development	W5PUV9	Radixin OS=Ovis aries OX=9940 GN=RDX PE=4 SV=1	RDX	0.657828	4.12748e-08	Down	2268270	2354040	2320820	2231770	2149440	1540240	1513610	1475540	1499440	1420640	1.20821	1.2539	1.2362	1.18877	1.14491	0.82042	0.806235	0.785957	0.798687	0.756714
anatomical structure development	W5PN69	Dihydrodiol dehydrogenase 3 OS=Ovis aries OX=9940 GN=LOC101109111 PE=3 SV=1	LOC101109111	0.545698	2.51509e-07	Down	1280680	1141290	1173320	1277120	1072490	687201	651999	626264	653158	625501	1.39371	1.24201	1.27687	1.38983	1.16714	0.74785	0.709541	0.681535	0.710802	0.680705
anatomical structure development	W5Q5N9	Keratin 8 OS=Ovis aries OX=9940 GN=KRT8 PE=3 SV=1	KRT8	0.485274	0.000158102	Down	1357290	1041730	1194440	1433250	1352030	564481		613637	679143		1.3184	1.01188	1.16021	1.39218	1.31329	0.548306		0.596053	0.659682
anatomical structure development	W5NTT7	Collagen type I alpha 2 chain OS=Ovis aries OX=9940 GN=COL1A2 PE=4 SV=1	COL1A2	0.659815	3.329e-09	Down	2579900000	2455690000	2457840000	2463870000	2455210000	1587530000	1596400000	1670990000	1660870000	1674170000	1.25223	1.19194	1.19298	1.19591	1.19171	0.770553	0.774859	0.811063	0.806151	0.812606
anatomical structure development	W5P171	Rho GTPase activating protein 1 OS=Ovis aries OX=9940 GN=ARHGAP1 PE=4 SV=1	ARHGAP1	0.620189	1.39237e-10	Down	2543400	2593230	2573530	2535660	2576020	1609470	1534540	1593210	1576650	1638090	1.22433	1.24832	1.23883	1.2206	1.24003	0.77476	0.73869	0.766932	0.758961	0.788537
anatomical structure development	W5PK25	BCL2 antagonist/killer 1 OS=Ovis aries OX=9940 GN=BAK1 PE=3 SV=1	BAK1	0.36776	1.74401e-08	Down	1586090	1663260	1708540	1415260	1605550	525022	570981	605538	605793	626910	1.4534	1.52412	1.56561	1.29686	1.47123	0.4811	0.523214	0.554881	0.555114	0.574465
anatomical structure development	W5QAB7	RAN binding protein 1 OS=Ovis aries OX=9940 GN=RANBP1 PE=4 SV=1	RANBP1	0.487669	3.74515e-08	Down	9924440	10823600	10953800	11463500	11102200	5464340	4977210	5114400	5754380	5154250	1.22931	1.34068	1.35681	1.41994	1.37519	0.676848	0.616509	0.633503	0.712775	0.638439
anatomical structure development	W5Q519	Eukaryotic translation initiation factor 3 subunit M OS=Ovis aries OX=9940 GN=EIF3M PE=3 SV=1	EIF3M	0.564932	3.49515e-07	Down	1866130	2113300	1864000	2103120	1820280	1044110	1078030	1105000	1169740	1120710	1.22094	1.38265	1.21954	1.37599	1.19094	0.68312	0.705313	0.722958	0.765315	0.733237
anatomical structure development	W5PFI7	Vinculin OS=Ovis aries OX=9940 GN=VCL PE=3 SV=1	VCL	0.644164	2.08217e-11	Down	21505800	21406100	21953800	21841800	21099800	13768700	14064600	13940100	13722100	13950100	1.21328	1.20766	1.23856	1.23224	1.19038	0.776783	0.793476	0.786453	0.774154	0.787017
anatomical structure development	C5ISA4	COP9 constitutive photomorphogenic subunit 7B protein-like protein OS=Ovis aries OX=9940 GN=COPS7B PE=2 SV=1	COPS7B	0.566364	0.000464844	Down	217660	223481	202435	235096	250915	112521	144370	91973.5	132549	158344	1.23017	1.26307	1.14412	1.32872	1.41812	0.635947	0.815952	0.519817	0.749142	0.89493
anatomical structure development	W5NR63	Protein S100 OS=Ovis aries OX=9940 GN=S100A4 PE=3 SV=1	S100A4	0.504238	3.0306e-06	Down	3353450	3306190	3968890	3800050	3432880	1496830	1832900	1921360	1801860	1953470	1.24813	1.23054	1.47719	1.41435	1.27769	0.557108	0.68219	0.715114	0.670637	0.727065
anatomical structure development	W5Q805	Proteasome 26S subunit, ATPase 6 OS=Ovis aries OX=9940 GN=PSMC6 PE=3 SV=1	PSMC6	0.644531	2.73962e-09	Down	3106410	3062370	3150400	3024130	3032550	2083300	1924780	1970740	1946860	1984540	1.22851	1.21109	1.2459	1.19597	1.1993	0.823892	0.761201	0.779377	0.769933	0.784835
anatomical structure development	W5PUJ9	Nexilin F-actin binding protein OS=Ovis aries OX=9940 GN=NEXN PE=4 SV=1	NEXN	0.553247	6.66356e-08	Down	1106370	1255600	1215200	1228010	1260250	666962	656445	635020	677425	719826	1.17435	1.33275	1.28987	1.30347	1.33769	0.707944	0.696781	0.67404	0.71905	0.764057
anatomical structure development	W5Q375	Cell division cycle 23 OS=Ovis aries OX=9940 GN=CDC23 PE=4 SV=1	CDC23	1.51271	0.0205683	Up	74458.4	33924.6	57151.3	67720.9	49859.9	74237.7	82540.6	109536	81176.6	80781	1.04667	0.47688	0.803378	0.951956	0.700883	1.04356	1.16028	1.53975	1.1411	1.13554
anatomical structure development	W5PWD6	Tyrosine 3-monooxygenase/tryptophan 5-monooxygenase activation protein gamma OS=Ovis aries OX=9940 PE=3 SV=1	--	0.399684	6.38265e-11	Down	26647200	25753600	26145000	26216800	26672600	10425500	10910300	11034500	10152700	10009500	1.44847	1.3999	1.42117	1.42508	1.44985	0.566703	0.593055	0.599806	0.551874	0.54409
anatomical structure development	W5PY07	BCL10 immune signaling adaptor OS=Ovis aries OX=9940 GN=BCL10 PE=4 SV=1	BCL10	0.633607	0.00013751	Down	856826	756348	830343	699911	883505	487945	465369	477708	621240	499230	1.30248	1.14974	1.26222	1.06395	1.34303	0.741735	0.707417	0.726174	0.94436	0.75889
anatomical structure development	W5NX51	Apolipoprotein A1 OS=Ovis aries OX=9940 PE=3 SV=1	--	0.244423	7.3621e-15	Down	23122600	23000000	23962500	23101100	22982900	5629090	5601520	5633940	5766400	5763420	1.59948	1.591	1.65758	1.59799	1.58981	0.389385	0.387478	0.389721	0.398884	0.398677
anatomical structure development	W5Q5Q6	Collagen type XIV alpha 1 chain OS=Ovis aries OX=9940 GN=COL14A1 PE=4 SV=1	COL14A1	0.651812	9.05103e-11	Down	102303000	100448000	102020000	98378200	101147000	65822400	66538900	64551700	66930700	64862800	1.22812	1.20585	1.22473	1.18101	1.21425	0.790182	0.798784	0.774928	0.803487	0.778663
anatomical structure development	W5QEQ9	Translocase of inner mitochondrial membrane domain containing 1 OS=Ovis aries OX=9940 GN=TIMMDC1 PE=4 SV=1	TIMMDC1	0.607926	5.20465e-06	Down	453921	499969	452921	432236	445552	270442	299939	241030	298474	278983	1.23567	1.36103	1.23295	1.17664	1.21289	0.736204	0.816501	0.656138	0.812513	0.759454
anatomical structure development	P02075	Hemoglobin subunit beta OS=Ovis aries OX=9940 GN=HBB PE=1 SV=2	HBB	0.429537	1.86788e-12	Down	58051200	59710100	59304600	58414700	60672000	25353800	24797400	26014400	25132000	25910800	1.3712	1.41038	1.4008	1.37978	1.4331	0.59887	0.585727	0.614473	0.59363	0.612026
anatomical structure development	W5NRJ6	S-phase kinase-associated protein 1 OS=Ovis aries OX=9940 PE=3 SV=1	--	0.505322	7.68092e-08	Down	5607740	6041250	5150260	5452590	6012560	3051590	2764330	2694890	2874750	2897070	1.31801	1.4199	1.21049	1.28154	1.41316	0.717228	0.649712	0.633391	0.675664	0.68091
anatomical structure development	W5PCV3	Ral GTPase activating protein catalytic subunit alpha 1 OS=Ovis aries OX=9940 GN=RALGAPA1 PE=4 SV=1	RALGAPA1	1.58714	0.0128807	Up	247366	250029	241778			526058	379284	414505	329967	305474	0.734443	0.74235	0.717852			1.56189	1.12611	1.23069	0.97969	0.906969
anatomical structure development	W5QG67	Collagen type IX alpha 2 chain OS=Ovis aries OX=9940 GN=COL9A2 PE=4 SV=1	COL9A2	0.611119	1.94985e-08	Down	21730000	21138800	22114600	22222900	22214700	13798600	12813400	13389800	14133300	12734200	1.23263	1.19909	1.25444	1.26059	1.26012	0.78272	0.726835	0.759531	0.801706	0.722343
anatomical structure development	W5PU75	G protein subunit alpha 11 OS=Ovis aries OX=9940 GN=GNA11 PE=3 SV=1	GNA11	0.665379	2.54291e-05	Down	1043410	1207640	1167020	1058990	1070820	720007	850350	719139	683002	718945	1.12931	1.30707	1.2631	1.14618	1.15898	0.779285	0.92036	0.778346	0.739234	0.778136
anatomical structure development	W5PNH4	Autophagy protein 5 OS=Ovis aries OX=9940 GN=ATG5 PE=3 SV=1	ATG5	0.649245	0.0114581	Down	430608	578304	495054	587566	437123	263882	333340	223318	391102	430075	1.03254	1.3867	1.18707	1.40891	1.04816	0.632754	0.799305	0.535487	0.937811	1.03126
anatomical structure development	W5Q285	Programmed cell death 6 OS=Ovis aries OX=9940 GN=PDCD6 PE=4 SV=1	PDCD6	0.550239	2.47191e-08	Down	5447460	5313810	5356930	5651940	5524480	2951040	3015160	3037760	3248160	2766450	1.28741	1.25583	1.26602	1.33574	1.30562	0.697428	0.712582	0.717923	0.767647	0.653803
anatomical structure development	A0A6P7EN58	Dihydrodiol dehydrogenase 3-like OS=Ovis aries OX=9940 GN=LOC101109377 PE=3 SV=1	LOC101109377	0.277657	6.54665e-09	Down	6761020	7007360	6607040	6937190	7023180	1830170	1889680	1706610	2287580	1819520	1.54117	1.59732	1.50607	1.58133	1.60093	0.417186	0.430752	0.389021	0.521453	0.414759
anatomical structure development	W5PW27	Cytochrome c oxidase subunit 5B, mitochondrial OS=Ovis aries OX=9940 GN=LOC101110664 PE=1 SV=1	LOC101110664	0.586072	1.58047e-08	Down	23200900	22147800	23075700	24101000	22648000	14310900	13292900	13876200	12889200	13130700	1.27008	1.21243	1.26322	1.31935	1.23981	0.783415	0.727687	0.759618	0.705588	0.718808
anatomical structure development	W5PT98	ATP synthase subunit O, mitochondrial OS=Ovis aries OX=9940 GN=ATP5PO PE=3 SV=1	ATP5PO	0.612705	1.1867e-07	Down	10167700	10938100	10813200	10977000	9801880	6760530	6133410	6340340	6465430	6588550	1.1964	1.28705	1.27235	1.29162	1.15335	0.795486	0.721695	0.746044	0.760763	0.77525
anatomical structure development	W5PAR8	Retinol binding protein 2 OS=Ovis aries OX=9940 GN=RBP2 PE=3 SV=1	RBP2	0.565145	1.08361e-08	Down	24363400	23956900	26410400	24304900	25276600	13342800	14499500	13771000	14575600	14065500	1.25219	1.2313	1.3574	1.24918	1.29912	0.68577	0.74522	0.707778	0.749132	0.722914
anatomical structure development	W5PSJ2	U3 small nucleolar RNA-associated protein 25 homolog OS=Ovis aries OX=9940 GN=UTP25 PE=3 SV=1	UTP25	1.6777	0.000421716	Up	99152.5	64710.2	89598	65485.5	69395.8	141427	129340	135759	122958	122037	0.953515	0.622295	0.861633	0.629751	0.667355	1.36005	1.24382	1.30555	1.18244	1.17359
anatomical structure development	Q29400	Insulin-like growth factor-binding protein 2 OS=Ovis aries OX=9940 GN=IGFBP2 PE=2 SV=1	IGFBP2	1.78463	7.20193e-08	Up	196417	207086	213924	194337	206409	336675	380776	378909	346289	374410	0.692772	0.730402	0.75452	0.685436	0.728014	1.18747	1.34302	1.33643	1.22138	1.32056
anatomical structure development	W5NXN2	FERM domain-containing protein OS=Ovis aries OX=9940 PE=4 SV=1	--	0.621189	6.56537e-11	Down	20821000	21059500	21120800	21088900	20287100	12938600	12876300	12949500	13326700	12746900	1.23044	1.24454	1.24816	1.24628	1.19889	0.764624	0.760942	0.765268	0.787559	0.753295
anatomical structure development	W5PA76	Leucine zipper and CTNNBIP1 domain containing OS=Ovis aries OX=9940 GN=LZIC PE=3 SV=1	LZIC	0.612459	8.20017e-06	Down	2554240	2779100	2843800	2380790	2773410	1576840	1468950	1820120	1691240	1607750	1.18823	1.29283	1.32293	1.10754	1.29018	0.733542	0.683352	0.846716	0.786761	0.747921
anatomical structure development	W5P9G5	Vacuolar-sorting protein SNF8 OS=Ovis aries OX=9940 GN=SNF8 PE=3 SV=1	SNF8	0.439182	4.87851e-07	Down	692545	756395	717587	737736	880160	333464	377539	325706	296480	328861	1.27155	1.38878	1.31753	1.35452	1.61602	0.612257	0.693181	0.598013	0.544352	0.603805
anatomical structure development	W5P417	Tyrosine 3-monooxygenase/tryptophan 5-monooxygenase activation protein eta OS=Ovis aries OX=9940 GN=YWHAH PE=3 SV=1	YWHAH	0.443753	1.49934e-08	Down	4896990	4910850	4706740	4936700	4619620	2229770	2208490	1954010	2305700	1983560	1.40911	1.4131	1.35436	1.42053	1.32929	0.641616	0.635492	0.562266	0.663464	0.570769
anatomical structure development	W5P3R7	Lipolysis stimulated lipoprotein receptor OS=Ovis aries OX=9940 GN=LSR PE=3 SV=1	LSR	1.50562	0.000110722	Up	710700	711765	626057	618936	540208	955489	1050200	1004570	892422	926848	0.884264	0.885589	0.77895	0.77009	0.672135	1.18883	1.30667	1.2499	1.11036	1.1532
anatomical structure development	W5P5J0	Drebrin 1 OS=Ovis aries OX=9940 GN=DBN1 PE=4 SV=1	DBN1	0.611192	2.0098e-06	Down	1502130	1465970	1314770	1314660	1289500	848907	870431	769410	892366	828186	1.35372	1.32113	1.18487	1.18477	1.1621	0.765034	0.784431	0.693391	0.804199	0.74636
anatomical structure development	W5PK33	EF-hand domain family member D2 OS=Ovis aries OX=9940 GN=EFHD2 PE=4 SV=1	EFHD2	0.397485	1.59266e-11	Down	7485090	7461000	7328670	7177780	7553580	2818230	2987450	3012770	2862030	3028900	1.44736	1.4427	1.41711	1.38794	1.4606	0.544949	0.57767	0.582566	0.553418	0.585685
anatomical structure development	W5PEL2	Osteoglycin OS=Ovis aries OX=9940 GN=OGN PE=3 SV=1	OGN	0.592288	3.13217e-07	Down	254759000	260861000	270101000	301701000	280999000	156924000	166919000	155414000	162707000	168536000	1.1692	1.1972	1.23961	1.38463	1.28962	0.720191	0.766063	0.713261	0.746732	0.773484
anatomical structure development	W5Q284	Hyaluronan and proteoglycan link protein 1 OS=Ovis aries OX=9940 GN=HAPLN1 PE=4 SV=1	HAPLN1	0.606102	4.2462e-07	Down	1711700	1575520	1598590	1667300	1617730	920325	926274	1035530	1074490	995744	1.30433	1.20056	1.21814	1.2705	1.23272	0.701296	0.705829	0.789083	0.818771	0.758766
anatomical structure development	W5Q4M3	Collagen type V alpha 2 chain OS=Ovis aries OX=9940 GN=COL5A2 PE=4 SV=1	COL5A2	0.613979	3.03041e-10	Down	59010900	57462500	57047500	60593000	57020700	35989800	35550800	35875900	36258500	35075600	1.25586	1.22291	1.21407	1.28953	1.2135	0.765928	0.756585	0.763504	0.771646	0.746472
anatomical structure development	W5NUN8	Aldo-keto reductase family 1 member A1 OS=Ovis aries OX=9940 GN=AKR1A1 PE=3 SV=1	AKR1A1	0.650202	6.53729e-11	Down	18169300	18212500	18110800	18123000	17320300	11718300	11744000	11662600	11694200	11657400	1.22424	1.22715	1.2203	1.22112	1.16704	0.789577	0.791309	0.785824	0.787953	0.785473
anatomical structure development	W5PE01	Transgelin OS=Ovis aries OX=9940 GN=TAGLN2 PE=3 SV=1	TAGLN2	0.569241	1.35732e-10	Down	115385000	113474000	115919000	120342000	120690000	66272400	66160500	65690400	67952800	67390800	1.25517	1.23438	1.26098	1.30909	1.31288	0.720919	0.719702	0.714588	0.739198	0.733085
anatomical structure development	W5Q2S8	Myosin light chain 9 OS=Ovis aries OX=9940 GN=MYL9 PE=4 SV=1	MYL9	0.575143	1.03469e-11	Down	56200800	55374300	56668400	56607700	55875200	33097700	31884700	31469900	32593400	32412200	1.27098	1.25229	1.28156	1.28018	1.26362	0.748505	0.721073	0.711692	0.7371	0.733002
anatomical structure development	W5NVW5	Probable protein BRICK1 pseudogene OS=Ovis aries OX=9940 GN=LOC101107565 PE=3 SV=1	LOC101107565	0.28653	8.96374e-08	Down	1085130	1089580	1278270	998239	1198450	283578	362945	331141	357919	283219	1.49293	1.49905	1.75865	1.37338	1.64883	0.390148	0.499342	0.455586	0.492427	0.389654
anatomical structure development	W5PEI2	Asporin OS=Ovis aries OX=9940 GN=ASPN PE=3 SV=1	ASPN	0.628977	9.01207e-09	Down	38311900	36814700	35676000	36643900	34456600	22752300	22349800	22846100	23363800	23100800	1.29294	1.24241	1.20399	1.23665	1.16283	0.767839	0.754256	0.771005	0.788476	0.7796
anatomical structure development	W5PSA7	BCL2 associated X, apoptosis regulator OS=Ovis aries OX=9940 GN=BAX PE=3 SV=1	BAX	0.636644	8.53252e-06	Down	1001210	1004680	968977	1080780	899687	577775	645269	593601	701592	636548	1.23452	1.2388	1.19478	1.33263	1.10934	0.712412	0.795634	0.731926	0.865082	0.784881
anatomical structure development	W5Q420	EF-hand domain-containing protein OS=Ovis aries OX=9940 PE=4 SV=1	--	0.447218	1.41876e-10	Down	8256270	8050860	9005180	8223660	8404370	3763440	3776870	3688910	3775550	3751690	1.36025	1.32641	1.48363	1.35488	1.38465	0.620039	0.622252	0.60776	0.622034	0.618103
anatomical structure development	P02190	Myoglobin OS=Ovis aries OX=9940 GN=MB PE=1 SV=2	MB	0.382542	3.42398e-05	Down	538969	544695	531358	550050	553720		199940	255671		168420	1.28985	1.30356	1.27164	1.31637	1.32516		0.478494	0.611868		0.403061
anatomical structure development	W5NY29	Reticulon OS=Ovis aries OX=9940 PE=4 SV=1	--	0.536745	2.2438e-11	Down	4740250	4669660	4673680	4860510	4923470	2543300	2594770	2587650	2569520	2515570	1.29238	1.27314	1.27423	1.32517	1.34234	0.693406	0.707439	0.705497	0.700554	0.685845
anatomical structure development	W5PGV3	Nuclear speckle splicing regulatory protein 1 OS=Ovis aries OX=9940 GN=NSRP1 PE=3 SV=1	NSRP1	0.556607	0.00421856	Down	164463		238620		148744	114339	89817	89188.6	105636	112937	1.23686		1.79457		1.11864	0.859898	0.675478	0.670752	0.794446	0.849354
anatomical structure development	P68056	Hemoglobin subunit beta-C OS=Ovis aries OX=9940 GN=HBBC PE=1 SV=2	HBBC	0.265361	3.38373e-09	Down	3392010	3506170	3321420	3547410	3938560	1019150	963265	995101	895428	825427	1.51402	1.56498	1.48252	1.58339	1.75798	0.454898	0.429953	0.444163	0.399674	0.368429
anatomical structure development	A2SW69	Annexin A2 OS=Ovis aries OX=9940 GN=ANXA2 PE=1 SV=1	ANXA2	0.337801	1.13467e-12	Down	116289000	117021000	120160000	113571000	116912000	40783900	40052600	39474000	38541600	38407800	1.48857	1.49794	1.53812	1.45378	1.49654	0.522059	0.512698	0.505291	0.493356	0.491643
anatomical structure development	W5QHL4	DnaJ heat shock protein family (Hsp40) member C19 OS=Ovis aries OX=9940 GN=DNAJC19 PE=4 SV=1	DNAJC19	0.541705	4.56751e-07	Down	1530490	1512890	1769480	1735280	1538900	866105	803004	884694	927986	898998	1.22755	1.21344	1.41924	1.39181	1.2343	0.694672	0.644061	0.709582	0.744305	0.721054
anatomical structure development	W5Q5K9	Actin-related protein 2/3 complex subunit 3 OS=Ovis aries OX=9940 GN=ARPC3 PE=3 SV=1	ARPC3	0.456305	1.46179e-12	Down	8741630	8963270	8655970	8773450	9019000	3941210	4029890	4105160	4084220	3986910	1.35949	1.39396	1.34617	1.36444	1.40263	0.612934	0.626726	0.638432	0.635175	0.620041
anatomical structure development	W5P214	Transgelin OS=Ovis aries OX=9940 GN=TAGLN PE=3 SV=1	TAGLN	0.435316	8.42396e-13	Down	125895000	126660000	129818000	124489000	123936000	54666000	53819200	54649000	55383700	56078700	1.3905	1.39895	1.43383	1.37497	1.36886	0.603781	0.594428	0.603593	0.611708	0.619384
anatomical structure development	W5P6A5	Serine peptidase inhibitor, Kunitz type 2 OS=Ovis aries OX=9940 GN=SPINT2 PE=4 SV=1	SPINT2	1.77465	0.023835	Up	343685	640583	821984	225883	610316	921041	1085230	956995	926136	800029	0.468754	0.873695	1.12111	0.308083	0.832414	1.25621	1.48015	1.30525	1.26316	1.09116
anatomical structure development	W5PXY1	Charged multivesicular body protein 1A OS=Ovis aries OX=9940 GN=CHMP1A PE=3 SV=1	CHMP1A	0.569949	7.38864e-08	Down	5389980	5437460	5119410	5709590	5581030	3374440	3118390	2916860	3017940	3096350	1.26048	1.27158	1.1972	1.33522	1.30515	0.789131	0.729253	0.682124	0.705762	0.724098
anatomical structure development	W5P642	Cytochrome b-c1 complex subunit 7 OS=Ovis aries OX=9940 PE=1 SV=1	--	0.307229	8.69542e-11	Down	8902450	8595130	8709930	9286140	8283390	2803620	2619210	2618720	2577160	2830880	1.55565	1.50195	1.52201	1.6227	1.44747	0.489915	0.457691	0.457605	0.450343	0.494679
anatomical structure development	W5PZ99	Kinase D interacting substrate 220 OS=Ovis aries OX=9940 GN=KIDINS220 PE=4 SV=1	KIDINS220	1.5146	0.000245086	Up	123481	163146	159988	154127	125394	229105	209248	237796	203162	220497	0.676258	0.893489	0.876193	0.844095	0.686735	1.25472	1.14597	1.30232	1.11264	1.20758
anatomical structure development	A0A6P3E902	RAS like proto-oncogene A OS=Ovis aries OX=9940 GN=RALA PE=4 SV=1	RALA	0.6382	3.53105e-07	Down	1255380	1202180	1162340	1199860	1152680	823507	792632	745922	723957	725591	1.28309	1.22871	1.18799	1.22634	1.17812	0.841683	0.810127	0.762386	0.739936	0.741606
anatomical structure development	W5PEC2	BICD cargo adaptor 2 OS=Ovis aries OX=9940 GN=BICD2 PE=3 SV=1	BICD2	0.623905	1.98572e-05	Down	645260	697309	598325	611051	666474	360022	392934	385394	396625	473014	1.23461	1.3342	1.14481	1.16916	1.2752	0.688852	0.751824	0.737397	0.758886	0.905046
anatomical structure development	W5PUU5	SWI/SNF related, matrix associated, actin dependent regulator of chromatin, subfamily a, member 2 OS=Ovis aries OX=9940 GN=SMARCA2 PE=3 SV=1	SMARCA2	1.73558	2.03169e-07	Up	375031	351191	388869	388899	415967	703038	643878	693335	639746	652245	0.714046	0.668655	0.740393	0.74045	0.791986	1.33856	1.22592	1.32009	1.21805	1.24185
anatomical structure development	W5NZX6	Geranylgeranyl diphosphate synthase 1 OS=Ovis aries OX=9940 GN=GGPS1 PE=3 SV=1	GGPS1	0.551193	0.000401063	Down	292582	265531	243657	281377	239739	138058	153608				1.26851	1.15123	1.05639	1.21993	1.0394	0.59856	0.665978
anatomical structure development	W5PJ63	Hypoxanthine phosphoribosyltransferase OS=Ovis aries OX=9940 GN=LOC101109657 PE=3 SV=1	LOC101109657	0.653768	3.01518e-05	Down	672453	777958	711231	779418	722122	413094	495877	494122	461845	529932	1.11002	1.28417	1.17403	1.28658	1.192	0.681892	0.818542	0.815645	0.762366	0.874756
anatomical structure development	W5PNJ5	SAP domain containing ribonucleoprotein OS=Ovis aries OX=9940 GN=SARNP PE=4 SV=1	SARNP	0.559818	1.29214e-09	Down	7188900	7138510	7354440	6730260	7113040	4064730	4001370	3799780	4015670	4006080	1.29734	1.28824	1.32721	1.21457	1.28365	0.733537	0.722102	0.685723	0.724683	0.722952
anatomical structure development	W5P5N6	Sec1 family domain containing 1 OS=Ovis aries OX=9940 GN=SCFD1 PE=3 SV=1	SCFD1	0.655078	1.08763e-07	Down	814567	863220	856279	882708	815135	554092	578804	564562	519839	554934	1.16298	1.23244	1.22253	1.26027	1.16379	0.791092	0.826374	0.80604	0.742188	0.792294
anatomical structure development	Q6A1I3	Acidic leucine-rich nuclear phosphoprotein 32 family member B OS=Ovis aries OX=9940 GN=ANP32B PE=2 SV=1	ANP32B	0.586731	9.3713e-10	Down	5818640	6188340	5834990	5730700	6030830	3555400	3370900	3488560	3505840	3448590	1.23873	1.31743	1.24221	1.22	1.2839	0.756906	0.717628	0.742677	0.746355	0.734168
anatomical structure development	P62262	14-3-3 protein epsilon OS=Ovis aries OX=9940 GN=YWHAE PE=1 SV=1	YWHAE	0.414975	4.93991e-12	Down	32600300	32399300	31347400	32202200	31475000	13404400	13148100	12993900	13019600	13840000	1.43975	1.43087	1.38442	1.42217	1.39005	0.591988	0.580669	0.573859	0.574994	0.611226
anatomical structure development	W5P0Z4	Sodium/hydrogen exchanger OS=Ovis aries OX=9940 GN=SLC9A1 PE=3 SV=1	SLC9A1	2.41017	0.0050095	Up	39018.4	51660.4		35151.5	15884.1	103072	75090.9	86677.9	68983.7	93120.2	0.617533	0.817614		0.556332	0.251393	1.63129	1.18844	1.37183	1.09178	1.47379
anatomical structure development	W5NQK9	S100 calcium binding protein A8 OS=Ovis aries OX=9940 GN=S100A8 PE=4 SV=1	S100A8	0.589338	9.18572e-09	Down	31998900	31898300	29986600	31608300	29470200	18300700	18077600	17528600	18341800	19076400	1.29925	1.29517	1.21755	1.28339	1.19658	0.743063	0.734004	0.711713	0.744732	0.774559
anatomical structure development	W5QDF4	Glutathione S-transferase OS=Ovis aries OX=9940 GN=GSTM3 PE=3 SV=1	GSTM3	0.619231	3.48043e-09	Down	9782830	10497100	10675900	10488300	10635500	6348170	6626190	6401910	6457890	6415160	1.16008	1.24478	1.26598	1.24374	1.26119	0.752787	0.785755	0.759159	0.765798	0.76073
anatomical structure development	W5PN42	Lymphatic vessel endothelial hyaluronan receptor 1 OS=Ovis aries OX=9940 GN=LYVE1 PE=4 SV=1	LYVE1	0.659541	5.06328e-07	Down	4029160	3838380	3903160	3949220	4124110	2745600	2555640	2583870	2787960	2414880	1.22348	1.16555	1.18522	1.19921	1.25231	0.833718	0.776036	0.784608	0.846581	0.733293
anatomical structure development	W5P823	RNA helicase OS=Ovis aries OX=9940 GN=IFIH1 PE=3 SV=1	IFIH1	0.642466	8.3144e-08	Down	844272	847652	881541	832686	890866	529458	554794	565695	585553	525187	1.19624	1.20103	1.24905	1.17983	1.26226	0.750184	0.786083	0.801528	0.829665	0.744133
anatomical structure development	W5QIX6	Exocyst complex component 5 OS=Ovis aries OX=9940 GN=EXOC5 PE=3 SV=1	EXOC5	0.589455	0.00054228	Down	238992	256145	194772	269343	217596	147078	162761	105006	128877	149977	1.27766	1.36936	1.04126	1.43992	1.16327	0.786283	0.870125	0.561365	0.68898	0.801782
anatomical structure development	W5PM65	Serine/threonine-protein phosphatase 2A 56 kDa regulatory subunit OS=Ovis aries OX=9940 GN=PPP2R5A PE=3 SV=1	PPP2R5A	0.412392	2.72222e-06	Down	696220	704695	772763	782028	703255	296055		353870	302176	255040	1.28768	1.30335	1.42925	1.44638	1.30069	0.547563		0.654493	0.558883	0.471704
anatomical structure development	W5PTI1	Caspase 7 OS=Ovis aries OX=9940 GN=CASP7 PE=3 SV=1	CASP7	0.497542	2.33811e-08	Down	1013450	1062470	1064590	1074570	1072560	543909	466314	530288	555408	534906	1.27986	1.34176	1.34444	1.35704	1.3545	0.686887	0.588894	0.669685	0.701409	0.675517
anatomical structure development	W5NR34	P53 apoptosis effector related to PMP22 OS=Ovis aries OX=9940 GN=PERP PE=3 SV=1	PERP	1.77238	8.42183e-08	Up	1034880	1037040	992830	888556	932853	1769550	1768100	1717970	1706560	1697930	0.763959	0.765554	0.732918	0.655941	0.688642	1.3063	1.30523	1.26822	1.2598	1.25343
anatomical structure development	W5P181	Nuclear migration protein nudC OS=Ovis aries OX=9940 GN=NUDC PE=3 SV=1	NUDC	0.493608	1.45876e-10	Down	4744400	4445760	4747400	4420980	4622450	2228930	2257660	2246380	2336400	2274240	1.38222	1.29521	1.38309	1.28799	1.34669	0.649368	0.657738	0.654452	0.680678	0.662569
anatomical structure development	W5P7L2	V-type proton ATPase subunit G OS=Ovis aries OX=9940 GN=ATP6V1G1 PE=3 SV=1	ATP6V1G1	0.311988	1.50365e-09	Down	9761040	9641170	8976550	10113400	8226800	2825270	2919460	2881520	2930090	3019410	1.59248	1.57292	1.46449	1.64996	1.34217	0.460932	0.476299	0.470109	0.478033	0.492605
anatomical structure development	W5P0G8	Prefoldin subunit 3 OS=Ovis aries OX=9940 GN=VBP1 PE=3 SV=1	VBP1	0.645594	9.72545e-06	Down	2395380	2232860	2141440	2468610	1942460	1485470	1465310	1382830	1432810	1451810	1.30191	1.21358	1.16389	1.34171	1.05574	0.807365	0.796408	0.75158	0.778744	0.789071
anatomical structure development	W5QI03	Tropomyosin 1 OS=Ovis aries OX=9940 GN=TPM1 PE=3 SV=1	TPM1	0.162831	5.29416e-08	Down	3790260	3468870	3749140	3820860	3633150			623239	579254		1.34921	1.2348	1.33457	1.3601	1.29328			0.221852	0.206195
anatomical structure development	W5PM41	Gasdermin E OS=Ovis aries OX=9940 GN=GSDME PE=3 SV=1	GSDME	1.56662	1.70688e-10	Up	4109980	4283990	4235530	4145730	4187820	6474680	6551410	6654110	6429680	6731280	0.763877	0.796218	0.787212	0.770521	0.778344	1.20338	1.21764	1.23673	1.19501	1.25107
anatomical structure development	W5QAA1	Stratifin OS=Ovis aries OX=9940 GN=SFN PE=3 SV=1	SFN	0.456075	9.05276e-14	Down	91758900	91212300	89977400	90074400	89148000	41004500	40972900	40779000	42101500	41366000	1.39368	1.38537	1.36662	1.36809	1.35402	0.622795	0.622315	0.61937	0.639457	0.628286
anatomical structure development	W5NQU3	RAN guanine nucleotide release factor OS=Ovis aries OX=9940 GN=RANGRF PE=3 SV=1	RANGRF	0.619018	0.000528232	Down	706843	758980	710800	607362	783503			420779	491868	412356	1.1558	1.24105	1.16227	0.993133	1.28115			0.688041	0.804282	0.674268
anatomical structure development	W5NVR8	Collagen type V alpha 1 chain OS=Ovis aries OX=9940 GN=COL5A1 PE=4 SV=1	COL5A1	0.643919	3.79207e-09	Down	19612000	18349500	18619400	18964800	18557600	12467600	11633400	12244400	12157800	12091700	1.26776	1.18615	1.2036	1.22592	1.1996	0.805931	0.752006	0.791502	0.785904	0.781632
anatomical structure development	W5QBW5	Lipopolysaccharide-binding protein OS=Ovis aries OX=9940 GN=LBP PE=3 SV=1	LBP	2.17211	1.81418e-07	Up	751540	693089	594234	769304	699729	1454440	1580120	1538570	1527880	1518510	0.675395	0.622866	0.534027	0.691359	0.628833	1.30708	1.42002	1.38268	1.37308	1.36466
anatomical structure development	W5NT61	Programmed cell death 10 OS=Ovis aries OX=9940 GN=PDCD10 PE=3 SV=1	PDCD10	0.575272	1.11445e-08	Down	2914680	2916590	2935280	2863290	2803750	1606830	1564550	1711070	1650690	1770100	1.28192	1.28276	1.29098	1.25932	1.23313	0.706708	0.688113	0.752554	0.725998	0.778517
anatomical structure development	W5PEE3	Formin binding protein 1 OS=Ovis aries OX=9940 GN=FNBP1 PE=4 SV=1	FNBP1	0.624787	0.000233456	Down	1415010	1465170	1497420	1366770	1506540	740454	838544	1056010	1077020	818247	1.20108	1.24365	1.27103	1.16013	1.27877	0.628506	0.711765	0.896353	0.914186	0.694537
anatomical structure development	W5P359	Stress induced phosphoprotein 1 OS=Ovis aries OX=9940 GN=STIP1 PE=4 SV=1	STIP1	0.590719	4.20742e-11	Down	35633000	34613100	35330200	36098500	34734000	21398000	20451300	20950100	20603900	20804800	1.26981	1.23346	1.25902	1.2864	1.23777	0.762534	0.728798	0.746573	0.734236	0.741395
anatomical structure development	W5PZM2	Ubiquitin conjugating enzyme E2 I OS=Ovis aries OX=9940 GN=UBE2I PE=3 SV=1	UBE2I	0.581053	1.41404e-07	Down	9863820	9998590	10977200	10067300	9330120	5934110	5875200	5724020	5514840	6142230	1.24187	1.25883	1.38204	1.26748	1.17467	0.747111	0.739694	0.72066	0.694324	0.773313
anatomical structure development	W5NXE1	Core-binding factor subunit beta OS=Ovis aries OX=9940 GN=CBFB PE=3 SV=1	CBFB	0.623927	0.00024817	Down	1405290	1403750	1587500	1362440	1471210	871936	853247	1067810	1010830	707286	1.19688	1.19557	1.35207	1.16038	1.25302	0.742623	0.726706	0.909448	0.860918	0.602392
anatomical structure development	W5PB27	NADH dehydrogenase [ubiquinone] iron-sulfur protein 3, mitochondrial OS=Ovis aries OX=9940 GN=NDUFS3 PE=1 SV=1	NDUFS3	0.658593	2.4637e-07	Down	7593810	7469930	8061050	7448650	7966070	5183280	4745940	5374520	5062170	5015950	1.18799	1.16861	1.26109	1.16528	1.24623	0.810884	0.742465	0.840802	0.791937	0.784706
anatomical structure development	W5QIU5	Glia maturation factor OS=Ovis aries OX=9940 GN=GMFB PE=3 SV=1	GMFB	0.597213	3.74913e-08	Down	4044650	3956400	4125670	3886730	4004750	2328190	2558880	2242420	2347780	2477860	1.26501	1.23741	1.29035	1.21562	1.25253	0.728166	0.800317	0.701341	0.734293	0.774977
anatomical structure development	W5QHL5	Calcium binding protein 39 OS=Ovis aries OX=9940 GN=CAB39 PE=3 SV=1	CAB39	0.397064	2.61255e-09	Down	892819	897347	878462	957112	841875	382929	366033	332210	351536	341222	1.43045	1.4377	1.40744	1.53345	1.34882	0.613516	0.586446	0.532256	0.56322	0.546695
anatomical structure development	W5Q5H8	Fibrinogen alpha chain OS=Ovis aries OX=9940 GN=FGA PE=4 SV=1	FGA	1.99234	8.94849e-11	Up	11821900	11695100	11750900	11496600	10886100	23267400	22679100	22692400	23020300	23200600	0.685286	0.677936	0.681171	0.666429	0.63104	1.34875	1.31465	1.31542	1.33443	1.34488
anatomical structure development	W5Q2P3	Mitochondrial proton/calcium exchanger protein OS=Ovis aries OX=9940 PE=3 SV=1	--	0.52477	1.11548e-12	Down	4488240	4389610	4492010	4492960	4351230	2310350	2372790	2303670	2340110	2330350	1.32509	1.29597	1.3262	1.32648	1.28464	0.682096	0.700531	0.680124	0.690882	0.688001
anatomical structure development	W5NQ71	Lysyl oxidase homolog OS=Ovis aries OX=9940 GN=LOX PE=3 SV=1	LOX	0.627831	1.38562e-05	Down	1977200	2204370	1992900	2029950	1726490	1331960	1229070	1279410	1115660	1278830	1.22307	1.3636	1.23278	1.2557	1.06799	0.823935	0.760288	0.791428	0.690134	0.791069
anatomical structure development	W5QI04	Tropomyosin 1 OS=Ovis aries OX=9940 GN=TPM1 PE=3 SV=1	TPM1	0.304388	1.4553e-10	Down	61259800	63744200	63112700	56923400	57841600	19019300	18825400	19076000	17489200	17783700	1.55059	1.61347	1.59749	1.44082	1.46407	0.481409	0.476502	0.482845	0.44268	0.450134
anatomical structure development	W5QGN9	tryptophan--tRNA ligase OS=Ovis aries OX=9940 GN=WARS2 PE=3 SV=1	WARS2	0.526957	1.26108e-06	Down	487247	518360	542370	508611	462787	225954	288636	271304	277132	264577	1.26657	1.34745	1.40986	1.32211	1.20299	0.587355	0.750293	0.705239	0.720389	0.687753
anatomical structure development	Q6Q312	40S ribosomal protein S26 OS=Ovis aries OX=9940 GN=RPS26 PE=3 SV=3	RPS26	0.590073	0.00058017	Down	4400180	4575880	4977370	4263550	4682330	1838140	2663150	3056930	2985900	2968140	1.20846	1.25671	1.36697	1.17093	1.28595	0.504823	0.731402	0.839549	0.820042	0.815164
anatomical structure development	W5PUH4	Glutathione S-transferase OS=Ovis aries OX=9940 PE=3 SV=1	--	0.465037	9.29044e-10	Down	157370000	158397000	149553000	143947000	155977000	74802700	71208900	68339000	71831100	69684700	1.4037	1.41286	1.33397	1.28397	1.39127	0.66722	0.635164	0.609565	0.640714	0.621569
anatomical structure development	W5PGC1	Charged multivesicular body protein 4B OS=Ovis aries OX=9940 GN=CHMP4B PE=3 SV=1	CHMP4B	0.519796	1.81433e-09	Down	13997000	13247600	14808700	14290800	14896400	7294360	7344910	7433550	7536690	7420990	1.29277	1.22356	1.36774	1.31991	1.37584	0.673713	0.678382	0.686569	0.696095	0.685409
anatomical structure development	W5PH55	2'-5' oligoadenylate synthase OS=Ovis aries OX=9940 PE=3 SV=1	--	0.608173	1.62752e-05	Down	863217	788094	890208	952578	853752	509371	448492	573686	562920	549776	1.23456	1.12712	1.27316	1.36236	1.22102	0.728496	0.641427	0.820478	0.805081	0.786282
anatomical structure development	W5PIS3	NADP-dependent oxidoreductase domain-containing protein OS=Ovis aries OX=9940 PE=3 SV=1	--	0.629957	1.24982e-06	Down	113054000	119685000	108424000	122110000	102646000	70956300	73576900	67193700	71436100	73341500	1.22562	1.29751	1.17543	1.3238	1.11279	0.769238	0.797648	0.728447	0.774439	0.795096
anatomical structure development	W5PAR6	Serine protease 42, pseudogene OS=Ovis aries OX=9940 GN=PRSS42P PE=4 SV=1	PRSS42P	0.200768	2.72234e-07	Down	1809220	1811730	1338800	1914870	1218300	380237	330507	305656	306979	301422	1.86177	1.86436	1.37769	1.97049	1.25369	0.391282	0.340108	0.314535	0.315896	0.310178
anatomical structure development	W5Q0H0	Immunoglobulin binding protein 1 OS=Ovis aries OX=9940 GN=IGBP1 PE=4 SV=1	IGBP1	0.614626	1.58484e-05	Down	1328530	1514100	1480080	1311230	1487420	753372	939392	917542	939020	827650	1.15541	1.3168	1.28721	1.14037	1.2936	0.655201	0.816981	0.797978	0.816657	0.7198
anatomical structure development	W5Q7J0	Apolipoprotein B OS=Ovis aries OX=9940 GN=APOB PE=4 SV=1	APOB	2.28543	1.07289e-10	Up	1009740	928366	953129	1028090	985763	2251400	2202200	2279080	2222410	2255130	0.626572	0.576077	0.591443	0.637959	0.611694	1.39706	1.36653	1.41423	1.37907	1.39937
anatomical structure development	W5PNM6	NSF attachment protein alpha OS=Ovis aries OX=9940 GN=NAPA PE=3 SV=1	NAPA	0.44748	5.43793e-09	Down	4642230	5035360	4908580	4507300	4966230	2231410	1999180	2227830	2229410	2078410	1.33298	1.44586	1.40946	1.29424	1.42601	0.640732	0.574049	0.639704	0.640158	0.596799
anatomical structure development	P62896	Cytochrome c OS=Ovis aries OX=9940 GN=CYCS PE=1 SV=2	CYCS	0.619887	1.40894e-09	Down	40864900	41675300	40888900	41464100	38931200	25417200	24924000	24542500	25450500	26013800	1.23768	1.26223	1.23841	1.25583	1.17912	0.769816	0.754878	0.743324	0.770825	0.787885
anatomical structure development	W5PQ76	Sorcin OS=Ovis aries OX=9940 GN=SRI PE=4 SV=1	SRI	0.536702	6.50748e-10	Down	10762500	10949200	11074100	10627900	10444900	5790250	6112190	5731260	5688820	5583480	1.30037	1.32293	1.33802	1.28411	1.262	0.699605	0.738503	0.692477	0.687349	0.674622
anatomical structure development	A0A6P3EMY0	3-beta-hydroxysteroid-Delta(8), Delta(7)-isomerase OS=Ovis aries OX=9940 GN=EBP PE=3 SV=1	EBP	0.576216	5.20003e-08	Down	3979690	4260750	4216270	4222800	4203860	2387770	2204290	2436640	2416060	2588580	1.20902	1.2944	1.28089	1.28287	1.27712	0.725398	0.669657	0.740244	0.733992	0.786403
anatomical structure development	W5QAQ9	Ribonucloprotein OS=Ovis aries OX=9940 GN=SNU13 PE=3 SV=1	SNU13	0.66448	3.95302e-06	Down	9903680	10182100	11423200	10775500	11922600	7381330	7277230	7202140	6869750	7289090	1.09765	1.1285	1.26606	1.19427	1.32141	0.818088	0.80655	0.798228	0.761388	0.807865
anatomical structure development	W5PBV8	60S ribosomal protein L36 OS=Ovis aries OX=9940 GN=RPL36 PE=3 SV=1	RPL36	0.555183	1.02373e-10	Down	13023000	12749200	12580600	12734400	12578500	7272820	7087030	6992650	7210180	6783450	1.3153	1.28764	1.27062	1.28615	1.2704	0.734541	0.715776	0.706244	0.728214	0.685115
anatomical structure development	W5PVH8	ATPase H+ transporting V1 subunit E1 OS=Ovis aries OX=9940 GN=ATP6V1E1 PE=3 SV=1	ATP6V1E1	0.53322	3.27525e-10	Down	6896500	6865800	6685070	6923110	7036910	3686340	3829260	3606910	3503450	3720750	1.30729	1.30147	1.26721	1.31234	1.33391	0.698778	0.72587	0.683721	0.66411	0.705301
anatomical structure development	W5QCQ4	RNA helicase OS=Ovis aries OX=9940 GN=DHX9 PE=3 SV=1	DHX9	1.51593	8.73106e-10	Up	4416470	4482740	4488280	4506410	4224740	6678790	6661010	6828640	6696580	6665180	0.793632	0.805541	0.806536	0.809794	0.759178	1.20017	1.19697	1.22709	1.20336	1.19772
anatomical structure development	W5PVD0	RING-type E3 ubiquitin transferase OS=Ovis aries OX=9940 GN=STUB1 PE=4 SV=1	STUB1	0.637924	2.48087e-07	Down	5465230	5487090	5141390	5778040	5672180	3769810	3357640	3440520	3441500	3561460	1.2114	1.21625	1.13962	1.28074	1.25728	0.835603	0.744243	0.762613	0.762831	0.789421
anatomical structure development	W5QIM2	COP9 signalosome subunit 2 OS=Ovis aries OX=9940 GN=COPS2 PE=4 SV=1	COPS2	0.644886	8.2614e-08	Down	1404560	1540780	1508820	1543280	1478970	904293	962605	981169	990008	983358	1.14212	1.25289	1.2269	1.25492	1.20263	0.735327	0.782743	0.797838	0.805026	0.799618
anatomical structure development	W5NYL5	Caspase-1-like OS=Ovis aries OX=9940 GN=LOC101117272 PE=3 SV=1	LOC101117272	0.663876	3.28589e-06	Down	961654	944080	846110	907321	899132	583937	578752	604356	674734	584367	1.26793	1.24476	1.11559	1.19629	1.1855	0.769914	0.763078	0.796836	0.889629	0.770481
anatomical structure development	W5PLE9	Endoplasmic reticulum resident protein 29 OS=Ovis aries OX=9940 GN=ERP29 PE=4 SV=1	ERP29	0.551882	4.06511e-10	Down	24155200	24089100	24212600	25823700	23717400	13247700	13215400	13509000	13743800	13612600	1.27585	1.27236	1.27888	1.36398	1.25272	0.699728	0.698022	0.713529	0.725931	0.719001
anatomical structure development	W5PHQ5	Selenoprotein F/M domain-containing protein OS=Ovis aries OX=9940 PE=3 SV=1	--	0.45337	0.0383529	Down	330731		331302	343059	175179		146113			121437	1.3706		1.37297	1.42169	0.72597		0.605515			0.503254
anatomical structure development	W5PEC3	Annexin OS=Ovis aries OX=9940 GN=ANXA6 PE=3 SV=1	ANXA6	0.428048	6.10073e-08	Down	13177600	13416000	13533100	12734600	12643700	5674480	5543820	5633180	5611540	5576240	1.4087	1.43419	1.44671	1.36134	1.35163	0.606609	0.592641	0.602194	0.599881	0.596107
anatomical structure development	A0A6P7DK24	Ribosomal protein L7 OS=Ovis aries OX=9940 GN=LOC114110840 PE=3 SV=1	LOC114110840	1.51646	5.05218e-10	Up	11625400	11215100	11511600	11427600	11278300	17688300	17039400	16876500	17187800	17734400	0.809656	0.781081	0.801731	0.79588	0.785482	1.23191	1.18672	1.17537	1.19705	1.23512
anatomical structure development	W5PDC7	Proteasome subunit beta OS=Ovis aries OX=9940 GN=PSMB9 PE=3 SV=1	PSMB9	0.629429	1.99356e-07	Down	2736870	2598060	2604450	2604900	2534360	1499300	1709380	1730200	1669610	1623580	1.28427	1.21913	1.22213	1.22234	1.18924	0.703543	0.802123	0.811892	0.783461	0.761861
anatomical structure development	W5NZ76	TIMP metallopeptidase inhibitor 2 OS=Ovis aries OX=9940 GN=TIMP2 PE=3 SV=1	TIMP2	0.579922	5.09022e-08	Down	1960790	1995120	1989460	2161250	2024770	1195780	1163180	1085560	1242460	1188440	1.22497	1.24642	1.24288	1.35021	1.26494	0.747045	0.726678	0.678186	0.776207	0.742459
anatomical structure development	W5PP37	ATP synthase subunit d, mitochondrial OS=Ovis aries OX=9940 GN=ATP5PD PE=1 SV=1	ATP5PD	0.369854	9.48107e-11	Down	21942500	20568800	20372600	19249200	19586300	7624810	7474760	7444890	7518240	7558600	1.57474	1.47615	1.46207	1.38145	1.40564	0.547206	0.536438	0.534294	0.539558	0.542455
anatomical structure development	P68214	Fibrinogen alpha chain (Fragment) OS=Ovis aries OX=9940 GN=FGA PE=1 SV=1	FGA	1.80654	0.000650115	Up	397690	445085	502079	527007	683449	947964	809774	795926	1132240	930365	0.554536	0.620623	0.700095	0.734855	0.952997	1.32183	1.12914	1.10983	1.57879	1.29729
anatomical structure development	W5PY17	Syntaxin 7 OS=Ovis aries OX=9940 GN=STX7 PE=3 SV=1	STX7	0.486545	2.05572e-07	Down	1882600	2166080	2028910	2133740	2149570	925111	1007600	1145120	965319	997891	1.22231	1.40637	1.31731	1.38537	1.39565	0.600646	0.654203	0.743491	0.626752	0.6479
anatomical structure development	W5PE71	SWIM-type domain-containing protein OS=Ovis aries OX=9940 PE=4 SV=1	--	1.59796	0.00223203	Up		250518	314356	369289		485071	472182	549727	524218	456726		0.58565	0.734887	0.863307		1.13398	1.10385	1.28513	1.22549	1.06771
anatomical structure development	W5PGY0	SPARC OS=Ovis aries OX=9940 GN=SPARC PE=3 SV=1	SPARC	0.615911	1.19941e-08	Down	5404860	5027180	5155160	5436560	5041860	3076220	3260920	3195480	3214020	3307460	1.28321	1.19355	1.22393	1.29074	1.19703	0.730351	0.774203	0.758666	0.763068	0.785252
anatomical structure development	W5Q7Q9	Prefoldin subunit 1 OS=Ovis aries OX=9940 GN=PFDN1 PE=3 SV=1	PFDN1	0.220249	2.08503e-09	Down	2833360	2977380	2917070	2853330	2678270	702933	601721	588059	549488	698423	1.62836	1.71113	1.67647	1.63984	1.53923	0.403984	0.345816	0.337964	0.315797	0.401392
anatomical structure development	W5NVB9	Actin-related protein 2/3 complex subunit 5 OS=Ovis aries OX=9940 GN=ARPC5 PE=3 SV=1	ARPC5	0.656166	5.14461e-07	Down	19662400	20951000	18751000	18019000	20371400	13150400	12906300	13024700	12569800	12492200	1.21449	1.29408	1.1582	1.11298	1.25828	0.812264	0.797186	0.804499	0.776401	0.771608
anatomical structure development	W5PI61	Apolipoprotein E OS=Ovis aries OX=9940 PE=3 SV=1	--	0.55709	7.08319e-10	Down	3127690	3262560	3215920	3113700	3309450	1824500	1696680	1803480	1805380	1799740	1.25313	1.30716	1.28848	1.24752	1.32595	0.730996	0.679784	0.722574	0.723335	0.721076
anatomical structure development	W5NZ31	AT-hook containing transcription factor 1 OS=Ovis aries OX=9940 GN=AHCTF1 PE=4 SV=1	AHCTF1	1.63402	0.00493556	Up	256135	240427	234232	175450	124629	316283	327089	332181	356004	352909	0.943289	0.88544	0.862625	0.646144	0.458981	1.1648	1.2046	1.22335	1.31108	1.29969
anatomical structure development	W5Q5E9	Small nuclear ribonucleoprotein polypeptide A' OS=Ovis aries OX=9940 GN=SNRPA1 PE=3 SV=1	SNRPA1	0.598295	3.19982e-09	Down	3294490	3471750	3481320	3401240	3345070	2022690	1930920	2041760	2047670	2124310	1.21294	1.2782	1.28172	1.25224	1.23156	0.744698	0.710911	0.751719	0.753895	0.782111
anatomical structure development	W5P7S6	Alpha-1-acid glycoprotein OS=Ovis aries OX=9940 GN=LOC101103947 PE=3 SV=1	LOC101103947	2.97358	1.10242e-06	Up		296631	300817			921023	864615	825604	941376	888775		0.412082	0.417897			1.27949	1.20113	1.14694	1.30777	1.23469
anatomical structure development	W5Q0I5	Doublecortin domain-containing protein OS=Ovis aries OX=9940 PE=4 SV=1	--	0.586801	3.23255e-06	Down	3067450	3754360	3514640	3460710	3455360	1772600	2149780	2048200	2083810	2069410	1.12048	1.37139	1.28382	1.26413	1.26217	0.647494	0.78527	0.748165	0.761172	0.755912
anatomical structure development	A0A8V6WJW2	NADH dehydrogenase [ubiquinone] 1 beta subcomplex subunit 5, mitochondrial OS=Ovis aries OX=9940 GN=NDUFB5 PE=3 SV=1	NDUFB5	0.467765	2.96874e-09	Down	2950340	2718640	2709750	2645840	2508050	1253620	1262380	1301850	1250200	1262030	1.48537	1.36872	1.36424	1.33206	1.26269	0.631143	0.635553	0.655424	0.629421	0.635377
anatomical structure development	W5QJ28	Spectrin repeat containing nuclear envelope protein 2 OS=Ovis aries OX=9940 PE=4 SV=1	--	1.59553	0.0208442	Up	31866.9	37445.9	41500.6	29134.9	29172.6	78007.4	40166	61576.7	37276.2	52811.1	0.725966	0.853063	0.945434	0.663728	0.664587	1.7771	0.91503	1.40279	0.849197	1.2031
anatomical structure development	W5P4T0	von Hippel-Lindau tumor suppressor OS=Ovis aries OX=9940 GN=VHL PE=3 SV=1	VHL	0.658371	0.00941852	Down	581340	367042	429542	392891	449935	322816	274661	304192	357032	203377	1.57852	0.996631	1.16634	1.06682	1.22171	0.876544	0.745788	0.825974	0.969451	0.552231
anatomical structure development	W5P0Q4	Haptoglobin OS=Ovis aries OX=9940 GN=LOC101102413 PE=4 SV=1	LOC101102413	17.1906	1.8154e-05	Up	373852	351858	648215	550848	635065	9000420	8277570	9016340	8505140	9205780	0.0802859	0.0755626	0.139206	0.118296	0.136382	1.93287	1.77763	1.93629	1.82651	1.97697
anatomical structure development	W5QB24	Acidic nuclear phosphoprotein 32 family member A OS=Ovis aries OX=9940 GN=ANP32A PE=3 SV=1	ANP32A	0.457176	1.48988e-09	Down	10105900	10380400	10910400	9997700	10754400	4802360	4974110	4588250	4951780	4524670	1.3299	1.36602	1.43577	1.31566	1.41524	0.631973	0.654575	0.603797	0.651636	0.59543
anatomical structure development	W5PSF3	Diazepam binding inhibitor, acyl-CoA binding protein OS=Ovis aries OX=9940 PE=4 SV=1	--	0.583178	3.42289e-06	Down	10178700	10395900	9045410	10812300	9217110	5476410	6313610	5618890	6178650	5366900	1.29494	1.32257	1.15076	1.37554	1.1726	0.69671	0.803219	0.714836	0.786049	0.682778
anatomical structure development	W5NYJ7	LEM domain containing 3 OS=Ovis aries OX=9940 GN=LEMD3 PE=4 SV=1	LEMD3	1.50294	0.00261059	Up	221760	289832	314576	242547	343147	460284	451892	345491	445439	418843	0.627538	0.820168	0.890189	0.686361	0.971039	1.30251	1.27877	0.977673	1.26051	1.18524
anatomical structure development	A0A6P3E7D8	Calcium binding protein 39 like OS=Ovis aries OX=9940 GN=CAB39L PE=3 SV=1	CAB39L	0.452358	1.8791e-10	Down	1085750	1124360	1117490	1096390	1128350	524434	498315	520854	494649	473393	1.34642	1.3943	1.38578	1.35961	1.39925	0.650341	0.617951	0.645901	0.613405	0.587046
anatomical structure development	W5NT44	Uncharacterized LOC101122778 OS=Ovis aries OX=9940 GN=LOC101122778 PE=3 SV=1	LOC101122778	0.541372	7.27105e-05	Down	1491800	2215430	1547150	1684220	1955260	908292	1054420	943889	1020040	888244	1.08821	1.61607	1.12859	1.22857	1.42629	0.662564	0.769159	0.688531	0.74408	0.64794
biosynthetic process	W5PXR8	RNA polymerase II subunit J OS=Ovis aries OX=9940 GN=POLR2J PE=3 SV=1	POLR2J	0.577357	5.55122e-06	Down	411010	453469	438667	489125	408416	250286	275762	218905	259173	266455	1.18403	1.30635	1.26371	1.40907	1.17656	0.721022	0.794413	0.63062	0.746623	0.767601
biosynthetic process	W5NXP5	Mitochondrial ribosomal protein S18C OS=Ovis aries OX=9940 GN=MRPS18C PE=3 SV=1	MRPS18C	0.582747	7.86466e-06	Down	558233	584838	712428	600741	625878	334954	364219	382113	328138	386671	1.14434	1.19888	1.46043	1.23148	1.28301	0.686633	0.746624	0.783305	0.67266	0.792649
biosynthetic process	W5PBE1	ISG15 ubiquitin like modifier OS=Ovis aries OX=9940 GN=ISG15 PE=4 SV=1	ISG15	0.34722	5.07818e-11	Down	20674500	21120600	20232300	21454100	19506700	7432870	7127550	6780180	7298770	7120240	1.49008	1.52223	1.45821	1.54627	1.40591	0.535711	0.513705	0.488669	0.526046	0.513179
biosynthetic process	W5NUU6	Probable ergosterol biosynthetic protein 28 OS=Ovis aries OX=9940 GN=LOC101110417 PE=3 SV=1	LOC101110417	0.528805	0.00014922	Down	257565	327995	288856	250320	289249	153141			134584	160908	1.10625	1.40875	1.24065	1.07513	1.24233	0.657745			0.578042	0.691105
biosynthetic process	W5NYJ3	Transcription factor A, mitochondrial OS=Ovis aries OX=9940 GN=TFAM PE=4 SV=1	TFAM	0.471044	9.25578e-09	Down	1403330	1363830	1449530	1319560	1323710	694633	611787	621781	678088	625052	1.39063	1.35149	1.43642	1.30762	1.31173	0.688348	0.606252	0.616155	0.671953	0.619397
biosynthetic process	W5PQX4	Ribosomal protein OS=Ovis aries OX=9940 GN=RPL10A PE=3 SV=1	RPL10A	0.655357	9.78912e-09	Down	19679600	19159500	20261900	19234500	19216600	13091800	12983800	12101100	12928400	12826400	1.21867	1.18647	1.25473	1.19111	1.19	0.81072	0.804032	0.74937	0.800601	0.794285
biosynthetic process	W5P405	KH domain-containing RNA-binding protein QKI OS=Ovis aries OX=9940 PE=4 SV=1	--	0.605072	1.06847e-06	Down	1828520	2049190	2184540	2185190	2200450	1292030	1220230	1221370	1306300	1281800	1.09038	1.22197	1.30268	1.30306	1.31216	0.770459	0.727643	0.728323	0.778968	0.764358
biosynthetic process	A0A6P7EN58	Dihydrodiol dehydrogenase 3-like OS=Ovis aries OX=9940 GN=LOC101109377 PE=3 SV=1	LOC101109377	0.277657	6.54665e-09	Down	6761020	7007360	6607040	6937190	7023180	1830170	1889680	1706610	2287580	1819520	1.54117	1.59732	1.50607	1.58133	1.60093	0.417186	0.430752	0.389021	0.521453	0.414759
biosynthetic process	W5PR99	Deoxyhypusine synthase OS=Ovis aries OX=9940 GN=DHPS PE=3 SV=1	DHPS	0.492708	1.83272e-05	Down	413330	480383	440934	482355	374608	257178	193443	224017	179869	225317	1.26345	1.46842	1.34783	1.47445	1.14509	0.786132	0.591309	0.684767	0.549817	0.688741
biosynthetic process	W5PT31	Mitochondrial ribosomal protein S6 OS=Ovis aries OX=9940 PE=3 SV=1	--	0.543027	1.00846e-07	Down	923563	1033940	988102	993647	1018380	567516	559018	502292	562227	501074	1.20731	1.3516	1.29168	1.29893	1.33126	0.741874	0.730766	0.656612	0.73496	0.655019
biosynthetic process	W5Q7J0	Apolipoprotein B OS=Ovis aries OX=9940 GN=APOB PE=4 SV=1	APOB	2.28543	1.07289e-10	Up	1009740	928366	953129	1028090	985763	2251400	2202200	2279080	2222410	2255130	0.626572	0.576077	0.591443	0.637959	0.611694	1.39706	1.36653	1.41423	1.37907	1.39937
biosynthetic process	W5P2X2	GTPase Era, mitochondrial OS=Ovis aries OX=9940 GN=ERAL1 PE=3 SV=1	ERAL1	1.51845	0.00300522	Up	360155	219456	355553	335670	315496	523477	479812	504098	402912	498469	0.901492	0.549313	0.889973	0.840205	0.789708	1.3103	1.201	1.26179	1.00852	1.2477
biosynthetic process	W5PZH7	Eukaryotic translation initiation factor 3 subunit E OS=Ovis aries OX=9940 GN=EIF3E PE=3 SV=1	EIF3E	0.513734	1.98099e-08	Down	4149850	3942660	3712610	3905750	3567880	1933170	2045860	1996150	2041190	1887770	1.42201	1.35102	1.27219	1.33837	1.22259	0.662433	0.701048	0.684014	0.699448	0.646876
biosynthetic process	W5Q584	Glycosyltransferase 8 domain containing 2 OS=Ovis aries OX=9940 GN=GLT8D2 PE=4 SV=1	GLT8D2	0.454471	0.000238131	Down	177483	175913	247253	305348	182447	93316.9	87467	110249	91039.1	112594	1.1211	1.11119	1.56182	1.92879	1.15246	0.589453	0.552501	0.696408	0.575065	0.71122
biosynthetic process	W5NZX6	Geranylgeranyl diphosphate synthase 1 OS=Ovis aries OX=9940 GN=GGPS1 PE=3 SV=1	GGPS1	0.551193	0.000401063	Down	292582	265531	243657	281377	239739	138058	153608				1.26851	1.15123	1.05639	1.21993	1.0394	0.59856	0.665978
biosynthetic process	W5PLS7	Growth factor receptor bound protein 2 OS=Ovis aries OX=9940 GN=GRB2 PE=4 SV=1	GRB2	0.639116	5.54498e-09	Down	2852060	2947000	3000000	2888650	2969000	1837500	1856460	1961810	1907940	1803630	1.18717	1.22669	1.24875	1.2024	1.23584	0.764859	0.772751	0.816603	0.794179	0.75076
biosynthetic process	W5PJM6	Nipsnap homolog 2 OS=Ovis aries OX=9940 GN=NIPSNAP2 PE=3 SV=1	NIPSNAP2	0.545386	7.00207e-07	Down	2826430	2837180	2491650	2850550	2700250	1402450	1405780	1415540	1600270	1651050	1.33441	1.33948	1.17635	1.3458	1.27484	0.662122	0.663694	0.668302	0.755516	0.77949
biosynthetic process	W5PY34	dimethylargininase OS=Ovis aries OX=9940 GN=DDAH1 PE=3 SV=1	DDAH1	0.592612	2.1652e-08	Down	2578110	2639980	2463720	2713210	2615660	1578990	1590510	1551830	1436690	1552270	1.2442	1.27406	1.189	1.3094	1.26233	0.762025	0.767585	0.748918	0.693351	0.74913
biosynthetic process	W5P7L2	V-type proton ATPase subunit G OS=Ovis aries OX=9940 GN=ATP6V1G1 PE=3 SV=1	ATP6V1G1	0.311988	1.50365e-09	Down	9761040	9641170	8976550	10113400	8226800	2825270	2919460	2881520	2930090	3019410	1.59248	1.57292	1.46449	1.64996	1.34217	0.460932	0.476299	0.470109	0.478033	0.492605
biosynthetic process	W5PW27	Cytochrome c oxidase subunit 5B, mitochondrial OS=Ovis aries OX=9940 GN=LOC101110664 PE=1 SV=1	LOC101110664	0.586072	1.58047e-08	Down	23200900	22147800	23075700	24101000	22648000	14310900	13292900	13876200	12889200	13130700	1.27008	1.21243	1.26322	1.31935	1.23981	0.783415	0.727687	0.759618	0.705588	0.718808
biosynthetic process	W5Q9A8	Peroxiredoxin like 2B OS=Ovis aries OX=9940 PE=4 SV=1	--	0.66176	1.73886e-06	Down	1220770	1264000	1254000	1226850	1156630	791837	842994	755372	772856	888403	1.19993	1.24242	1.23259	1.2059	1.13688	0.778317	0.8286	0.742474	0.75966	0.873234
biosynthetic process	W5P5R0	Acireductone dioxygenase OS=Ovis aries OX=9940 GN=ADI1 PE=3 SV=1	ADI1	0.46423	2.69906e-09	Down	3176170	3422440	3131870	3315430	3384230	1460450	1601480	1440270	1555860	1569310	1.32024	1.42261	1.30183	1.37813	1.40672	0.607066	0.665688	0.598678	0.646725	0.652316
biosynthetic process	W5PZH4	isopentenyl-diphosphate Delta-isomerase OS=Ovis aries OX=9940 GN=LOC101108851 PE=3 SV=1	LOC101108851	0.631689	7.23835e-05	Down	1039800	1023670	1200080	1282120	1177410	720639	785578	791218	694036	623736	1.11348	1.09621	1.28512	1.37297	1.26084	0.771704	0.841244	0.847284	0.743216	0.667934
biosynthetic process	W5QAS3	Cleavage and polyadenylation specificity factor subunit 5 OS=Ovis aries OX=9940 GN=NUDT21 PE=3 SV=1	NUDT21	0.657884	1.38432e-07	Down	2980430	2994700	3202930	3058770	2943930	2080230	1892450	2053870	2044390	1916240	1.18422	1.18989	1.27262	1.21534	1.16971	0.82654	0.751929	0.816066	0.812299	0.761381
biosynthetic process	W5PMI4	39S ribosomal protein L46, mitochondrial OS=Ovis aries OX=9940 GN=MRPL46 PE=3 SV=1	MRPL46	0.298031	9.45752e-08	Down	2285950	2195230	2288490	2354270	2355660	529697	720757	726700	778004	666120	1.5341	1.47322	1.53581	1.57995	1.58089	0.35548	0.483701	0.487689	0.52212	0.447034
biosynthetic process	W5PQA3	39S ribosomal protein L28, mitochondrial OS=Ovis aries OX=9940 GN=MRPL28 PE=3 SV=1	MRPL28	0.599874	1.06371e-05	Down	1068920	1027770	992396	881365	1005590	696015	598800	548944	564873	576367	1.34269	1.291	1.24657	1.1071	1.26314	0.874276	0.752163	0.689538	0.709547	0.723985
biosynthetic process	W5PVY5	Phosphoglycerate mutase OS=Ovis aries OX=9940 GN=PGAM2 PE=3 SV=1	PGAM2	0.424045	2.82581e-09	Down	11275300	9806730	10561100	10637900	10959600	4288670	4422860	4732250	4412980	4719680	1.48717	1.29347	1.39297	1.4031	1.44553	0.56566	0.583359	0.624167	0.582056	0.622509
biosynthetic process	W5PP37	ATP synthase subunit d, mitochondrial OS=Ovis aries OX=9940 GN=ATP5PD PE=1 SV=1	ATP5PD	0.369854	9.48107e-11	Down	21942500	20568800	20372600	19249200	19586300	7624810	7474760	7444890	7518240	7558600	1.57474	1.47615	1.46207	1.38145	1.40564	0.547206	0.536438	0.534294	0.539558	0.542455
biosynthetic process	W5PVZ7	Mitochondrial ribosomal protein L57 OS=Ovis aries OX=9940 GN=MRPL57 PE=4 SV=1	MRPL57	0.40911	6.01504e-08	Down	903283	830567	946283	985843	840324	367719	354562	356729	346610	417953	1.42252	1.30801	1.49024	1.55254	1.32337	0.579097	0.558377	0.561789	0.545853	0.658207
biosynthetic process	W5Q8S0	Mitochondrial ribosomal protein L1 OS=Ovis aries OX=9940 GN=MRPL1 PE=4 SV=1	MRPL1	0.658926	6.26391e-07	Down	1259840	1249370	1281460	1327040	1359600	811512	848238	933379	857606	817332	1.17245	1.1627	1.19257	1.23499	1.26529	0.75522	0.789398	0.868633	0.798116	0.760636
biosynthetic process	W5PT98	ATP synthase subunit O, mitochondrial OS=Ovis aries OX=9940 GN=ATP5PO PE=3 SV=1	ATP5PO	0.612705	1.1867e-07	Down	10167700	10938100	10813200	10977000	9801880	6760530	6133410	6340340	6465430	6588550	1.1964	1.28705	1.27235	1.29162	1.15335	0.795486	0.721695	0.746044	0.760763	0.77525
biosynthetic process	A0A8V6VZ54	Cytochrome c1, heme protein, mitochondrial OS=Ovis aries OX=9940 GN=LOC101113599 PE=3 SV=1	LOC101113599	0.636954	2.11071e-08	Down	4382960	4542520	4427650	4448760	4178000	2860210	2771720	2728190	2936890	2703160	1.21816	1.26251	1.23058	1.23645	1.1612	0.794943	0.770349	0.758251	0.816255	0.751294
biosynthetic process	A0A6P7EG41	Mitochondrial translational initiation factor 3 OS=Ovis aries OX=9940 GN=MTIF3 PE=3 SV=1	MTIF3	0.65163	1.17416e-05	Down	2913920	2706990	2927220	2897380	2526540	1747860	1916480	1686390	1730870	2023010	1.26271	1.17304	1.26848	1.25555	1.09485	0.757415	0.830484	0.730777	0.750052	0.876648
biosynthetic process	W5NWM2	Apolipoprotein A4 OS=Ovis aries OX=9940 PE=3 SV=1	--	0.39372	2.66586e-11	Down	89570400	87635900	91594900	90137000	91325500	36433900	35394500	36991500	34800100	33658000	1.42732	1.3965	1.45958	1.43635	1.45529	0.580581	0.564018	0.589467	0.554546	0.536347
biosynthetic process	W5Q828	DNA polymerase OS=Ovis aries OX=9940 GN=POLA1 PE=3 SV=1	POLA1	1.51333	0.000221357	Up	191384	201543	196350	242739	178794	305795	289565	290997	286287	357048	0.753331	0.79332	0.772879	0.955477	0.703774	1.20368	1.13979	1.14543	1.12689	1.40542
biosynthetic process	A0A6P7DK24	Ribosomal protein L7 OS=Ovis aries OX=9940 GN=LOC114110840 PE=3 SV=1	LOC114110840	1.51646	5.05218e-10	Up	11625400	11215100	11511600	11427600	11278300	17688300	17039400	16876500	17187800	17734400	0.809656	0.781081	0.801731	0.79588	0.785482	1.23191	1.18672	1.17537	1.19705	1.23512
biosynthetic process	W5QHH7	Distal membrane arm assembly complex 2 like OS=Ovis aries OX=9940 GN=DMAC2L PE=4 SV=1	DMAC2L	0.460708	7.45551e-08	Down	2830970	2998960	3059890	2806020	2956550	1317270	1267500	1235100	1398550	1532050	1.32271	1.4012	1.42966	1.31105	1.38138	0.615464	0.592211	0.577072	0.653441	0.715816
biosynthetic process	A0A6P3EMY0	3-beta-hydroxysteroid-Delta(8), Delta(7)-isomerase OS=Ovis aries OX=9940 GN=EBP PE=3 SV=1	EBP	0.576216	5.20003e-08	Down	3979690	4260750	4216270	4222800	4203860	2387770	2204290	2436640	2416060	2588580	1.20902	1.2944	1.28089	1.28287	1.27712	0.725398	0.669657	0.740244	0.733992	0.786403
biosynthetic process	W5NSM6	Integrator complex subunit 3 OS=Ovis aries OX=9940 GN=INTS3 PE=3 SV=1	INTS3	1.60062	2.7898e-08	Up	244922	261298	239110	239449	232815	384800	401528	396113	389573	376897	0.773477	0.825194	0.755123	0.756193	0.735243	1.21522	1.26805	1.25095	1.23029	1.19026
biosynthetic process	W5QHP0	Mitochondrial ribosomal protein L47 OS=Ovis aries OX=9940 GN=MRPL47 PE=3 SV=1	MRPL47	0.55351	1.82428e-06	Down	894503	1004570	912732	993548	906686	581573	504628	507264	457975	556722	1.22197	1.37233	1.24687	1.35727	1.23861	0.794477	0.689364	0.692965	0.625632	0.760528
biosynthetic process	W5NVV1	Ras-related protein Rab OS=Ovis aries OX=9940 PE=3 SV=1	--	0.653076	7.11571e-05	Down	542989	489211	548118	421720	512808	345415	294090	349437	330680	322763	1.30613	1.17677	1.31847	1.01443	1.23353	0.830878	0.707418	0.840552	0.795433	0.776389
biosynthetic process	W5PSF3	Diazepam binding inhibitor, acyl-CoA binding protein OS=Ovis aries OX=9940 PE=4 SV=1	--	0.583178	3.42289e-06	Down	10178700	10395900	9045410	10812300	9217110	5476410	6313610	5618890	6178650	5366900	1.29494	1.32257	1.15076	1.37554	1.1726	0.69671	0.803219	0.714836	0.786049	0.682778
biosynthetic process	W5QDE3	Glutathione S-transferase OS=Ovis aries OX=9940 GN=LOC101108705 PE=3 SV=1	LOC101108705	0.584305	0.000105937	Down	5540740	6594940	5565340	6262450	6093360	3677880	3765180	3502510	3948180	2668600	1.16355	1.38493	1.16872	1.31511	1.2796	0.772353	0.790686	0.735525	0.829115	0.560404
biosynthetic process	A0A6P3EDI7	Eukaryotic translation initiation factor 1 OS=Ovis aries OX=9940 GN=LOC114108775 PE=3 SV=1	LOC114108775	0.563104	5.08977e-07	Down	4969880	5305310	5113070	5432780	5168820	2981840	2737280	2917710	2688960	3309210	1.22336	1.30593	1.25861	1.3373	1.27233	0.733994	0.673794	0.718208	0.6619	0.814578
biosynthetic process	W5QDF4	Glutathione S-transferase OS=Ovis aries OX=9940 GN=GSTM3 PE=3 SV=1	GSTM3	0.619231	3.48043e-09	Down	9782830	10497100	10675900	10488300	10635500	6348170	6626190	6401910	6457890	6415160	1.16008	1.24478	1.26598	1.24374	1.26119	0.752787	0.785755	0.759159	0.765798	0.76073
biosynthetic process	W5PJ63	Hypoxanthine phosphoribosyltransferase OS=Ovis aries OX=9940 GN=LOC101109657 PE=3 SV=1	LOC101109657	0.653768	3.01518e-05	Down	672453	777958	711231	779418	722122	413094	495877	494122	461845	529932	1.11002	1.28417	1.17403	1.28658	1.192	0.681892	0.818542	0.815645	0.762366	0.874756
biosynthetic process	W5QEL0	Beta-1,4-galactosyltransferase OS=Ovis aries OX=9940 GN=B4GALT4 PE=3 SV=1	B4GALT4	1.82232	0.0041666	Up	25719.5	13701.5	24164.5		23349.8	33362.8	36565.6	36310.3	47624.2	44167.5	0.812292	0.432731	0.763181		0.737451	1.05369	1.15484	1.14678	1.5041	1.39493
biosynthetic process	W5QEM0	28S ribosomal protein S15, mitochondrial OS=Ovis aries OX=9940 GN=MRPS15 PE=3 SV=1	MRPS15	0.384101	5.45306e-08	Down	1406910	1311160	1394520	1318400	1282490	507298	566412	432431	536334	536182	1.51409	1.41104	1.50075	1.41883	1.38019	0.545943	0.609561	0.465373	0.577191	0.577028
biosynthetic process	W5PUH4	Glutathione S-transferase OS=Ovis aries OX=9940 PE=3 SV=1	--	0.465037	9.29044e-10	Down	157370000	158397000	149553000	143947000	155977000	74802700	71208900	68339000	71831100	69684700	1.4037	1.41286	1.33397	1.28397	1.39127	0.66722	0.635164	0.609565	0.640714	0.621569
biosynthetic process	Q6Q312	40S ribosomal protein S26 OS=Ovis aries OX=9940 GN=RPS26 PE=3 SV=3	RPS26	0.590073	0.00058017	Down	4400180	4575880	4977370	4263550	4682330	1838140	2663150	3056930	2985900	2968140	1.20846	1.25671	1.36697	1.17093	1.28595	0.504823	0.731402	0.839549	0.820042	0.815164
biosynthetic process	W5NWJ7	UDP-glucose glycoprotein glucosyltransferase 2 OS=Ovis aries OX=9940 GN=UGGT2 PE=3 SV=1	UGGT2	0.573871	0.00129518	Down	533330	739204	613453	656573	477045	273682	317049	398942	435331	307859	1.12222	1.55541	1.29081	1.38154	1.00378	0.575873	0.667125	0.839442	0.91601	0.647788
biosynthetic process	W5QEU2	Poly [ADP-ribose] polymerase OS=Ovis aries OX=9940 GN=PARP2 PE=3 SV=1	PARP2	1.58105	0.000365437	Up	75750.5	105186	76015.6	95337.7	91553.2	134361	159962	121849	143551	142013	0.661242	0.918191	0.663556	0.832223	0.799187	1.17287	1.39634	1.06365	1.25309	1.23966
biosynthetic process	W5QGN9	tryptophan--tRNA ligase OS=Ovis aries OX=9940 GN=WARS2 PE=3 SV=1	WARS2	0.526957	1.26108e-06	Down	487247	518360	542370	508611	462787	225954	288636	271304	277132	264577	1.26657	1.34745	1.40986	1.32211	1.20299	0.587355	0.750293	0.705239	0.720389	0.687753
biosynthetic process	W5QGB6	GTP cyclohydrolase 1 feedback regulatory protein OS=Ovis aries OX=9940 GN=GCHFR PE=3 SV=1	GCHFR	0.390368	8.95446e-05	Down	974293	917797	855634	756260	1032480		293318	412686		356529	1.3921	1.31137	1.22255	1.08056	1.47524		0.419101	0.589657		0.509418
biosynthetic process	W5PIS3	NADP-dependent oxidoreductase domain-containing protein OS=Ovis aries OX=9940 PE=3 SV=1	--	0.629957	1.24982e-06	Down	113054000	119685000	108424000	122110000	102646000	70956300	73576900	67193700	71436100	73341500	1.22562	1.29751	1.17543	1.3238	1.11279	0.769238	0.797648	0.728447	0.774439	0.795096
biosynthetic process	W5NVR8	Collagen type V alpha 1 chain OS=Ovis aries OX=9940 GN=COL5A1 PE=4 SV=1	COL5A1	0.643919	3.79207e-09	Down	19612000	18349500	18619400	18964800	18557600	12467600	11633400	12244400	12157800	12091700	1.26776	1.18615	1.2036	1.22592	1.1996	0.805931	0.752006	0.791502	0.785904	0.781632
biosynthetic process	W5PN69	Dihydrodiol dehydrogenase 3 OS=Ovis aries OX=9940 GN=LOC101109111 PE=3 SV=1	LOC101109111	0.545698	2.51509e-07	Down	1280680	1141290	1173320	1277120	1072490	687201	651999	626264	653158	625501	1.39371	1.24201	1.27687	1.38983	1.16714	0.74785	0.709541	0.681535	0.710802	0.680705
biosynthetic process	W5NX86	Eukaryotic translation initiation factor 1B OS=Ovis aries OX=9940 GN=EIF1B PE=3 SV=1	EIF1B	0.49695	0.0043381	Down	96502	128106	111313		98170.4	62878.5	47668.5		35776.4	69398.5	1.18806	1.57714	1.3704		1.2086	0.774112	0.586858		0.440451	0.854381
biosynthetic process	W5QDD0	glutathione transferase OS=Ovis aries OX=9940 GN=LOC101108092 PE=3 SV=1	LOC101108092	0.627852	1.37081e-08	Down	8113540	8015730	8243050	8200630	8359270	5291900	5185020	4967280	4868660	5386520	1.21767	1.20299	1.23711	1.23074	1.25455	0.794203	0.778162	0.745484	0.730683	0.808403
biosynthetic process	W5QI77	Adenylate kinase 2, mitochondrial OS=Ovis aries OX=9940 GN=AK2 PE=3 SV=1	AK2	0.416595	1.55322e-12	Down	105539000	105842000	108798000	110168000	103360000	44566400	44540700	43809100	44440600	44983100	1.39593	1.39994	1.43904	1.45716	1.36711	0.589466	0.589126	0.57945	0.587802	0.594978
biosynthetic process	W5Q0P2	Enhancer of rudimentary homolog OS=Ovis aries OX=9940 PE=3 SV=1	--	0.456297	7.6098e-07	Down	2977480	3829270	3285830	3684170	3918930	1565080	1682300	1730460	1561500	1535140	1.1554	1.48593	1.27505	1.42963	1.52072	0.607323	0.652809	0.671498	0.605933	0.595704
biosynthetic process	W5PNH4	Autophagy protein 5 OS=Ovis aries OX=9940 GN=ATG5 PE=3 SV=1	ATG5	0.649245	0.0114581	Down	430608	578304	495054	587566	437123	263882	333340	223318	391102	430075	1.03254	1.3867	1.18707	1.40891	1.04816	0.632754	0.799305	0.535487	0.937811	1.03126
biosynthetic process	A0A6P3EA03	Elongation factor 1-beta OS=Ovis aries OX=9940 GN=LOC114113944 PE=3 SV=1	LOC114113944	0.642174	4.8131e-08	Down	32796200	31166900	35011300	34269200	31998400	21467100	21097100	21150300	20766300	21633300	1.2086	1.14856	1.29023	1.26289	1.1792	0.791104	0.777469	0.77943	0.765279	0.797229
biosynthetic process	W5PT99	39S ribosomal protein L49, mitochondrial OS=Ovis aries OX=9940 GN=MRPL49 PE=3 SV=1	MRPL49	0.548423	7.68938e-07	Down	1844280	1988990	1878840	1654020	1931840	980284	1012310	970280	1145780	990569	1.281	1.38151	1.305	1.14885	1.34182	0.680886	0.70313	0.673937	0.795836	0.688029
biosynthetic process	W5PK05	Aldo-keto reductase family 1 member D1 OS=Ovis aries OX=9940 GN=AKR1D1 PE=3 SV=1	AKR1D1	0.638215	3.78148e-10	Down	8955370	8670930	8731220	8682400	8600250	5689900	5670970	5424950	5627110	5438900	1.25264	1.21285	1.22129	1.21446	1.20297	0.795879	0.793231	0.758819	0.787096	0.76077
biosynthetic process	W5Q2T0	Mitochondrial ribosomal protein L42 OS=Ovis aries OX=9940 GN=MRPL42 PE=3 SV=1	MRPL42	0.552168	3.11275e-07	Down	1152830	1111560	1285750	1114110	1257770	680255	695664	618177	623939	651913	1.25417	1.20927	1.39878	1.21205	1.36834	0.740054	0.756817	0.672519	0.678787	0.70922
biosynthetic process	W5PY07	BCL10 immune signaling adaptor OS=Ovis aries OX=9940 GN=BCL10 PE=4 SV=1	BCL10	0.633607	0.00013751	Down	856826	756348	830343	699911	883505	487945	465369	477708	621240	499230	1.30248	1.14974	1.26222	1.06395	1.34303	0.741735	0.707417	0.726174	0.94436	0.75889
biosynthetic process	W5NX51	Apolipoprotein A1 OS=Ovis aries OX=9940 PE=3 SV=1	--	0.244423	7.3621e-15	Down	23122600	23000000	23962500	23101100	22982900	5629090	5601520	5633940	5766400	5763420	1.59948	1.591	1.65758	1.59799	1.58981	0.389385	0.387478	0.389721	0.398884	0.398677
biosynthetic process	W5Q3C8	Mitochondrial ribosomal protein L43 OS=Ovis aries OX=9940 PE=3 SV=1	--	0.409483	3.47579e-08	Down	1726200	1558500	1682540	1634410	1738380	771464	662671	605136	684810	691018	1.46847	1.3258	1.43132	1.39038	1.47883	0.656279	0.563729	0.514785	0.582563	0.587844
biosynthetic process	A0A6P7DBL1	Transcription initiation factor IIA subunit 2 OS=Ovis aries OX=9940 GN=LOC114110262 PE=3 SV=1	LOC114110262	0.533341	2.21844e-05	Down	915942	729681	660036	655212	708224	371865	370052	413821	437478	363663	1.62806	1.29699	1.17319	1.16462	1.25885	0.660979	0.657756	0.735554	0.777604	0.6464
biosynthetic process	W5NWS0	Uncharacterized protein OS=Ovis aries OX=9940 PE=4 SV=1	--	0.629254	1.99876e-08	Down	3462730	3402860	3590910	3319720	3459180	2125610	2149600	2066290	2258260	2245690	1.23313	1.21181	1.27878	1.1822	1.23186	0.756961	0.765504	0.735836	0.804199	0.799723
biosynthetic process	W5Q423	Single-strand-selective monofunctional uracil-DNA glycosylase 1 OS=Ovis aries OX=9940 GN=SMUG1 PE=3 SV=1	SMUG1	0.596905	0.0002535	Down	620027	608534	680138	660945	719950	292802	466088	376827	427613	400244	1.18029	1.15841	1.29472	1.25818	1.37051	0.557382	0.887251	0.717333	0.81401	0.76191
biosynthetic process	W5Q441	Integrator complex subunit 5 OS=Ovis aries OX=9940 GN=INTS5 PE=4 SV=1	INTS5	1.65813	0.0208894	Up	55460.5	33386.1	59301.3	29174.6	60925.5	80628	85634.3	52840.1	95334.8	80607.9	0.875748	0.527182	0.936396	0.460681	0.962043	1.27315	1.35221	0.83437	1.50538	1.27284
biosynthetic process	W5NUN8	Aldo-keto reductase family 1 member A1 OS=Ovis aries OX=9940 GN=AKR1A1 PE=3 SV=1	AKR1A1	0.650202	6.53729e-11	Down	18169300	18212500	18110800	18123000	17320300	11718300	11744000	11662600	11694200	11657400	1.22424	1.22715	1.2203	1.22112	1.16704	0.789577	0.791309	0.785824	0.787953	0.785473
biosynthetic process	W5Q5X6	Mitochondrial ribosomal protein L21 OS=Ovis aries OX=9940 PE=4 SV=1	--	0.651791	8.73304e-08	Down	2409570	2498940	2595440	2426290	2276620	1559990	1569370	1641340	1607210	1578410	1.19503	1.23936	1.28722	1.20333	1.1291	0.773683	0.778335	0.814028	0.797101	0.782818
biosynthetic process	W5NWM7	maleylacetoacetate isomerase OS=Ovis aries OX=9940 GN=GSTZ1 PE=3 SV=1	GSTZ1	0.606617	0.000916283	Down	451801	333045	523331	485136	432750	263758	291543	319216	247405	228446	1.26327	0.931222	1.46328	1.35648	1.21001	0.737489	0.815179	0.892555	0.691765	0.638754
biosynthetic process	W5PT40	Prostaglandin I2 synthase OS=Ovis aries OX=9940 GN=PTGIS PE=3 SV=1	PTGIS	0.467687	1.29497e-07	Down	2749870	2657740	2963890	2597190	2691010	1287850	1375260	1371650	1121710	1231990	1.37163	1.32568	1.47839	1.29548	1.34227	0.642378	0.685978	0.684178	0.559508	0.614515
biosynthetic process	W5Q7Y1	Prolyl 3-hydroxylase family member 4 (inactive) OS=Ovis aries OX=9940 GN=P3H4 PE=4 SV=1	P3H4	0.587063	1.08154e-05	Down	592699	500368	569509	522375	566469	276438	310452	363503	327355	337508	1.35732	1.14588	1.30422	1.19628	1.29725	0.633063	0.710957	0.832448	0.749666	0.772917
biosynthetic process	W5Q802	Mitochondrial ribosomal protein L40 OS=Ovis aries OX=9940 PE=3 SV=1	--	0.586286	1.27493e-08	Down	1068640	1076960	1076780	1158020	1063270	636666	665264	653187	634145	602287	1.23754	1.24717	1.24696	1.34104	1.23132	0.73729	0.770408	0.756422	0.73437	0.697477
biosynthetic process	W5PC00	Aldo-keto reductase family 1 member B OS=Ovis aries OX=9940 GN=AKR1B1 PE=3 SV=1	AKR1B1	0.596192	2.08735e-07	Down	3767650	3439630	3520580	3641660	3336280	2255980	2008820	2173060	1989840	2128350	1.33312	1.21706	1.2457	1.28854	1.18049	0.798242	0.710789	0.768902	0.704073	0.753082
biosynthetic process	W5Q078	Integrator complex subunit 9 OS=Ovis aries OX=9940 GN=INTS9 PE=3 SV=1	INTS9	1.74144	3.51354e-05	Up	162334	196799	191892	216707	167154	323819	323509	310406	376432	293881	0.633392	0.767866	0.74872	0.845543	0.652198	1.26347	1.26226	1.21114	1.46875	1.14666
biosynthetic process	W5NPL9	Elongation factor 1-delta OS=Ovis aries OX=9940 PE=3 SV=1	--	0.53328	8.8892e-11	Down	43106000	42983800	42904300	41982900	44738500	23596500	22460800	23541600	22823800	22614100	1.30327	1.29958	1.29717	1.26932	1.35263	0.713419	0.679082	0.711759	0.690057	0.683717
biosynthetic process	W5QA09	Mitochondrial ribosomal protein L12 OS=Ovis aries OX=9940 PE=3 SV=1	--	0.324692	7.958e-14	Down	11473300	11502800	11782700	11593100	11906200	3804340	3707160	3802230	3725320	3876880	1.48668	1.4905	1.52677	1.5022	1.54277	0.492956	0.480364	0.492683	0.482717	0.502356
biosynthetic process	A0A8V6WHY3	ATP synthase subunit b OS=Ovis aries OX=9940 GN=ATP5PB PE=3 SV=1	ATP5PB	0.57797	5.33632e-10	Down	11292400	11579200	11115500	11111500	10968300	6517130	6197980	6582490	6423170	6684190	1.27638	1.3088	1.25639	1.25594	1.23975	0.736633	0.700559	0.744021	0.726013	0.755516
biosynthetic process	W5Q519	Eukaryotic translation initiation factor 3 subunit M OS=Ovis aries OX=9940 GN=EIF3M PE=3 SV=1	EIF3M	0.564932	3.49515e-07	Down	1866130	2113300	1864000	2103120	1820280	1044110	1078030	1105000	1169740	1120710	1.22094	1.38265	1.21954	1.37599	1.19094	0.68312	0.705313	0.722958	0.765315	0.733237
biosynthetic process	W5Q518	39S ribosomal protein L17, mitochondrial OS=Ovis aries OX=9940 GN=MRPL17 PE=3 SV=1	MRPL17	0.460666	2.14995e-05	Down	840393	879432	849509	928099	806656	286592	478338	378795	426729	412292	1.33675	1.39885	1.35125	1.47626	1.28309	0.455861	0.760857	0.602521	0.678766	0.655802
biosynthetic process	W5NXE1	Core-binding factor subunit beta OS=Ovis aries OX=9940 GN=CBFB PE=3 SV=1	CBFB	0.623927	0.00024817	Down	1405290	1403750	1587500	1362440	1471210	871936	853247	1067810	1010830	707286	1.19688	1.19557	1.35207	1.16038	1.25302	0.742623	0.726706	0.909448	0.860918	0.602392
biosynthetic process	W5NRJ6	S-phase kinase-associated protein 1 OS=Ovis aries OX=9940 PE=3 SV=1	--	0.505322	7.68092e-08	Down	5607740	6041250	5150260	5452590	6012560	3051590	2764330	2694890	2874750	2897070	1.31801	1.4199	1.21049	1.28154	1.41316	0.717228	0.649712	0.633391	0.675664	0.68091
biosynthetic process	W5QIM2	COP9 signalosome subunit 2 OS=Ovis aries OX=9940 GN=COPS2 PE=4 SV=1	COPS2	0.644886	8.2614e-08	Down	1404560	1540780	1508820	1543280	1478970	904293	962605	981169	990008	983358	1.14212	1.25289	1.2269	1.25492	1.20263	0.735327	0.782743	0.797838	0.805026	0.799618
biosynthetic process	W5P547	Mitochondrial ribosomal protein L11 OS=Ovis aries OX=9940 GN=MRPL11 PE=3 SV=1	MRPL11	0.508253	1.2515e-06	Down	1216470	1167600	1122620	1090480	1258690	688671	515918	581605	597999	592067	1.37733	1.32199	1.27107	1.23468	1.42513	0.779735	0.584138	0.658511	0.677073	0.670357
biosynthetic process	W5PI61	Apolipoprotein E OS=Ovis aries OX=9940 PE=3 SV=1	--	0.55709	7.08319e-10	Down	3127690	3262560	3215920	3113700	3309450	1824500	1696680	1803480	1805380	1799740	1.25313	1.30716	1.28848	1.24752	1.32595	0.730996	0.679784	0.722574	0.723335	0.721076
biosynthetic process	W5PC90	Glutathione S-transferase omega OS=Ovis aries OX=9940 GN=LOC101115083 PE=3 SV=1	LOC101115083	0.649853	7.91093e-10	Down	135790000	139758000	139367000	142015000	144637000	88879100	91274100	91751800	90748000	93262200	1.17315	1.20743	1.20405	1.22693	1.24958	0.767866	0.788557	0.792684	0.784012	0.805733
biosynthetic process	W5P3F6	Malignant T-cell-amplified sequence OS=Ovis aries OX=9940 GN=LOC101111215 PE=3 SV=1	LOC101111215	0.634499	1.30029e-07	Down	4120120	4419780	4018350	4567890	4394210	2758110	2635960	2698500	2821470	2740610	1.17132	1.25651	1.14239	1.29862	1.24924	0.784111	0.749385	0.767164	0.802124	0.779136
biosynthetic process	W5PK04	Phosphoglycerate mutase OS=Ovis aries OX=9940 GN=PGAM1 PE=3 SV=1	PGAM1	0.459929	9.51544e-10	Down	18653100	20111000	19445600	19665700	20060300	8457220	9233290	9316140	8717100	9319710	1.3046	1.40657	1.36003	1.37542	1.40302	0.5915	0.645779	0.651573	0.609676	0.651823
biosynthetic process	W5P016	Mitochondrial ribosomal protein L20 OS=Ovis aries OX=9940 GN=MRPL20 PE=3 SV=1	MRPL20	0.431698	0.0132787	Down	122803	171774	83866.4	138281	102998	43925.5	70066.7		76636.2	23398	1.32561	1.85423	0.905306	1.49269	1.11182	0.474159	0.756343		0.827259	0.252572
biosynthetic process	W5PPC9	Folylpolyglutamate synthase OS=Ovis aries OX=9940 GN=FPGS PE=3 SV=1	FPGS	1.54151	9.536e-08	Up	1101110	1055430	1086280	1138210	1195270	1659790	1687220	1759370	1746240	1743330	0.776948	0.744716	0.766484	0.803126	0.843388	1.17115	1.19051	1.24142	1.23215	1.2301
biosynthetic process	W5PFD9	60S ribosomal protein L35a OS=Ovis aries OX=9940 GN=LOC101112702 PE=3 SV=1	LOC101112702	1.60537	1.88284e-05	Up	3373760	3096880	3400000	2820030	3234100	5104450	5039700	4672930	5905130	4842990	0.813151	0.746417	0.819475	0.67969	0.77949	1.23029	1.21468	1.12628	1.42327	1.16727
biosynthetic process	W5PF18	ATP synthase subunit e, mitochondrial OS=Ovis aries OX=9940 GN=LOC101102454 PE=1 SV=1	LOC101102454	0.342409	4.02598e-12	Down	10828100	11005600	10536000	10641600	10453700	3769230	3541690	3795670	3623030	3577260	1.50868	1.53341	1.46798	1.4827	1.45652	0.525168	0.493465	0.528852	0.504798	0.498421
biosynthetic process	W5P472	Ribosomal protein L37 OS=Ovis aries OX=9940 GN=RPL37 PE=3 SV=1	RPL37	1.68158	0.00210071	Up	261852	398056	366214			620200	606582	583653	518459	546944	0.536862	0.816115	0.750831			1.27157	1.24365	1.19664	1.06297	1.12137
biosynthetic process	W5PDS7	Mitochondrial ribosomal protein S23 OS=Ovis aries OX=9940 GN=MRPS23 PE=4 SV=1	MRPS23	0.595776	7.85562e-07	Down	4020410	3531650	3670590	3530810	3214810	2089570	2102990	2118250	2192880	2201380	1.40214	1.23168	1.28014	1.23139	1.12118	0.72875	0.73343	0.738752	0.76478	0.767745
biosynthetic process	W5PC25	Glutathione S-transferase omega OS=Ovis aries OX=9940 GN=LOC101116273 PE=3 SV=1	LOC101116273	0.666258	2.41226e-09	Down	173126000	168671000	168310000	168476000	175283000	118360000	114351000	110683000	111920000	113581000	1.21683	1.18552	1.18298	1.18415	1.23199	0.831904	0.803726	0.777945	0.786639	0.798314
biosynthetic process	W5P8G4	NHP2 ribonucleoprotein OS=Ovis aries OX=9940 GN=NHP2 PE=3 SV=1	NHP2	0.570365	1.56674e-07	Down	2021870	2058150	1935340	2036410	2047100	1170340	1187180	1034930	1248580	1119010	1.27491	1.29779	1.22035	1.28408	1.29082	0.73797	0.748589	0.652586	0.787305	0.705603
biosynthetic process	W5PEZ1	Nudix hydrolase 14 OS=Ovis aries OX=9940 PE=4 SV=1	--	0.63649	0.0142688	Down	667008	650583	706362	747875	711685	299528		460994	569810		1.10848	1.08119	1.17388	1.24287	1.18273	0.497778		0.766114	0.946952
biosynthetic process	W5PCN3	Aldo-keto reductase family 1 member B10 OS=Ovis aries OX=9940 PE=3 SV=1	--	0.628664	3.04159e-08	Down	196435000	209337000	194708000	200383000	200879000	122915000	119719000	132082000	130591000	124452000	1.20401	1.28309	1.19343	1.22821	1.23125	0.753386	0.733797	0.809574	0.800435	0.762807
biosynthetic process	W5P8R5	Mitochondrial ribosomal protein L55 OS=Ovis aries OX=9940 GN=MRPL55 PE=4 SV=1	MRPL55	0.568004	1.92341e-06	Down	1429350	1579110	1322720	1591970	1585570	931461	863764	782452	847309	839997	1.21402	1.34122	1.12345	1.35214	1.3467	0.791137	0.733638	0.664576	0.719662	0.713452
biosynthetic process	W5PFV0	Hydroxymethylglutaryl-CoA synthase OS=Ovis aries OX=9940 GN=HMGCS1 PE=3 SV=1	HMGCS1	1.50212	9.49403e-08	Up	3637400	3949610	3876870	3733410	3642880	5466670	5773340	5773250	5853020	5433890	0.771611	0.837841	0.82241	0.791978	0.772773	1.15966	1.22471	1.22469	1.24162	1.1527
biosynthetic process	W5PBV8	60S ribosomal protein L36 OS=Ovis aries OX=9940 GN=RPL36 PE=3 SV=1	RPL36	0.555183	1.02373e-10	Down	13023000	12749200	12580600	12734400	12578500	7272820	7087030	6992650	7210180	6783450	1.3153	1.28764	1.27062	1.28615	1.2704	0.734541	0.715776	0.706244	0.728214	0.685115
biosynthetic process	W5Q987	Caudal type homeobox 4 OS=Ovis aries OX=9940 GN=CDX4 PE=3 SV=1	CDX4	0.580401	0.000163211	Down	376021	408121	287262	415198	366767	234495	229975	179248	218644	213336	1.28376	1.39335	0.980729	1.41751	1.25216	0.800579	0.785148	0.611963	0.746463	0.728341
biosynthetic process	W5PEH8	Nucleotide binding oligomerization domain containing 1 OS=Ovis aries OX=9940 GN=NOD1 PE=4 SV=1	NOD1	1.63628	0.0202414	Up	25312.2	18176.7	20178.6			40483.3	28207.6	25115.9	40611.2	39212.2	0.853348	0.61279	0.68028			1.36481	0.950961	0.84673	1.36912	1.32196
biosynthetic process	W5P7B2	procollagen-proline 3-dioxygenase OS=Ovis aries OX=9940 GN=P3H3 PE=3 SV=1	P3H3	0.65099	1.33861e-05	Down	2035670	1881400	1956470	2065180	1992850	1160450	1302410	1183630	1356170	1462690	1.2415	1.14741	1.19319	1.25949	1.21538	0.707724	0.794302	0.721861	0.827088	0.892052
biosynthetic process	W5QAP8	Regulation of nuclear pre-mRNA domain-containing protein OS=Ovis aries OX=9940 GN=RPRD1B PE=3 SV=1	RPRD1B	0.370924	2.08761e-06	Down	233075	292866	201831	227390	280886	92585.9	77782.9	95728.2	100785	91598.4	1.37546	1.7283	1.19107	1.34191	1.65761	0.546382	0.459024	0.564925	0.594767	0.540554
biosynthetic process	W5PAF7	Ribosomal L1 domain containing 1 OS=Ovis aries OX=9940 GN=RSL1D1 PE=4 SV=1	RSL1D1	1.71341	6.45654e-08	Up	987441	839423	919204	927870	949833	1617040	1622830	1551650	1582280	1548630	0.787044	0.669065	0.732655	0.739563	0.757068	1.28887	1.29348	1.23675	1.26116	1.23434
biosynthetic process	W5PHQ4	Bis(5'-nucleosyl)-tetraphosphatase [asymmetrical] OS=Ovis aries OX=9940 GN=NUDT2 PE=3 SV=1	NUDT2	0.633901	8.60007e-05	Down	945380	1136350	1225880	1016650	1147960	737756	750630	723001	602244	655216	1.05735	1.27093	1.37107	1.13706	1.28392	0.825132	0.839531	0.808629	0.673571	0.732816
biosynthetic process	W5PVD4	GTP:AMP phosphotransferase AK3, mitochondrial OS=Ovis aries OX=9940 GN=AK3 PE=3 SV=1	AK3	0.552272	1.02668e-11	Down	18964200	19134400	19302700	19423600	19232200	10945400	10725100	10556300	10454300	10368500	1.27185	1.28327	1.29456	1.30266	1.28983	0.734065	0.71929	0.70797	0.701129	0.695375
biosynthetic process	W5PIG1	28S ribosomal protein S31, mitochondrial OS=Ovis aries OX=9940 GN=MRPS31 PE=3 SV=1	MRPS31	0.494204	1.60749e-10	Down	2562140	2552730	2493880	2411830	2655110	1233990	1275550	1240330	1275180	1239330	1.35276	1.34779	1.31672	1.2734	1.40185	0.651523	0.673466	0.654871	0.673271	0.654343
biosynthetic process	W5PH55	2'-5' oligoadenylate synthase OS=Ovis aries OX=9940 PE=3 SV=1	--	0.608173	1.62752e-05	Down	863217	788094	890208	952578	853752	509371	448492	573686	562920	549776	1.23456	1.12712	1.27316	1.36236	1.22102	0.728496	0.641427	0.820478	0.805081	0.786282
biosynthetic process	W5NZ91	28S ribosomal protein S10, mitochondrial OS=Ovis aries OX=9940 GN=MRPS10 PE=3 SV=1	MRPS10	0.60113	2.09591e-05	Down	1622040	1733740	1732810	1826980	1562240	869671	1182360	1009410	1066660	968167	1.19495	1.27724	1.27656	1.34593	1.1509	0.640685	0.871043	0.743631	0.785807	0.713247
biosynthetic process	W5PSQ0	Deoxyhypusine hydroxylase OS=Ovis aries OX=9940 GN=DOHH PE=3 SV=1	DOHH	0.625698	0.00157949	Down	1095880	868612	854379	1376030	1010640	631332	691388	718187	659226	556964	1.29496	1.02641	1.00959	1.62601	1.19424	0.746023	0.816989	0.848656	0.778984	0.658145
biosynthetic process	W5PEL2	Osteoglycin OS=Ovis aries OX=9940 GN=OGN PE=3 SV=1	OGN	0.592288	3.13217e-07	Down	254759000	260861000	270101000	301701000	280999000	156924000	166919000	155414000	162707000	168536000	1.1692	1.1972	1.23961	1.38463	1.28962	0.720191	0.766063	0.713261	0.746732	0.773484
biosynthetic process	W5PHL8	Nudix hydrolase 16 OS=Ovis aries OX=9940 GN=NUDT16 PE=4 SV=1	NUDT16	0.445312	2.5306e-08	Down	678409	767803	682674	699031	706440	312750	286232	338447	333632	302831	1.32807	1.50306	1.33641	1.36844	1.38294	0.612245	0.560333	0.66255	0.653124	0.592827
biosynthetic process	W5P4Z8	Mitochondrial ribosomal protein S27 OS=Ovis aries OX=9940 GN=MRPS27 PE=4 SV=1	MRPS27	0.3959	2.05136e-06	Down	1019480	1007890	1023690	868401	995220	374303	304964	380007	417304	469144	1.48604	1.46914	1.49217	1.26582	1.45067	0.545599	0.444528	0.553914	0.608279	0.683843
carbohydrate derivative binding	W5PU75	G protein subunit alpha 11 OS=Ovis aries OX=9940 GN=GNA11 PE=3 SV=1	GNA11	0.665379	2.54291e-05	Down	1043410	1207640	1167020	1058990	1070820	720007	850350	719139	683002	718945	1.12931	1.30707	1.2631	1.14618	1.15898	0.779285	0.92036	0.778346	0.739234	0.778136
carbohydrate derivative binding	A0A6P3E902	RAS like proto-oncogene A OS=Ovis aries OX=9940 GN=RALA PE=4 SV=1	RALA	0.6382	3.53105e-07	Down	1255380	1202180	1162340	1199860	1152680	823507	792632	745922	723957	725591	1.28309	1.22871	1.18799	1.22634	1.17812	0.841683	0.810127	0.762386	0.739936	0.741606
carbohydrate derivative binding	W5P9U4	Proteasome subunit alpha type OS=Ovis aries OX=9940 GN=PSMA1 PE=3 SV=1	PSMA1	0.637662	1.55817e-07	Down	23966500	24139400	22647700	22465300	21148700	15244100	14334900	14485900	14371200	14491800	1.27961	1.28884	1.2092	1.19946	1.12916	0.813906	0.765363	0.773425	0.767301	0.77374
carbohydrate derivative binding	W5PN42	Lymphatic vessel endothelial hyaluronan receptor 1 OS=Ovis aries OX=9940 GN=LYVE1 PE=4 SV=1	LYVE1	0.659541	5.06328e-07	Down	4029160	3838380	3903160	3949220	4124110	2745600	2555640	2583870	2787960	2414880	1.22348	1.16555	1.18522	1.19921	1.25231	0.833718	0.776036	0.784608	0.846581	0.733293
carbohydrate derivative binding	W5PBK6	ATP binding cassette subfamily B member 9 OS=Ovis aries OX=9940 GN=ABCB9 PE=4 SV=1	ABCB9	1.93273	4.36604e-08	Up	9213620	8586810	8662200	8027040	8318420	16680100	17266900	16558200	15092200	17139100	0.733892	0.683965	0.68997	0.639378	0.662587	1.32862	1.37536	1.31891	1.20214	1.36518
carbohydrate derivative binding	W5Q0D7	Guanylate-binding protein 1-like OS=Ovis aries OX=9940 GN=LOC101119517 PE=3 SV=1	LOC101119517	0.620174	0.00705286	Down	1007990	1233030	1297140	1875130	1582020	851415	684562	1052280	798640	951410	0.889381	1.08794	1.14451	1.65449	1.39587	0.75123	0.60401	0.928459	0.704665	0.839458
carbohydrate derivative binding	A0A6P7ECA4	RAB2A, member RAS oncogene family OS=Ovis aries OX=9940 GN=RAB2A PE=4 SV=1	RAB2A	1.75017	0.00666238	Up	167665		172310		158981	305501	257519	205390	361935	325087	0.686312		0.705326		0.650765	1.25052	1.05412	0.840734	1.48153	1.3307
carbohydrate derivative binding	W5P225	Programmed cell death 5 OS=Ovis aries OX=9940 GN=PDCD5 PE=3 SV=1	PDCD5	0.355913	1.51387e-10	Down	2416030	2590590	2645230	2415990	2351950	883609	916629	854188	892785	873155	1.43468	1.53834	1.57079	1.43466	1.39663	0.524704	0.544311	0.507233	0.530152	0.518496
carbohydrate derivative binding	W5Q1H1	TSR1 ribosome maturation factor OS=Ovis aries OX=9940 GN=TSR1 PE=4 SV=1	TSR1	1.56841	1.1891e-05	Up	357887	289802	362307	350296	367588	530193	571997	553342	514286	540210	0.806432	0.653015	0.816391	0.789327	0.828291	1.19469	1.28889	1.24685	1.15885	1.21726
carbohydrate derivative binding	W5Q7J0	Apolipoprotein B OS=Ovis aries OX=9940 GN=APOB PE=4 SV=1	APOB	2.28543	1.07289e-10	Up	1009740	928366	953129	1028090	985763	2251400	2202200	2279080	2222410	2255130	0.626572	0.576077	0.591443	0.637959	0.611694	1.39706	1.36653	1.41423	1.37907	1.39937
carbohydrate derivative binding	W5PDM2	Fibroblast growth factor binding protein 1 OS=Ovis aries OX=9940 GN=FGFBP1 PE=3 SV=1	FGFBP1	1.65194	1.39912e-06	Up	1037760	940290	903268	937644	940286	1556120	1740310	1614720	1439640	1511200	0.822233	0.745006	0.715673	0.74291	0.745003	1.23294	1.37887	1.27937	1.14065	1.19735
carbohydrate derivative binding	W5NVB1	Ficolin-2 OS=Ovis aries OX=9940 GN=LOC101107513 PE=3 SV=1	LOC101107513	0.622914	4.53702e-05	Down	11500800	9921650	9433410	10263600	10229900	6848660	5347160	6119440	6564060	7106940	1.38006	1.19057	1.13198	1.2316	1.22755	0.821817	0.641642	0.734313	0.787666	0.852809
carbohydrate derivative binding	W5NT44	Uncharacterized LOC101122778 OS=Ovis aries OX=9940 GN=LOC101122778 PE=3 SV=1	LOC101122778	0.541372	7.27105e-05	Down	1491800	2215430	1547150	1684220	1955260	908292	1054420	943889	1020040	888244	1.08821	1.61607	1.12859	1.22857	1.42629	0.662564	0.769159	0.688531	0.74408	0.64794
carbohydrate derivative binding	W5PSF3	Diazepam binding inhibitor, acyl-CoA binding protein OS=Ovis aries OX=9940 PE=4 SV=1	--	0.583178	3.42289e-06	Down	10178700	10395900	9045410	10812300	9217110	5476410	6313610	5618890	6178650	5366900	1.29494	1.32257	1.15076	1.37554	1.1726	0.69671	0.803219	0.714836	0.786049	0.682778
carbohydrate derivative binding	W5QCQ4	RNA helicase OS=Ovis aries OX=9940 GN=DHX9 PE=3 SV=1	DHX9	1.51593	8.73106e-10	Up	4416470	4482740	4488280	4506410	4224740	6678790	6661010	6828640	6696580	6665180	0.793632	0.805541	0.806536	0.809794	0.759178	1.20017	1.19697	1.22709	1.20336	1.19772
carbohydrate derivative binding	W5P8F9	Lipid-binding serum glycoprotein N-terminal domain-containing protein OS=Ovis aries OX=9940 PE=4 SV=1	--	2.10548	5.44392e-08	Up	6484340	7600790	6552170	6123760	6575830	14660400	14057500	13896100	14191800	13384200	0.626344	0.734185	0.632895	0.591514	0.635181	1.4161	1.35786	1.34227	1.37083	1.29282
carbohydrate derivative binding	W5PRE5	Switching B cell complex subunit SWAP70 OS=Ovis aries OX=9940 GN=SWAP70 PE=4 SV=1	SWAP70	0.625636	2.10081e-07	Down	2810710	2803110	2815240	2787890	2859470	1667010	1690700	1873840	1677350	1897810	1.22829	1.22497	1.23027	1.21832	1.2496	0.728489	0.738841	0.818874	0.733007	0.829349
carbohydrate derivative binding	W5PHL8	Nudix hydrolase 16 OS=Ovis aries OX=9940 GN=NUDT16 PE=4 SV=1	NUDT16	0.445312	2.5306e-08	Down	678409	767803	682674	699031	706440	312750	286232	338447	333632	302831	1.32807	1.50306	1.33641	1.36844	1.38294	0.612245	0.560333	0.66255	0.653124	0.592827
carbohydrate derivative binding	W5Q284	Hyaluronan and proteoglycan link protein 1 OS=Ovis aries OX=9940 GN=HAPLN1 PE=4 SV=1	HAPLN1	0.606102	4.2462e-07	Down	1711700	1575520	1598590	1667300	1617730	920325	926274	1035530	1074490	995744	1.30433	1.20056	1.21814	1.2705	1.23272	0.701296	0.705829	0.789083	0.818771	0.758766
carbohydrate derivative binding	W5NVV1	Ras-related protein Rab OS=Ovis aries OX=9940 PE=3 SV=1	--	0.653076	7.11571e-05	Down	542989	489211	548118	421720	512808	345415	294090	349437	330680	322763	1.30613	1.17677	1.31847	1.01443	1.23353	0.830878	0.707418	0.840552	0.795433	0.776389
carbohydrate derivative binding	W5PZM9	Annexin OS=Ovis aries OX=9940 GN=ANXA5 PE=3 SV=1	ANXA5	0.535198	2.46109e-09	Down	39862900	39147400	40242700	39217800	36836800	20392700	20047100	21777400	20813700	21497300	1.32949	1.30563	1.34216	1.30798	1.22857	0.680129	0.668603	0.726311	0.69417	0.716969
carbohydrate derivative binding	P33237	Interferon-induced GTP-binding protein Mx1 OS=Ovis aries OX=9940 GN=MX1 PE=1 SV=1	MX1	0.263835	1.19255e-13	Down	14960500	14395900	14833800	15093800	14737300	3824510	3910670	3842070	3887860	4064300	1.59919	1.53883	1.58564	1.61344	1.57533	0.408817	0.418027	0.410694	0.415589	0.434449
carbohydrate derivative binding	W5PI61	Apolipoprotein E OS=Ovis aries OX=9940 PE=3 SV=1	--	0.55709	7.08319e-10	Down	3127690	3262560	3215920	3113700	3309450	1824500	1696680	1803480	1805380	1799740	1.25313	1.30716	1.28848	1.24752	1.32595	0.730996	0.679784	0.722574	0.723335	0.721076
carbohydrate derivative binding	A0A6P3T2Z6	CCA tRNA nucleotidyltransferase 1, mitochondrial OS=Ovis aries OX=9940 GN=TRNT1 PE=3 SV=1	TRNT1	0.522386	2.59327e-08	Down	926659	968818	952847	971815	909121	457703	474821	496235	501954	539786	1.28707	1.34563	1.32344	1.34979	1.26271	0.63572	0.659496	0.689238	0.697182	0.749728
carbohydrate derivative binding	W5PEC3	Annexin OS=Ovis aries OX=9940 GN=ANXA6 PE=3 SV=1	ANXA6	0.428048	6.10073e-08	Down	13177600	13416000	13533100	12734600	12643700	5674480	5543820	5633180	5611540	5576240	1.4087	1.43419	1.44671	1.36134	1.35163	0.606609	0.592641	0.602194	0.599881	0.596107
carbohydrate derivative binding	W5NVR8	Collagen type V alpha 1 chain OS=Ovis aries OX=9940 GN=COL5A1 PE=4 SV=1	COL5A1	0.643919	3.79207e-09	Down	19612000	18349500	18619400	18964800	18557600	12467600	11633400	12244400	12157800	12091700	1.26776	1.18615	1.2036	1.22592	1.1996	0.805931	0.752006	0.791502	0.785904	0.781632
carbohydrate derivative binding	W5QBW5	Lipopolysaccharide-binding protein OS=Ovis aries OX=9940 GN=LBP PE=3 SV=1	LBP	2.17211	1.81418e-07	Up	751540	693089	594234	769304	699729	1454440	1580120	1538570	1527880	1518510	0.675395	0.622866	0.534027	0.691359	0.628833	1.30708	1.42002	1.38268	1.37308	1.36466
carbohydrate derivative binding	W5PEH8	Nucleotide binding oligomerization domain containing 1 OS=Ovis aries OX=9940 GN=NOD1 PE=4 SV=1	NOD1	1.63628	0.0202414	Up	25312.2	18176.7	20178.6			40483.3	28207.6	25115.9	40611.2	39212.2	0.853348	0.61279	0.68028			1.36481	0.950961	0.84673	1.36912	1.32196
carbohydrate derivative binding	W5QF69	Follistatin like 1 OS=Ovis aries OX=9940 GN=FSTL1 PE=4 SV=1	FSTL1	0.543171	0.000409332	Down	310126	348013	350256	326849	325985	169229	185781	126082	175214	246025	1.20975	1.35754	1.36629	1.27498	1.27161	0.660133	0.724699	0.491824	0.683479	0.959701
carbohydrate derivative binding	Q9XSM2	Tryptase-2 OS=Ovis aries OX=9940 PE=2 SV=1	--	0.249155	9.29273e-11	Down	9178430	9807060	10136600	10000400	10027900	2572750	2503510	2343910	2250640	2575270	1.49494	1.59733	1.65101	1.62882	1.6333	0.419039	0.407761	0.381766	0.366575	0.419449
catalytic activity, acting on a protein	W5NVD7	COP9 signalosome complex subunit 4 OS=Ovis aries OX=9940 GN=COPS4 PE=3 SV=1	COPS4	0.516807	6.96538e-07	Down	3818080	4130420	3903440	3864630	4167710	1835220	1846080	2222330	2133460	2239240	1.26592	1.36947	1.29422	1.28135	1.38184	0.608482	0.612083	0.736832	0.707366	0.742439
catalytic activity, acting on a protein	W5P2A6	Ubiquitin like 4A OS=Ovis aries OX=9940 PE=4 SV=1	--	0.347112	9.57518e-06	Down	636288	724545	595550	645713	643938	149824	221332	229296	279059	247227	1.45511	1.65695	1.36195	1.47667	1.47261	0.342629	0.506159	0.524372	0.638174	0.565378
catalytic activity, acting on a protein	W5PHA6	non-specific serine/threonine protein kinase OS=Ovis aries OX=9940 GN=TP53RK PE=3 SV=1	TP53RK	0.652054	3.62288e-05	Down	499149	521554	507947	498223	521697	383488	320179	284936	357708	315493	1.18552	1.23874	1.20642	1.18332	1.23908	0.910817	0.760453	0.676747	0.849587	0.749323
catalytic activity, acting on a protein	W5QG63	CAAX prenyl protease OS=Ovis aries OX=9940 GN=ZMPSTE24 PE=3 SV=1	ZMPSTE24	0.606994	9.22228e-05	Down	330289	337271	322530	328666	348152	178346	262803	188520	186540	195594	1.23301	1.25908	1.20405	1.22696	1.2997	0.66579	0.98108	0.703771	0.69638	0.73018
catalytic activity, acting on a protein	W5PZM2	Ubiquitin conjugating enzyme E2 I OS=Ovis aries OX=9940 GN=UBE2I PE=3 SV=1	UBE2I	0.581053	1.41404e-07	Down	9863820	9998590	10977200	10067300	9330120	5934110	5875200	5724020	5514840	6142230	1.24187	1.25883	1.38204	1.26748	1.17467	0.747111	0.739694	0.72066	0.694324	0.773313
catalytic activity, acting on a protein	W5PTI1	Caspase 7 OS=Ovis aries OX=9940 GN=CASP7 PE=3 SV=1	CASP7	0.497542	2.33811e-08	Down	1013450	1062470	1064590	1074570	1072560	543909	466314	530288	555408	534906	1.27986	1.34176	1.34444	1.35704	1.3545	0.686887	0.588894	0.669685	0.701409	0.675517
catalytic activity, acting on a protein	W5P2Z4	Embryonic ectoderm development OS=Ovis aries OX=9940 GN=EED PE=4 SV=1	EED	0.457525	4.98463e-06	Down	564888	648036	614452	644418	734825	308038	261602	245009	323003	329456	1.20865	1.38655	1.31469	1.37881	1.57225	0.659084	0.559729	0.524226	0.691104	0.704911
catalytic activity, acting on a protein	W5NYL5	Caspase-1-like OS=Ovis aries OX=9940 GN=LOC101117272 PE=3 SV=1	LOC101117272	0.663876	3.28589e-06	Down	961654	944080	846110	907321	899132	583937	578752	604356	674734	584367	1.26793	1.24476	1.11559	1.19629	1.1855	0.769914	0.763078	0.796836	0.889629	0.770481
catalytic activity, acting on a protein	W5PHL8	Nudix hydrolase 16 OS=Ovis aries OX=9940 GN=NUDT16 PE=4 SV=1	NUDT16	0.445312	2.5306e-08	Down	678409	767803	682674	699031	706440	312750	286232	338447	333632	302831	1.32807	1.50306	1.33641	1.36844	1.38294	0.612245	0.560333	0.66255	0.653124	0.592827
catalytic activity, acting on a protein	W5P583	Low molecular weight phosphotyrosine protein phosphatase OS=Ovis aries OX=9940 GN=ACP1 PE=3 SV=1	ACP1	0.641247	8.02734e-08	Down	7513240	7294790	8161580	7285430	7715100	4931790	5004070	4662370	4887620	4862390	1.20562	1.17057	1.30966	1.16907	1.23801	0.791386	0.802985	0.748153	0.784298	0.78025
catalytic activity, acting on a protein	W5P223	Ubiquitin thioesterase OS=Ovis aries OX=9940 GN=OTUB1 PE=3 SV=1	OTUB1	0.527464	1.71722e-10	Down	5392590	5578170	5744050	5683890	5899970	3030650	2931240	2978730	2978550	3007360	1.24756	1.29049	1.32887	1.31495	1.36494	0.70113	0.678132	0.689119	0.689077	0.695742
catalytic activity, acting on a protein	W5Q375	Cell division cycle 23 OS=Ovis aries OX=9940 GN=CDC23 PE=4 SV=1	CDC23	1.51271	0.0205683	Up	74458.4	33924.6	57151.3	67720.9	49859.9	74237.7	82540.6	109536	81176.6	80781	1.04667	0.47688	0.803378	0.951956	0.700883	1.04356	1.16028	1.53975	1.1411	1.13554
catalytic activity, acting on a protein	W5PQ76	Sorcin OS=Ovis aries OX=9940 GN=SRI PE=4 SV=1	SRI	0.536702	6.50748e-10	Down	10762500	10949200	11074100	10627900	10444900	5790250	6112190	5731260	5688820	5583480	1.30037	1.32293	1.33802	1.28411	1.262	0.699605	0.738503	0.692477	0.687349	0.674622
catalytic activity, acting on a protein	A0A6P3E902	RAS like proto-oncogene A OS=Ovis aries OX=9940 GN=RALA PE=4 SV=1	RALA	0.6382	3.53105e-07	Down	1255380	1202180	1162340	1199860	1152680	823507	792632	745922	723957	725591	1.28309	1.22871	1.18799	1.22634	1.17812	0.841683	0.810127	0.762386	0.739936	0.741606
catalytic activity, acting on a protein	W5PDC7	Proteasome subunit beta OS=Ovis aries OX=9940 GN=PSMB9 PE=3 SV=1	PSMB9	0.629429	1.99356e-07	Down	2736870	2598060	2604450	2604900	2534360	1499300	1709380	1730200	1669610	1623580	1.28427	1.21913	1.22213	1.22234	1.18924	0.703543	0.802123	0.811892	0.783461	0.761861
catalytic activity, acting on a protein	W5PVD0	RING-type E3 ubiquitin transferase OS=Ovis aries OX=9940 GN=STUB1 PE=4 SV=1	STUB1	0.637924	2.48087e-07	Down	5465230	5487090	5141390	5778040	5672180	3769810	3357640	3440520	3441500	3561460	1.2114	1.21625	1.13962	1.28074	1.25728	0.835603	0.744243	0.762613	0.762831	0.789421
catalytic activity, acting on a protein	W5Q285	Programmed cell death 6 OS=Ovis aries OX=9940 GN=PDCD6 PE=4 SV=1	PDCD6	0.550239	2.47191e-08	Down	5447460	5313810	5356930	5651940	5524480	2951040	3015160	3037760	3248160	2766450	1.28741	1.25583	1.26602	1.33574	1.30562	0.697428	0.712582	0.717923	0.767647	0.653803
catalytic activity, acting on a protein	W5Q1C9	procollagen-proline 4-dioxygenase OS=Ovis aries OX=9940 GN=LOC101123553 PE=3 SV=1	LOC101123553	0.492888	5.74995e-10	Down	2168690	2160830	2181340	2114640	2018610	1034270	1051520	1065110	1094830	1000620	1.36477	1.35983	1.37274	1.33076	1.27033	0.650875	0.66173	0.670283	0.688986	0.629699
catalytic activity, acting on a protein	W5P0J8	Farnesyltransferase, CAAX box, alpha OS=Ovis aries OX=9940 GN=FNTA PE=3 SV=1	FNTA	0.61329	3.48432e-07	Down	2225750	2237970	2024240	2171580	2189480	1319620	1309920	1435820	1367450	1220790	1.27167	1.27865	1.15654	1.24072	1.25094	0.753956	0.748414	0.820346	0.781283	0.69749
catalytic activity, acting on a protein	W5QEH3	Ring finger protein 25 OS=Ovis aries OX=9940 GN=RNF25 PE=4 SV=1	RNF25	0.639189	0.000183764	Down	468183	612182	498479	479791	560827	345727	378021	350415	296093	304076	1.09037	1.42574	1.16093	1.11741	1.30613	0.805178	0.880389	0.816096	0.689584	0.708176
catalytic activity, acting on a protein	W5NQ71	Lysyl oxidase homolog OS=Ovis aries OX=9940 GN=LOX PE=3 SV=1	LOX	0.627831	1.38562e-05	Down	1977200	2204370	1992900	2029950	1726490	1331960	1229070	1279410	1115660	1278830	1.22307	1.3636	1.23278	1.2557	1.06799	0.823935	0.760288	0.791428	0.690134	0.791069
catalytic activity, acting on a protein	W5PCL8	Proteasome subunit beta OS=Ovis aries OX=9940 GN=PSMB8 PE=3 SV=1	PSMB8	0.563307	1.2898e-06	Down	1244780	1357780	1289810	1243810	1219210	684210	631672	714034	805927	744195	1.25287	1.3666	1.29819	1.25189	1.22713	0.688657	0.635777	0.718675	0.811165	0.749032
catalytic activity, acting on a protein	W5NVB1	Ficolin-2 OS=Ovis aries OX=9940 GN=LOC101107513 PE=3 SV=1	LOC101107513	0.622914	4.53702e-05	Down	11500800	9921650	9433410	10263600	10229900	6848660	5347160	6119440	6564060	7106940	1.38006	1.19057	1.13198	1.2316	1.22755	0.821817	0.641642	0.734313	0.787666	0.852809
catalytic activity, acting on a protein	W5NU00	Alpha-2-macroglobulin domain-containing protein OS=Ovis aries OX=9940 PE=4 SV=1	--	0.446469	6.03366e-09	Down	1340560	1374660	1241710	1275150	1278530	533426	580749	588034	626889	577687	1.42349	1.4597	1.31853	1.35404	1.35763	0.566426	0.616677	0.624413	0.665671	0.613425
catalytic activity, acting on a protein	W5P6Q6	Ubiquitin-fold modifier-conjugating enzyme 1 OS=Ovis aries OX=9940 PE=3 SV=1	--	0.60606	1.12121e-05	Down	833224	995969	990130	969132	958058	588242	592589	488619	599469	607751	1.09301	1.3065	1.29884	1.2713	1.25677	0.771649	0.777351	0.640965	0.786376	0.79724
catalytic activity, acting on a protein	W5QEU2	Poly [ADP-ribose] polymerase OS=Ovis aries OX=9940 GN=PARP2 PE=3 SV=1	PARP2	1.58105	0.000365437	Up	75750.5	105186	76015.6	95337.7	91553.2	134361	159962	121849	143551	142013	0.661242	0.918191	0.663556	0.832223	0.799187	1.17287	1.39634	1.06365	1.25309	1.23966
catalytic activity, acting on a protein	W5PGJ7	Apoptosis-associated speck-like protein containing a CARD OS=Ovis aries OX=9940 GN=LOC101105208 PE=4 SV=1	LOC101105208	0.23424	1.9526e-08	Down	678213	698594	688676	746033	617193	144883		153498	176732	167400	1.49928	1.54434	1.52241	1.64921	1.36439	0.320284		0.339329	0.390691	0.370061
catalytic activity, acting on a protein	W5NRJ6	S-phase kinase-associated protein 1 OS=Ovis aries OX=9940 PE=3 SV=1	--	0.505322	7.68092e-08	Down	5607740	6041250	5150260	5452590	6012560	3051590	2764330	2694890	2874750	2897070	1.31801	1.4199	1.21049	1.28154	1.41316	0.717228	0.649712	0.633391	0.675664	0.68091
catalytic activity, acting on a protein	Q9XSM2	Tryptase-2 OS=Ovis aries OX=9940 PE=2 SV=1	--	0.249155	9.29273e-11	Down	9178430	9807060	10136600	10000400	10027900	2572750	2503510	2343910	2250640	2575270	1.49494	1.59733	1.65101	1.62882	1.6333	0.419039	0.407761	0.381766	0.366575	0.419449
catalytic activity, acting on a protein	A0A6P3TXF5	Ubiquitin carboxyl-terminal hydrolase 16 OS=Ovis aries OX=9940 GN=USP16 PE=3 SV=1	USP16	0.54031	1.35633e-05	Down	683975	754397	638943	765421	728742	376944	446621	364421	419653	322066	1.24332	1.37134	1.16146	1.39138	1.3247	0.685205	0.811864	0.662441	0.762841	0.585449
catalytic activity, acting on a protein	W5PXY1	Charged multivesicular body protein 1A OS=Ovis aries OX=9940 GN=CHMP1A PE=3 SV=1	CHMP1A	0.569949	7.38864e-08	Down	5389980	5437460	5119410	5709590	5581030	3374440	3118390	2916860	3017940	3096350	1.26048	1.27158	1.1972	1.33522	1.30515	0.789131	0.729253	0.682124	0.705762	0.724098
catalytic activity, acting on a protein	W5PM65	Serine/threonine-protein phosphatase 2A 56 kDa regulatory subunit OS=Ovis aries OX=9940 GN=PPP2R5A PE=3 SV=1	PPP2R5A	0.412392	2.72222e-06	Down	696220	704695	772763	782028	703255	296055		353870	302176	255040	1.28768	1.30335	1.42925	1.44638	1.30069	0.547563		0.654493	0.558883	0.471704
catalytic activity, acting on a protein	W5PLS7	Growth factor receptor bound protein 2 OS=Ovis aries OX=9940 GN=GRB2 PE=4 SV=1	GRB2	0.639116	5.54498e-09	Down	2852060	2947000	3000000	2888650	2969000	1837500	1856460	1961810	1907940	1803630	1.18717	1.22669	1.24875	1.2024	1.23584	0.764859	0.772751	0.816603	0.794179	0.75076
catalytic activity, acting on a protein	W5P4T0	von Hippel-Lindau tumor suppressor OS=Ovis aries OX=9940 GN=VHL PE=3 SV=1	VHL	0.658371	0.00941852	Down	581340	367042	429542	392891	449935	322816	274661	304192	357032	203377	1.57852	0.996631	1.16634	1.06682	1.22171	0.876544	0.745788	0.825974	0.969451	0.552231
catalytic activity, acting on a protein	W5QF78	EF-hand domain-containing protein OS=Ovis aries OX=9940 PE=3 SV=1	--	0.645138	7.33784e-08	Down	2825320	2870920	2952070	2729050	3076400	1892590	1864040	1792990	1847670	1927380	1.18819	1.20736	1.24149	1.1477	1.29378	0.795927	0.783921	0.754041	0.777036	0.810558
catalytic activity, acting on a protein	W5P7B2	procollagen-proline 3-dioxygenase OS=Ovis aries OX=9940 GN=P3H3 PE=3 SV=1	P3H3	0.65099	1.33861e-05	Down	2035670	1881400	1956470	2065180	1992850	1160450	1302410	1183630	1356170	1462690	1.2415	1.14741	1.19319	1.25949	1.21538	0.707724	0.794302	0.721861	0.827088	0.892052
cell communication	P33237	Interferon-induced GTP-binding protein Mx1 OS=Ovis aries OX=9940 GN=MX1 PE=1 SV=1	MX1	0.263835	1.19255e-13	Down	14960500	14395900	14833800	15093800	14737300	3824510	3910670	3842070	3887860	4064300	1.59919	1.53883	1.58564	1.61344	1.57533	0.408817	0.418027	0.410694	0.415589	0.434449
cell communication	W5NQK9	S100 calcium binding protein A8 OS=Ovis aries OX=9940 GN=S100A8 PE=4 SV=1	S100A8	0.589338	9.18572e-09	Down	31998900	31898300	29986600	31608300	29470200	18300700	18077600	17528600	18341800	19076400	1.29925	1.29517	1.21755	1.28339	1.19658	0.743063	0.734004	0.711713	0.744732	0.774559
cell communication	W5P583	Low molecular weight phosphotyrosine protein phosphatase OS=Ovis aries OX=9940 GN=ACP1 PE=3 SV=1	ACP1	0.641247	8.02734e-08	Down	7513240	7294790	8161580	7285430	7715100	4931790	5004070	4662370	4887620	4862390	1.20562	1.17057	1.30966	1.16907	1.23801	0.791386	0.802985	0.748153	0.784298	0.78025
cell communication	W5PT40	Prostaglandin I2 synthase OS=Ovis aries OX=9940 GN=PTGIS PE=3 SV=1	PTGIS	0.467687	1.29497e-07	Down	2749870	2657740	2963890	2597190	2691010	1287850	1375260	1371650	1121710	1231990	1.37163	1.32568	1.47839	1.29548	1.34227	0.642378	0.685978	0.684178	0.559508	0.614515
cell communication	W5QEU2	Poly [ADP-ribose] polymerase OS=Ovis aries OX=9940 GN=PARP2 PE=3 SV=1	PARP2	1.58105	0.000365437	Up	75750.5	105186	76015.6	95337.7	91553.2	134361	159962	121849	143551	142013	0.661242	0.918191	0.663556	0.832223	0.799187	1.17287	1.39634	1.06365	1.25309	1.23966
cell communication	W5PXR8	RNA polymerase II subunit J OS=Ovis aries OX=9940 GN=POLR2J PE=3 SV=1	POLR2J	0.577357	5.55122e-06	Down	411010	453469	438667	489125	408416	250286	275762	218905	259173	266455	1.18403	1.30635	1.26371	1.40907	1.17656	0.721022	0.794413	0.63062	0.746623	0.767601
cell communication	P14639	Albumin OS=Ovis aries OX=9940 GN=ALB PE=1 SV=1	ALB	0.334921	9.09695e-15	Down	397726000	392806000	404611000	406214000	410345000	134508000	134514000	135547000	134236000	134957000	1.48103	1.46271	1.50667	1.51264	1.52802	0.500874	0.500897	0.504743	0.499861	0.502546
cell communication	W5NR34	P53 apoptosis effector related to PMP22 OS=Ovis aries OX=9940 GN=PERP PE=3 SV=1	PERP	1.77238	8.42183e-08	Up	1034880	1037040	992830	888556	932853	1769550	1768100	1717970	1706560	1697930	0.763959	0.765554	0.732918	0.655941	0.688642	1.3063	1.30523	1.26822	1.2598	1.25343
cell communication	W5QAA1	Stratifin OS=Ovis aries OX=9940 GN=SFN PE=3 SV=1	SFN	0.456075	9.05276e-14	Down	91758900	91212300	89977400	90074400	89148000	41004500	40972900	40779000	42101500	41366000	1.39368	1.38537	1.36662	1.36809	1.35402	0.622795	0.622315	0.61937	0.639457	0.628286
cell communication	W5NX51	Apolipoprotein A1 OS=Ovis aries OX=9940 PE=3 SV=1	--	0.244423	7.3621e-15	Down	23122600	23000000	23962500	23101100	22982900	5629090	5601520	5633940	5766400	5763420	1.59948	1.591	1.65758	1.59799	1.58981	0.389385	0.387478	0.389721	0.398884	0.398677
cell communication	W5QIU5	Glia maturation factor OS=Ovis aries OX=9940 GN=GMFB PE=3 SV=1	GMFB	0.597213	3.74913e-08	Down	4044650	3956400	4125670	3886730	4004750	2328190	2558880	2242420	2347780	2477860	1.26501	1.23741	1.29035	1.21562	1.25253	0.728166	0.800317	0.701341	0.734293	0.774977
cell communication	A0A6P3TH41	Neurocalcin delta OS=Ovis aries OX=9940 GN=NCALD PE=4 SV=1	NCALD	0.524231	2.27718e-07	Down	1416610	1541880	1604160	1328690	1501120	840958	779261	754687	765788	734666	1.25722	1.36839	1.42366	1.17919	1.33222	0.746336	0.691581	0.669772	0.679624	0.652004
cell communication	W5PY07	BCL10 immune signaling adaptor OS=Ovis aries OX=9940 GN=BCL10 PE=4 SV=1	BCL10	0.633607	0.00013751	Down	856826	756348	830343	699911	883505	487945	465369	477708	621240	499230	1.30248	1.14974	1.26222	1.06395	1.34303	0.741735	0.707417	0.726174	0.94436	0.75889
cell communication	W5PGJ7	Apoptosis-associated speck-like protein containing a CARD OS=Ovis aries OX=9940 GN=LOC101105208 PE=4 SV=1	LOC101105208	0.23424	1.9526e-08	Down	678213	698594	688676	746033	617193	144883		153498	176732	167400	1.49928	1.54434	1.52241	1.64921	1.36439	0.320284		0.339329	0.390691	0.370061
cell communication	W5QFI4	Amino acid transporter OS=Ovis aries OX=9940 PE=3 SV=1	--	1.98951	1.73394e-05	Up	421260	363365	473197	478224	495818	958263	919792	977572	743847	840835	0.631369	0.544598	0.70921	0.716744	0.743113	1.43621	1.37855	1.46515	1.11485	1.26021
cell communication	W5Q285	Programmed cell death 6 OS=Ovis aries OX=9940 GN=PDCD6 PE=4 SV=1	PDCD6	0.550239	2.47191e-08	Down	5447460	5313810	5356930	5651940	5524480	2951040	3015160	3037760	3248160	2766450	1.28741	1.25583	1.26602	1.33574	1.30562	0.697428	0.712582	0.717923	0.767647	0.653803
cell communication	A0A6P3E902	RAS like proto-oncogene A OS=Ovis aries OX=9940 GN=RALA PE=4 SV=1	RALA	0.6382	3.53105e-07	Down	1255380	1202180	1162340	1199860	1152680	823507	792632	745922	723957	725591	1.28309	1.22871	1.18799	1.22634	1.17812	0.841683	0.810127	0.762386	0.739936	0.741606
cell communication	W5PU75	G protein subunit alpha 11 OS=Ovis aries OX=9940 GN=GNA11 PE=3 SV=1	GNA11	0.665379	2.54291e-05	Down	1043410	1207640	1167020	1058990	1070820	720007	850350	719139	683002	718945	1.12931	1.30707	1.2631	1.14618	1.15898	0.779285	0.92036	0.778346	0.739234	0.778136
cell communication	W5NXN2	FERM domain-containing protein OS=Ovis aries OX=9940 PE=4 SV=1	--	0.621189	6.56537e-11	Down	20821000	21059500	21120800	21088900	20287100	12938600	12876300	12949500	13326700	12746900	1.23044	1.24454	1.24816	1.24628	1.19889	0.764624	0.760942	0.765268	0.787559	0.753295
cell communication	W5PUH4	Glutathione S-transferase OS=Ovis aries OX=9940 PE=3 SV=1	--	0.465037	9.29044e-10	Down	157370000	158397000	149553000	143947000	155977000	74802700	71208900	68339000	71831100	69684700	1.4037	1.41286	1.33397	1.28397	1.39127	0.66722	0.635164	0.609565	0.640714	0.621569
cell communication	W5PNH4	Autophagy protein 5 OS=Ovis aries OX=9940 GN=ATG5 PE=3 SV=1	ATG5	0.649245	0.0114581	Down	430608	578304	495054	587566	437123	263882	333340	223318	391102	430075	1.03254	1.3867	1.18707	1.40891	1.04816	0.632754	0.799305	0.535487	0.937811	1.03126
cell communication	W5PW77	Erlin OS=Ovis aries OX=9940 GN=ERLIN1 PE=3 SV=1	ERLIN1	2.10646	0.0340689	Up		95491.3	202301	85588.5	206704	288451	372248	424506	237577	230952		0.400884	0.849283	0.35931	0.867767	1.21095	1.56274	1.78213	0.997376	0.969563
cell communication	W5QCX7	MYB binding protein 1a OS=Ovis aries OX=9940 GN=MYBBP1A PE=3 SV=1	MYBBP1A	1.50397	2.45974e-07	Up	1275240	1302400	1370590	1286610	1321190	1919430	2030500	1968840	1843490	2097810	0.776823	0.793367	0.834906	0.783749	0.804814	1.16924	1.2369	1.19933	1.12298	1.2779
cell communication	Q29400	Insulin-like growth factor-binding protein 2 OS=Ovis aries OX=9940 GN=IGFBP2 PE=2 SV=1	IGFBP2	1.78463	7.20193e-08	Up	196417	207086	213924	194337	206409	336675	380776	378909	346289	374410	0.692772	0.730402	0.75452	0.685436	0.728014	1.18747	1.34302	1.33643	1.22138	1.32056
cell communication	W5Q440	GSK3B interacting protein OS=Ovis aries OX=9940 GN=GSKIP PE=3 SV=1	GSKIP	0.633241	0.00351718	Down	727543	781900	791264	640913	925038	535274	416798		517044		1.09082	1.17231	1.18635	0.96093	1.38692	0.802544	0.624911		0.775211
cell communication	W5PP24	Wnt ligand secretion mediator OS=Ovis aries OX=9940 GN=WLS PE=3 SV=1	WLS	1.60247	2.37262e-08	Up	878691	849769	930249	914901	918422	1393900	1394820	1455440	1502960	1451230	0.751636	0.726896	0.795739	0.78261	0.785622	1.19235	1.19313	1.24499	1.28564	1.24139
cell communication	W5NQU3	RAN guanine nucleotide release factor OS=Ovis aries OX=9940 GN=RANGRF PE=3 SV=1	RANGRF	0.619018	0.000528232	Down	706843	758980	710800	607362	783503			420779	491868	412356	1.1558	1.24105	1.16227	0.993133	1.28115			0.688041	0.804282	0.674268
cell communication	A0A6P7ECA4	RAB2A, member RAS oncogene family OS=Ovis aries OX=9940 GN=RAB2A PE=4 SV=1	RAB2A	1.75017	0.00666238	Up	167665		172310		158981	305501	257519	205390	361935	325087	0.686312		0.705326		0.650765	1.25052	1.05412	0.840734	1.48153	1.3307
cell communication	W5P0Q4	Haptoglobin OS=Ovis aries OX=9940 GN=LOC101102413 PE=4 SV=1	LOC101102413	17.1906	1.8154e-05	Up	373852	351858	648215	550848	635065	9000420	8277570	9016340	8505140	9205780	0.0802859	0.0755626	0.139206	0.118296	0.136382	1.93287	1.77763	1.93629	1.82651	1.97697
cell communication	W5Q5T7	V-type proton ATPase subunit C OS=Ovis aries OX=9940 GN=ATP6V1C1 PE=3 SV=1	ATP6V1C1	0.345225	4.59947e-05	Down	558633	318245	461434	423162	582722	129136	150657	203679	153557	172245	1.77149	1.00919	1.46326	1.34189	1.84788	0.409504	0.47775	0.645888	0.486946	0.546208
cell communication	W5NVV1	Ras-related protein Rab OS=Ovis aries OX=9940 PE=3 SV=1	--	0.653076	7.11571e-05	Down	542989	489211	548118	421720	512808	345415	294090	349437	330680	322763	1.30613	1.17677	1.31847	1.01443	1.23353	0.830878	0.707418	0.840552	0.795433	0.776389
cell communication	W5PZM9	Annexin OS=Ovis aries OX=9940 GN=ANXA5 PE=3 SV=1	ANXA5	0.535198	2.46109e-09	Down	39862900	39147400	40242700	39217800	36836800	20392700	20047100	21777400	20813700	21497300	1.32949	1.30563	1.34216	1.30798	1.22857	0.680129	0.668603	0.726311	0.69417	0.716969
cell communication	W5PCL8	Proteasome subunit beta OS=Ovis aries OX=9940 GN=PSMB8 PE=3 SV=1	PSMB8	0.563307	1.2898e-06	Down	1244780	1357780	1289810	1243810	1219210	684210	631672	714034	805927	744195	1.25287	1.3666	1.29819	1.25189	1.22713	0.688657	0.635777	0.718675	0.811165	0.749032
cell communication	W5P3B5	14-3-3 domain-containing protein OS=Ovis aries OX=9940 PE=3 SV=1	--	0.559392	8.59935e-09	Down	41309300	39788400	41846100	41429900	42498800	24384800	21673600	22520300	23171500	23972600	1.28053	1.23338	1.29717	1.28427	1.3174	0.755894	0.671851	0.698098	0.718284	0.743117
cell communication	W5PI61	Apolipoprotein E OS=Ovis aries OX=9940 PE=3 SV=1	--	0.55709	7.08319e-10	Down	3127690	3262560	3215920	3113700	3309450	1824500	1696680	1803480	1805380	1799740	1.25313	1.30716	1.28848	1.24752	1.32595	0.730996	0.679784	0.722574	0.723335	0.721076
cell communication	P68214	Fibrinogen alpha chain (Fragment) OS=Ovis aries OX=9940 GN=FGA PE=1 SV=1	FGA	1.80654	0.000650115	Up	397690	445085	502079	527007	683449	947964	809774	795926	1132240	930365	0.554536	0.620623	0.700095	0.734855	0.952997	1.32183	1.12914	1.10983	1.57879	1.29729
cell communication	W5QF69	Follistatin like 1 OS=Ovis aries OX=9940 GN=FSTL1 PE=4 SV=1	FSTL1	0.543171	0.000409332	Down	310126	348013	350256	326849	325985	169229	185781	126082	175214	246025	1.20975	1.35754	1.36629	1.27498	1.27161	0.660133	0.724699	0.491824	0.683479	0.959701
cell communication	W5PZ99	Kinase D interacting substrate 220 OS=Ovis aries OX=9940 GN=KIDINS220 PE=4 SV=1	KIDINS220	1.5146	0.000245086	Up	123481	163146	159988	154127	125394	229105	209248	237796	203162	220497	0.676258	0.893489	0.876193	0.844095	0.686735	1.25472	1.14597	1.30232	1.11264	1.20758
cell communication	W5PN69	Dihydrodiol dehydrogenase 3 OS=Ovis aries OX=9940 GN=LOC101109111 PE=3 SV=1	LOC101109111	0.545698	2.51509e-07	Down	1280680	1141290	1173320	1277120	1072490	687201	651999	626264	653158	625501	1.39371	1.24201	1.27687	1.38983	1.16714	0.74785	0.709541	0.681535	0.710802	0.680705
cell communication	W5NVV6	DnaJ heat shock protein family (Hsp40) member C3 OS=Ovis aries OX=9940 GN=DNAJC3 PE=4 SV=1	DNAJC3	0.52603	2.21045e-09	Down	1443680	1344110	1429560	1504440	1458920	736743	733796	756264	767283	783183	1.31747	1.2266	1.30458	1.37292	1.33138	0.672335	0.669645	0.690149	0.700205	0.714715
cell communication	W5PSF3	Diazepam binding inhibitor, acyl-CoA binding protein OS=Ovis aries OX=9940 PE=4 SV=1	--	0.583178	3.42289e-06	Down	10178700	10395900	9045410	10812300	9217110	5476410	6313610	5618890	6178650	5366900	1.29494	1.32257	1.15076	1.37554	1.1726	0.69671	0.803219	0.714836	0.786049	0.682778
cell communication	W5PY17	Syntaxin 7 OS=Ovis aries OX=9940 GN=STX7 PE=3 SV=1	STX7	0.486545	2.05572e-07	Down	1882600	2166080	2028910	2133740	2149570	925111	1007600	1145120	965319	997891	1.22231	1.40637	1.31731	1.38537	1.39565	0.600646	0.654203	0.743491	0.626752	0.6479
cell communication	W5PUV9	Radixin OS=Ovis aries OX=9940 GN=RDX PE=4 SV=1	RDX	0.657828	4.12748e-08	Down	2268270	2354040	2320820	2231770	2149440	1540240	1513610	1475540	1499440	1420640	1.20821	1.2539	1.2362	1.18877	1.14491	0.82042	0.806235	0.785957	0.798687	0.756714
cell communication	W5PJN7	Homer scaffold protein 3 OS=Ovis aries OX=9940 GN=HOMER3 PE=3 SV=1	HOMER3	0.58423	2.04077e-09	Down	1620630	1618940	1686500	1608410	1575930	975721	908556	942487	929115	982465	1.26131	1.26	1.31258	1.2518	1.22652	0.75939	0.707116	0.733524	0.723117	0.764638
cell communication	W5PHQ5	Selenoprotein F/M domain-containing protein OS=Ovis aries OX=9940 PE=3 SV=1	--	0.45337	0.0383529	Down	330731		331302	343059	175179		146113			121437	1.3706		1.37297	1.42169	0.72597		0.605515			0.503254
cell communication	W5PC90	Glutathione S-transferase omega OS=Ovis aries OX=9940 GN=LOC101115083 PE=3 SV=1	LOC101115083	0.649853	7.91093e-10	Down	135790000	139758000	139367000	142015000	144637000	88879100	91274100	91751800	90748000	93262200	1.17315	1.20743	1.20405	1.22693	1.24958	0.767866	0.788557	0.792684	0.784012	0.805733
cell communication	W5NQ45	Fibrinogen beta chain OS=Ovis aries OX=9940 GN=FGB PE=4 SV=1	FGB	1.9109	1.89626e-11	Up	11679400	11145500	11099100	11251700	11272400	21151900	21330600	22181300	21769000	21433900	0.710794	0.678302	0.675478	0.684765	0.686025	1.28728	1.29815	1.34993	1.32484	1.30444
cell communication	W5PEC3	Annexin OS=Ovis aries OX=9940 GN=ANXA6 PE=3 SV=1	ANXA6	0.428048	6.10073e-08	Down	13177600	13416000	13533100	12734600	12643700	5674480	5543820	5633180	5611540	5576240	1.4087	1.43419	1.44671	1.36134	1.35163	0.606609	0.592641	0.602194	0.599881	0.596107
cell communication	W5NYL5	Caspase-1-like OS=Ovis aries OX=9940 GN=LOC101117272 PE=3 SV=1	LOC101117272	0.663876	3.28589e-06	Down	961654	944080	846110	907321	899132	583937	578752	604356	674734	584367	1.26793	1.24476	1.11559	1.19629	1.1855	0.769914	0.763078	0.796836	0.889629	0.770481
cell communication	W5NVB9	Actin-related protein 2/3 complex subunit 5 OS=Ovis aries OX=9940 GN=ARPC5 PE=3 SV=1	ARPC5	0.656166	5.14461e-07	Down	19662400	20951000	18751000	18019000	20371400	13150400	12906300	13024700	12569800	12492200	1.21449	1.29408	1.1582	1.11298	1.25828	0.812264	0.797186	0.804499	0.776401	0.771608
cell communication	W5PVD0	RING-type E3 ubiquitin transferase OS=Ovis aries OX=9940 GN=STUB1 PE=4 SV=1	STUB1	0.637924	2.48087e-07	Down	5465230	5487090	5141390	5778040	5672180	3769810	3357640	3440520	3441500	3561460	1.2114	1.21625	1.13962	1.28074	1.25728	0.835603	0.744243	0.762613	0.762831	0.789421
cell communication	W5QGJ0	Calcineurin like EF-hand protein 1 OS=Ovis aries OX=9940 GN=CHP1 PE=4 SV=1	CHP1	0.60268	6.3278e-08	Down	6186730	6448920	6359770	6944110	6436310	4028080	3962870	3626400	3916950	3977960	1.19232	1.24285	1.22567	1.33829	1.24042	0.776301	0.763734	0.698889	0.754884	0.766642
cell communication	W5NZZ3	V-type proton ATPase subunit F OS=Ovis aries OX=9940 GN=ATP6V1F PE=3 SV=1	ATP6V1F	0.598126	2.20297e-06	Down	5039420	4944320	4962940	5516310	4399710	2781440	2851840	3003760	3099710	3134280	1.2683	1.24436	1.24905	1.38832	1.1073	0.70002	0.717738	0.755972	0.780121	0.788821
cell communication	W5PB89	B-cell receptor-associated protein OS=Ovis aries OX=9940 GN=BCAP31 PE=3 SV=1	BCAP31	0.395001	3.18197e-11	Down	12251900	11462600	11555900	12054600	11452900	4700970	4594660	4695160	4781590	4444970	1.49422	1.39796	1.40934	1.47016	1.39678	0.573322	0.560357	0.572614	0.583155	0.542101
cell communication	W5PTI1	Caspase 7 OS=Ovis aries OX=9940 GN=CASP7 PE=3 SV=1	CASP7	0.497542	2.33811e-08	Down	1013450	1062470	1064590	1074570	1072560	543909	466314	530288	555408	534906	1.27986	1.34176	1.34444	1.35704	1.3545	0.686887	0.588894	0.669685	0.701409	0.675517
cell communication	W5QF78	EF-hand domain-containing protein OS=Ovis aries OX=9940 PE=3 SV=1	--	0.645138	7.33784e-08	Down	2825320	2870920	2952070	2729050	3076400	1892590	1864040	1792990	1847670	1927380	1.18819	1.20736	1.24149	1.1477	1.29378	0.795927	0.783921	0.754041	0.777036	0.810558
cell communication	W5QIX6	Exocyst complex component 5 OS=Ovis aries OX=9940 GN=EXOC5 PE=3 SV=1	EXOC5	0.589455	0.00054228	Down	238992	256145	194772	269343	217596	147078	162761	105006	128877	149977	1.27766	1.36936	1.04126	1.43992	1.16327	0.786283	0.870125	0.561365	0.68898	0.801782
cell communication	W5PSF4	peptidylprolyl isomerase OS=Ovis aries OX=9940 GN=AIP PE=4 SV=1	AIP	0.568461	8.1443e-08	Down	2808000	2906980	3022290	3037240	3142400	1662360	1737510	1722500	1560230	1797080	1.20017	1.24248	1.29177	1.29815	1.3431	0.710514	0.742634	0.736218	0.666862	0.768095
cell communication	W5PK25	BCL2 antagonist/killer 1 OS=Ovis aries OX=9940 GN=BAK1 PE=3 SV=1	BAK1	0.36776	1.74401e-08	Down	1586090	1663260	1708540	1415260	1605550	525022	570981	605538	605793	626910	1.4534	1.52412	1.56561	1.29686	1.47123	0.4811	0.523214	0.554881	0.555114	0.574465
cell communication	W5Q5K9	Actin-related protein 2/3 complex subunit 3 OS=Ovis aries OX=9940 GN=ARPC3 PE=3 SV=1	ARPC3	0.456305	1.46179e-12	Down	8741630	8963270	8655970	8773450	9019000	3941210	4029890	4105160	4084220	3986910	1.35949	1.39396	1.34617	1.36444	1.40263	0.612934	0.626726	0.638432	0.635175	0.620041
cell communication	W5P181	Nuclear migration protein nudC OS=Ovis aries OX=9940 GN=NUDC PE=3 SV=1	NUDC	0.493608	1.45876e-10	Down	4744400	4445760	4747400	4420980	4622450	2228930	2257660	2246380	2336400	2274240	1.38222	1.29521	1.38309	1.28799	1.34669	0.649368	0.657738	0.654452	0.680678	0.662569
cell communication	W5P4R1	Moesin OS=Ovis aries OX=9940 GN=MSN PE=4 SV=1	MSN	0.600695	3.42737e-11	Down	46251800	46539100	47296300	47425700	48475100	28862200	28072600	28595300	27834100	28392600	1.22442	1.23202	1.25207	1.2555	1.28328	0.764066	0.743163	0.757	0.736849	0.751634
cell communication	W5PWE9	Albumin OS=Ovis aries OX=9940 GN=ALB PE=4 SV=1	ALB	0.22979	9.43983e-11	Down	177433000	193188000	170931000	206869000	188899000	43175400	42656600	43203900	44151000	42199400	1.53927	1.67595	1.48287	1.79464	1.63874	0.374557	0.370056	0.374804	0.38302	0.36609
cell communication	W5Q0H0	Immunoglobulin binding protein 1 OS=Ovis aries OX=9940 GN=IGBP1 PE=4 SV=1	IGBP1	0.614626	1.58484e-05	Down	1328530	1514100	1480080	1311230	1487420	753372	939392	917542	939020	827650	1.15541	1.3168	1.28721	1.14037	1.2936	0.655201	0.816981	0.797978	0.816657	0.7198
cell communication	W5P5J0	Drebrin 1 OS=Ovis aries OX=9940 GN=DBN1 PE=4 SV=1	DBN1	0.611192	2.0098e-06	Down	1502130	1465970	1314770	1314660	1289500	848907	870431	769410	892366	828186	1.35372	1.32113	1.18487	1.18477	1.1621	0.765034	0.784431	0.693391	0.804199	0.74636
cell communication	A2SW69	Annexin A2 OS=Ovis aries OX=9940 GN=ANXA2 PE=1 SV=1	ANXA2	0.337801	1.13467e-12	Down	116289000	117021000	120160000	113571000	116912000	40783900	40052600	39474000	38541600	38407800	1.48857	1.49794	1.53812	1.45378	1.49654	0.522059	0.512698	0.505291	0.493356	0.491643
cell communication	W5PSA7	BCL2 associated X, apoptosis regulator OS=Ovis aries OX=9940 GN=BAX PE=3 SV=1	BAX	0.636644	8.53252e-06	Down	1001210	1004680	968977	1080780	899687	577775	645269	593601	701592	636548	1.23452	1.2388	1.19478	1.33263	1.10934	0.712412	0.795634	0.731926	0.865082	0.784881
cell communication	W5PNM6	NSF attachment protein alpha OS=Ovis aries OX=9940 GN=NAPA PE=3 SV=1	NAPA	0.44748	5.43793e-09	Down	4642230	5035360	4908580	4507300	4966230	2231410	1999180	2227830	2229410	2078410	1.33298	1.44586	1.40946	1.29424	1.42601	0.640732	0.574049	0.639704	0.640158	0.596799
cell communication	W5QG84	Immunoglobulin superfamily member 3 OS=Ovis aries OX=9940 GN=IGSF3 PE=4 SV=1	IGSF3	1.65791	0.00214559	Up	38745	34587.1		35917.8	42945.3	64154.2	55843.5	82817.4	49922.4	62670.8	0.745728	0.665701		0.691313	0.826571	1.23478	1.07482	1.59399	0.96086	1.20623
cell communication	W5PC25	Glutathione S-transferase omega OS=Ovis aries OX=9940 GN=LOC101116273 PE=3 SV=1	LOC101116273	0.666258	2.41226e-09	Down	173126000	168671000	168310000	168476000	175283000	118360000	114351000	110683000	111920000	113581000	1.21683	1.18552	1.18298	1.18415	1.23199	0.831904	0.803726	0.777945	0.786639	0.798314
cell communication	W5Q515	Visinin like 1 OS=Ovis aries OX=9940 GN=VSNL1 PE=4 SV=1	VSNL1	0.66162	3.49755e-05	Down	605941	593441	585719	567954	605144	368242	377732	375137	473241	362852	1.23274	1.20731	1.1916	1.15546	1.23112	0.749159	0.768466	0.763187	0.962772	0.738194
cell communication	W5PC00	Aldo-keto reductase family 1 member B OS=Ovis aries OX=9940 GN=AKR1B1 PE=3 SV=1	AKR1B1	0.596192	2.08735e-07	Down	3767650	3439630	3520580	3641660	3336280	2255980	2008820	2173060	1989840	2128350	1.33312	1.21706	1.2457	1.28854	1.18049	0.798242	0.710789	0.768902	0.704073	0.753082
cell communication	W5PD32	Mesencephalic astrocyte derived neurotrophic factor OS=Ovis aries OX=9940 GN=MANF PE=3 SV=1	MANF	0.347446	1.81435e-08	Down	4307180	4209920	4045380	4561420	4489750	1448490	1701940	1575550	1462290	1321300	1.47895	1.44555	1.38906	1.56625	1.54164	0.497366	0.584393	0.540994	0.502105	0.453693
cell communication	W5Q220	PDZ domain containing 11 OS=Ovis aries OX=9940 GN=PDZD11 PE=4 SV=1	PDZD11	0.5521	2.37951e-07	Down	1764600	1926310	1765150	2092330	1966160	1029820	1092120	1003000	1033310	1094730	1.19492	1.30442	1.19529	1.41684	1.33141	0.697354	0.739541	0.679193	0.699718	0.741309
cell communication	W5QB24	Acidic nuclear phosphoprotein 32 family member A OS=Ovis aries OX=9940 GN=ANP32A PE=3 SV=1	ANP32A	0.457176	1.48988e-09	Down	10105900	10380400	10910400	9997700	10754400	4802360	4974110	4588250	4951780	4524670	1.3299	1.36602	1.43577	1.31566	1.41524	0.631973	0.654575	0.603797	0.651636	0.59543
cell communication	W5PH15	Ras suppressor protein 1 OS=Ovis aries OX=9940 GN=RSU1 PE=4 SV=1	RSU1	0.479765	9.93884e-10	Down	3351500	3303470	3357760	3566760	3132890	1590790	1663000	1567400	1603820	1593010	1.35521	1.33579	1.35775	1.44226	1.26682	0.643253	0.672452	0.633795	0.648522	0.644151
cell communication	W5PDR6	Exocyst complex component 7 OS=Ovis aries OX=9940 GN=EXOC7 PE=3 SV=1	EXOC7	0.593629	1.49444e-06	Down	952933	994078	980275	951222	1017060	510819	556558	591060	600171	647545	1.22144	1.27418	1.25649	1.21925	1.30364	0.654752	0.713378	0.757602	0.76928	0.830003
cell communication	W5NVB1	Ficolin-2 OS=Ovis aries OX=9940 GN=LOC101107513 PE=3 SV=1	LOC101107513	0.622914	4.53702e-05	Down	11500800	9921650	9433410	10263600	10229900	6848660	5347160	6119440	6564060	7106940	1.38006	1.19057	1.13198	1.2316	1.22755	0.821817	0.641642	0.734313	0.787666	0.852809
cell communication	W5PDM2	Fibroblast growth factor binding protein 1 OS=Ovis aries OX=9940 GN=FGFBP1 PE=3 SV=1	FGFBP1	1.65194	1.39912e-06	Up	1037760	940290	903268	937644	940286	1556120	1740310	1614720	1439640	1511200	0.822233	0.745006	0.715673	0.74291	0.745003	1.23294	1.37887	1.27937	1.14065	1.19735
cell communication	W5P0J8	Farnesyltransferase, CAAX box, alpha OS=Ovis aries OX=9940 GN=FNTA PE=3 SV=1	FNTA	0.61329	3.48432e-07	Down	2225750	2237970	2024240	2171580	2189480	1319620	1309920	1435820	1367450	1220790	1.27167	1.27865	1.15654	1.24072	1.25094	0.753956	0.748414	0.820346	0.781283	0.69749
cell communication	W5QAB7	RAN binding protein 1 OS=Ovis aries OX=9940 GN=RANBP1 PE=4 SV=1	RANBP1	0.487669	3.74515e-08	Down	9924440	10823600	10953800	11463500	11102200	5464340	4977210	5114400	5754380	5154250	1.22931	1.34068	1.35681	1.41994	1.37519	0.676848	0.616509	0.633503	0.712775	0.638439
cell communication	W5QGX9	Vesicle-trafficking protein SEC22b OS=Ovis aries OX=9940 GN=SEC22B PE=3 SV=1	SEC22B	0.646339	7.74956e-06	Down	2359120	2537960	2521690	2770090	2334230	1658460	1664600	1434920	1696690	1639490	1.14425	1.23099	1.2231	1.34358	1.13217	0.804404	0.807382	0.69598	0.822947	0.795203
cell communication	W5QIM2	COP9 signalosome subunit 2 OS=Ovis aries OX=9940 GN=COPS2 PE=4 SV=1	COPS2	0.644886	8.2614e-08	Down	1404560	1540780	1508820	1543280	1478970	904293	962605	981169	990008	983358	1.14212	1.25289	1.2269	1.25492	1.20263	0.735327	0.782743	0.797838	0.805026	0.799618
cell communication	W5P171	Rho GTPase activating protein 1 OS=Ovis aries OX=9940 GN=ARHGAP1 PE=4 SV=1	ARHGAP1	0.620189	1.39237e-10	Down	2543400	2593230	2573530	2535660	2576020	1609470	1534540	1593210	1576650	1638090	1.22433	1.24832	1.23883	1.2206	1.24003	0.77476	0.73869	0.766932	0.758961	0.788537
cell communication	W5NTT7	Collagen type I alpha 2 chain OS=Ovis aries OX=9940 GN=COL1A2 PE=4 SV=1	COL1A2	0.659815	3.329e-09	Down	2579900000	2455690000	2457840000	2463870000	2455210000	1587530000	1596400000	1670990000	1660870000	1674170000	1.25223	1.19194	1.19298	1.19591	1.19171	0.770553	0.774859	0.811063	0.806151	0.812606
cell communication	W5QD41	Proteasome activator subunit 2 OS=Ovis aries OX=9940 GN=PSME2 PE=3 SV=1	PSME2	0.399198	1.23533e-08	Down	3477070	3585520	3471500	2965930	3388080	1340900	1315270	1285530	1342320	1457670	1.47148	1.51737	1.46912	1.25517	1.43382	0.567462	0.556615	0.544029	0.568063	0.616878
cell communication	W5P0K8	Chloride intracellular channel 2 OS=Ovis aries OX=9940 GN=CLIC2 PE=3 SV=1	CLIC2	0.562167	2.36803e-06	Down	1516830	1530710	1554550	1471290	1745490	782298	957600	818825	902978	933809	1.24184	1.2532	1.27272	1.20456	1.42905	0.640473	0.783994	0.670378	0.739275	0.764516
cell communication	W5PF85	Astrocytic phosphoprotein PEA-15 OS=Ovis aries OX=9940 GN=PEA15 PE=4 SV=1	PEA15	0.474099	4.64899e-08	Down	3203850	3449170	2932810	3051740	3036760	1583360	1514930	1374410	1427200	1531280	1.38662	1.49279	1.26931	1.32078	1.3143	0.685274	0.655657	0.594841	0.617688	0.662734
cell communication	W5Q2H1	Transmembrane protein 109 OS=Ovis aries OX=9940 PE=4 SV=1	--	0.374352	3.57176e-09	Down	2383920	2334550	2452920	2404520	2718120	850009	928097	900572	984932	938685	1.41091	1.38169	1.45175	1.4231	1.6087	0.503073	0.549289	0.532999	0.582927	0.555556
cell communication	A0A6P3EMY0	3-beta-hydroxysteroid-Delta(8), Delta(7)-isomerase OS=Ovis aries OX=9940 GN=EBP PE=3 SV=1	EBP	0.576216	5.20003e-08	Down	3979690	4260750	4216270	4222800	4203860	2387770	2204290	2436640	2416060	2588580	1.20902	1.2944	1.28089	1.28287	1.27712	0.725398	0.669657	0.740244	0.733992	0.786403
cell communication	W5PVS4	Carbonic anhydrase OS=Ovis aries OX=9940 GN=CA13 PE=3 SV=1	CA13	0.602548	2.68107e-09	Down	2431990	2356000	2328870	2450300	2413720	1486950	1395920	1387310	1463850	1485020	1.26667	1.22709	1.21296	1.2762	1.25715	0.774456	0.727044	0.72256	0.762425	0.773451
cell communication	W5P823	RNA helicase OS=Ovis aries OX=9940 GN=IFIH1 PE=3 SV=1	IFIH1	0.642466	8.3144e-08	Down	844272	847652	881541	832686	890866	529458	554794	565695	585553	525187	1.19624	1.20103	1.24905	1.17983	1.26226	0.750184	0.786083	0.801528	0.829665	0.744133
cell communication	W5PY34	dimethylargininase OS=Ovis aries OX=9940 GN=DDAH1 PE=3 SV=1	DDAH1	0.592612	2.1652e-08	Down	2578110	2639980	2463720	2713210	2615660	1578990	1590510	1551830	1436690	1552270	1.2442	1.27406	1.189	1.3094	1.26233	0.762025	0.767585	0.748918	0.693351	0.74913
cell communication	W5PSM0	Osteoclast stimulating factor 1 OS=Ovis aries OX=9940 GN=OSTF1 PE=4 SV=1	OSTF1	0.661307	3.78714e-07	Down	7927350	8734520	8657750	8658890	8239910	5983900	5677000	5476510	5331350	5450560	1.13025	1.24534	1.23439	1.23456	1.17482	0.853164	0.809407	0.780822	0.760126	0.777122
cell communication	W5Q0P6	Interferon induced protein with tetratricopeptide repeats 1 OS=Ovis aries OX=9940 GN=IFIT1 PE=4 SV=1	IFIT1	0.530464	9.53133e-06	Down	473031	476459	430178	577784	476635	261792	265298	250038	255829		1.22793	1.23683	1.11669	1.49985	1.23728	0.679578	0.688679	0.649066	0.664099
cell communication	W5PIS3	NADP-dependent oxidoreductase domain-containing protein OS=Ovis aries OX=9940 PE=3 SV=1	--	0.629957	1.24982e-06	Down	113054000	119685000	108424000	122110000	102646000	70956300	73576900	67193700	71436100	73341500	1.22562	1.29751	1.17543	1.3238	1.11279	0.769238	0.797648	0.728447	0.774439	0.795096
cell communication	W5PP04	Guanine nucleotide-binding protein subunit gamma OS=Ovis aries OX=9940 GN=GNG12 PE=3 SV=1	GNG12	0.306933	4.46136e-08	Down	1724830	1432770	1554990	1302580	1342600	425551	481539	479487	414247	457521	1.79369	1.48997	1.61707	1.35458	1.3962	0.442539	0.500763	0.498629	0.430784	0.475786
cell communication	W5QBW5	Lipopolysaccharide-binding protein OS=Ovis aries OX=9940 GN=LBP PE=3 SV=1	LBP	2.17211	1.81418e-07	Up	751540	693089	594234	769304	699729	1454440	1580120	1538570	1527880	1518510	0.675395	0.622866	0.534027	0.691359	0.628833	1.30708	1.42002	1.38268	1.37308	1.36466
cell communication	W5P0Z4	Sodium/hydrogen exchanger OS=Ovis aries OX=9940 GN=SLC9A1 PE=3 SV=1	SLC9A1	2.41017	0.0050095	Up	39018.4	51660.4		35151.5	15884.1	103072	75090.9	86677.9	68983.7	93120.2	0.617533	0.817614		0.556332	0.251393	1.63129	1.18844	1.37183	1.09178	1.47379
cell communication	W5P7L2	V-type proton ATPase subunit G OS=Ovis aries OX=9940 GN=ATP6V1G1 PE=3 SV=1	ATP6V1G1	0.311988	1.50365e-09	Down	9761040	9641170	8976550	10113400	8226800	2825270	2919460	2881520	2930090	3019410	1.59248	1.57292	1.46449	1.64996	1.34217	0.460932	0.476299	0.470109	0.478033	0.492605
cell communication	W5Q2P3	Mitochondrial proton/calcium exchanger protein OS=Ovis aries OX=9940 PE=3 SV=1	--	0.52477	1.11548e-12	Down	4488240	4389610	4492010	4492960	4351230	2310350	2372790	2303670	2340110	2330350	1.32509	1.29597	1.3262	1.32648	1.28464	0.682096	0.700531	0.680124	0.690882	0.688001
cell communication	W5Q0D7	Guanylate-binding protein 1-like OS=Ovis aries OX=9940 GN=LOC101119517 PE=3 SV=1	LOC101119517	0.620174	0.00705286	Down	1007990	1233030	1297140	1875130	1582020	851415	684562	1052280	798640	951410	0.889381	1.08794	1.14451	1.65449	1.39587	0.75123	0.60401	0.928459	0.704665	0.839458
cell communication	W5Q7J0	Apolipoprotein B OS=Ovis aries OX=9940 GN=APOB PE=4 SV=1	APOB	2.28543	1.07289e-10	Up	1009740	928366	953129	1028090	985763	2251400	2202200	2279080	2222410	2255130	0.626572	0.576077	0.591443	0.637959	0.611694	1.39706	1.36653	1.41423	1.37907	1.39937
cell communication	W5PPR6	Exocyst complex component OS=Ovis aries OX=9940 GN=EXOC6B PE=3 SV=1	EXOC6B	0.655292	5.49305e-05	Down	343229	412446	391292	404382	405114	259479	215352	266510	272173	268541	1.05983	1.27356	1.20824	1.24866	1.25092	0.801228	0.664971	0.822938	0.840425	0.82921
cell communication	W5PN42	Lymphatic vessel endothelial hyaluronan receptor 1 OS=Ovis aries OX=9940 GN=LYVE1 PE=4 SV=1	LYVE1	0.659541	5.06328e-07	Down	4029160	3838380	3903160	3949220	4124110	2745600	2555640	2583870	2787960	2414880	1.22348	1.16555	1.18522	1.19921	1.25231	0.833718	0.776036	0.784608	0.846581	0.733293
cell communication	W5NT61	Programmed cell death 10 OS=Ovis aries OX=9940 GN=PDCD10 PE=3 SV=1	PDCD10	0.575272	1.11445e-08	Down	2914680	2916590	2935280	2863290	2803750	1606830	1564550	1711070	1650690	1770100	1.28192	1.28276	1.29098	1.25932	1.23313	0.706708	0.688113	0.752554	0.725998	0.778517
cell communication	W5QHL5	Calcium binding protein 39 OS=Ovis aries OX=9940 GN=CAB39 PE=3 SV=1	CAB39	0.397064	2.61255e-09	Down	892819	897347	878462	957112	841875	382929	366033	332210	351536	341222	1.43045	1.4377	1.40744	1.53345	1.34882	0.613516	0.586446	0.532256	0.56322	0.546695
cell communication	W5PQ00	Direct IAP-binding protein with low pI OS=Ovis aries OX=9940 GN=DIABLO PE=4 SV=1	DIABLO	0.50449	5.94679e-09	Down	2016230	1961130	1977090	2027810	1933430	917680	1030670	992313	1069100	992606	1.35154	1.3146	1.3253	1.3593	1.29603	0.615147	0.690887	0.665176	0.716648	0.665372
cell communication	W5P303	Tyrosine 3-monooxygenase/tryptophan 5-monooxygenase activation protein beta OS=Ovis aries OX=9940 GN=YWHAB PE=3 SV=1	YWHAB	0.417427	1.33538e-09	Down	23006000	23812700	25267100	25198700	25116500	10160900	10295500	9613710	10961000	10062400	1.32604	1.37253	1.45636	1.45242	1.44768	0.585661	0.593419	0.554122	0.631778	0.579984
cell communication	W5PK09	PRA1 family protein OS=Ovis aries OX=9940 GN=ARL6IP5 PE=3 SV=1	ARL6IP5	0.533378	4.0111e-06	Down	1126640	1090610	1155420	1036440	1035350	699984	539232	530547	535085	599106	1.34953	1.30637	1.384	1.24148	1.24018	0.838463	0.64591	0.635506	0.640942	0.717629
cell communication	W5PEH8	Nucleotide binding oligomerization domain containing 1 OS=Ovis aries OX=9940 GN=NOD1 PE=4 SV=1	NOD1	1.63628	0.0202414	Up	25312.2	18176.7	20178.6			40483.3	28207.6	25115.9	40611.2	39212.2	0.853348	0.61279	0.68028			1.36481	0.950961	0.84673	1.36912	1.32196
cell communication	W5PVY5	Phosphoglycerate mutase OS=Ovis aries OX=9940 GN=PGAM2 PE=3 SV=1	PGAM2	0.424045	2.82581e-09	Down	11275300	9806730	10561100	10637900	10959600	4288670	4422860	4732250	4412980	4719680	1.48717	1.29347	1.39297	1.4031	1.44553	0.56566	0.583359	0.624167	0.582056	0.622509
cell communication	W5Q5H8	Fibrinogen alpha chain OS=Ovis aries OX=9940 GN=FGA PE=4 SV=1	FGA	1.99234	8.94849e-11	Up	11821900	11695100	11750900	11496600	10886100	23267400	22679100	22692400	23020300	23200600	0.685286	0.677936	0.681171	0.666429	0.63104	1.34875	1.31465	1.31542	1.33443	1.34488
cell communication	W5PLS7	Growth factor receptor bound protein 2 OS=Ovis aries OX=9940 GN=GRB2 PE=4 SV=1	GRB2	0.639116	5.54498e-09	Down	2852060	2947000	3000000	2888650	2969000	1837500	1856460	1961810	1907940	1803630	1.18717	1.22669	1.24875	1.2024	1.23584	0.764859	0.772751	0.816603	0.794179	0.75076
cell communication	W5PBE1	ISG15 ubiquitin like modifier OS=Ovis aries OX=9940 GN=ISG15 PE=4 SV=1	ISG15	0.34722	5.07818e-11	Down	20674500	21120600	20232300	21454100	19506700	7432870	7127550	6780180	7298770	7120240	1.49008	1.52223	1.45821	1.54627	1.40591	0.535711	0.513705	0.488669	0.526046	0.513179
cell communication	W5PVH8	ATPase H+ transporting V1 subunit E1 OS=Ovis aries OX=9940 GN=ATP6V1E1 PE=3 SV=1	ATP6V1E1	0.53322	3.27525e-10	Down	6896500	6865800	6685070	6923110	7036910	3686340	3829260	3606910	3503450	3720750	1.30729	1.30147	1.26721	1.31234	1.33391	0.698778	0.72587	0.683721	0.66411	0.705301
cell communication	W5QIV1	Protein S100 OS=Ovis aries OX=9940 PE=3 SV=1	--	0.3908	4.36734e-09	Down	2218310	1996900	2290210	2050060	2078680	831688	791577	790568	903760	838239	1.49987	1.35017	1.54849	1.38611	1.40546	0.562332	0.535211	0.534529	0.611062	0.566761
cell communication	W5PQ76	Sorcin OS=Ovis aries OX=9940 GN=SRI PE=4 SV=1	SRI	0.536702	6.50748e-10	Down	10762500	10949200	11074100	10627900	10444900	5790250	6112190	5731260	5688820	5583480	1.30037	1.32293	1.33802	1.28411	1.262	0.699605	0.738503	0.692477	0.687349	0.674622
cell communication	W5P1P1	Inhibitor of nuclear factor kappa B kinase regulatory subunit gamma OS=Ovis aries OX=9940 GN=IKBKG PE=4 SV=1	IKBKG	0.653161	3.73975e-07	Down	1750970	1846520	1715030	1635370	1751400	1159250	1078360	1160270	1086520	1197640	1.21753	1.28397	1.19254	1.13715	1.21783	0.80608	0.749833	0.806789	0.755507	0.832774
cell communication	W5Q4Q8	Synaptosome associated protein 29 OS=Ovis aries OX=9940 PE=4 SV=1	--	0.424142	4.0826e-08	Down	838280	818865	809169	803444	842518	352360	348904	344564	395107	303255	1.43138	1.39822	1.38167	1.37189	1.43861	0.60166	0.595759	0.588348	0.674651	0.517812
cell communication	W5Q5A6	Fibrinogen gamma chain OS=Ovis aries OX=9940 GN=FGG PE=4 SV=1	FGG	1.70653	4.88457e-09	Up	8258320	7971550	7836080	7960870	7791230	12871200	14230000	14001100	13393800	13454600	0.7663	0.73969	0.72712	0.738699	0.722958	1.19434	1.32042	1.29918	1.24283	1.24847
cell communication	W5PPH9	Calcium load-activated calcium channel OS=Ovis aries OX=9940 GN=TMCO1 PE=3 SV=1	TMCO1	0.533806	7.62633e-05	Down	526387	641444	660396	679168	526736	348730	344790	253097	313713	359307	1.1311	1.37833	1.41906	1.45939	1.13185	0.74935	0.740884	0.543854	0.674105	0.772078
cell communication	A0A6P7EN58	Dihydrodiol dehydrogenase 3-like OS=Ovis aries OX=9940 GN=LOC101109377 PE=3 SV=1	LOC101109377	0.277657	6.54665e-09	Down	6761020	7007360	6607040	6937190	7023180	1830170	1889680	1706610	2287580	1819520	1.54117	1.59732	1.50607	1.58133	1.60093	0.417186	0.430752	0.389021	0.521453	0.414759
cell communication	W5Q5N9	Keratin 8 OS=Ovis aries OX=9940 GN=KRT8 PE=3 SV=1	KRT8	0.485274	0.000158102	Down	1357290	1041730	1194440	1433250	1352030	564481		613637	679143		1.3184	1.01188	1.16021	1.39218	1.31329	0.548306		0.596053	0.659682
cell communication	P62262	14-3-3 protein epsilon OS=Ovis aries OX=9940 GN=YWHAE PE=1 SV=1	YWHAE	0.414975	4.93991e-12	Down	32600300	32399300	31347400	32202200	31475000	13404400	13148100	12993900	13019600	13840000	1.43975	1.43087	1.38442	1.42217	1.39005	0.591988	0.580669	0.573859	0.574994	0.611226
cell communication	W5NWJ7	UDP-glucose glycoprotein glucosyltransferase 2 OS=Ovis aries OX=9940 GN=UGGT2 PE=3 SV=1	UGGT2	0.573871	0.00129518	Down	533330	739204	613453	656573	477045	273682	317049	398942	435331	307859	1.12222	1.55541	1.29081	1.38154	1.00378	0.575873	0.667125	0.839442	0.91601	0.647788
cell communication	W5PEI2	Asporin OS=Ovis aries OX=9940 GN=ASPN PE=3 SV=1	ASPN	0.628977	9.01207e-09	Down	38311900	36814700	35676000	36643900	34456600	22752300	22349800	22846100	23363800	23100800	1.29294	1.24241	1.20399	1.23665	1.16283	0.767839	0.754256	0.771005	0.788476	0.7796
cell periphery	W5NZ80	Niban apoptosis regulator 1 OS=Ovis aries OX=9940 GN=NIBAN1 PE=3 SV=1	NIBAN1	0.620177	5.05369e-09	Down	2208810	2290230	2324100	2134230	2356350	1405040	1394070	1393340	1406570	1417490	1.20501	1.24943	1.26791	1.16432	1.2855	0.766515	0.760531	0.760132	0.76735	0.773307
cell periphery	W5Q4Q8	Synaptosome associated protein 29 OS=Ovis aries OX=9940 PE=4 SV=1	--	0.424142	4.0826e-08	Down	838280	818865	809169	803444	842518	352360	348904	344564	395107	303255	1.43138	1.39822	1.38167	1.37189	1.43861	0.60166	0.595759	0.588348	0.674651	0.517812
cell periphery	W5PI61	Apolipoprotein E OS=Ovis aries OX=9940 PE=3 SV=1	--	0.55709	7.08319e-10	Down	3127690	3262560	3215920	3113700	3309450	1824500	1696680	1803480	1805380	1799740	1.25313	1.30716	1.28848	1.24752	1.32595	0.730996	0.679784	0.722574	0.723335	0.721076
cell periphery	W5Q2T0	Mitochondrial ribosomal protein L42 OS=Ovis aries OX=9940 GN=MRPL42 PE=3 SV=1	MRPL42	0.552168	3.11275e-07	Down	1152830	1111560	1285750	1114110	1257770	680255	695664	618177	623939	651913	1.25417	1.20927	1.39878	1.21205	1.36834	0.740054	0.756817	0.672519	0.678787	0.70922
cell periphery	W5NR34	P53 apoptosis effector related to PMP22 OS=Ovis aries OX=9940 GN=PERP PE=3 SV=1	PERP	1.77238	8.42183e-08	Up	1034880	1037040	992830	888556	932853	1769550	1768100	1717970	1706560	1697930	0.763959	0.765554	0.732918	0.655941	0.688642	1.3063	1.30523	1.26822	1.2598	1.25343
cell periphery	W5PEH8	Nucleotide binding oligomerization domain containing 1 OS=Ovis aries OX=9940 GN=NOD1 PE=4 SV=1	NOD1	1.63628	0.0202414	Up	25312.2	18176.7	20178.6			40483.3	28207.6	25115.9	40611.2	39212.2	0.853348	0.61279	0.68028			1.36481	0.950961	0.84673	1.36912	1.32196
cell periphery	W5NYL5	Caspase-1-like OS=Ovis aries OX=9940 GN=LOC101117272 PE=3 SV=1	LOC101117272	0.663876	3.28589e-06	Down	961654	944080	846110	907321	899132	583937	578752	604356	674734	584367	1.26793	1.24476	1.11559	1.19629	1.1855	0.769914	0.763078	0.796836	0.889629	0.770481
cell periphery	W5PP04	Guanine nucleotide-binding protein subunit gamma OS=Ovis aries OX=9940 GN=GNG12 PE=3 SV=1	GNG12	0.306933	4.46136e-08	Down	1724830	1432770	1554990	1302580	1342600	425551	481539	479487	414247	457521	1.79369	1.48997	1.61707	1.35458	1.3962	0.442539	0.500763	0.498629	0.430784	0.475786
cell periphery	W5Q3E9	Receptor expression-enhancing protein OS=Ovis aries OX=9940 GN=REEP5 PE=3 SV=1	REEP5	0.295367	1.08255e-06	Down	606411	592974	582851	680295	652356	205548	157105	225391	138752	193238	1.50291	1.4696	1.44452	1.68602	1.61678	0.509423	0.389363	0.558601	0.343878	0.478914
cell periphery	W5P6A5	Serine peptidase inhibitor, Kunitz type 2 OS=Ovis aries OX=9940 GN=SPINT2 PE=4 SV=1	SPINT2	1.77465	0.023835	Up	343685	640583	821984	225883	610316	921041	1085230	956995	926136	800029	0.468754	0.873695	1.12111	0.308083	0.832414	1.25621	1.48015	1.30525	1.26316	1.09116
cell periphery	W5PK33	EF-hand domain family member D2 OS=Ovis aries OX=9940 GN=EFHD2 PE=4 SV=1	EFHD2	0.397485	1.59266e-11	Down	7485090	7461000	7328670	7177780	7553580	2818230	2987450	3012770	2862030	3028900	1.44736	1.4427	1.41711	1.38794	1.4606	0.544949	0.57767	0.582566	0.553418	0.585685
cell periphery	W5PQ00	Direct IAP-binding protein with low pI OS=Ovis aries OX=9940 GN=DIABLO PE=4 SV=1	DIABLO	0.50449	5.94679e-09	Down	2016230	1961130	1977090	2027810	1933430	917680	1030670	992313	1069100	992606	1.35154	1.3146	1.3253	1.3593	1.29603	0.615147	0.690887	0.665176	0.716648	0.665372
cell periphery	W5PFI7	Vinculin OS=Ovis aries OX=9940 GN=VCL PE=3 SV=1	VCL	0.644164	2.08217e-11	Down	21505800	21406100	21953800	21841800	21099800	13768700	14064600	13940100	13722100	13950100	1.21328	1.20766	1.23856	1.23224	1.19038	0.776783	0.793476	0.786453	0.774154	0.787017
cell periphery	W5NQK9	S100 calcium binding protein A8 OS=Ovis aries OX=9940 GN=S100A8 PE=4 SV=1	S100A8	0.589338	9.18572e-09	Down	31998900	31898300	29986600	31608300	29470200	18300700	18077600	17528600	18341800	19076400	1.29925	1.29517	1.21755	1.28339	1.19658	0.743063	0.734004	0.711713	0.744732	0.774559
cell periphery	W5QIX6	Exocyst complex component 5 OS=Ovis aries OX=9940 GN=EXOC5 PE=3 SV=1	EXOC5	0.589455	0.00054228	Down	238992	256145	194772	269343	217596	147078	162761	105006	128877	149977	1.27766	1.36936	1.04126	1.43992	1.16327	0.786283	0.870125	0.561365	0.68898	0.801782
cell periphery	A0A6P3EMY0	3-beta-hydroxysteroid-Delta(8), Delta(7)-isomerase OS=Ovis aries OX=9940 GN=EBP PE=3 SV=1	EBP	0.576216	5.20003e-08	Down	3979690	4260750	4216270	4222800	4203860	2387770	2204290	2436640	2416060	2588580	1.20902	1.2944	1.28089	1.28287	1.27712	0.725398	0.669657	0.740244	0.733992	0.786403
cell periphery	W5PEE3	Formin binding protein 1 OS=Ovis aries OX=9940 GN=FNBP1 PE=4 SV=1	FNBP1	0.624787	0.000233456	Down	1415010	1465170	1497420	1366770	1506540	740454	838544	1056010	1077020	818247	1.20108	1.24365	1.27103	1.16013	1.27877	0.628506	0.711765	0.896353	0.914186	0.694537
cell periphery	W5Q5A6	Fibrinogen gamma chain OS=Ovis aries OX=9940 GN=FGG PE=4 SV=1	FGG	1.70653	4.88457e-09	Up	8258320	7971550	7836080	7960870	7791230	12871200	14230000	14001100	13393800	13454600	0.7663	0.73969	0.72712	0.738699	0.722958	1.19434	1.32042	1.29918	1.24283	1.24847
cell periphery	W5PPS6	Clathrin light chain OS=Ovis aries OX=9940 PE=3 SV=1	--	0.653082	1.05415e-06	Down	5496030	5450960	4860090	5518270	5506230	3454300	3605860	3357020	3363940	3742110	1.23911	1.22894	1.09573	1.24412	1.24141	0.778788	0.812958	0.756856	0.758416	0.843676
cell periphery	W5Q5H8	Fibrinogen alpha chain OS=Ovis aries OX=9940 GN=FGA PE=4 SV=1	FGA	1.99234	8.94849e-11	Up	11821900	11695100	11750900	11496600	10886100	23267400	22679100	22692400	23020300	23200600	0.685286	0.677936	0.681171	0.666429	0.63104	1.34875	1.31465	1.31542	1.33443	1.34488
cell periphery	W5QGN9	tryptophan--tRNA ligase OS=Ovis aries OX=9940 GN=WARS2 PE=3 SV=1	WARS2	0.526957	1.26108e-06	Down	487247	518360	542370	508611	462787	225954	288636	271304	277132	264577	1.26657	1.34745	1.40986	1.32211	1.20299	0.587355	0.750293	0.705239	0.720389	0.687753
cell periphery	W5QG84	Immunoglobulin superfamily member 3 OS=Ovis aries OX=9940 GN=IGSF3 PE=4 SV=1	IGSF3	1.65791	0.00214559	Up	38745	34587.1		35917.8	42945.3	64154.2	55843.5	82817.4	49922.4	62670.8	0.745728	0.665701		0.691313	0.826571	1.23478	1.07482	1.59399	0.96086	1.20623
cell periphery	Q29400	Insulin-like growth factor-binding protein 2 OS=Ovis aries OX=9940 GN=IGFBP2 PE=2 SV=1	IGFBP2	1.78463	7.20193e-08	Up	196417	207086	213924	194337	206409	336675	380776	378909	346289	374410	0.692772	0.730402	0.75452	0.685436	0.728014	1.18747	1.34302	1.33643	1.22138	1.32056
cell periphery	W5P5R0	Acireductone dioxygenase OS=Ovis aries OX=9940 GN=ADI1 PE=3 SV=1	ADI1	0.46423	2.69906e-09	Down	3176170	3422440	3131870	3315430	3384230	1460450	1601480	1440270	1555860	1569310	1.32024	1.42261	1.30183	1.37813	1.40672	0.607066	0.665688	0.598678	0.646725	0.652316
cell periphery	W5PAR6	Serine protease 42, pseudogene OS=Ovis aries OX=9940 GN=PRSS42P PE=4 SV=1	PRSS42P	0.200768	2.72234e-07	Down	1809220	1811730	1338800	1914870	1218300	380237	330507	305656	306979	301422	1.86177	1.86436	1.37769	1.97049	1.25369	0.391282	0.340108	0.314535	0.315896	0.310178
cell periphery	W5PZM9	Annexin OS=Ovis aries OX=9940 GN=ANXA5 PE=3 SV=1	ANXA5	0.535198	2.46109e-09	Down	39862900	39147400	40242700	39217800	36836800	20392700	20047100	21777400	20813700	21497300	1.32949	1.30563	1.34216	1.30798	1.22857	0.680129	0.668603	0.726311	0.69417	0.716969
cell periphery	W5P3R7	Lipolysis stimulated lipoprotein receptor OS=Ovis aries OX=9940 GN=LSR PE=3 SV=1	LSR	1.50562	0.000110722	Up	710700	711765	626057	618936	540208	955489	1050200	1004570	892422	926848	0.884264	0.885589	0.77895	0.77009	0.672135	1.18883	1.30667	1.2499	1.11036	1.1532
cell periphery	W5P0K8	Chloride intracellular channel 2 OS=Ovis aries OX=9940 GN=CLIC2 PE=3 SV=1	CLIC2	0.562167	2.36803e-06	Down	1516830	1530710	1554550	1471290	1745490	782298	957600	818825	902978	933809	1.24184	1.2532	1.27272	1.20456	1.42905	0.640473	0.783994	0.670378	0.739275	0.764516
cell periphery	W5NT61	Programmed cell death 10 OS=Ovis aries OX=9940 GN=PDCD10 PE=3 SV=1	PDCD10	0.575272	1.11445e-08	Down	2914680	2916590	2935280	2863290	2803750	1606830	1564550	1711070	1650690	1770100	1.28192	1.28276	1.29098	1.25932	1.23313	0.706708	0.688113	0.752554	0.725998	0.778517
cell periphery	W5P1C2	Nucleobindin 2 OS=Ovis aries OX=9940 GN=NUCB2 PE=3 SV=1	NUCB2	0.618884	1.303e-08	Down	3056690	3227910	3048680	3056910	2943630	2009120	1872920	1856270	1864220	1887320	1.23136	1.30034	1.22813	1.23145	1.18582	0.809357	0.75449	0.747782	0.750985	0.76029
cell periphery	W5PW29	Uncharacterized protein OS=Ovis aries OX=9940 PE=4 SV=1	--	0.658091	3.19437e-08	Down	8506510	8809840	8548780	8768140	8665960	5730950	5469740	5477550	6069220	5747390	1.18485	1.2271	1.19074	1.22129	1.20706	0.798248	0.761865	0.762953	0.845365	0.800538
cell periphery	W5P7E1	Cytosolic Fe-S cluster assembly factor NUBP1 OS=Ovis aries OX=9940 GN=NUBP1 PE=3 SV=1	NUBP1	0.634305	0.00387426	Down	1270810	1136070	1711180		1592760	754117	964234	1060150	871977	877525	1.11705	0.998614	1.50414		1.40005	0.662874	0.847569	0.93188	0.766474	0.771351
cell periphery	W5PV42	LDL receptor related protein associated protein 1 OS=Ovis aries OX=9940 GN=LRPAP1 PE=4 SV=1	LRPAP1	0.578707	1.32531e-08	Down	17962600	17721700	18576400	17141800	17541600	9853650	10248500	10178500	11075400	10116500	1.27924	1.26208	1.32295	1.22078	1.24925	0.701744	0.729864	0.724878	0.788753	0.720463
cell periphery	W5NQ45	Fibrinogen beta chain OS=Ovis aries OX=9940 GN=FGB PE=4 SV=1	FGB	1.9109	1.89626e-11	Up	11679400	11145500	11099100	11251700	11272400	21151900	21330600	22181300	21769000	21433900	0.710794	0.678302	0.675478	0.684765	0.686025	1.28728	1.29815	1.34993	1.32484	1.30444
cell periphery	W5QIU5	Glia maturation factor OS=Ovis aries OX=9940 GN=GMFB PE=3 SV=1	GMFB	0.597213	3.74913e-08	Down	4044650	3956400	4125670	3886730	4004750	2328190	2558880	2242420	2347780	2477860	1.26501	1.23741	1.29035	1.21562	1.25253	0.728166	0.800317	0.701341	0.734293	0.774977
cell periphery	W5NZZ3	V-type proton ATPase subunit F OS=Ovis aries OX=9940 GN=ATP6V1F PE=3 SV=1	ATP6V1F	0.598126	2.20297e-06	Down	5039420	4944320	4962940	5516310	4399710	2781440	2851840	3003760	3099710	3134280	1.2683	1.24436	1.24905	1.38832	1.1073	0.70002	0.717738	0.755972	0.780121	0.788821
cell periphery	W5QI03	Tropomyosin 1 OS=Ovis aries OX=9940 GN=TPM1 PE=3 SV=1	TPM1	0.162831	5.29416e-08	Down	3790260	3468870	3749140	3820860	3633150			623239	579254		1.34921	1.2348	1.33457	1.3601	1.29328			0.221852	0.206195
cell periphery	W5P9Q8	NADH dehydrogenase [ubiquinone] 1 subunit C2 OS=Ovis aries OX=9940 GN=NDUFC2 PE=1 SV=1	NDUFC2	0.447551	9.83233e-08	Down	1948970	1672270	1807860	1817000	1713680	850020	817541	719387	751990	871020	1.50271	1.28936	1.39391	1.40095	1.32129	0.655387	0.630345	0.554666	0.579804	0.671579
cell periphery	W5QJ28	Spectrin repeat containing nuclear envelope protein 2 OS=Ovis aries OX=9940 PE=4 SV=1	--	1.59553	0.0208442	Up	31866.9	37445.9	41500.6	29134.9	29172.6	78007.4	40166	61576.7	37276.2	52811.1	0.725966	0.853063	0.945434	0.663728	0.664587	1.7771	0.91503	1.40279	0.849197	1.2031
cell periphery	W5NUN8	Aldo-keto reductase family 1 member A1 OS=Ovis aries OX=9940 GN=AKR1A1 PE=3 SV=1	AKR1A1	0.650202	6.53729e-11	Down	18169300	18212500	18110800	18123000	17320300	11718300	11744000	11662600	11694200	11657400	1.22424	1.22715	1.2203	1.22112	1.16704	0.789577	0.791309	0.785824	0.787953	0.785473
cell periphery	Q9XT27	Ceruloplasmin OS=Ovis aries OX=9940 GN=CP PE=2 SV=1	CP	1.93011	0.00159361	Up	308877	162486	347306	255451	230070	587045	556261	468941	409738	495245	0.808278	0.425198	0.90884	0.668471	0.602054	1.5362	1.45564	1.22714	1.07221	1.29597
cell periphery	W5NVB1	Ficolin-2 OS=Ovis aries OX=9940 GN=LOC101107513 PE=3 SV=1	LOC101107513	0.622914	4.53702e-05	Down	11500800	9921650	9433410	10263600	10229900	6848660	5347160	6119440	6564060	7106940	1.38006	1.19057	1.13198	1.2316	1.22755	0.821817	0.641642	0.734313	0.787666	0.852809
cell periphery	W5QHV3	Fatty acid-binding protein, liver OS=Ovis aries OX=9940 GN=FABP1 PE=3 SV=1	FABP1	0.614944	2.2112e-06	Down	1207610	1140360	1132380	1268600	1243670		754218	722437	780354	691090	1.21562	1.14792	1.13989	1.27701	1.25192		0.759219	0.727227	0.785528	0.695672
cell periphery	A0A6P3E902	RAS like proto-oncogene A OS=Ovis aries OX=9940 GN=RALA PE=4 SV=1	RALA	0.6382	3.53105e-07	Down	1255380	1202180	1162340	1199860	1152680	823507	792632	745922	723957	725591	1.28309	1.22871	1.18799	1.22634	1.17812	0.841683	0.810127	0.762386	0.739936	0.741606
cell periphery	W5NY29	Reticulon OS=Ovis aries OX=9940 PE=4 SV=1	--	0.536745	2.2438e-11	Down	4740250	4669660	4673680	4860510	4923470	2543300	2594770	2587650	2569520	2515570	1.29238	1.27314	1.27423	1.32517	1.34234	0.693406	0.707439	0.705497	0.700554	0.685845
cell periphery	A0A6P7DVB0	Tropomodulin-3 OS=Ovis aries OX=9940 GN=TMOD3 PE=4 SV=1	TMOD3	0.618021	5.29222e-10	Down	5762130	6038880	5912970	6014450	5858630	3754560	3740940	3606610	3545980	3637340	1.20364	1.26145	1.23515	1.25635	1.2238	0.784283	0.781438	0.753378	0.740714	0.759798
cell periphery	W5P583	Low molecular weight phosphotyrosine protein phosphatase OS=Ovis aries OX=9940 GN=ACP1 PE=3 SV=1	ACP1	0.641247	8.02734e-08	Down	7513240	7294790	8161580	7285430	7715100	4931790	5004070	4662370	4887620	4862390	1.20562	1.17057	1.30966	1.16907	1.23801	0.791386	0.802985	0.748153	0.784298	0.78025
cell periphery	W5NQU3	RAN guanine nucleotide release factor OS=Ovis aries OX=9940 GN=RANGRF PE=3 SV=1	RANGRF	0.619018	0.000528232	Down	706843	758980	710800	607362	783503			420779	491868	412356	1.1558	1.24105	1.16227	0.993133	1.28115			0.688041	0.804282	0.674268
cell periphery	W5Q5T7	V-type proton ATPase subunit C OS=Ovis aries OX=9940 GN=ATP6V1C1 PE=3 SV=1	ATP6V1C1	0.345225	4.59947e-05	Down	558633	318245	461434	423162	582722	129136	150657	203679	153557	172245	1.77149	1.00919	1.46326	1.34189	1.84788	0.409504	0.47775	0.645888	0.486946	0.546208
cell periphery	W5PUV9	Radixin OS=Ovis aries OX=9940 GN=RDX PE=4 SV=1	RDX	0.657828	4.12748e-08	Down	2268270	2354040	2320820	2231770	2149440	1540240	1513610	1475540	1499440	1420640	1.20821	1.2539	1.2362	1.18877	1.14491	0.82042	0.806235	0.785957	0.798687	0.756714
cell periphery	W5PVS4	Carbonic anhydrase OS=Ovis aries OX=9940 GN=CA13 PE=3 SV=1	CA13	0.602548	2.68107e-09	Down	2431990	2356000	2328870	2450300	2413720	1486950	1395920	1387310	1463850	1485020	1.26667	1.22709	1.21296	1.2762	1.25715	0.774456	0.727044	0.72256	0.762425	0.773451
cell periphery	W5PN42	Lymphatic vessel endothelial hyaluronan receptor 1 OS=Ovis aries OX=9940 GN=LYVE1 PE=4 SV=1	LYVE1	0.659541	5.06328e-07	Down	4029160	3838380	3903160	3949220	4124110	2745600	2555640	2583870	2787960	2414880	1.22348	1.16555	1.18522	1.19921	1.25231	0.833718	0.776036	0.784608	0.846581	0.733293
cell periphery	W5PGC1	Charged multivesicular body protein 4B OS=Ovis aries OX=9940 GN=CHMP4B PE=3 SV=1	CHMP4B	0.519796	1.81433e-09	Down	13997000	13247600	14808700	14290800	14896400	7294360	7344910	7433550	7536690	7420990	1.29277	1.22356	1.36774	1.31991	1.37584	0.673713	0.678382	0.686569	0.696095	0.685409
cell periphery	W5PPR6	Exocyst complex component OS=Ovis aries OX=9940 GN=EXOC6B PE=3 SV=1	EXOC6B	0.655292	5.49305e-05	Down	343229	412446	391292	404382	405114	259479	215352	266510	272173	268541	1.05983	1.27356	1.20824	1.24866	1.25092	0.801228	0.664971	0.822938	0.840425	0.82921
cell periphery	W5PSF3	Diazepam binding inhibitor, acyl-CoA binding protein OS=Ovis aries OX=9940 PE=4 SV=1	--	0.583178	3.42289e-06	Down	10178700	10395900	9045410	10812300	9217110	5476410	6313610	5618890	6178650	5366900	1.29494	1.32257	1.15076	1.37554	1.1726	0.69671	0.803219	0.714836	0.786049	0.682778
cell periphery	W5PY07	BCL10 immune signaling adaptor OS=Ovis aries OX=9940 GN=BCL10 PE=4 SV=1	BCL10	0.633607	0.00013751	Down	856826	756348	830343	699911	883505	487945	465369	477708	621240	499230	1.30248	1.14974	1.26222	1.06395	1.34303	0.741735	0.707417	0.726174	0.94436	0.75889
cell periphery	W5QGJ0	Calcineurin like EF-hand protein 1 OS=Ovis aries OX=9940 GN=CHP1 PE=4 SV=1	CHP1	0.60268	6.3278e-08	Down	6186730	6448920	6359770	6944110	6436310	4028080	3962870	3626400	3916950	3977960	1.19232	1.24285	1.22567	1.33829	1.24042	0.776301	0.763734	0.698889	0.754884	0.766642
cell periphery	W5P7L2	V-type proton ATPase subunit G OS=Ovis aries OX=9940 GN=ATP6V1G1 PE=3 SV=1	ATP6V1G1	0.311988	1.50365e-09	Down	9761040	9641170	8976550	10113400	8226800	2825270	2919460	2881520	2930090	3019410	1.59248	1.57292	1.46449	1.64996	1.34217	0.460932	0.476299	0.470109	0.478033	0.492605
cell periphery	W5P5N6	Sec1 family domain containing 1 OS=Ovis aries OX=9940 GN=SCFD1 PE=3 SV=1	SCFD1	0.655078	1.08763e-07	Down	814567	863220	856279	882708	815135	554092	578804	564562	519839	554934	1.16298	1.23244	1.22253	1.26027	1.16379	0.791092	0.826374	0.80604	0.742188	0.792294
cell periphery	W5P171	Rho GTPase activating protein 1 OS=Ovis aries OX=9940 GN=ARHGAP1 PE=4 SV=1	ARHGAP1	0.620189	1.39237e-10	Down	2543400	2593230	2573530	2535660	2576020	1609470	1534540	1593210	1576650	1638090	1.22433	1.24832	1.23883	1.2206	1.24003	0.77476	0.73869	0.766932	0.758961	0.788537
cell periphery	W5P5J0	Drebrin 1 OS=Ovis aries OX=9940 GN=DBN1 PE=4 SV=1	DBN1	0.611192	2.0098e-06	Down	1502130	1465970	1314770	1314660	1289500	848907	870431	769410	892366	828186	1.35372	1.32113	1.18487	1.18477	1.1621	0.765034	0.784431	0.693391	0.804199	0.74636
cell periphery	W5NX51	Apolipoprotein A1 OS=Ovis aries OX=9940 PE=3 SV=1	--	0.244423	7.3621e-15	Down	23122600	23000000	23962500	23101100	22982900	5629090	5601520	5633940	5766400	5763420	1.59948	1.591	1.65758	1.59799	1.58981	0.389385	0.387478	0.389721	0.398884	0.398677
cell periphery	W5PIL1	UBX domain protein 6 OS=Ovis aries OX=9940 GN=UBXN6 PE=4 SV=1	UBXN6	0.553105	7.38833e-06	Down	805143	759886	813970	660925	735077	443828	460665	384948	364773	433757	1.37327	1.29608	1.38832	1.12729	1.25376	0.757002	0.785719	0.656575	0.622164	0.739824
cell periphery	A0A6P7EW54	Sorting nexin OS=Ovis aries OX=9940 GN=SNX5 PE=3 SV=1	SNX5	0.595004	1.30989e-09	Down	2117260	2156260	2051780	2149600	2028570	1277830	1205500	1281110	1232750	1252420	1.2638	1.28708	1.22472	1.28311	1.21086	0.762743	0.719569	0.764701	0.735835	0.747576
cell periphery	W5QI04	Tropomyosin 1 OS=Ovis aries OX=9940 GN=TPM1 PE=3 SV=1	TPM1	0.304388	1.4553e-10	Down	61259800	63744200	63112700	56923400	57841600	19019300	18825400	19076000	17489200	17783700	1.55059	1.61347	1.59749	1.44082	1.46407	0.481409	0.476502	0.482845	0.44268	0.450134
cell periphery	W5QH60	Vesicle associated membrane protein 8 OS=Ovis aries OX=9940 GN=VAMP8 PE=3 SV=1	VAMP8	0.608162	7.2493e-07	Down	738493	877679	769855	865408	789238	484811	501401	475011	486484	509675	1.13648	1.35068	1.18475	1.3318	1.21458	0.746086	0.771617	0.731005	0.748661	0.78435
cell periphery	W5NQJ0	Protein S100 OS=Ovis aries OX=9940 GN=LOC101103771 PE=3 SV=1	LOC101103771	0.408848	4.11654e-12	Down	21856500	21278200	21919800	22486800	21234600	8738990	8877110	8791730	9211270	8853670	1.42621	1.38848	1.43034	1.46734	1.38563	0.570249	0.579262	0.57369	0.601067	0.577732
cell periphery	W5P9G5	Vacuolar-sorting protein SNF8 OS=Ovis aries OX=9940 GN=SNF8 PE=3 SV=1	SNF8	0.439182	4.87851e-07	Down	692545	756395	717587	737736	880160	333464	377539	325706	296480	328861	1.27155	1.38878	1.31753	1.35452	1.61602	0.612257	0.693181	0.598013	0.544352	0.603805
cell periphery	W5PLS7	Growth factor receptor bound protein 2 OS=Ovis aries OX=9940 GN=GRB2 PE=4 SV=1	GRB2	0.639116	5.54498e-09	Down	2852060	2947000	3000000	2888650	2969000	1837500	1856460	1961810	1907940	1803630	1.18717	1.22669	1.24875	1.2024	1.23584	0.764859	0.772751	0.816603	0.794179	0.75076
cell periphery	P68214	Fibrinogen alpha chain (Fragment) OS=Ovis aries OX=9940 GN=FGA PE=1 SV=1	FGA	1.80654	0.000650115	Up	397690	445085	502079	527007	683449	947964	809774	795926	1132240	930365	0.554536	0.620623	0.700095	0.734855	0.952997	1.32183	1.12914	1.10983	1.57879	1.29729
cell periphery	A2SW69	Annexin A2 OS=Ovis aries OX=9940 GN=ANXA2 PE=1 SV=1	ANXA2	0.337801	1.13467e-12	Down	116289000	117021000	120160000	113571000	116912000	40783900	40052600	39474000	38541600	38407800	1.48857	1.49794	1.53812	1.45378	1.49654	0.522059	0.512698	0.505291	0.493356	0.491643
cell periphery	W5Q2S8	Myosin light chain 9 OS=Ovis aries OX=9940 GN=MYL9 PE=4 SV=1	MYL9	0.575143	1.03469e-11	Down	56200800	55374300	56668400	56607700	55875200	33097700	31884700	31469900	32593400	32412200	1.27098	1.25229	1.28156	1.28018	1.26362	0.748505	0.721073	0.711692	0.7371	0.733002
cell periphery	W5QFI4	Amino acid transporter OS=Ovis aries OX=9940 PE=3 SV=1	--	1.98951	1.73394e-05	Up	421260	363365	473197	478224	495818	958263	919792	977572	743847	840835	0.631369	0.544598	0.70921	0.716744	0.743113	1.43621	1.37855	1.46515	1.11485	1.26021
cell periphery	W5PT98	ATP synthase subunit O, mitochondrial OS=Ovis aries OX=9940 GN=ATP5PO PE=3 SV=1	ATP5PO	0.612705	1.1867e-07	Down	10167700	10938100	10813200	10977000	9801880	6760530	6133410	6340340	6465430	6588550	1.1964	1.28705	1.27235	1.29162	1.15335	0.795486	0.721695	0.746044	0.760763	0.77525
cell periphery	W5Q9N9	Steroid receptor RNA activator 1 OS=Ovis aries OX=9940 GN=SRA1 PE=4 SV=1	SRA1	0.509145	0.000137391	Down	785950	797383	821231	857579	815832		301982	430868	457368	470805	1.23254	1.25047	1.28787	1.34487	1.2794		0.473574	0.675695	0.717253	0.738325
cell periphery	W5PT40	Prostaglandin I2 synthase OS=Ovis aries OX=9940 GN=PTGIS PE=3 SV=1	PTGIS	0.467687	1.29497e-07	Down	2749870	2657740	2963890	2597190	2691010	1287850	1375260	1371650	1121710	1231990	1.37163	1.32568	1.47839	1.29548	1.34227	0.642378	0.685978	0.684178	0.559508	0.614515
cell periphery	W5PBK6	ATP binding cassette subfamily B member 9 OS=Ovis aries OX=9940 GN=ABCB9 PE=4 SV=1	ABCB9	1.93273	4.36604e-08	Up	9213620	8586810	8662200	8027040	8318420	16680100	17266900	16558200	15092200	17139100	0.733892	0.683965	0.68997	0.639378	0.662587	1.32862	1.37536	1.31891	1.20214	1.36518
cell periphery	W5PEC3	Annexin OS=Ovis aries OX=9940 GN=ANXA6 PE=3 SV=1	ANXA6	0.428048	6.10073e-08	Down	13177600	13416000	13533100	12734600	12643700	5674480	5543820	5633180	5611540	5576240	1.4087	1.43419	1.44671	1.36134	1.35163	0.606609	0.592641	0.602194	0.599881	0.596107
cell periphery	W5PDR6	Exocyst complex component 7 OS=Ovis aries OX=9940 GN=EXOC7 PE=3 SV=1	EXOC7	0.593629	1.49444e-06	Down	952933	994078	980275	951222	1017060	510819	556558	591060	600171	647545	1.22144	1.27418	1.25649	1.21925	1.30364	0.654752	0.713378	0.757602	0.76928	0.830003
cell periphery	W5PGT6	Complement component C6 OS=Ovis aries OX=9940 GN=C6 PE=3 SV=1	C6	1.5416	7.59694e-06	Up	459133	544556	494699	541709	533358	770845	848248	723790	811233	813134	0.701963	0.832565	0.756339	0.828212	0.815444	1.17854	1.29688	1.10659	1.24028	1.24319
cell periphery	W5Q220	PDZ domain containing 11 OS=Ovis aries OX=9940 GN=PDZD11 PE=4 SV=1	PDZD11	0.5521	2.37951e-07	Down	1764600	1926310	1765150	2092330	1966160	1029820	1092120	1003000	1033310	1094730	1.19492	1.30442	1.19529	1.41684	1.33141	0.697354	0.739541	0.679193	0.699718	0.741309
cell periphery	W5QIU9	Protein S100-A10 OS=Ovis aries OX=9940 GN=LOC101120208 PE=4 SV=1	LOC101120208	0.367616	9.27194e-10	Down	56104000	54494300	47910700	50652300	51858500	19830600	18973200	18779700	19818300	18553300	1.57165	1.52656	1.34213	1.41893	1.45272	0.555518	0.5315	0.526079	0.555173	0.519737
cell periphery	W5QDE3	Glutathione S-transferase OS=Ovis aries OX=9940 GN=LOC101108705 PE=3 SV=1	LOC101108705	0.584305	0.000105937	Down	5540740	6594940	5565340	6262450	6093360	3677880	3765180	3502510	3948180	2668600	1.16355	1.38493	1.16872	1.31511	1.2796	0.772353	0.790686	0.735525	0.829115	0.560404
cell periphery	W5PUH4	Glutathione S-transferase OS=Ovis aries OX=9940 PE=3 SV=1	--	0.465037	9.29044e-10	Down	157370000	158397000	149553000	143947000	155977000	74802700	71208900	68339000	71831100	69684700	1.4037	1.41286	1.33397	1.28397	1.39127	0.66722	0.635164	0.609565	0.640714	0.621569
cell periphery	W5PB89	B-cell receptor-associated protein OS=Ovis aries OX=9940 GN=BCAP31 PE=3 SV=1	BCAP31	0.395001	3.18197e-11	Down	12251900	11462600	11555900	12054600	11452900	4700970	4594660	4695160	4781590	4444970	1.49422	1.39796	1.40934	1.47016	1.39678	0.573322	0.560357	0.572614	0.583155	0.542101
cell periphery	A0A6P3TJ17	Protein S100 OS=Ovis aries OX=9940 GN=S100A16 PE=3 SV=1	S100A16	0.329511	2.90357e-05	Down	1257140	1161500	1392200	1631230	1487820	436076	458718	461655	471879	455148	1.36447	1.26067	1.51107	1.7705	1.61485	0.473308	0.497883	0.501071	0.512168	0.494008
cell periphery	W5P4R1	Moesin OS=Ovis aries OX=9940 GN=MSN PE=4 SV=1	MSN	0.600695	3.42737e-11	Down	46251800	46539100	47296300	47425700	48475100	28862200	28072600	28595300	27834100	28392600	1.22442	1.23202	1.25207	1.2555	1.28328	0.764066	0.743163	0.757	0.736849	0.751634
cell periphery	W5PFR9	Peroxisomal biogenesis factor 19 OS=Ovis aries OX=9940 GN=PEX19 PE=3 SV=1	PEX19	0.501932	5.31709e-09	Down	877039	869824	829209	915877	855154	456620	412917	437097	418658	456658	1.34329	1.33224	1.27003	1.40277	1.30977	0.699366	0.63243	0.669465	0.641223	0.699425
cell periphery	W5QBF8	Caveolae associated protein 3 OS=Ovis aries OX=9940 PE=3 SV=1	--	0.388693	1.3993e-08	Down	4611380	4789050	5099840	4845970	5097530	2050290	1721890	1748130	1995790	1985020	1.35849	1.41083	1.50239	1.4276	1.50171	0.604005	0.50726	0.514991	0.58795	0.584777
cell periphery	W5PC20	VPS37B subunit of ESCRT-I OS=Ovis aries OX=9940 GN=VPS37B PE=3 SV=1	VPS37B	0.662869	0.00455968	Down	210838	309056	244151	245044	210381	183639	177399	181248	123293	142770	1.03973	1.52408	1.20401	1.20841	1.03747	0.905599	0.874827	0.893808	0.608008	0.704057
cell periphery	W5PEC2	BICD cargo adaptor 2 OS=Ovis aries OX=9940 GN=BICD2 PE=3 SV=1	BICD2	0.623905	1.98572e-05	Down	645260	697309	598325	611051	666474	360022	392934	385394	396625	473014	1.23461	1.3342	1.14481	1.16916	1.2752	0.688852	0.751824	0.737397	0.758886	0.905046
cell periphery	W5NU00	Alpha-2-macroglobulin domain-containing protein OS=Ovis aries OX=9940 PE=4 SV=1	--	0.446469	6.03366e-09	Down	1340560	1374660	1241710	1275150	1278530	533426	580749	588034	626889	577687	1.42349	1.4597	1.31853	1.35404	1.35763	0.566426	0.616677	0.624413	0.665671	0.613425
cell periphery	W5Q5N9	Keratin 8 OS=Ovis aries OX=9940 GN=KRT8 PE=3 SV=1	KRT8	0.485274	0.000158102	Down	1357290	1041730	1194440	1433250	1352030	564481		613637	679143		1.3184	1.01188	1.16021	1.39218	1.31329	0.548306		0.596053	0.659682
cell periphery	W5PM41	Gasdermin E OS=Ovis aries OX=9940 GN=GSDME PE=3 SV=1	GSDME	1.56662	1.70688e-10	Up	4109980	4283990	4235530	4145730	4187820	6474680	6551410	6654110	6429680	6731280	0.763877	0.796218	0.787212	0.770521	0.778344	1.20338	1.21764	1.23673	1.19501	1.25107
cell periphery	W5PU75	G protein subunit alpha 11 OS=Ovis aries OX=9940 GN=GNA11 PE=3 SV=1	GNA11	0.665379	2.54291e-05	Down	1043410	1207640	1167020	1058990	1070820	720007	850350	719139	683002	718945	1.12931	1.30707	1.2631	1.14618	1.15898	0.779285	0.92036	0.778346	0.739234	0.778136
cell periphery	W5NXN2	FERM domain-containing protein OS=Ovis aries OX=9940 PE=4 SV=1	--	0.621189	6.56537e-11	Down	20821000	21059500	21120800	21088900	20287100	12938600	12876300	12949500	13326700	12746900	1.23044	1.24454	1.24816	1.24628	1.19889	0.764624	0.760942	0.765268	0.787559	0.753295
cell periphery	W5P3X6	UBA domain containing 1 OS=Ovis aries OX=9940 GN=UBAC1 PE=4 SV=1	UBAC1	0.657355	0.000239032	Down	937647	1149540	994369	1124230	1228460	650868	647269	717543	826863	729688	1.04108	1.27635	1.10406	1.24825	1.36397	0.722667	0.718671	0.796697	0.918076	0.810181
cell periphery	W5PP24	Wnt ligand secretion mediator OS=Ovis aries OX=9940 GN=WLS PE=3 SV=1	WLS	1.60247	2.37262e-08	Up	878691	849769	930249	914901	918422	1393900	1394820	1455440	1502960	1451230	0.751636	0.726896	0.795739	0.78261	0.785622	1.19235	1.19313	1.24499	1.28564	1.24139
cell periphery	W5PCB1	DnaJ heat shock protein family (Hsp40) member C9 OS=Ovis aries OX=9940 GN=DNAJC9 PE=4 SV=1	DNAJC9	0.665079	1.46505e-06	Down	1582850	1399970	1364120	1539130	1531980	1006050	990131	1000540	934390	1002480	1.28149	1.13343	1.1044	1.24609	1.2403	0.814507	0.801619	0.810046	0.756491	0.811617
cell periphery	W5NRG7	Inter-alpha-trypsin inhibitor heavy chain 4 OS=Ovis aries OX=9940 GN=ITIH4 PE=3 SV=1	ITIH4	2.16823	2.67265e-10	Up	970899	892105	986335	921751	922680	2065860	2026960	1987640	2087820	2008910	0.652883	0.599897	0.663262	0.619833	0.620458	1.38919	1.36303	1.33659	1.40396	1.35089
cell periphery	W5QF76	CB1 cannabinoid receptor-interacting protein 1 OS=Ovis aries OX=9940 GN=CNRIP1 PE=3 SV=1	CNRIP1	0.654291	5.79574e-05	Down	2587000	2232460	2122420	2613050	2516180	1628830	1698220	1378930	1616170	1575870	1.2955	1.11796	1.06285	1.30854	1.26003	0.815674	0.850423	0.690531	0.809334	0.789153
cell periphery	W5PQ76	Sorcin OS=Ovis aries OX=9940 GN=SRI PE=4 SV=1	SRI	0.536702	6.50748e-10	Down	10762500	10949200	11074100	10627900	10444900	5790250	6112190	5731260	5688820	5583480	1.30037	1.32293	1.33802	1.28411	1.262	0.699605	0.738503	0.692477	0.687349	0.674622
cell periphery	W5P0Z4	Sodium/hydrogen exchanger OS=Ovis aries OX=9940 GN=SLC9A1 PE=3 SV=1	SLC9A1	2.41017	0.0050095	Up	39018.4	51660.4		35151.5	15884.1	103072	75090.9	86677.9	68983.7	93120.2	0.617533	0.817614		0.556332	0.251393	1.63129	1.18844	1.37183	1.09178	1.47379
cell periphery	W5Q7J0	Apolipoprotein B OS=Ovis aries OX=9940 GN=APOB PE=4 SV=1	APOB	2.28543	1.07289e-10	Up	1009740	928366	953129	1028090	985763	2251400	2202200	2279080	2222410	2255130	0.626572	0.576077	0.591443	0.637959	0.611694	1.39706	1.36653	1.41423	1.37907	1.39937
cell periphery	W5PY17	Syntaxin 7 OS=Ovis aries OX=9940 GN=STX7 PE=3 SV=1	STX7	0.486545	2.05572e-07	Down	1882600	2166080	2028910	2133740	2149570	925111	1007600	1145120	965319	997891	1.22231	1.40637	1.31731	1.38537	1.39565	0.600646	0.654203	0.743491	0.626752	0.6479
cell periphery	W5PVH8	ATPase H+ transporting V1 subunit E1 OS=Ovis aries OX=9940 GN=ATP6V1E1 PE=3 SV=1	ATP6V1E1	0.53322	3.27525e-10	Down	6896500	6865800	6685070	6923110	7036910	3686340	3829260	3606910	3503450	3720750	1.30729	1.30147	1.26721	1.31234	1.33391	0.698778	0.72587	0.683721	0.66411	0.705301
cellular component organization or biogenesis	W5PLJ8	ADP ribosylation factor like GTPase 6 interacting protein 1 OS=Ovis aries OX=9940 GN=ARL6IP1 PE=4 SV=1	ARL6IP1	0.519283	6.6494e-08	Down	1681840	1816870	1778660	1829070	1640860	987454	842197	871544	909591	931536	1.26553	1.36713	1.33838	1.37631	1.23469	0.743026	0.633725	0.655808	0.684437	0.70095
cellular component organization or biogenesis	W5QB24	Acidic nuclear phosphoprotein 32 family member A OS=Ovis aries OX=9940 GN=ANP32A PE=3 SV=1	ANP32A	0.457176	1.48988e-09	Down	10105900	10380400	10910400	9997700	10754400	4802360	4974110	4588250	4951780	4524670	1.3299	1.36602	1.43577	1.31566	1.41524	0.631973	0.654575	0.603797	0.651636	0.59543
cellular component organization or biogenesis	W5PK25	BCL2 antagonist/killer 1 OS=Ovis aries OX=9940 GN=BAK1 PE=3 SV=1	BAK1	0.36776	1.74401e-08	Down	1586090	1663260	1708540	1415260	1605550	525022	570981	605538	605793	626910	1.4534	1.52412	1.56561	1.29686	1.47123	0.4811	0.523214	0.554881	0.555114	0.574465
cellular component organization or biogenesis	O78747	NADH-ubiquinone oxidoreductase chain 1 OS=Ovis aries OX=9940 GN=MT-ND1 PE=1 SV=1	MT-ND1	1.58686	3.97215e-08	Up	848974	777159	811603	851689	799722	1237550	1345490	1274000	1325760	1306090	0.802582	0.734691	0.767253	0.805148	0.756021	1.16992	1.27197	1.20438	1.25331	1.23472
cellular component organization or biogenesis	W5QGX9	Vesicle-trafficking protein SEC22b OS=Ovis aries OX=9940 GN=SEC22B PE=3 SV=1	SEC22B	0.646339	7.74956e-06	Down	2359120	2537960	2521690	2770090	2334230	1658460	1664600	1434920	1696690	1639490	1.14425	1.23099	1.2231	1.34358	1.13217	0.804404	0.807382	0.69598	0.822947	0.795203
cellular component organization or biogenesis	A0A8V6WE19	NADH dehydrogenase [ubiquinone] 1 alpha subcomplex subunit 2 OS=Ovis aries OX=9940 GN=NDUFA2 PE=3 SV=1	NDUFA2	0.520854	8.3508e-11	Down	4510730	4584300	4639730	4703020	4808910	2506860	2370040	2414340	2440010	2376890	1.27585	1.29665	1.31233	1.33023	1.36018	0.709057	0.670358	0.682888	0.690149	0.672296
cellular component organization or biogenesis	W5Q5A6	Fibrinogen gamma chain OS=Ovis aries OX=9940 GN=FGG PE=4 SV=1	FGG	1.70653	4.88457e-09	Up	8258320	7971550	7836080	7960870	7791230	12871200	14230000	14001100	13393800	13454600	0.7663	0.73969	0.72712	0.738699	0.722958	1.19434	1.32042	1.29918	1.24283	1.24847
cellular component organization or biogenesis	W5PWE9	Albumin OS=Ovis aries OX=9940 GN=ALB PE=4 SV=1	ALB	0.22979	9.43983e-11	Down	177433000	193188000	170931000	206869000	188899000	43175400	42656600	43203900	44151000	42199400	1.53927	1.67595	1.48287	1.79464	1.63874	0.374557	0.370056	0.374804	0.38302	0.36609
cellular component organization or biogenesis	W5PHI8	Dermatopontin OS=Ovis aries OX=9940 GN=DPT PE=3 SV=1	DPT	0.626408	4.36128e-07	Down	92135500	96860300	85541300	93415300	82366400	54907900	56481400	55480000	58312500	56901600	1.25799	1.3225	1.16796	1.27546	1.12461	0.749696	0.77118	0.757507	0.796181	0.776917
cellular component organization or biogenesis	W5PDR6	Exocyst complex component 7 OS=Ovis aries OX=9940 GN=EXOC7 PE=3 SV=1	EXOC7	0.593629	1.49444e-06	Down	952933	994078	980275	951222	1017060	510819	556558	591060	600171	647545	1.22144	1.27418	1.25649	1.21925	1.30364	0.654752	0.713378	0.757602	0.76928	0.830003
cellular component organization or biogenesis	A0A8V6WHY3	ATP synthase subunit b OS=Ovis aries OX=9940 GN=ATP5PB PE=3 SV=1	ATP5PB	0.57797	5.33632e-10	Down	11292400	11579200	11115500	11111500	10968300	6517130	6197980	6582490	6423170	6684190	1.27638	1.3088	1.25639	1.25594	1.23975	0.736633	0.700559	0.744021	0.726013	0.755516
cellular component organization or biogenesis	W5PPL5	GrpE protein homolog OS=Ovis aries OX=9940 GN=GRPEL1 PE=3 SV=1	GRPEL1	0.553225	2.77106e-11	Down	9451790	9748770	9352960	9450190	9297770	5273100	5347180	5227970	5076330	5243790	1.28649	1.32691	1.27303	1.28627	1.26552	0.717723	0.727806	0.71158	0.690941	0.713734
cellular component organization or biogenesis	W5Q519	Eukaryotic translation initiation factor 3 subunit M OS=Ovis aries OX=9940 GN=EIF3M PE=3 SV=1	EIF3M	0.564932	3.49515e-07	Down	1866130	2113300	1864000	2103120	1820280	1044110	1078030	1105000	1169740	1120710	1.22094	1.38265	1.21954	1.37599	1.19094	0.68312	0.705313	0.722958	0.765315	0.733237
cellular component organization or biogenesis	A0A6P3EDI7	Eukaryotic translation initiation factor 1 OS=Ovis aries OX=9940 GN=LOC114108775 PE=3 SV=1	LOC114108775	0.563104	5.08977e-07	Down	4969880	5305310	5113070	5432780	5168820	2981840	2737280	2917710	2688960	3309210	1.22336	1.30593	1.25861	1.3373	1.27233	0.733994	0.673794	0.718208	0.6619	0.814578
cellular component organization or biogenesis	W5Q3Y5	DDB1- and CUL4-associated factor 13 OS=Ovis aries OX=9940 GN=DCAF13 PE=3 SV=1	DCAF13	0.601001	0.00318549	Down	628430	474262	610878	632548	482382	269204	306826		439756	344160	1.35035	1.01908	1.31264	1.3592	1.03653	0.578457	0.659298		0.944934	0.73952
cellular component organization or biogenesis	W5QAS3	Cleavage and polyadenylation specificity factor subunit 5 OS=Ovis aries OX=9940 GN=NUDT21 PE=3 SV=1	NUDT21	0.657884	1.38432e-07	Down	2980430	2994700	3202930	3058770	2943930	2080230	1892450	2053870	2044390	1916240	1.18422	1.18989	1.27262	1.21534	1.16971	0.82654	0.751929	0.816066	0.812299	0.761381
cellular component organization or biogenesis	W5Q2P3	Mitochondrial proton/calcium exchanger protein OS=Ovis aries OX=9940 PE=3 SV=1	--	0.52477	1.11548e-12	Down	4488240	4389610	4492010	4492960	4351230	2310350	2372790	2303670	2340110	2330350	1.32509	1.29597	1.3262	1.32648	1.28464	0.682096	0.700531	0.680124	0.690882	0.688001
cellular component organization or biogenesis	W5PWY1	BAG cochaperone 5 OS=Ovis aries OX=9940 GN=BAG5 PE=4 SV=1	BAG5	0.457429	7.83842e-05	Down	463003	474099	495275	415330	515734				205868	226575	1.15921	1.18699	1.24001	1.03985	1.29123				0.515428	0.567271
cellular component organization or biogenesis	W5Q5H8	Fibrinogen alpha chain OS=Ovis aries OX=9940 GN=FGA PE=4 SV=1	FGA	1.99234	8.94849e-11	Up	11821900	11695100	11750900	11496600	10886100	23267400	22679100	22692400	23020300	23200600	0.685286	0.677936	0.681171	0.666429	0.63104	1.34875	1.31465	1.31542	1.33443	1.34488
cellular component organization or biogenesis	W5NZ31	AT-hook containing transcription factor 1 OS=Ovis aries OX=9940 GN=AHCTF1 PE=4 SV=1	AHCTF1	1.63402	0.00493556	Up	256135	240427	234232	175450	124629	316283	327089	332181	356004	352909	0.943289	0.88544	0.862625	0.646144	0.458981	1.1648	1.2046	1.22335	1.31108	1.29969
cellular component organization or biogenesis	W5PN69	Dihydrodiol dehydrogenase 3 OS=Ovis aries OX=9940 GN=LOC101109111 PE=3 SV=1	LOC101109111	0.545698	2.51509e-07	Down	1280680	1141290	1173320	1277120	1072490	687201	651999	626264	653158	625501	1.39371	1.24201	1.27687	1.38983	1.16714	0.74785	0.709541	0.681535	0.710802	0.680705
cellular component organization or biogenesis	W5NYJ3	Transcription factor A, mitochondrial OS=Ovis aries OX=9940 GN=TFAM PE=4 SV=1	TFAM	0.471044	9.25578e-09	Down	1403330	1363830	1449530	1319560	1323710	694633	611787	621781	678088	625052	1.39063	1.35149	1.43642	1.30762	1.31173	0.688348	0.606252	0.616155	0.671953	0.619397
cellular component organization or biogenesis	W5PKY9	Myosin regulatory light chain MRCL3 OS=Ovis aries OX=9940 GN=MRCL3 PE=4 SV=1	MRCL3	0.48792	1.27569e-08	Down	42159700	40523700	41823300	43859800	39938200	19453700	21848700	18948900	20186300	21198400	1.36025	1.30747	1.3494	1.4151	1.28858	0.627659	0.704932	0.611372	0.651296	0.68395
cellular component organization or biogenesis	W5QJ28	Spectrin repeat containing nuclear envelope protein 2 OS=Ovis aries OX=9940 PE=4 SV=1	--	1.59553	0.0208442	Up	31866.9	37445.9	41500.6	29134.9	29172.6	78007.4	40166	61576.7	37276.2	52811.1	0.725966	0.853063	0.945434	0.663728	0.664587	1.7771	0.91503	1.40279	0.849197	1.2031
cellular component organization or biogenesis	W5PUV9	Radixin OS=Ovis aries OX=9940 GN=RDX PE=4 SV=1	RDX	0.657828	4.12748e-08	Down	2268270	2354040	2320820	2231770	2149440	1540240	1513610	1475540	1499440	1420640	1.20821	1.2539	1.2362	1.18877	1.14491	0.82042	0.806235	0.785957	0.798687	0.756714
cellular component organization or biogenesis	W5PHI9	Prefoldin subunit 6 OS=Ovis aries OX=9940 GN=PFDN6 PE=3 SV=1	PFDN6	0.271436	2.57641e-07	Down	3108900	3106110	3027210	2847640	3613410	1017810	676634	916114	754350	897530	1.55712	1.55572	1.5162	1.42627	1.80981	0.509779	0.338898	0.458844	0.377823	0.449536
cellular component organization or biogenesis	W5PF18	ATP synthase subunit e, mitochondrial OS=Ovis aries OX=9940 GN=LOC101102454 PE=1 SV=1	LOC101102454	0.342409	4.02598e-12	Down	10828100	11005600	10536000	10641600	10453700	3769230	3541690	3795670	3623030	3577260	1.50868	1.53341	1.46798	1.4827	1.45652	0.525168	0.493465	0.528852	0.504798	0.498421
cellular component organization or biogenesis	W5PVR4	40S ribosomal protein S17 OS=Ovis aries OX=9940 GN=RPS17 PE=3 SV=1	RPS17	0.622332	1.67117e-09	Down	11934700	12018000	12334500	11290000	11685200	7442570	7497180	7293890	7292290	7354950	1.24135	1.25001	1.28293	1.17429	1.21539	0.774112	0.779792	0.758648	0.758482	0.764999
cellular component organization or biogenesis	A0A6P7DVB0	Tropomodulin-3 OS=Ovis aries OX=9940 GN=TMOD3 PE=4 SV=1	TMOD3	0.618021	5.29222e-10	Down	5762130	6038880	5912970	6014450	5858630	3754560	3740940	3606610	3545980	3637340	1.20364	1.26145	1.23515	1.25635	1.2238	0.784283	0.781438	0.753378	0.740714	0.759798
cellular component organization or biogenesis	W5QCC6	WD repeat domain 36 OS=Ovis aries OX=9940 GN=WDR36 PE=4 SV=1	WDR36	1.7187	0.000524048	Up	151838	202111			151165	289863	284562	306513	307095	258863	0.622284	0.82832			0.619526	1.18796	1.16623	1.25619	1.25858	1.06091
cellular component organization or biogenesis	W5NT44	Uncharacterized LOC101122778 OS=Ovis aries OX=9940 GN=LOC101122778 PE=3 SV=1	LOC101122778	0.541372	7.27105e-05	Down	1491800	2215430	1547150	1684220	1955260	908292	1054420	943889	1020040	888244	1.08821	1.61607	1.12859	1.22857	1.42629	0.662564	0.769159	0.688531	0.74408	0.64794
cellular component organization or biogenesis	W5QAB7	RAN binding protein 1 OS=Ovis aries OX=9940 GN=RANBP1 PE=4 SV=1	RANBP1	0.487669	3.74515e-08	Down	9924440	10823600	10953800	11463500	11102200	5464340	4977210	5114400	5754380	5154250	1.22931	1.34068	1.35681	1.41994	1.37519	0.676848	0.616509	0.633503	0.712775	0.638439
cellular component organization or biogenesis	W5QA09	Mitochondrial ribosomal protein L12 OS=Ovis aries OX=9940 PE=3 SV=1	--	0.324692	7.958e-14	Down	11473300	11502800	11782700	11593100	11906200	3804340	3707160	3802230	3725320	3876880	1.48668	1.4905	1.52677	1.5022	1.54277	0.492956	0.480364	0.492683	0.482717	0.502356
cellular component organization or biogenesis	W5PB27	NADH dehydrogenase [ubiquinone] iron-sulfur protein 3, mitochondrial OS=Ovis aries OX=9940 GN=NDUFS3 PE=1 SV=1	NDUFS3	0.658593	2.4637e-07	Down	7593810	7469930	8061050	7448650	7966070	5183280	4745940	5374520	5062170	5015950	1.18799	1.16861	1.26109	1.16528	1.24623	0.810884	0.742465	0.840802	0.791937	0.784706
cellular component organization or biogenesis	W5PQA8	Peroxiredoxin-6 OS=Ovis aries OX=9940 GN=PRDX6 PE=3 SV=1	PRDX6	0.663671	1.9151e-08	Down	2030750000	2064010000	2083640000	2118290000	2066380000	1347810000	1346220000	1318900000	1441910000	1422830000	1.17788	1.19717	1.20856	1.22865	1.19854	0.781759	0.780837	0.76499	0.836339	0.825272
cellular component organization or biogenesis	P02075	Hemoglobin subunit beta OS=Ovis aries OX=9940 GN=HBB PE=1 SV=2	HBB	0.429537	1.86788e-12	Down	58051200	59710100	59304600	58414700	60672000	25353800	24797400	26014400	25132000	25910800	1.3712	1.41038	1.4008	1.37978	1.4331	0.59887	0.585727	0.614473	0.59363	0.612026
cellular component organization or biogenesis	W5NWM2	Apolipoprotein A4 OS=Ovis aries OX=9940 PE=3 SV=1	--	0.39372	2.66586e-11	Down	89570400	87635900	91594900	90137000	91325500	36433900	35394500	36991500	34800100	33658000	1.42732	1.3965	1.45958	1.43635	1.45529	0.580581	0.564018	0.589467	0.554546	0.536347
cellular component organization or biogenesis	A0A6P7DK24	Ribosomal protein L7 OS=Ovis aries OX=9940 GN=LOC114110840 PE=3 SV=1	LOC114110840	1.51646	5.05218e-10	Up	11625400	11215100	11511600	11427600	11278300	17688300	17039400	16876500	17187800	17734400	0.809656	0.781081	0.801731	0.79588	0.785482	1.23191	1.18672	1.17537	1.19705	1.23512
cellular component organization or biogenesis	W5PMI4	39S ribosomal protein L46, mitochondrial OS=Ovis aries OX=9940 GN=MRPL46 PE=3 SV=1	MRPL46	0.298031	9.45752e-08	Down	2285950	2195230	2288490	2354270	2355660	529697	720757	726700	778004	666120	1.5341	1.47322	1.53581	1.57995	1.58089	0.35548	0.483701	0.487689	0.52212	0.447034
cellular component organization or biogenesis	W5PZM2	Ubiquitin conjugating enzyme E2 I OS=Ovis aries OX=9940 GN=UBE2I PE=3 SV=1	UBE2I	0.581053	1.41404e-07	Down	9863820	9998590	10977200	10067300	9330120	5934110	5875200	5724020	5514840	6142230	1.24187	1.25883	1.38204	1.26748	1.17467	0.747111	0.739694	0.72066	0.694324	0.773313
cellular component organization or biogenesis	W5QHH7	Distal membrane arm assembly complex 2 like OS=Ovis aries OX=9940 GN=DMAC2L PE=4 SV=1	DMAC2L	0.460708	7.45551e-08	Down	2830970	2998960	3059890	2806020	2956550	1317270	1267500	1235100	1398550	1532050	1.32271	1.4012	1.42966	1.31105	1.38138	0.615464	0.592211	0.577072	0.653441	0.715816
cellular component organization or biogenesis	W5NT61	Programmed cell death 10 OS=Ovis aries OX=9940 GN=PDCD10 PE=3 SV=1	PDCD10	0.575272	1.11445e-08	Down	2914680	2916590	2935280	2863290	2803750	1606830	1564550	1711070	1650690	1770100	1.28192	1.28276	1.29098	1.25932	1.23313	0.706708	0.688113	0.752554	0.725998	0.778517
cellular component organization or biogenesis	W5QH60	Vesicle associated membrane protein 8 OS=Ovis aries OX=9940 GN=VAMP8 PE=3 SV=1	VAMP8	0.608162	7.2493e-07	Down	738493	877679	769855	865408	789238	484811	501401	475011	486484	509675	1.13648	1.35068	1.18475	1.3318	1.21458	0.746086	0.771617	0.731005	0.748661	0.78435
cellular component organization or biogenesis	P68214	Fibrinogen alpha chain (Fragment) OS=Ovis aries OX=9940 GN=FGA PE=1 SV=1	FGA	1.80654	0.000650115	Up	397690	445085	502079	527007	683449	947964	809774	795926	1132240	930365	0.554536	0.620623	0.700095	0.734855	0.952997	1.32183	1.12914	1.10983	1.57879	1.29729
cellular component organization or biogenesis	W5QGH9	WD repeat domain 3 OS=Ovis aries OX=9940 GN=WDR3 PE=4 SV=1	WDR3	1.76107	0.000377558	Up	140198	106525	109204	120242	149910	218708	239412	168866	224016	251568	0.811026	0.616233	0.63173	0.695584	0.867209	1.2652	1.38497	0.976867	1.2959	1.45529
cellular component organization or biogenesis	W5P2X2	GTPase Era, mitochondrial OS=Ovis aries OX=9940 GN=ERAL1 PE=3 SV=1	ERAL1	1.51845	0.00300522	Up	360155	219456	355553	335670	315496	523477	479812	504098	402912	498469	0.901492	0.549313	0.889973	0.840205	0.789708	1.3103	1.201	1.26179	1.00852	1.2477
cellular component organization or biogenesis	W5QAQ9	Ribonucloprotein OS=Ovis aries OX=9940 GN=SNU13 PE=3 SV=1	SNU13	0.66448	3.95302e-06	Down	9903680	10182100	11423200	10775500	11922600	7381330	7277230	7202140	6869750	7289090	1.09765	1.1285	1.26606	1.19427	1.32141	0.818088	0.80655	0.798228	0.761388	0.807865
cellular component organization or biogenesis	W5NYK9	Calumenin OS=Ovis aries OX=9940 GN=CALU PE=4 SV=1	CALU	0.474473	4.68998e-12	Down	25046600	25206500	24813000	24545000	23799900	11491200	11584000	11852200	11848700	11779100	1.37644	1.38523	1.3636	1.34888	1.30793	0.631502	0.636602	0.651341	0.651148	0.647324
cellular component organization or biogenesis	A0A6P7EG41	Mitochondrial translational initiation factor 3 OS=Ovis aries OX=9940 GN=MTIF3 PE=3 SV=1	MTIF3	0.65163	1.17416e-05	Down	2913920	2706990	2927220	2897380	2526540	1747860	1916480	1686390	1730870	2023010	1.26271	1.17304	1.26848	1.25555	1.09485	0.757415	0.830484	0.730777	0.750052	0.876648
cellular component organization or biogenesis	W5NVV1	Ras-related protein Rab OS=Ovis aries OX=9940 PE=3 SV=1	--	0.653076	7.11571e-05	Down	542989	489211	548118	421720	512808	345415	294090	349437	330680	322763	1.30613	1.17677	1.31847	1.01443	1.23353	0.830878	0.707418	0.840552	0.795433	0.776389
cellular component organization or biogenesis	W5PY17	Syntaxin 7 OS=Ovis aries OX=9940 GN=STX7 PE=3 SV=1	STX7	0.486545	2.05572e-07	Down	1882600	2166080	2028910	2133740	2149570	925111	1007600	1145120	965319	997891	1.22231	1.40637	1.31731	1.38537	1.39565	0.600646	0.654203	0.743491	0.626752	0.6479
cellular component organization or biogenesis	W5NVB9	Actin-related protein 2/3 complex subunit 5 OS=Ovis aries OX=9940 GN=ARPC5 PE=3 SV=1	ARPC5	0.656166	5.14461e-07	Down	19662400	20951000	18751000	18019000	20371400	13150400	12906300	13024700	12569800	12492200	1.21449	1.29408	1.1582	1.11298	1.25828	0.812264	0.797186	0.804499	0.776401	0.771608
cellular component organization or biogenesis	A0A6P3EA09	Charged multivesicular body protein 2A OS=Ovis aries OX=9940 GN=CHMP2A PE=3 SV=1	CHMP2A	0.377062	1.01307e-09	Down	4341360	4187200	4212960	4153080	4121760	1680910	1533420	1712270	1477700	1520170	1.50008	1.44681	1.45571	1.43502	1.4242	0.580809	0.529847	0.591645	0.510594	0.525268
cellular component organization or biogenesis	W5NZ76	TIMP metallopeptidase inhibitor 2 OS=Ovis aries OX=9940 GN=TIMP2 PE=3 SV=1	TIMP2	0.579922	5.09022e-08	Down	1960790	1995120	1989460	2161250	2024770	1195780	1163180	1085560	1242460	1188440	1.22497	1.24642	1.24288	1.35021	1.26494	0.747045	0.726678	0.678186	0.776207	0.742459
cellular component organization or biogenesis	W5P547	Mitochondrial ribosomal protein L11 OS=Ovis aries OX=9940 GN=MRPL11 PE=3 SV=1	MRPL11	0.508253	1.2515e-06	Down	1216470	1167600	1122620	1090480	1258690	688671	515918	581605	597999	592067	1.37733	1.32199	1.27107	1.23468	1.42513	0.779735	0.584138	0.658511	0.677073	0.670357
cellular component organization or biogenesis	W5NVR8	Collagen type V alpha 1 chain OS=Ovis aries OX=9940 GN=COL5A1 PE=4 SV=1	COL5A1	0.643919	3.79207e-09	Down	19612000	18349500	18619400	18964800	18557600	12467600	11633400	12244400	12157800	12091700	1.26776	1.18615	1.2036	1.22592	1.1996	0.805931	0.752006	0.791502	0.785904	0.781632
cellular component organization or biogenesis	W5PEC3	Annexin OS=Ovis aries OX=9940 GN=ANXA6 PE=3 SV=1	ANXA6	0.428048	6.10073e-08	Down	13177600	13416000	13533100	12734600	12643700	5674480	5543820	5633180	5611540	5576240	1.4087	1.43419	1.44671	1.36134	1.35163	0.606609	0.592641	0.602194	0.599881	0.596107
cellular component organization or biogenesis	W5PCL8	Proteasome subunit beta OS=Ovis aries OX=9940 GN=PSMB8 PE=3 SV=1	PSMB8	0.563307	1.2898e-06	Down	1244780	1357780	1289810	1243810	1219210	684210	631672	714034	805927	744195	1.25287	1.3666	1.29819	1.25189	1.22713	0.688657	0.635777	0.718675	0.811165	0.749032
cellular component organization or biogenesis	W5QG39	NADH dehydrogenase [ubiquinone] 1 beta subcomplex subunit 1 OS=Ovis aries OX=9940 PE=1 SV=1	--	0.423412	1.79601e-05	Down	515141	593792	480720	514081	381622	242214	221884	186016	175811	226404	1.45615	1.67848	1.35885	1.45316	1.07873	0.684668	0.627201	0.525813	0.496966	0.639978
cellular component organization or biogenesis	W5PKG8	Small nuclear ribonucleoprotein Sm D2 OS=Ovis aries OX=9940 GN=SNRPD2 PE=3 SV=1	SNRPD2	0.585392	4.68816e-09	Down	4963280	4833090	4726580	4823150	4856300	2761720	2759970	2970240	2719060	2956910	1.29352	1.25959	1.23183	1.257	1.26564	0.719755	0.719299	0.774099	0.708637	0.770625
cellular component organization or biogenesis	A0A8V6W0E9	NADH dehydrogenase [ubiquinone] 1 alpha subcomplex subunit 8 OS=Ovis aries OX=9940 GN=NDUFA8 PE=3 SV=1	NDUFA8	0.43744	7.91519e-10	Down	5712870	5752860	6089180	5728460	5817300	2381140	2470880	2712460	2567020	2598300	1.36572	1.37528	1.45568	1.36945	1.39068	0.569236	0.590689	0.648441	0.613672	0.62115
cellular component organization or biogenesis	W5QGJ0	Calcineurin like EF-hand protein 1 OS=Ovis aries OX=9940 GN=CHP1 PE=4 SV=1	CHP1	0.60268	6.3278e-08	Down	6186730	6448920	6359770	6944110	6436310	4028080	3962870	3626400	3916950	3977960	1.19232	1.24285	1.22567	1.33829	1.24042	0.776301	0.763734	0.698889	0.754884	0.766642
cellular component organization or biogenesis	W5NQ45	Fibrinogen beta chain OS=Ovis aries OX=9940 GN=FGB PE=4 SV=1	FGB	1.9109	1.89626e-11	Up	11679400	11145500	11099100	11251700	11272400	21151900	21330600	22181300	21769000	21433900	0.710794	0.678302	0.675478	0.684765	0.686025	1.28728	1.29815	1.34993	1.32484	1.30444
cellular component organization or biogenesis	W5QBA4	Protein RER1 OS=Ovis aries OX=9940 GN=RER1 PE=3 SV=1	RER1	0.603222	0.000152864	Down	973513	1111620	1029030	1109220	1278700	539014	674388	624097	764387	717094	1.10362	1.26019	1.16656	1.25747	1.4496	0.611053	0.76452	0.707508	0.866547	0.812934
cellular component organization or biogenesis	W5QIU9	Protein S100-A10 OS=Ovis aries OX=9940 GN=LOC101120208 PE=4 SV=1	LOC101120208	0.367616	9.27194e-10	Down	56104000	54494300	47910700	50652300	51858500	19830600	18973200	18779700	19818300	18553300	1.57165	1.52656	1.34213	1.41893	1.45272	0.555518	0.5315	0.526079	0.555173	0.519737
cellular component organization or biogenesis	W5PEE3	Formin binding protein 1 OS=Ovis aries OX=9940 GN=FNBP1 PE=4 SV=1	FNBP1	0.624787	0.000233456	Down	1415010	1465170	1497420	1366770	1506540	740454	838544	1056010	1077020	818247	1.20108	1.24365	1.27103	1.16013	1.27877	0.628506	0.711765	0.896353	0.914186	0.694537
cellular component organization or biogenesis	W5PVD0	RING-type E3 ubiquitin transferase OS=Ovis aries OX=9940 GN=STUB1 PE=4 SV=1	STUB1	0.637924	2.48087e-07	Down	5465230	5487090	5141390	5778040	5672180	3769810	3357640	3440520	3441500	3561460	1.2114	1.21625	1.13962	1.28074	1.25728	0.835603	0.744243	0.762613	0.762831	0.789421
cellular component organization or biogenesis	W5Q828	DNA polymerase OS=Ovis aries OX=9940 GN=POLA1 PE=3 SV=1	POLA1	1.51333	0.000221357	Up	191384	201543	196350	242739	178794	305795	289565	290997	286287	357048	0.753331	0.79332	0.772879	0.955477	0.703774	1.20368	1.13979	1.14543	1.12689	1.40542
cellular component organization or biogenesis	W5NW29	Fas associated factor family member 2 OS=Ovis aries OX=9940 GN=FAF2 PE=4 SV=1	FAF2	0.661781	6.71145e-06	Down	909006	822517	927356	807358	898450	605942	560265	584773	613099	524387	1.25326	1.13401	1.27856	1.11311	1.2387	0.835419	0.772443	0.806233	0.845286	0.722978
cellular component organization or biogenesis	W5P2Z4	Embryonic ectoderm development OS=Ovis aries OX=9940 GN=EED PE=4 SV=1	EED	0.457525	4.98463e-06	Down	564888	648036	614452	644418	734825	308038	261602	245009	323003	329456	1.20865	1.38655	1.31469	1.37881	1.57225	0.659084	0.559729	0.524226	0.691104	0.704911
cellular component organization or biogenesis	W5PSF4	peptidylprolyl isomerase OS=Ovis aries OX=9940 GN=AIP PE=4 SV=1	AIP	0.568461	8.1443e-08	Down	2808000	2906980	3022290	3037240	3142400	1662360	1737510	1722500	1560230	1797080	1.20017	1.24248	1.29177	1.29815	1.3431	0.710514	0.742634	0.736218	0.666862	0.768095
cellular component organization or biogenesis	W5P4Z8	Mitochondrial ribosomal protein S27 OS=Ovis aries OX=9940 GN=MRPS27 PE=4 SV=1	MRPS27	0.3959	2.05136e-06	Down	1019480	1007890	1023690	868401	995220	374303	304964	380007	417304	469144	1.48604	1.46914	1.49217	1.26582	1.45067	0.545599	0.444528	0.553914	0.608279	0.683843
cellular component organization or biogenesis	W5P0Z4	Sodium/hydrogen exchanger OS=Ovis aries OX=9940 GN=SLC9A1 PE=3 SV=1	SLC9A1	2.41017	0.0050095	Up	39018.4	51660.4		35151.5	15884.1	103072	75090.9	86677.9	68983.7	93120.2	0.617533	0.817614		0.556332	0.251393	1.63129	1.18844	1.37183	1.09178	1.47379
cellular component organization or biogenesis	W5NU17	EGF-like domain-containing protein OS=Ovis aries OX=9940 PE=3 SV=1	--	0.53523	0.00888588	Down	603726	339107	371477	518175	506938	292282		210737		248258	1.56269	0.877748	0.961535	1.34125	1.31216	0.756546		0.545474		0.642594
cellular component organization or biogenesis	W5PFD9	60S ribosomal protein L35a OS=Ovis aries OX=9940 GN=LOC101112702 PE=3 SV=1	LOC101112702	1.60537	1.88284e-05	Up	3373760	3096880	3400000	2820030	3234100	5104450	5039700	4672930	5905130	4842990	0.813151	0.746417	0.819475	0.67969	0.77949	1.23029	1.21468	1.12628	1.42327	1.16727
cellular component organization or biogenesis	W5Q3D2	PX domain-containing protein OS=Ovis aries OX=9940 PE=4 SV=1	--	0.553939	1.89657e-09	Down	5151260	4817760	4871280	5116980	4981370	2827730	2654170	2679010	2784930	2868640	1.32925	1.24319	1.257	1.3204	1.28541	0.729678	0.684892	0.691302	0.718634	0.740234
cellular component organization or biogenesis	Q9XSM2	Tryptase-2 OS=Ovis aries OX=9940 PE=2 SV=1	--	0.249155	9.29273e-11	Down	9178430	9807060	10136600	10000400	10027900	2572750	2503510	2343910	2250640	2575270	1.49494	1.59733	1.65101	1.62882	1.6333	0.419039	0.407761	0.381766	0.366575	0.419449
cellular component organization or biogenesis	W5P642	Cytochrome b-c1 complex subunit 7 OS=Ovis aries OX=9940 PE=1 SV=1	--	0.307229	8.69542e-11	Down	8902450	8595130	8709930	9286140	8283390	2803620	2619210	2618720	2577160	2830880	1.55565	1.50195	1.52201	1.6227	1.44747	0.489915	0.457691	0.457605	0.450343	0.494679
cellular component organization or biogenesis	W5QIU5	Glia maturation factor OS=Ovis aries OX=9940 GN=GMFB PE=3 SV=1	GMFB	0.597213	3.74913e-08	Down	4044650	3956400	4125670	3886730	4004750	2328190	2558880	2242420	2347780	2477860	1.26501	1.23741	1.29035	1.21562	1.25253	0.728166	0.800317	0.701341	0.734293	0.774977
cellular component organization or biogenesis	W5Q518	39S ribosomal protein L17, mitochondrial OS=Ovis aries OX=9940 GN=MRPL17 PE=3 SV=1	MRPL17	0.460666	2.14995e-05	Down	840393	879432	849509	928099	806656	286592	478338	378795	426729	412292	1.33675	1.39885	1.35125	1.47626	1.28309	0.455861	0.760857	0.602521	0.678766	0.655802
cellular component organization or biogenesis	A0A8V6V740	NADH dehydrogenase [ubiquinone] 1 beta subcomplex subunit 7 OS=Ovis aries OX=9940 GN=NDUFB7 PE=3 SV=1	NDUFB7	0.337268	4.81576e-09	Down	1504870	1548780	1443770	1459040	1596890	462044	573028	499156	528418	484861	1.48984	1.53332	1.42935	1.44447	1.58095	0.45743	0.567306	0.494172	0.523142	0.48002
cellular component organization or biogenesis	W5Q5E9	Small nuclear ribonucleoprotein polypeptide A' OS=Ovis aries OX=9940 GN=SNRPA1 PE=3 SV=1	SNRPA1	0.598295	3.19982e-09	Down	3294490	3471750	3481320	3401240	3345070	2022690	1930920	2041760	2047670	2124310	1.21294	1.2782	1.28172	1.25224	1.23156	0.744698	0.710911	0.751719	0.753895	0.782111
cellular component organization or biogenesis	W5NYJ7	LEM domain containing 3 OS=Ovis aries OX=9940 GN=LEMD3 PE=4 SV=1	LEMD3	1.50294	0.00261059	Up	221760	289832	314576	242547	343147	460284	451892	345491	445439	418843	0.627538	0.820168	0.890189	0.686361	0.971039	1.30251	1.27877	0.977673	1.26051	1.18524
cellular component organization or biogenesis	W5QC06	NADH dehydrogenase [ubiquinone] 1 alpha subcomplex subunit 6 OS=Ovis aries OX=9940 GN=NDUFA6 PE=1 SV=1	NDUFA6	0.432207	1.99821e-08	Down	528672	497245	546236	550356	611452	231266	232680	241111	250628	225953	1.35017	1.26991	1.39503	1.40555	1.56158	0.590627	0.594239	0.61577	0.640076	0.577059
cellular component organization or biogenesis	W5QFP2	Histone H1.3 OS=Ovis aries OX=9940 GN=LOC101109397 PE=3 SV=1	LOC101109397	1.60841	2.26511e-09	Up	46199700	49339800	48527100	47960700	45169500	76123000	75997500	76726800	76904400	75758600	0.746714	0.797466	0.784331	0.775176	0.730063	1.23036	1.22833	1.24012	1.24299	1.22447
cellular component organization or biogenesis	P33237	Interferon-induced GTP-binding protein Mx1 OS=Ovis aries OX=9940 GN=MX1 PE=1 SV=1	MX1	0.263835	1.19255e-13	Down	14960500	14395900	14833800	15093800	14737300	3824510	3910670	3842070	3887860	4064300	1.59919	1.53883	1.58564	1.61344	1.57533	0.408817	0.418027	0.410694	0.415589	0.434449
cellular component organization or biogenesis	W5Q7Q9	Prefoldin subunit 1 OS=Ovis aries OX=9940 GN=PFDN1 PE=3 SV=1	PFDN1	0.220249	2.08503e-09	Down	2833360	2977380	2917070	2853330	2678270	702933	601721	588059	549488	698423	1.62836	1.71113	1.67647	1.63984	1.53923	0.403984	0.345816	0.337964	0.315797	0.401392
cellular component organization or biogenesis	W5PGY0	SPARC OS=Ovis aries OX=9940 GN=SPARC PE=3 SV=1	SPARC	0.615911	1.19941e-08	Down	5404860	5027180	5155160	5436560	5041860	3076220	3260920	3195480	3214020	3307460	1.28321	1.19355	1.22393	1.29074	1.19703	0.730351	0.774203	0.758666	0.763068	0.785252
cellular component organization or biogenesis	A0A6P7ECA4	RAB2A, member RAS oncogene family OS=Ovis aries OX=9940 GN=RAB2A PE=4 SV=1	RAB2A	1.75017	0.00666238	Up	167665		172310		158981	305501	257519	205390	361935	325087	0.686312		0.705326		0.650765	1.25052	1.05412	0.840734	1.48153	1.3307
cellular component organization or biogenesis	W5NZ91	28S ribosomal protein S10, mitochondrial OS=Ovis aries OX=9940 GN=MRPS10 PE=3 SV=1	MRPS10	0.60113	2.09591e-05	Down	1622040	1733740	1732810	1826980	1562240	869671	1182360	1009410	1066660	968167	1.19495	1.27724	1.27656	1.34593	1.1509	0.640685	0.871043	0.743631	0.785807	0.713247
cellular component organization or biogenesis	W5Q3E9	Receptor expression-enhancing protein OS=Ovis aries OX=9940 GN=REEP5 PE=3 SV=1	REEP5	0.295367	1.08255e-06	Down	606411	592974	582851	680295	652356	205548	157105	225391	138752	193238	1.50291	1.4696	1.44452	1.68602	1.61678	0.509423	0.389363	0.558601	0.343878	0.478914
cellular component organization or biogenesis	W5NYL5	Caspase-1-like OS=Ovis aries OX=9940 GN=LOC101117272 PE=3 SV=1	LOC101117272	0.663876	3.28589e-06	Down	961654	944080	846110	907321	899132	583937	578752	604356	674734	584367	1.26793	1.24476	1.11559	1.19629	1.1855	0.769914	0.763078	0.796836	0.889629	0.770481
cellular component organization or biogenesis	W5P4T0	von Hippel-Lindau tumor suppressor OS=Ovis aries OX=9940 GN=VHL PE=3 SV=1	VHL	0.658371	0.00941852	Down	581340	367042	429542	392891	449935	322816	274661	304192	357032	203377	1.57852	0.996631	1.16634	1.06682	1.22171	0.876544	0.745788	0.825974	0.969451	0.552231
cellular component organization or biogenesis	A0A6P3TFS9	Mitochondrial import inner membrane translocase subunit OS=Ovis aries OX=9940 GN=TIMM10 PE=3 SV=1	TIMM10	0.377846	1.05958e-06	Down	1525810	1518000	1652600	1530310	1454620	579026			581919		1.20791	1.20173	1.30828	1.21147	1.15155	0.458386			0.460677
cellular component organization or biogenesis	W5PRS1	Ubiquinol-cytochrome-c reductase complex assembly factor 1 OS=Ovis aries OX=9940 GN=LOC101116076 PE=3 SV=1	LOC101116076	0.52316	7.76692e-05	Down	422565	445180	421594	418035	438223	250389	245626	200901	224085	201489	1.293	1.3622	1.29003	1.27914	1.34092	0.766164	0.75159	0.614736	0.685676	0.616535
cellular component organization or biogenesis	W5PKC0	Tumor protein p53 binding protein 1 OS=Ovis aries OX=9940 GN=TP53BP1 PE=4 SV=1	TP53BP1	1.61511	0.00266663	Up		166144		172093	168059	329257	220996	303759	247750	261112		0.711092		0.736554	0.719288	1.40921	0.945857	1.30008	1.06036	1.11755
cellular component organization or biogenesis	W5PFI7	Vinculin OS=Ovis aries OX=9940 GN=VCL PE=3 SV=1	VCL	0.644164	2.08217e-11	Down	21505800	21406100	21953800	21841800	21099800	13768700	14064600	13940100	13722100	13950100	1.21328	1.20766	1.23856	1.23224	1.19038	0.776783	0.793476	0.786453	0.774154	0.787017
cellular component organization or biogenesis	A0A8V6VT05	NADH dehydrogenase [ubiquinone] 1 alpha subcomplex subunit 5 OS=Ovis aries OX=9940 GN=NDUFA5 PE=3 SV=1	NDUFA5	0.443121	1.80988e-07	Down	965640	916372	858538	920065	884079	370899	422248	351443	448402	420856	1.47234	1.39722	1.30904	1.40285	1.34798	0.565521	0.643814	0.535855	0.683692	0.641691
cellular component organization or biogenesis	W5P9U4	Proteasome subunit alpha type OS=Ovis aries OX=9940 GN=PSMA1 PE=3 SV=1	PSMA1	0.637662	1.55817e-07	Down	23966500	24139400	22647700	22465300	21148700	15244100	14334900	14485900	14371200	14491800	1.27961	1.28884	1.2092	1.19946	1.12916	0.813906	0.765363	0.773425	0.767301	0.77374
cellular component organization or biogenesis	W5NVD7	COP9 signalosome complex subunit 4 OS=Ovis aries OX=9940 GN=COPS4 PE=3 SV=1	COPS4	0.516807	6.96538e-07	Down	3818080	4130420	3903440	3864630	4167710	1835220	1846080	2222330	2133460	2239240	1.26592	1.36947	1.29422	1.28135	1.38184	0.608482	0.612083	0.736832	0.707366	0.742439
cellular component organization or biogenesis	W5QCQ4	RNA helicase OS=Ovis aries OX=9940 GN=DHX9 PE=3 SV=1	DHX9	1.51593	8.73106e-10	Up	4416470	4482740	4488280	4506410	4224740	6678790	6661010	6828640	6696580	6665180	0.793632	0.805541	0.806536	0.809794	0.759178	1.20017	1.19697	1.22709	1.20336	1.19772
cellular component organization or biogenesis	W5PZM9	Annexin OS=Ovis aries OX=9940 GN=ANXA5 PE=3 SV=1	ANXA5	0.535198	2.46109e-09	Down	39862900	39147400	40242700	39217800	36836800	20392700	20047100	21777400	20813700	21497300	1.32949	1.30563	1.34216	1.30798	1.22857	0.680129	0.668603	0.726311	0.69417	0.716969
cellular component organization or biogenesis	W5QDY1	N-alpha-acetyltransferase 50, NatE catalytic subunit OS=Ovis aries OX=9940 PE=4 SV=1	--	0.558756	5.67417e-07	Down	2156270	2195670	1967680	1967680	2111240	1147310	1143780	1074990	1316070	1128100	1.33031	1.35462	1.21396	1.21396	1.30253	0.707832	0.705654	0.663214	0.811948	0.69598
cellular component organization or biogenesis	W5P3B5	14-3-3 domain-containing protein OS=Ovis aries OX=9940 PE=3 SV=1	--	0.559392	8.59935e-09	Down	41309300	39788400	41846100	41429900	42498800	24384800	21673600	22520300	23171500	23972600	1.28053	1.23338	1.29717	1.28427	1.3174	0.755894	0.671851	0.698098	0.718284	0.743117
cellular component organization or biogenesis	W5QI04	Tropomyosin 1 OS=Ovis aries OX=9940 GN=TPM1 PE=3 SV=1	TPM1	0.304388	1.4553e-10	Down	61259800	63744200	63112700	56923400	57841600	19019300	18825400	19076000	17489200	17783700	1.55059	1.61347	1.59749	1.44082	1.46407	0.481409	0.476502	0.482845	0.44268	0.450134
cellular component organization or biogenesis	W5PQL4	Tropomyosin 2 OS=Ovis aries OX=9940 GN=TPM2 PE=3 SV=1	TPM2	0.2923	6.40997e-14	Down	242397000	241594000	248045000	234193000	238905000	69346800	69487900	70997800	70625800	71802800	1.55643	1.55127	1.59269	1.50375	1.534	0.445274	0.44618	0.455875	0.453487	0.461044
cellular component organization or biogenesis	W5PFR9	Peroxisomal biogenesis factor 19 OS=Ovis aries OX=9940 GN=PEX19 PE=3 SV=1	PEX19	0.501932	5.31709e-09	Down	877039	869824	829209	915877	855154	456620	412917	437097	418658	456658	1.34329	1.33224	1.27003	1.40277	1.30977	0.699366	0.63243	0.669465	0.641223	0.699425
cellular component organization or biogenesis	W5QHP0	Mitochondrial ribosomal protein L47 OS=Ovis aries OX=9940 GN=MRPL47 PE=3 SV=1	MRPL47	0.55351	1.82428e-06	Down	894503	1004570	912732	993548	906686	581573	504628	507264	457975	556722	1.22197	1.37233	1.24687	1.35727	1.23861	0.794477	0.689364	0.692965	0.625632	0.760528
cellular component organization or biogenesis	W5Q5Y9	NADH dehydrogenase [ubiquinone] 1 beta subcomplex subunit 10 OS=Ovis aries OX=9940 GN=NDUFB10 PE=1 SV=1	NDUFB10	0.148364	1.3748e-08	Down	752105	652565	756690	701850	651272	117425	102517	104440	77738.9	119300	1.86354	1.6169	1.8749	1.73902	1.6137	0.290951	0.254013	0.258777	0.192618	0.295597
cellular component organization or biogenesis	W5PM65	Serine/threonine-protein phosphatase 2A 56 kDa regulatory subunit OS=Ovis aries OX=9940 GN=PPP2R5A PE=3 SV=1	PPP2R5A	0.412392	2.72222e-06	Down	696220	704695	772763	782028	703255	296055		353870	302176	255040	1.28768	1.30335	1.42925	1.44638	1.30069	0.547563		0.654493	0.558883	0.471704
cellular component organization or biogenesis	W5NSL1	High mobility group nucleosome binding domain 5 OS=Ovis aries OX=9940 GN=HMGN5 PE=3 SV=1	HMGN5	1.61389	5.32266e-05	Up	1915580	2174890	2096010	1857950	1715860	3473030	3074470	2725070	3431300	3048120	0.750846	0.852488	0.821569	0.728257	0.672562	1.36132	1.20509	1.06814	1.34496	1.19477
cellular component organization or biogenesis	W5PD32	Mesencephalic astrocyte derived neurotrophic factor OS=Ovis aries OX=9940 GN=MANF PE=3 SV=1	MANF	0.347446	1.81435e-08	Down	4307180	4209920	4045380	4561420	4489750	1448490	1701940	1575550	1462290	1321300	1.47895	1.44555	1.38906	1.56625	1.54164	0.497366	0.584393	0.540994	0.502105	0.453693
cellular component organization or biogenesis	W5P823	RNA helicase OS=Ovis aries OX=9940 GN=IFIH1 PE=3 SV=1	IFIH1	0.642466	8.3144e-08	Down	844272	847652	881541	832686	890866	529458	554794	565695	585553	525187	1.19624	1.20103	1.24905	1.17983	1.26226	0.750184	0.786083	0.801528	0.829665	0.744133
cellular component organization or biogenesis	W5PXY1	Charged multivesicular body protein 1A OS=Ovis aries OX=9940 GN=CHMP1A PE=3 SV=1	CHMP1A	0.569949	7.38864e-08	Down	5389980	5437460	5119410	5709590	5581030	3374440	3118390	2916860	3017940	3096350	1.26048	1.27158	1.1972	1.33522	1.30515	0.789131	0.729253	0.682124	0.705762	0.724098
cellular component organization or biogenesis	W5NTT7	Collagen type I alpha 2 chain OS=Ovis aries OX=9940 GN=COL1A2 PE=4 SV=1	COL1A2	0.659815	3.329e-09	Down	2579900000	2455690000	2457840000	2463870000	2455210000	1587530000	1596400000	1670990000	1660870000	1674170000	1.25223	1.19194	1.19298	1.19591	1.19171	0.770553	0.774859	0.811063	0.806151	0.812606
cellular component organization or biogenesis	W5NT34	BAF nuclear assembly factor 1 OS=Ovis aries OX=9940 GN=BANF1 PE=4 SV=1	BANF1	0.479443	3.55427e-08	Down	3158180	3274200	2943030	3066480	2743390	1383160	1489180	1404860	1465720	1537550	1.40578	1.45742	1.31001	1.36496	1.22114	0.615675	0.662867	0.625334	0.652424	0.684397
cellular component organization or biogenesis	A2SW69	Annexin A2 OS=Ovis aries OX=9940 GN=ANXA2 PE=1 SV=1	ANXA2	0.337801	1.13467e-12	Down	116289000	117021000	120160000	113571000	116912000	40783900	40052600	39474000	38541600	38407800	1.48857	1.49794	1.53812	1.45378	1.49654	0.522059	0.512698	0.505291	0.493356	0.491643
cellular component organization or biogenesis	W5Q0I5	Doublecortin domain-containing protein OS=Ovis aries OX=9940 PE=4 SV=1	--	0.586801	3.23255e-06	Down	3067450	3754360	3514640	3460710	3455360	1772600	2149780	2048200	2083810	2069410	1.12048	1.37139	1.28382	1.26413	1.26217	0.647494	0.78527	0.748165	0.761172	0.755912
cellular component organization or biogenesis	W5Q5K9	Actin-related protein 2/3 complex subunit 3 OS=Ovis aries OX=9940 GN=ARPC3 PE=3 SV=1	ARPC3	0.456305	1.46179e-12	Down	8741630	8963270	8655970	8773450	9019000	3941210	4029890	4105160	4084220	3986910	1.35949	1.39396	1.34617	1.36444	1.40263	0.612934	0.626726	0.638432	0.635175	0.620041
cellular component organization or biogenesis	W5P9Y1	Sorting nexin 6 OS=Ovis aries OX=9940 GN=SNX6 PE=3 SV=1	SNX6	0.500311	7.47975e-07	Down	1251560	1178730	1136350	1151350	1237550	628601	608738	634834	493435	614017	1.40071	1.3192	1.27177	1.28856	1.38503	0.703514	0.681283	0.710489	0.552239	0.687192
cellular component organization or biogenesis	W5Q2T0	Mitochondrial ribosomal protein L42 OS=Ovis aries OX=9940 GN=MRPL42 PE=3 SV=1	MRPL42	0.552168	3.11275e-07	Down	1152830	1111560	1285750	1114110	1257770	680255	695664	618177	623939	651913	1.25417	1.20927	1.39878	1.21205	1.36834	0.740054	0.756817	0.672519	0.678787	0.70922
cellular component organization or biogenesis	W5P5N6	Sec1 family domain containing 1 OS=Ovis aries OX=9940 GN=SCFD1 PE=3 SV=1	SCFD1	0.655078	1.08763e-07	Down	814567	863220	856279	882708	815135	554092	578804	564562	519839	554934	1.16298	1.23244	1.22253	1.26027	1.16379	0.791092	0.826374	0.80604	0.742188	0.792294
cellular component organization or biogenesis	W5QG67	Collagen type IX alpha 2 chain OS=Ovis aries OX=9940 GN=COL9A2 PE=4 SV=1	COL9A2	0.611119	1.94985e-08	Down	21730000	21138800	22114600	22222900	22214700	13798600	12813400	13389800	14133300	12734200	1.23263	1.19909	1.25444	1.26059	1.26012	0.78272	0.726835	0.759531	0.801706	0.722343
cellular component organization or biogenesis	W5P2A6	Ubiquitin like 4A OS=Ovis aries OX=9940 PE=4 SV=1	--	0.347112	9.57518e-06	Down	636288	724545	595550	645713	643938	149824	221332	229296	279059	247227	1.45511	1.65695	1.36195	1.47667	1.47261	0.342629	0.506159	0.524372	0.638174	0.565378
cellular component organization or biogenesis	W5PT31	Mitochondrial ribosomal protein S6 OS=Ovis aries OX=9940 PE=3 SV=1	--	0.543027	1.00846e-07	Down	923563	1033940	988102	993647	1018380	567516	559018	502292	562227	501074	1.20731	1.3516	1.29168	1.29893	1.33126	0.741874	0.730766	0.656612	0.73496	0.655019
cellular component organization or biogenesis	W5NXN2	FERM domain-containing protein OS=Ovis aries OX=9940 PE=4 SV=1	--	0.621189	6.56537e-11	Down	20821000	21059500	21120800	21088900	20287100	12938600	12876300	12949500	13326700	12746900	1.23044	1.24454	1.24816	1.24628	1.19889	0.764624	0.760942	0.765268	0.787559	0.753295
cellular component organization or biogenesis	W5PT99	39S ribosomal protein L49, mitochondrial OS=Ovis aries OX=9940 GN=MRPL49 PE=3 SV=1	MRPL49	0.548423	7.68938e-07	Down	1844280	1988990	1878840	1654020	1931840	980284	1012310	970280	1145780	990569	1.281	1.38151	1.305	1.14885	1.34182	0.680886	0.70313	0.673937	0.795836	0.688029
cellular component organization or biogenesis	W5PGC1	Charged multivesicular body protein 4B OS=Ovis aries OX=9940 GN=CHMP4B PE=3 SV=1	CHMP4B	0.519796	1.81433e-09	Down	13997000	13247600	14808700	14290800	14896400	7294360	7344910	7433550	7536690	7420990	1.29277	1.22356	1.36774	1.31991	1.37584	0.673713	0.678382	0.686569	0.696095	0.685409
cellular component organization or biogenesis	A0A6P3DZL9	Cytochrome C oxidase Copper Chaperone OS=Ovis aries OX=9940 GN=LOC101117181 PE=3 SV=1	LOC101117181	0.396392	2.76224e-07	Down	2763130	2688640	2180190	2797820	2889790	1001620	1018340	1188910	1038040	1032860	1.48561	1.44556	1.17219	1.50426	1.55371	0.538524	0.547514	0.639222	0.558106	0.555321
cellular component organization or biogenesis	W5PPQ3	Trafficking protein particle complex 10 OS=Ovis aries OX=9940 GN=TRAPPC10 PE=4 SV=1	TRAPPC10	1.68341	0.0025921	Up	129632	117447	187682	114289	118725	242708	199684	289573	207783	184389	0.723428	0.655428	1.04738	0.637805	0.66256	1.35446	1.11436	1.616	1.15956	1.02901
cellular component organization or biogenesis	W5PNH4	Autophagy protein 5 OS=Ovis aries OX=9940 GN=ATG5 PE=3 SV=1	ATG5	0.649245	0.0114581	Down	430608	578304	495054	587566	437123	263882	333340	223318	391102	430075	1.03254	1.3867	1.18707	1.40891	1.04816	0.632754	0.799305	0.535487	0.937811	1.03126
cellular component organization or biogenesis	W5NX51	Apolipoprotein A1 OS=Ovis aries OX=9940 PE=3 SV=1	--	0.244423	7.3621e-15	Down	23122600	23000000	23962500	23101100	22982900	5629090	5601520	5633940	5766400	5763420	1.59948	1.591	1.65758	1.59799	1.58981	0.389385	0.387478	0.389721	0.398884	0.398677
cellular component organization or biogenesis	W5NRJ6	S-phase kinase-associated protein 1 OS=Ovis aries OX=9940 PE=3 SV=1	--	0.505322	7.68092e-08	Down	5607740	6041250	5150260	5452590	6012560	3051590	2764330	2694890	2874750	2897070	1.31801	1.4199	1.21049	1.28154	1.41316	0.717228	0.649712	0.633391	0.675664	0.68091
cellular component organization or biogenesis	W5PEC2	BICD cargo adaptor 2 OS=Ovis aries OX=9940 GN=BICD2 PE=3 SV=1	BICD2	0.623905	1.98572e-05	Down	645260	697309	598325	611051	666474	360022	392934	385394	396625	473014	1.23461	1.3342	1.14481	1.16916	1.2752	0.688852	0.751824	0.737397	0.758886	0.905046
cellular component organization or biogenesis	W5Q285	Programmed cell death 6 OS=Ovis aries OX=9940 GN=PDCD6 PE=4 SV=1	PDCD6	0.550239	2.47191e-08	Down	5447460	5313810	5356930	5651940	5524480	2951040	3015160	3037760	3248160	2766450	1.28741	1.25583	1.26602	1.33574	1.30562	0.697428	0.712582	0.717923	0.767647	0.653803
cellular component organization or biogenesis	W5QEQ9	Translocase of inner mitochondrial membrane domain containing 1 OS=Ovis aries OX=9940 GN=TIMMDC1 PE=4 SV=1	TIMMDC1	0.607926	5.20465e-06	Down	453921	499969	452921	432236	445552	270442	299939	241030	298474	278983	1.23567	1.36103	1.23295	1.17664	1.21289	0.736204	0.816501	0.656138	0.812513	0.759454
cellular component organization or biogenesis	A0A6P7EN58	Dihydrodiol dehydrogenase 3-like OS=Ovis aries OX=9940 GN=LOC101109377 PE=3 SV=1	LOC101109377	0.277657	6.54665e-09	Down	6761020	7007360	6607040	6937190	7023180	1830170	1889680	1706610	2287580	1819520	1.54117	1.59732	1.50607	1.58133	1.60093	0.417186	0.430752	0.389021	0.521453	0.414759
cellular component organization or biogenesis	P14639	Albumin OS=Ovis aries OX=9940 GN=ALB PE=1 SV=1	ALB	0.334921	9.09695e-15	Down	397726000	392806000	404611000	406214000	410345000	134508000	134514000	135547000	134236000	134957000	1.48103	1.46271	1.50667	1.51264	1.52802	0.500874	0.500897	0.504743	0.499861	0.502546
cellular component organization or biogenesis	W5P0G8	Prefoldin subunit 3 OS=Ovis aries OX=9940 GN=VBP1 PE=3 SV=1	VBP1	0.645594	9.72545e-06	Down	2395380	2232860	2141440	2468610	1942460	1485470	1465310	1382830	1432810	1451810	1.30191	1.21358	1.16389	1.34171	1.05574	0.807365	0.796408	0.75158	0.778744	0.789071
cellular component organization or biogenesis	W5Q3C8	Mitochondrial ribosomal protein L43 OS=Ovis aries OX=9940 PE=3 SV=1	--	0.409483	3.47579e-08	Down	1726200	1558500	1682540	1634410	1738380	771464	662671	605136	684810	691018	1.46847	1.3258	1.43132	1.39038	1.47883	0.656279	0.563729	0.514785	0.582563	0.587844
cellular component organization or biogenesis	A0A8V6V4N3	Cytochrome c oxidase subunit OS=Ovis aries OX=9940 GN=LOC101121538 PE=3 SV=1	LOC101121538	0.611115	2.60242e-09	Down	19037000	20129300	19795800	19562500	18666700	11418700	11813500	11940900	12127900	12094100	1.21575	1.28551	1.26421	1.24931	1.1921	0.729227	0.75444	0.762576	0.774518	0.77236
cellular component organization or biogenesis	W5Q2S8	Myosin light chain 9 OS=Ovis aries OX=9940 GN=MYL9 PE=4 SV=1	MYL9	0.575143	1.03469e-11	Down	56200800	55374300	56668400	56607700	55875200	33097700	31884700	31469900	32593400	32412200	1.27098	1.25229	1.28156	1.28018	1.26362	0.748505	0.721073	0.711692	0.7371	0.733002
cellular component organization or biogenesis	W5PIS3	NADP-dependent oxidoreductase domain-containing protein OS=Ovis aries OX=9940 PE=3 SV=1	--	0.629957	1.24982e-06	Down	113054000	119685000	108424000	122110000	102646000	70956300	73576900	67193700	71436100	73341500	1.22562	1.29751	1.17543	1.3238	1.11279	0.769238	0.797648	0.728447	0.774439	0.795096
cellular component organization or biogenesis	W5P7E1	Cytosolic Fe-S cluster assembly factor NUBP1 OS=Ovis aries OX=9940 GN=NUBP1 PE=3 SV=1	NUBP1	0.634305	0.00387426	Down	1270810	1136070	1711180		1592760	754117	964234	1060150	871977	877525	1.11705	0.998614	1.50414		1.40005	0.662874	0.847569	0.93188	0.766474	0.771351
cellular component organization or biogenesis	W5Q0D7	Guanylate-binding protein 1-like OS=Ovis aries OX=9940 GN=LOC101119517 PE=3 SV=1	LOC101119517	0.620174	0.00705286	Down	1007990	1233030	1297140	1875130	1582020	851415	684562	1052280	798640	951410	0.889381	1.08794	1.14451	1.65449	1.39587	0.75123	0.60401	0.928459	0.704665	0.839458
cellular component organization or biogenesis	W5Q4V5	Basic leucine zipper and W2 domains 1 OS=Ovis aries OX=9940 GN=BZW1 PE=3 SV=1	BZW1	0.580358	1.3484e-08	Down	3896560	4066240	4016750	3800600	3961720	2256850	2205300	2360440	2440240	2194530	1.24893	1.30331	1.28745	1.21817	1.26981	0.723367	0.706844	0.75657	0.782148	0.703392
cellular component organization or biogenesis	W5Q375	Cell division cycle 23 OS=Ovis aries OX=9940 GN=CDC23 PE=4 SV=1	CDC23	1.51271	0.0205683	Up	74458.4	33924.6	57151.3	67720.9	49859.9	74237.7	82540.6	109536	81176.6	80781	1.04667	0.47688	0.803378	0.951956	0.700883	1.04356	1.16028	1.53975	1.1411	1.13554
cellular component organization or biogenesis	W5PY07	BCL10 immune signaling adaptor OS=Ovis aries OX=9940 GN=BCL10 PE=4 SV=1	BCL10	0.633607	0.00013751	Down	856826	756348	830343	699911	883505	487945	465369	477708	621240	499230	1.30248	1.14974	1.26222	1.06395	1.34303	0.741735	0.707417	0.726174	0.94436	0.75889
cellular component organization or biogenesis	W5P4H7	LAS1 like ribosome biogenesis factor OS=Ovis aries OX=9940 GN=LAS1L PE=4 SV=1	LAS1L	1.70501	3.61862e-07	Up	286783	295343	274030	283217	285806	474886	441765	501332	538576	473392	0.7439	0.766104	0.710819	0.73465	0.741365	1.23183	1.14591	1.30043	1.39704	1.22795
cellular component organization or biogenesis	W5NR34	P53 apoptosis effector related to PMP22 OS=Ovis aries OX=9940 GN=PERP PE=3 SV=1	PERP	1.77238	8.42183e-08	Up	1034880	1037040	992830	888556	932853	1769550	1768100	1717970	1706560	1697930	0.763959	0.765554	0.732918	0.655941	0.688642	1.3063	1.30523	1.26822	1.2598	1.25343
cellular component organization or biogenesis	W5P016	Mitochondrial ribosomal protein L20 OS=Ovis aries OX=9940 GN=MRPL20 PE=3 SV=1	MRPL20	0.431698	0.0132787	Down	122803	171774	83866.4	138281	102998	43925.5	70066.7		76636.2	23398	1.32561	1.85423	0.905306	1.49269	1.11182	0.474159	0.756343		0.827259	0.252572
cellular component organization or biogenesis	W5Q5Q6	Collagen type XIV alpha 1 chain OS=Ovis aries OX=9940 GN=COL14A1 PE=4 SV=1	COL14A1	0.651812	9.05103e-11	Down	102303000	100448000	102020000	98378200	101147000	65822400	66538900	64551700	66930700	64862800	1.22812	1.20585	1.22473	1.18101	1.21425	0.790182	0.798784	0.774928	0.803487	0.778663
cellular component organization or biogenesis	W5NZD1	RNA helicase OS=Ovis aries OX=9940 PE=4 SV=1	--	2.0562	3.99328e-05	Up		99088.3	96361		85321.7	175334	211033	169977	200403	205457		0.637749	0.620196		0.549145	1.12848	1.35824	1.094	1.28983	1.32236
cellular component organization or biogenesis	W5PJ63	Hypoxanthine phosphoribosyltransferase OS=Ovis aries OX=9940 GN=LOC101109657 PE=3 SV=1	LOC101109657	0.653768	3.01518e-05	Down	672453	777958	711231	779418	722122	413094	495877	494122	461845	529932	1.11002	1.28417	1.17403	1.28658	1.192	0.681892	0.818542	0.815645	0.762366	0.874756
cellular component organization or biogenesis	W5PU75	G protein subunit alpha 11 OS=Ovis aries OX=9940 GN=GNA11 PE=3 SV=1	GNA11	0.665379	2.54291e-05	Down	1043410	1207640	1167020	1058990	1070820	720007	850350	719139	683002	718945	1.12931	1.30707	1.2631	1.14618	1.15898	0.779285	0.92036	0.778346	0.739234	0.778136
cellular component organization or biogenesis	A0A6P3TXF5	Ubiquitin carboxyl-terminal hydrolase 16 OS=Ovis aries OX=9940 GN=USP16 PE=3 SV=1	USP16	0.54031	1.35633e-05	Down	683975	754397	638943	765421	728742	376944	446621	364421	419653	322066	1.24332	1.37134	1.16146	1.39138	1.3247	0.685205	0.811864	0.662441	0.762841	0.585449
cellular component organization or biogenesis	W5PSJ2	U3 small nucleolar RNA-associated protein 25 homolog OS=Ovis aries OX=9940 GN=UTP25 PE=3 SV=1	UTP25	1.6777	0.000421716	Up	99152.5	64710.2	89598	65485.5	69395.8	141427	129340	135759	122958	122037	0.953515	0.622295	0.861633	0.629751	0.667355	1.36005	1.24382	1.30555	1.18244	1.17359
cellular component organization or biogenesis	W5PGJ7	Apoptosis-associated speck-like protein containing a CARD OS=Ovis aries OX=9940 GN=LOC101105208 PE=4 SV=1	LOC101105208	0.23424	1.9526e-08	Down	678213	698594	688676	746033	617193	144883		153498	176732	167400	1.49928	1.54434	1.52241	1.64921	1.36439	0.320284		0.339329	0.390691	0.370061
cellular component organization or biogenesis	W5P254	Acyl-coenzyme A diphosphatase NUDT19 OS=Ovis aries OX=9940 GN=NUDT19 PE=3 SV=1	NUDT19	1.53752	8.94186e-05	Up	920185	864813	697222	958900	904564	1298830	1363980	1243280	1401160	1374320	0.834464	0.784251	0.632272	0.869573	0.820299	1.17784	1.23692	1.12746	1.27063	1.24629
cellular component organization or biogenesis	W5Q5N9	Keratin 8 OS=Ovis aries OX=9940 GN=KRT8 PE=3 SV=1	KRT8	0.485274	0.000158102	Down	1357290	1041730	1194440	1433250	1352030	564481		613637	679143		1.3184	1.01188	1.16021	1.39218	1.31329	0.548306		0.596053	0.659682
cellular component organization or biogenesis	A0A8V6VHV8	NADH dehydrogenase [ubiquinone] 1 beta subcomplex subunit 9 OS=Ovis aries OX=9940 GN=NDUFB9 PE=3 SV=1	NDUFB9	0.417051	7.16321e-11	Down	1365190	1283710	1394940	1315170	1340460	536152	568617	571063	546093	572093	1.43803	1.3522	1.46937	1.38534	1.41198	0.564758	0.598955	0.601531	0.575229	0.602616
cellular component organization or biogenesis	W5PVZ7	Mitochondrial ribosomal protein L57 OS=Ovis aries OX=9940 GN=MRPL57 PE=4 SV=1	MRPL57	0.40911	6.01504e-08	Down	903283	830567	946283	985843	840324	367719	354562	356729	346610	417953	1.42252	1.30801	1.49024	1.55254	1.32337	0.579097	0.558377	0.561789	0.545853	0.658207
cellular component organization or biogenesis	W5PC20	VPS37B subunit of ESCRT-I OS=Ovis aries OX=9940 GN=VPS37B PE=3 SV=1	VPS37B	0.662869	0.00455968	Down	210838	309056	244151	245044	210381	183639	177399	181248	123293	142770	1.03973	1.52408	1.20401	1.20841	1.03747	0.905599	0.874827	0.893808	0.608008	0.704057
cellular component organization or biogenesis	W5P303	Tyrosine 3-monooxygenase/tryptophan 5-monooxygenase activation protein beta OS=Ovis aries OX=9940 GN=YWHAB PE=3 SV=1	YWHAB	0.417427	1.33538e-09	Down	23006000	23812700	25267100	25198700	25116500	10160900	10295500	9613710	10961000	10062400	1.32604	1.37253	1.45636	1.45242	1.44768	0.585661	0.593419	0.554122	0.631778	0.579984
cellular component organization or biogenesis	W5QI03	Tropomyosin 1 OS=Ovis aries OX=9940 GN=TPM1 PE=3 SV=1	TPM1	0.162831	5.29416e-08	Down	3790260	3468870	3749140	3820860	3633150			623239	579254		1.34921	1.2348	1.33457	1.3601	1.29328			0.221852	0.206195
cellular component organization or biogenesis	W5QGM7	Histone H1.0 OS=Ovis aries OX=9940 GN=LOC101102223 PE=3 SV=1	LOC101102223	1.72547	1.53444e-05	Up	4144710	3252960	4209850	3626640	4377880	6665840	6879840	7246650	6315430	6732250	0.775407	0.608575	0.787594	0.678485	0.819029	1.24707	1.2871	1.35573	1.18151	1.25949
cellular component organization or biogenesis	W5Q428	VPS37C subunit of ESCRT-I OS=Ovis aries OX=9940 GN=VPS37C PE=3 SV=1	VPS37C	0.553868	9.34591e-07	Down	1055970	1037820	1222620	999152	1043380	605296	611239	594870	534079	622661	1.26811	1.24632	1.46824	1.19988	1.253	0.7269	0.734037	0.714379	0.641376	0.747754
cellular component organization or biogenesis	W5NX86	Eukaryotic translation initiation factor 1B OS=Ovis aries OX=9940 GN=EIF1B PE=3 SV=1	EIF1B	0.49695	0.0043381	Down	96502	128106	111313		98170.4	62878.5	47668.5		35776.4	69398.5	1.18806	1.57714	1.3704		1.2086	0.774112	0.586858		0.440451	0.854381
cellular component organization or biogenesis	W5PR99	Deoxyhypusine synthase OS=Ovis aries OX=9940 GN=DHPS PE=3 SV=1	DHPS	0.492708	1.83272e-05	Down	413330	480383	440934	482355	374608	257178	193443	224017	179869	225317	1.26345	1.46842	1.34783	1.47445	1.14509	0.786132	0.591309	0.684767	0.549817	0.688741
cellular component organization or biogenesis	W5NXP5	Mitochondrial ribosomal protein S18C OS=Ovis aries OX=9940 GN=MRPS18C PE=3 SV=1	MRPS18C	0.582747	7.86466e-06	Down	558233	584838	712428	600741	625878	334954	364219	382113	328138	386671	1.14434	1.19888	1.46043	1.23148	1.28301	0.686633	0.746624	0.783305	0.67266	0.792649
cellular component organization or biogenesis	W5PEH8	Nucleotide binding oligomerization domain containing 1 OS=Ovis aries OX=9940 GN=NOD1 PE=4 SV=1	NOD1	1.63628	0.0202414	Up	25312.2	18176.7	20178.6			40483.3	28207.6	25115.9	40611.2	39212.2	0.853348	0.61279	0.68028			1.36481	0.950961	0.84673	1.36912	1.32196
cellular component organization or biogenesis	W5QAA1	Stratifin OS=Ovis aries OX=9940 GN=SFN PE=3 SV=1	SFN	0.456075	9.05276e-14	Down	91758900	91212300	89977400	90074400	89148000	41004500	40972900	40779000	42101500	41366000	1.39368	1.38537	1.36662	1.36809	1.35402	0.622795	0.622315	0.61937	0.639457	0.628286
cellular component organization or biogenesis	W5P3F6	Malignant T-cell-amplified sequence OS=Ovis aries OX=9940 GN=LOC101111215 PE=3 SV=1	LOC101111215	0.634499	1.30029e-07	Down	4120120	4419780	4018350	4567890	4394210	2758110	2635960	2698500	2821470	2740610	1.17132	1.25651	1.14239	1.29862	1.24924	0.784111	0.749385	0.767164	0.802124	0.779136
cellular component organization or biogenesis	W5NQ71	Lysyl oxidase homolog OS=Ovis aries OX=9940 GN=LOX PE=3 SV=1	LOX	0.627831	1.38562e-05	Down	1977200	2204370	1992900	2029950	1726490	1331960	1229070	1279410	1115660	1278830	1.22307	1.3636	1.23278	1.2557	1.06799	0.823935	0.760288	0.791428	0.690134	0.791069
cellular component organization or biogenesis	W5PQX4	Ribosomal protein OS=Ovis aries OX=9940 GN=RPL10A PE=3 SV=1	RPL10A	0.655357	9.78912e-09	Down	19679600	19159500	20261900	19234500	19216600	13091800	12983800	12101100	12928400	12826400	1.21867	1.18647	1.25473	1.19111	1.19	0.81072	0.804032	0.74937	0.800601	0.794285
cellular component organization or biogenesis	W5PLS7	Growth factor receptor bound protein 2 OS=Ovis aries OX=9940 GN=GRB2 PE=4 SV=1	GRB2	0.639116	5.54498e-09	Down	2852060	2947000	3000000	2888650	2969000	1837500	1856460	1961810	1907940	1803630	1.18717	1.22669	1.24875	1.2024	1.23584	0.764859	0.772751	0.816603	0.794179	0.75076
cellular component organization or biogenesis	W5PEL2	Osteoglycin OS=Ovis aries OX=9940 GN=OGN PE=3 SV=1	OGN	0.592288	3.13217e-07	Down	254759000	260861000	270101000	301701000	280999000	156924000	166919000	155414000	162707000	168536000	1.1692	1.1972	1.23961	1.38463	1.28962	0.720191	0.766063	0.713261	0.746732	0.773484
cellular component organization or biogenesis	A0A6P3E902	RAS like proto-oncogene A OS=Ovis aries OX=9940 GN=RALA PE=4 SV=1	RALA	0.6382	3.53105e-07	Down	1255380	1202180	1162340	1199860	1152680	823507	792632	745922	723957	725591	1.28309	1.22871	1.18799	1.22634	1.17812	0.841683	0.810127	0.762386	0.739936	0.741606
cellular component organization or biogenesis	W5P468	U3 small nucleolar RNA-associated protein 15 homolog OS=Ovis aries OX=9940 GN=UTP15 PE=4 SV=1	UTP15	1.67509	0.000525861	Up	130891	101363	171442	144640	138350	207000	213349	255750	246828	227337	0.712545	0.551801	0.933297	0.787392	0.753151	1.12687	1.16143	1.39225	1.34368	1.23758
cellular component organization or biogenesis	W5QBF8	Caveolae associated protein 3 OS=Ovis aries OX=9940 PE=3 SV=1	--	0.388693	1.3993e-08	Down	4611380	4789050	5099840	4845970	5097530	2050290	1721890	1748130	1995790	1985020	1.35849	1.41083	1.50239	1.4276	1.50171	0.604005	0.50726	0.514991	0.58795	0.584777
cellular component organization or biogenesis	W5PPR6	Exocyst complex component OS=Ovis aries OX=9940 GN=EXOC6B PE=3 SV=1	EXOC6B	0.655292	5.49305e-05	Down	343229	412446	391292	404382	405114	259479	215352	266510	272173	268541	1.05983	1.27356	1.20824	1.24866	1.25092	0.801228	0.664971	0.822938	0.840425	0.82921
cellular component organization or biogenesis	A0A6P3E1Y4	Stathmin OS=Ovis aries OX=9940 GN=STMN1 PE=3 SV=1	STMN1	0.368848	2.62042e-08	Down	2317860	2417280	2247710	2300470	2481060	891582	896168	838278	968565	744678	1.43934	1.50108	1.39578	1.42854	1.54068	0.553652	0.5565	0.520552	0.601457	0.462428
cellular component organization or biogenesis	W5PYC8	NADH dehydrogenase [ubiquinone] iron-sulfur protein 8, mitochondrial OS=Ovis aries OX=9940 GN=NDUFS8 PE=3 SV=1	NDUFS8	0.549997	1.25376e-08	Down	4683030	4452410	4736770	4825400	4712330	2537420	2742540	2522330	2415970	2657140	1.29061	1.22705	1.30542	1.32985	1.29869	0.699296	0.755826	0.695137	0.665825	0.73229
cellular component organization or biogenesis	W5Q4Q8	Synaptosome associated protein 29 OS=Ovis aries OX=9940 PE=4 SV=1	--	0.424142	4.0826e-08	Down	838280	818865	809169	803444	842518	352360	348904	344564	395107	303255	1.43138	1.39822	1.38167	1.37189	1.43861	0.60166	0.595759	0.588348	0.674651	0.517812
cellular component organization or biogenesis	W5PDS7	Mitochondrial ribosomal protein S23 OS=Ovis aries OX=9940 GN=MRPS23 PE=4 SV=1	MRPS23	0.595776	7.85562e-07	Down	4020410	3531650	3670590	3530810	3214810	2089570	2102990	2118250	2192880	2201380	1.40214	1.23168	1.28014	1.23139	1.12118	0.72875	0.73343	0.738752	0.76478	0.767745
cellular component organization or biogenesis	W5Q1H1	TSR1 ribosome maturation factor OS=Ovis aries OX=9940 GN=TSR1 PE=4 SV=1	TSR1	1.56841	1.1891e-05	Up	357887	289802	362307	350296	367588	530193	571997	553342	514286	540210	0.806432	0.653015	0.816391	0.789327	0.828291	1.19469	1.28889	1.24685	1.15885	1.21726
cellular component organization or biogenesis	W5NY88	Proteasome 26S subunit, non-ATPase 10 OS=Ovis aries OX=9940 GN=PSMD10 PE=4 SV=1	PSMD10	0.620249	0.00036912	Down	687019	474203	649335	692668	603303	425743	366588	367110	418274	349107	1.36493	0.942122	1.29007	1.37616	1.19861	0.845844	0.728318	0.729355	0.831005	0.693588
cellular component organization or biogenesis	W5QF73	NADH dehydrogenase [ubiquinone] 1 beta subcomplex subunit 4 OS=Ovis aries OX=9940 GN=NDUFB4 PE=1 SV=1	NDUFB4	0.374249	1.27111e-10	Down	2718510	2611650	2687080	2700240	2595850	1030930	938526	972289	1060870	979880	1.48586	1.42746	1.46868	1.47588	1.41882	0.563478	0.512973	0.531427	0.579843	0.535576
cellular component organization or biogenesis	W5PV05	Pre-mRNA processing factor 8 OS=Ovis aries OX=9940 GN=PRPF8 PE=4 SV=1	PRPF8	1.543	5.55727e-09	Up	1088690	1043020	1019170	1043740	983707	1598750	1603940	1587700	1612420	1587350	0.826739	0.792058	0.773946	0.792604	0.747016	1.21407	1.21801	1.20568	1.22445	1.20542
cellular component organization or biogenesis	W5P405	KH domain-containing RNA-binding protein QKI OS=Ovis aries OX=9940 PE=4 SV=1	--	0.605072	1.06847e-06	Down	1828520	2049190	2184540	2185190	2200450	1292030	1220230	1221370	1306300	1281800	1.09038	1.22197	1.30268	1.30306	1.31216	0.770459	0.727643	0.728323	0.778968	0.764358
cellular component organization or biogenesis	W5PT98	ATP synthase subunit O, mitochondrial OS=Ovis aries OX=9940 GN=ATP5PO PE=3 SV=1	ATP5PO	0.612705	1.1867e-07	Down	10167700	10938100	10813200	10977000	9801880	6760530	6133410	6340340	6465430	6588550	1.1964	1.28705	1.27235	1.29162	1.15335	0.795486	0.721695	0.746044	0.760763	0.77525
cellular component organization or biogenesis	W5Q7J0	Apolipoprotein B OS=Ovis aries OX=9940 GN=APOB PE=4 SV=1	APOB	2.28543	1.07289e-10	Up	1009740	928366	953129	1028090	985763	2251400	2202200	2279080	2222410	2255130	0.626572	0.576077	0.591443	0.637959	0.611694	1.39706	1.36653	1.41423	1.37907	1.39937
cellular component organization or biogenesis	W5PSA7	BCL2 associated X, apoptosis regulator OS=Ovis aries OX=9940 GN=BAX PE=3 SV=1	BAX	0.636644	8.53252e-06	Down	1001210	1004680	968977	1080780	899687	577775	645269	593601	701592	636548	1.23452	1.2388	1.19478	1.33263	1.10934	0.712412	0.795634	0.731926	0.865082	0.784881
cellular component organization or biogenesis	Q6A1I3	Acidic leucine-rich nuclear phosphoprotein 32 family member B OS=Ovis aries OX=9940 GN=ANP32B PE=2 SV=1	ANP32B	0.586731	9.3713e-10	Down	5818640	6188340	5834990	5730700	6030830	3555400	3370900	3488560	3505840	3448590	1.23873	1.31743	1.24221	1.22	1.2839	0.756906	0.717628	0.742677	0.746355	0.734168
cellular component organization or biogenesis	W5NRW4	Tropomyosin 4 OS=Ovis aries OX=9940 GN=TPM4 PE=3 SV=1	TPM4	0.360904	6.71234e-12	Down	20677200	21272100	20865400	20609800	19834700	7396830	7784070	7529240	7280960	7275570	1.47142	1.51375	1.48481	1.46662	1.41146	0.526368	0.553924	0.53579	0.518122	0.517739
cellular component organization or biogenesis	W5P6A5	Serine peptidase inhibitor, Kunitz type 2 OS=Ovis aries OX=9940 GN=SPINT2 PE=4 SV=1	SPINT2	1.77465	0.023835	Up	343685	640583	821984	225883	610316	921041	1085230	956995	926136	800029	0.468754	0.873695	1.12111	0.308083	0.832414	1.25621	1.48015	1.30525	1.26316	1.09116
cellular component organization or biogenesis	W5PYR0	4a-hydroxytetrahydrobiopterin dehydratase OS=Ovis aries OX=9940 GN=PCBD2 PE=3 SV=1	PCBD2	0.665633	5.41376e-06	Down	5090700	5217050	4977300	5187700	5447560	3793520	3575140	3431620	3056410	3396720	1.17912	1.20839	1.15285	1.20159	1.26178	0.878664	0.828082	0.79484	0.707933	0.786756
cellular component organization or biogenesis	W5Q6B9	CENP-V/GFA domain-containing protein OS=Ovis aries OX=9940 PE=3 SV=1	--	1.59849	2.21149e-06	Up	1275370	1098070	1292110	1237150	1301620	1963570	1864020	1985870	1947460	2156650	0.79108	0.681105	0.801463	0.767373	0.807362	1.21795	1.1562	1.23178	1.20796	1.33772
cellular component organization or biogenesis	W5PNM6	NSF attachment protein alpha OS=Ovis aries OX=9940 GN=NAPA PE=3 SV=1	NAPA	0.44748	5.43793e-09	Down	4642230	5035360	4908580	4507300	4966230	2231410	1999180	2227830	2229410	2078410	1.33298	1.44586	1.40946	1.29424	1.42601	0.640732	0.574049	0.639704	0.640158	0.596799
cellular component organization or biogenesis	W5PWM2	Transmembrane protein 33 OS=Ovis aries OX=9940 GN=TMEM33 PE=3 SV=1	TMEM33	0.655691	1.86192e-05	Down	1051650	1248650	1205860	1160450	1107010	742602	695442	863260	747810	736598	1.10013	1.30621	1.26145	1.21394	1.15804	0.776835	0.727501	0.903055	0.782283	0.770554
cellular component organization or biogenesis	W5QG63	CAAX prenyl protease OS=Ovis aries OX=9940 GN=ZMPSTE24 PE=3 SV=1	ZMPSTE24	0.606994	9.22228e-05	Down	330289	337271	322530	328666	348152	178346	262803	188520	186540	195594	1.23301	1.25908	1.20405	1.22696	1.2997	0.66579	0.98108	0.703771	0.69638	0.73018
cellular component organization or biogenesis	A0A6P7DBL1	Transcription initiation factor IIA subunit 2 OS=Ovis aries OX=9940 GN=LOC114110262 PE=3 SV=1	LOC114110262	0.533341	2.21844e-05	Down	915942	729681	660036	655212	708224	371865	370052	413821	437478	363663	1.62806	1.29699	1.17319	1.16462	1.25885	0.660979	0.657756	0.735554	0.777604	0.6464
cellular component organization or biogenesis	W5P4R1	Moesin OS=Ovis aries OX=9940 GN=MSN PE=4 SV=1	MSN	0.600695	3.42737e-11	Down	46251800	46539100	47296300	47425700	48475100	28862200	28072600	28595300	27834100	28392600	1.22442	1.23202	1.25207	1.2555	1.28328	0.764066	0.743163	0.757	0.736849	0.751634
cellular component organization or biogenesis	W5Q5X6	Mitochondrial ribosomal protein L21 OS=Ovis aries OX=9940 PE=4 SV=1	--	0.651791	8.73304e-08	Down	2409570	2498940	2595440	2426290	2276620	1559990	1569370	1641340	1607210	1578410	1.19503	1.23936	1.28722	1.20333	1.1291	0.773683	0.778335	0.814028	0.797101	0.782818
cellular component organization or biogenesis	W5P5J0	Drebrin 1 OS=Ovis aries OX=9940 GN=DBN1 PE=4 SV=1	DBN1	0.611192	2.0098e-06	Down	1502130	1465970	1314770	1314660	1289500	848907	870431	769410	892366	828186	1.35372	1.32113	1.18487	1.18477	1.1621	0.765034	0.784431	0.693391	0.804199	0.74636
cellular component organization or biogenesis	W5QGB6	GTP cyclohydrolase 1 feedback regulatory protein OS=Ovis aries OX=9940 GN=GCHFR PE=3 SV=1	GCHFR	0.390368	8.95446e-05	Down	974293	917797	855634	756260	1032480		293318	412686		356529	1.3921	1.31137	1.22255	1.08056	1.47524		0.419101	0.589657		0.509418
cellular component organization or biogenesis	W5QHL4	DnaJ heat shock protein family (Hsp40) member C19 OS=Ovis aries OX=9940 GN=DNAJC19 PE=4 SV=1	DNAJC19	0.541705	4.56751e-07	Down	1530490	1512890	1769480	1735280	1538900	866105	803004	884694	927986	898998	1.22755	1.21344	1.41924	1.39181	1.2343	0.694672	0.644061	0.709582	0.744305	0.721054
cellular component organization or biogenesis	W5P3R7	Lipolysis stimulated lipoprotein receptor OS=Ovis aries OX=9940 GN=LSR PE=3 SV=1	LSR	1.50562	0.000110722	Up	710700	711765	626057	618936	540208	955489	1050200	1004570	892422	926848	0.884264	0.885589	0.77895	0.77009	0.672135	1.18883	1.30667	1.2499	1.11036	1.1532
cellular component organization or biogenesis	W5PPS6	Clathrin light chain OS=Ovis aries OX=9940 PE=3 SV=1	--	0.653082	1.05415e-06	Down	5496030	5450960	4860090	5518270	5506230	3454300	3605860	3357020	3363940	3742110	1.23911	1.22894	1.09573	1.24412	1.24141	0.778788	0.812958	0.756856	0.758416	0.843676
cellular component organization or biogenesis	W5P090	BolA family member 2 OS=Ovis aries OX=9940 PE=3 SV=1	--	0.65661	0.000262007	Down	4397390	4647380	3769810	4192090	4080860	3045920	3125780	2422210	2895540	2356840	1.25878	1.33034	1.07913	1.20001	1.16817	0.871912	0.894772	0.693371	0.828864	0.674659
cellular component organization or biogenesis	W5PZ54	Protein SCO1 homolog, mitochondrial OS=Ovis aries OX=9940 GN=LOC101113508 PE=3 SV=1	LOC101113508	0.530325	5.30991e-07	Down	5126940	5111770	5441280	4647280	5133140	2860400	2572640	2420070	2688360	2960820	1.31586	1.31197	1.39654	1.19275	1.31745	0.734138	0.660283	0.621125	0.689983	0.759911
cellular component organization or biogenesis	W5P8R5	Mitochondrial ribosomal protein L55 OS=Ovis aries OX=9940 GN=MRPL55 PE=4 SV=1	MRPL55	0.568004	1.92341e-06	Down	1429350	1579110	1322720	1591970	1585570	931461	863764	782452	847309	839997	1.21402	1.34122	1.12345	1.35214	1.3467	0.791137	0.733638	0.664576	0.719662	0.713452
cellular component organization or biogenesis	W5Q284	Hyaluronan and proteoglycan link protein 1 OS=Ovis aries OX=9940 GN=HAPLN1 PE=4 SV=1	HAPLN1	0.606102	4.2462e-07	Down	1711700	1575520	1598590	1667300	1617730	920325	926274	1035530	1074490	995744	1.30433	1.20056	1.21814	1.2705	1.23272	0.701296	0.705829	0.789083	0.818771	0.758766
cellular component organization or biogenesis	W5P9P1	Actinin alpha 3 OS=Ovis aries OX=9940 GN=ACTN3 PE=3 SV=1	ACTN3	1.5218	0.00155548	Up	927916	1305660	1110500	809243	1232440	1562770	1625010	1542620	1721900	1743730	0.683206	0.961331	0.817639	0.595829	0.907421	1.15064	1.19646	1.1358	1.2678	1.28387
cellular component organization or biogenesis	W5Q7Y1	Prolyl 3-hydroxylase family member 4 (inactive) OS=Ovis aries OX=9940 GN=P3H4 PE=4 SV=1	P3H4	0.587063	1.08154e-05	Down	592699	500368	569509	522375	566469	276438	310452	363503	327355	337508	1.35732	1.14588	1.30422	1.19628	1.29725	0.633063	0.710957	0.832448	0.749666	0.772917
cellular component organization or biogenesis	W5Q8S0	Mitochondrial ribosomal protein L1 OS=Ovis aries OX=9940 GN=MRPL1 PE=4 SV=1	MRPL1	0.658926	6.26391e-07	Down	1259840	1249370	1281460	1327040	1359600	811512	848238	933379	857606	817332	1.17245	1.1627	1.19257	1.23499	1.26529	0.75522	0.789398	0.868633	0.798116	0.760636
cellular component organization or biogenesis	W5PVD4	GTP:AMP phosphotransferase AK3, mitochondrial OS=Ovis aries OX=9940 GN=AK3 PE=3 SV=1	AK3	0.552272	1.02668e-11	Down	18964200	19134400	19302700	19423600	19232200	10945400	10725100	10556300	10454300	10368500	1.27185	1.28327	1.29456	1.30266	1.28983	0.734065	0.71929	0.70797	0.701129	0.695375
cellular component organization or biogenesis	W5PCQ4	Ly1 antibody reactive OS=Ovis aries OX=9940 GN=LYAR PE=4 SV=1	LYAR	1.53984	0.0151694	Up	169955	144662	104939	103870	222931	234110	255107	199207	213455	247390	0.896564	0.763136	0.553585	0.547946	1.17603	1.235	1.34577	1.05088	1.12604	1.30506
cellular component organization or biogenesis	W5Q6A5	Charged multivesicular body protein 2B OS=Ovis aries OX=9940 GN=CHMP2B PE=3 SV=1	CHMP2B	0.62681	6.18417e-07	Down	2693990	2784610	2372460	2534600	2668880	1606340	1651890	1641570	1553670	1729250	1.26852	1.31119	1.11712	1.19347	1.2567	0.756378	0.777826	0.772967	0.731577	0.814253
cellular component organization or biogenesis	W5PP37	ATP synthase subunit d, mitochondrial OS=Ovis aries OX=9940 GN=ATP5PD PE=1 SV=1	ATP5PD	0.369854	9.48107e-11	Down	21942500	20568800	20372600	19249200	19586300	7624810	7474760	7444890	7518240	7558600	1.57474	1.47615	1.46207	1.38145	1.40564	0.547206	0.536438	0.534294	0.539558	0.542455
cellular component organization or biogenesis	W5NVT8	Nucleolar protein 16 OS=Ovis aries OX=9940 GN=NOP16 PE=3 SV=1	NOP16	0.621856	9.88383e-05	Down	466361	540993	499620	466077	500460	304989	282828	307893	379628	262829	1.16251	1.34855	1.24541	1.1618	1.24751	0.760253	0.705012	0.767492	0.946307	0.65516
cellular component organization or biogenesis	W5PGG0	SH3 domain containing GRB2 like, endophilin B2 OS=Ovis aries OX=9940 GN=SH3GLB2 PE=4 SV=1	SH3GLB2	0.523781	0.000123299	Down	441943	363749	436094	445973	445904	220122	179227		269247	225461	1.31369	1.08126	1.2963	1.32567	1.32546	0.65432	0.532758		0.800346	0.67019
cellular component organization or biogenesis	W5PZE3	NADH dehydrogenase [ubiquinone] 1 beta subcomplex subunit 6 OS=Ovis aries OX=9940 GN=NDUFB6 PE=1 SV=1	NDUFB6	0.564962	1.05594e-05	Down	715271	801258	683961	836550	745091	445447	361917	419813	478871	430712	1.20845	1.35373	1.15556	1.41336	1.25884	0.752585	0.611461	0.709276	0.809055	0.72769
cellular component organization or biogenesis	W5Q802	Mitochondrial ribosomal protein L40 OS=Ovis aries OX=9940 PE=3 SV=1	--	0.586286	1.27493e-08	Down	1068640	1076960	1076780	1158020	1063270	636666	665264	653187	634145	602287	1.23754	1.24717	1.24696	1.34104	1.23132	0.73729	0.770408	0.756422	0.73437	0.697477
cellular component organization or biogenesis	W5PRE5	Switching B cell complex subunit SWAP70 OS=Ovis aries OX=9940 GN=SWAP70 PE=4 SV=1	SWAP70	0.625636	2.10081e-07	Down	2810710	2803110	2815240	2787890	2859470	1667010	1690700	1873840	1677350	1897810	1.22829	1.22497	1.23027	1.21832	1.2496	0.728489	0.738841	0.818874	0.733007	0.829349
cellular component organization or biogenesis	W5P2T8	Ribosome biogenesis protein NSA2 homolog OS=Ovis aries OX=9940 GN=LOC101108339 PE=3 SV=1	LOC101108339	1.50286	1.5199e-05	Up	271359		315762	314792	289663	448455	415102	462939	456159	455815	0.712011		0.828519	0.825974	0.760038	1.17669	1.08917	1.21469	1.1969	1.196
cellular component organization or biogenesis	A0A8V6WJW2	NADH dehydrogenase [ubiquinone] 1 beta subcomplex subunit 5, mitochondrial OS=Ovis aries OX=9940 GN=NDUFB5 PE=3 SV=1	NDUFB5	0.467765	2.96874e-09	Down	2950340	2718640	2709750	2645840	2508050	1253620	1262380	1301850	1250200	1262030	1.48537	1.36872	1.36424	1.33206	1.26269	0.631143	0.635553	0.655424	0.629421	0.635377
cellular component organization or biogenesis	W5QIM2	COP9 signalosome subunit 2 OS=Ovis aries OX=9940 GN=COPS2 PE=4 SV=1	COPS2	0.644886	8.2614e-08	Down	1404560	1540780	1508820	1543280	1478970	904293	962605	981169	990008	983358	1.14212	1.25289	1.2269	1.25492	1.20263	0.735327	0.782743	0.797838	0.805026	0.799618
cellular component organization or biogenesis	P62262	14-3-3 protein epsilon OS=Ovis aries OX=9940 GN=YWHAE PE=1 SV=1	YWHAE	0.414975	4.93991e-12	Down	32600300	32399300	31347400	32202200	31475000	13404400	13148100	12993900	13019600	13840000	1.43975	1.43087	1.38442	1.42217	1.39005	0.591988	0.580669	0.573859	0.574994	0.611226
cellular component organization or biogenesis	W5P9X2	Coiled-coil-helix-coiled-coil-helix domain containing 3 OS=Ovis aries OX=9940 GN=CHCHD3 PE=4 SV=1	CHCHD3	0.335415	9.98143e-12	Down	11075700	11179800	11036700	11185800	10616100	3621910	3688390	3628870	3939520	3600700	1.50539	1.51954	1.50009	1.52036	1.44292	0.492285	0.501321	0.493231	0.535454	0.489402
cellular component organization or biogenesis	W5PTI1	Caspase 7 OS=Ovis aries OX=9940 GN=CASP7 PE=3 SV=1	CASP7	0.497542	2.33811e-08	Down	1013450	1062470	1064590	1074570	1072560	543909	466314	530288	555408	534906	1.27986	1.34176	1.34444	1.35704	1.3545	0.686887	0.588894	0.669685	0.701409	0.675517
cellular component organization or biogenesis	W5P8G4	NHP2 ribonucleoprotein OS=Ovis aries OX=9940 GN=NHP2 PE=3 SV=1	NHP2	0.570365	1.56674e-07	Down	2021870	2058150	1935340	2036410	2047100	1170340	1187180	1034930	1248580	1119010	1.27491	1.29779	1.22035	1.28408	1.29082	0.73797	0.748589	0.652586	0.787305	0.705603
cellular component organization or biogenesis	W5PZC9	Cytochrome b-c1 complex subunit 6 OS=Ovis aries OX=9940 GN=LOC101115589 PE=1 SV=1	LOC101115589	0.360337	1.30799e-09	Down	5557860	6265430	6280490	6429030	6361960	2241410	2072480	2294980	2208210	2315450	1.32244	1.4908	1.49438	1.52973	1.51377	0.533322	0.493127	0.546069	0.525423	0.55094
cellular component organization or biogenesis	W5Q0H0	Immunoglobulin binding protein 1 OS=Ovis aries OX=9940 GN=IGBP1 PE=4 SV=1	IGBP1	0.614626	1.58484e-05	Down	1328530	1514100	1480080	1311230	1487420	753372	939392	917542	939020	827650	1.15541	1.3168	1.28721	1.14037	1.2936	0.655201	0.816981	0.797978	0.816657	0.7198
cellular component organization or biogenesis	W5PHG7	Dynactin subunit 3 OS=Ovis aries OX=9940 GN=DCTN3 PE=4 SV=1	DCTN3	0.435729	8.5121e-11	Down	1654700	1646720	1678540	1640000	1693140	769812	727848	716387	687797	720417	1.38638	1.3797	1.40636	1.37407	1.41859	0.644984	0.609825	0.600222	0.576268	0.603599
cellular component organization or biogenesis	P68056	Hemoglobin subunit beta-C OS=Ovis aries OX=9940 GN=HBBC PE=1 SV=2	HBBC	0.265361	3.38373e-09	Down	3392010	3506170	3321420	3547410	3938560	1019150	963265	995101	895428	825427	1.51402	1.56498	1.48252	1.58339	1.75798	0.454898	0.429953	0.444163	0.399674	0.368429
cellular component organization or biogenesis	W5PI61	Apolipoprotein E OS=Ovis aries OX=9940 PE=3 SV=1	--	0.55709	7.08319e-10	Down	3127690	3262560	3215920	3113700	3309450	1824500	1696680	1803480	1805380	1799740	1.25313	1.30716	1.28848	1.24752	1.32595	0.730996	0.679784	0.722574	0.723335	0.721076
cellular component organization or biogenesis	W5P9Q8	NADH dehydrogenase [ubiquinone] 1 subunit C2 OS=Ovis aries OX=9940 GN=NDUFC2 PE=1 SV=1	NDUFC2	0.447551	9.83233e-08	Down	1948970	1672270	1807860	1817000	1713680	850020	817541	719387	751990	871020	1.50271	1.28936	1.39391	1.40095	1.32129	0.655387	0.630345	0.554666	0.579804	0.671579
cellular component organization or biogenesis	W5Q4M3	Collagen type V alpha 2 chain OS=Ovis aries OX=9940 GN=COL5A2 PE=4 SV=1	COL5A2	0.613979	3.03041e-10	Down	59010900	57462500	57047500	60593000	57020700	35989800	35550800	35875900	36258500	35075600	1.25586	1.22291	1.21407	1.28953	1.2135	0.765928	0.756585	0.763504	0.771646	0.746472
cellular component organization or biogenesis	W5NVW5	Probable protein BRICK1 pseudogene OS=Ovis aries OX=9940 GN=LOC101107565 PE=3 SV=1	LOC101107565	0.28653	8.96374e-08	Down	1085130	1089580	1278270	998239	1198450	283578	362945	331141	357919	283219	1.49293	1.49905	1.75865	1.37338	1.64883	0.390148	0.499342	0.455586	0.492427	0.389654
cellular component organization or biogenesis	W5NY29	Reticulon OS=Ovis aries OX=9940 PE=4 SV=1	--	0.536745	2.2438e-11	Down	4740250	4669660	4673680	4860510	4923470	2543300	2594770	2587650	2569520	2515570	1.29238	1.27314	1.27423	1.32517	1.34234	0.693406	0.707439	0.705497	0.700554	0.685845
cellular component organization or biogenesis	W5PQH9	Sm protein F OS=Ovis aries OX=9940 GN=SNRPF PE=3 SV=1	SNRPF	0.566571	1.82202e-06	Down	1982840	2119530	2163830	2455270	2284040	1304580	1142430	1349420	1217960	1221010	1.15008	1.22936	1.25506	1.4241	1.32478	0.756677	0.662627	0.782685	0.706436	0.708205
cellular component organization or biogenesis	A0A6P7EW54	Sorting nexin OS=Ovis aries OX=9940 GN=SNX5 PE=3 SV=1	SNX5	0.595004	1.30989e-09	Down	2117260	2156260	2051780	2149600	2028570	1277830	1205500	1281110	1232750	1252420	1.2638	1.28708	1.22472	1.28311	1.21086	0.762743	0.719569	0.764701	0.735835	0.747576
cellular component organization or biogenesis	W5P9G5	Vacuolar-sorting protein SNF8 OS=Ovis aries OX=9940 GN=SNF8 PE=3 SV=1	SNF8	0.439182	4.87851e-07	Down	692545	756395	717587	737736	880160	333464	377539	325706	296480	328861	1.27155	1.38878	1.31753	1.35452	1.61602	0.612257	0.693181	0.598013	0.544352	0.603805
cellular component organization or biogenesis	W5PIG1	28S ribosomal protein S31, mitochondrial OS=Ovis aries OX=9940 GN=MRPS31 PE=3 SV=1	MRPS31	0.494204	1.60749e-10	Down	2562140	2552730	2493880	2411830	2655110	1233990	1275550	1240330	1275180	1239330	1.35276	1.34779	1.31672	1.2734	1.40185	0.651523	0.673466	0.654871	0.673271	0.654343
cellular component organization or biogenesis	C5ISA4	COP9 constitutive photomorphogenic subunit 7B protein-like protein OS=Ovis aries OX=9940 GN=COPS7B PE=2 SV=1	COPS7B	0.566364	0.000464844	Down	217660	223481	202435	235096	250915	112521	144370	91973.5	132549	158344	1.23017	1.26307	1.14412	1.32872	1.41812	0.635947	0.815952	0.519817	0.749142	0.89493
cellular component organization or biogenesis	W5PUU5	SWI/SNF related, matrix associated, actin dependent regulator of chromatin, subfamily a, member 2 OS=Ovis aries OX=9940 GN=SMARCA2 PE=3 SV=1	SMARCA2	1.73558	2.03169e-07	Up	375031	351191	388869	388899	415967	703038	643878	693335	639746	652245	0.714046	0.668655	0.740393	0.74045	0.791986	1.33856	1.22592	1.32009	1.21805	1.24185
cellular component organization or biogenesis	W5QIX6	Exocyst complex component 5 OS=Ovis aries OX=9940 GN=EXOC5 PE=3 SV=1	EXOC5	0.589455	0.00054228	Down	238992	256145	194772	269343	217596	147078	162761	105006	128877	149977	1.27766	1.36936	1.04126	1.43992	1.16327	0.786283	0.870125	0.561365	0.68898	0.801782
cellular component organization or biogenesis	W5PAF7	Ribosomal L1 domain containing 1 OS=Ovis aries OX=9940 GN=RSL1D1 PE=4 SV=1	RSL1D1	1.71341	6.45654e-08	Up	987441	839423	919204	927870	949833	1617040	1622830	1551650	1582280	1548630	0.787044	0.669065	0.732655	0.739563	0.757068	1.28887	1.29348	1.23675	1.26116	1.23434
cellular component organization or biogenesis	W5NYA4	Tubulin polymerization promoting protein family member 3 OS=Ovis aries OX=9940 GN=TPPP3 PE=3 SV=1	TPPP3	0.552715	2.26216e-09	Down	10032000	11187200	11057100	10436900	10721600	5961340	5901240	5881390	5801810	5988450	1.20913	1.34836	1.33268	1.25793	1.29224	0.718502	0.711258	0.708866	0.699274	0.721769
cellular component organization or biogenesis	W5PQA3	39S ribosomal protein L28, mitochondrial OS=Ovis aries OX=9940 GN=MRPL28 PE=3 SV=1	MRPL28	0.599874	1.06371e-05	Down	1068920	1027770	992396	881365	1005590	696015	598800	548944	564873	576367	1.34269	1.291	1.24657	1.1071	1.26314	0.874276	0.752163	0.689538	0.709547	0.723985
cellular component organization or biogenesis	W5NUU3	Tropomyosin 3 OS=Ovis aries OX=9940 GN=TPM3 PE=3 SV=1	TPM3	0.31402	3.61951e-11	Down	25391400	25826800	26235000	23906600	26515100	7641150	7896060	8205090	8062520	8350480	1.51112	1.53703	1.56133	1.42276	1.578	0.454749	0.469919	0.48831	0.479826	0.496963
cellular metabolic process	W5PSF3	Diazepam binding inhibitor, acyl-CoA binding protein OS=Ovis aries OX=9940 PE=4 SV=1	--	0.583178	3.42289e-06	Down	10178700	10395900	9045410	10812300	9217110	5476410	6313610	5618890	6178650	5366900	1.29494	1.32257	1.15076	1.37554	1.1726	0.69671	0.803219	0.714836	0.786049	0.682778
cellular metabolic process	W5NSM6	Integrator complex subunit 3 OS=Ovis aries OX=9940 GN=INTS3 PE=3 SV=1	INTS3	1.60062	2.7898e-08	Up	244922	261298	239110	239449	232815	384800	401528	396113	389573	376897	0.773477	0.825194	0.755123	0.756193	0.735243	1.21522	1.26805	1.25095	1.23029	1.19026
cellular metabolic process	W5QDE3	Glutathione S-transferase OS=Ovis aries OX=9940 GN=LOC101108705 PE=3 SV=1	LOC101108705	0.584305	0.000105937	Down	5540740	6594940	5565340	6262450	6093360	3677880	3765180	3502510	3948180	2668600	1.16355	1.38493	1.16872	1.31511	1.2796	0.772353	0.790686	0.735525	0.829115	0.560404
cellular metabolic process	W5QEM0	28S ribosomal protein S15, mitochondrial OS=Ovis aries OX=9940 GN=MRPS15 PE=3 SV=1	MRPS15	0.384101	5.45306e-08	Down	1406910	1311160	1394520	1318400	1282490	507298	566412	432431	536334	536182	1.51409	1.41104	1.50075	1.41883	1.38019	0.545943	0.609561	0.465373	0.577191	0.577028
cellular metabolic process	W5QHH7	Distal membrane arm assembly complex 2 like OS=Ovis aries OX=9940 GN=DMAC2L PE=4 SV=1	DMAC2L	0.460708	7.45551e-08	Down	2830970	2998960	3059890	2806020	2956550	1317270	1267500	1235100	1398550	1532050	1.32271	1.4012	1.42966	1.31105	1.38138	0.615464	0.592211	0.577072	0.653441	0.715816
cellular metabolic process	W5P823	RNA helicase OS=Ovis aries OX=9940 GN=IFIH1 PE=3 SV=1	IFIH1	0.642466	8.3144e-08	Down	844272	847652	881541	832686	890866	529458	554794	565695	585553	525187	1.19624	1.20103	1.24905	1.17983	1.26226	0.750184	0.786083	0.801528	0.829665	0.744133
cellular metabolic process	A0A6P3E902	RAS like proto-oncogene A OS=Ovis aries OX=9940 GN=RALA PE=4 SV=1	RALA	0.6382	3.53105e-07	Down	1255380	1202180	1162340	1199860	1152680	823507	792632	745922	723957	725591	1.28309	1.22871	1.18799	1.22634	1.17812	0.841683	0.810127	0.762386	0.739936	0.741606
cellular metabolic process	W5PSQ0	Deoxyhypusine hydroxylase OS=Ovis aries OX=9940 GN=DOHH PE=3 SV=1	DOHH	0.625698	0.00157949	Down	1095880	868612	854379	1376030	1010640	631332	691388	718187	659226	556964	1.29496	1.02641	1.00959	1.62601	1.19424	0.746023	0.816989	0.848656	0.778984	0.658145
cellular metabolic process	W5PNJ5	SAP domain containing ribonucleoprotein OS=Ovis aries OX=9940 GN=SARNP PE=4 SV=1	SARNP	0.559818	1.29214e-09	Down	7188900	7138510	7354440	6730260	7113040	4064730	4001370	3799780	4015670	4006080	1.29734	1.28824	1.32721	1.21457	1.28365	0.733537	0.722102	0.685723	0.724683	0.722952
cellular metabolic process	W5NVV6	DnaJ heat shock protein family (Hsp40) member C3 OS=Ovis aries OX=9940 GN=DNAJC3 PE=4 SV=1	DNAJC3	0.52603	2.21045e-09	Down	1443680	1344110	1429560	1504440	1458920	736743	733796	756264	767283	783183	1.31747	1.2266	1.30458	1.37292	1.33138	0.672335	0.669645	0.690149	0.700205	0.714715
cellular metabolic process	W5PJ63	Hypoxanthine phosphoribosyltransferase OS=Ovis aries OX=9940 GN=LOC101109657 PE=3 SV=1	LOC101109657	0.653768	3.01518e-05	Down	672453	777958	711231	779418	722122	413094	495877	494122	461845	529932	1.11002	1.28417	1.17403	1.28658	1.192	0.681892	0.818542	0.815645	0.762366	0.874756
cellular metabolic process	W5PPC9	Folylpolyglutamate synthase OS=Ovis aries OX=9940 GN=FPGS PE=3 SV=1	FPGS	1.54151	9.536e-08	Up	1101110	1055430	1086280	1138210	1195270	1659790	1687220	1759370	1746240	1743330	0.776948	0.744716	0.766484	0.803126	0.843388	1.17115	1.19051	1.24142	1.23215	1.2301
cellular metabolic process	W5NQJ0	Protein S100 OS=Ovis aries OX=9940 GN=LOC101103771 PE=3 SV=1	LOC101103771	0.408848	4.11654e-12	Down	21856500	21278200	21919800	22486800	21234600	8738990	8877110	8791730	9211270	8853670	1.42621	1.38848	1.43034	1.46734	1.38563	0.570249	0.579262	0.57369	0.601067	0.577732
cellular metabolic process	W5QEU2	Poly [ADP-ribose] polymerase OS=Ovis aries OX=9940 GN=PARP2 PE=3 SV=1	PARP2	1.58105	0.000365437	Up	75750.5	105186	76015.6	95337.7	91553.2	134361	159962	121849	143551	142013	0.661242	0.918191	0.663556	0.832223	0.799187	1.17287	1.39634	1.06365	1.25309	1.23966
cellular metabolic process	W5PUU5	SWI/SNF related, matrix associated, actin dependent regulator of chromatin, subfamily a, member 2 OS=Ovis aries OX=9940 GN=SMARCA2 PE=3 SV=1	SMARCA2	1.73558	2.03169e-07	Up	375031	351191	388869	388899	415967	703038	643878	693335	639746	652245	0.714046	0.668655	0.740393	0.74045	0.791986	1.33856	1.22592	1.32009	1.21805	1.24185
cellular metabolic process	W5P7B2	procollagen-proline 3-dioxygenase OS=Ovis aries OX=9940 GN=P3H3 PE=3 SV=1	P3H3	0.65099	1.33861e-05	Down	2035670	1881400	1956470	2065180	1992850	1160450	1302410	1183630	1356170	1462690	1.2415	1.14741	1.19319	1.25949	1.21538	0.707724	0.794302	0.721861	0.827088	0.892052
cellular metabolic process	W5P303	Tyrosine 3-monooxygenase/tryptophan 5-monooxygenase activation protein beta OS=Ovis aries OX=9940 GN=YWHAB PE=3 SV=1	YWHAB	0.417427	1.33538e-09	Down	23006000	23812700	25267100	25198700	25116500	10160900	10295500	9613710	10961000	10062400	1.32604	1.37253	1.45636	1.45242	1.44768	0.585661	0.593419	0.554122	0.631778	0.579984
cellular metabolic process	W5QAQ9	Ribonucloprotein OS=Ovis aries OX=9940 GN=SNU13 PE=3 SV=1	SNU13	0.66448	3.95302e-06	Down	9903680	10182100	11423200	10775500	11922600	7381330	7277230	7202140	6869750	7289090	1.09765	1.1285	1.26606	1.19427	1.32141	0.818088	0.80655	0.798228	0.761388	0.807865
cellular metabolic process	W5QG39	NADH dehydrogenase [ubiquinone] 1 beta subcomplex subunit 1 OS=Ovis aries OX=9940 PE=1 SV=1	--	0.423412	1.79601e-05	Down	515141	593792	480720	514081	381622	242214	221884	186016	175811	226404	1.45615	1.67848	1.35885	1.45316	1.07873	0.684668	0.627201	0.525813	0.496966	0.639978
cellular metabolic process	W5PVD0	RING-type E3 ubiquitin transferase OS=Ovis aries OX=9940 GN=STUB1 PE=4 SV=1	STUB1	0.637924	2.48087e-07	Down	5465230	5487090	5141390	5778040	5672180	3769810	3357640	3440520	3441500	3561460	1.2114	1.21625	1.13962	1.28074	1.25728	0.835603	0.744243	0.762613	0.762831	0.789421
cellular metabolic process	Q6Q312	40S ribosomal protein S26 OS=Ovis aries OX=9940 GN=RPS26 PE=3 SV=3	RPS26	0.590073	0.00058017	Down	4400180	4575880	4977370	4263550	4682330	1838140	2663150	3056930	2985900	2968140	1.20846	1.25671	1.36697	1.17093	1.28595	0.504823	0.731402	0.839549	0.820042	0.815164
cellular metabolic process	W5QGN9	tryptophan--tRNA ligase OS=Ovis aries OX=9940 GN=WARS2 PE=3 SV=1	WARS2	0.526957	1.26108e-06	Down	487247	518360	542370	508611	462787	225954	288636	271304	277132	264577	1.26657	1.34745	1.40986	1.32211	1.20299	0.587355	0.750293	0.705239	0.720389	0.687753
cellular metabolic process	W5QDF4	Glutathione S-transferase OS=Ovis aries OX=9940 GN=GSTM3 PE=3 SV=1	GSTM3	0.619231	3.48043e-09	Down	9782830	10497100	10675900	10488300	10635500	6348170	6626190	6401910	6457890	6415160	1.16008	1.24478	1.26598	1.24374	1.26119	0.752787	0.785755	0.759159	0.765798	0.76073
cellular metabolic process	W5PZM2	Ubiquitin conjugating enzyme E2 I OS=Ovis aries OX=9940 GN=UBE2I PE=3 SV=1	UBE2I	0.581053	1.41404e-07	Down	9863820	9998590	10977200	10067300	9330120	5934110	5875200	5724020	5514840	6142230	1.24187	1.25883	1.38204	1.26748	1.17467	0.747111	0.739694	0.72066	0.694324	0.773313
cellular metabolic process	W5PUH4	Glutathione S-transferase OS=Ovis aries OX=9940 PE=3 SV=1	--	0.465037	9.29044e-10	Down	157370000	158397000	149553000	143947000	155977000	74802700	71208900	68339000	71831100	69684700	1.4037	1.41286	1.33397	1.28397	1.39127	0.66722	0.635164	0.609565	0.640714	0.621569
cellular metabolic process	W5PSF4	peptidylprolyl isomerase OS=Ovis aries OX=9940 GN=AIP PE=4 SV=1	AIP	0.568461	8.1443e-08	Down	2808000	2906980	3022290	3037240	3142400	1662360	1737510	1722500	1560230	1797080	1.20017	1.24248	1.29177	1.29815	1.3431	0.710514	0.742634	0.736218	0.666862	0.768095
cellular metabolic process	W5QHL5	Calcium binding protein 39 OS=Ovis aries OX=9940 GN=CAB39 PE=3 SV=1	CAB39	0.397064	2.61255e-09	Down	892819	897347	878462	957112	841875	382929	366033	332210	351536	341222	1.43045	1.4377	1.40744	1.53345	1.34882	0.613516	0.586446	0.532256	0.56322	0.546695
cellular metabolic process	W5P3F6	Malignant T-cell-amplified sequence OS=Ovis aries OX=9940 GN=LOC101111215 PE=3 SV=1	LOC101111215	0.634499	1.30029e-07	Down	4120120	4419780	4018350	4567890	4394210	2758110	2635960	2698500	2821470	2740610	1.17132	1.25651	1.14239	1.29862	1.24924	0.784111	0.749385	0.767164	0.802124	0.779136
cellular metabolic process	W5QC06	NADH dehydrogenase [ubiquinone] 1 alpha subcomplex subunit 6 OS=Ovis aries OX=9940 GN=NDUFA6 PE=1 SV=1	NDUFA6	0.432207	1.99821e-08	Down	528672	497245	546236	550356	611452	231266	232680	241111	250628	225953	1.35017	1.26991	1.39503	1.40555	1.56158	0.590627	0.594239	0.61577	0.640076	0.577059
cellular metabolic process	W5QGB6	GTP cyclohydrolase 1 feedback regulatory protein OS=Ovis aries OX=9940 GN=GCHFR PE=3 SV=1	GCHFR	0.390368	8.95446e-05	Down	974293	917797	855634	756260	1032480		293318	412686		356529	1.3921	1.31137	1.22255	1.08056	1.47524		0.419101	0.589657		0.509418
cellular metabolic process	W5NWJ7	UDP-glucose glycoprotein glucosyltransferase 2 OS=Ovis aries OX=9940 GN=UGGT2 PE=3 SV=1	UGGT2	0.573871	0.00129518	Down	533330	739204	613453	656573	477045	273682	317049	398942	435331	307859	1.12222	1.55541	1.29081	1.38154	1.00378	0.575873	0.667125	0.839442	0.91601	0.647788
cellular metabolic process	W5PCL8	Proteasome subunit beta OS=Ovis aries OX=9940 GN=PSMB8 PE=3 SV=1	PSMB8	0.563307	1.2898e-06	Down	1244780	1357780	1289810	1243810	1219210	684210	631672	714034	805927	744195	1.25287	1.3666	1.29819	1.25189	1.22713	0.688657	0.635777	0.718675	0.811165	0.749032
cellular metabolic process	W5P9Q8	NADH dehydrogenase [ubiquinone] 1 subunit C2 OS=Ovis aries OX=9940 GN=NDUFC2 PE=1 SV=1	NDUFC2	0.447551	9.83233e-08	Down	1948970	1672270	1807860	1817000	1713680	850020	817541	719387	751990	871020	1.50271	1.28936	1.39391	1.40095	1.32129	0.655387	0.630345	0.554666	0.579804	0.671579
cellular metabolic process	W5QAU1	heme oxygenase (biliverdin-producing) OS=Ovis aries OX=9940 PE=3 SV=1	--	0.63091	5.69706e-07	Down	2671890	2586120	2531190	2857170	2599540	1614870	1765530	1542330	1717570	1716680	1.23682	1.19712	1.17169	1.32259	1.20333	0.747525	0.817266	0.713946	0.795065	0.794653
cellular metabolic process	W5NQ71	Lysyl oxidase homolog OS=Ovis aries OX=9940 GN=LOX PE=3 SV=1	LOX	0.627831	1.38562e-05	Down	1977200	2204370	1992900	2029950	1726490	1331960	1229070	1279410	1115660	1278830	1.22307	1.3636	1.23278	1.2557	1.06799	0.823935	0.760288	0.791428	0.690134	0.791069
cellular metabolic process	W5P2Z4	Embryonic ectoderm development OS=Ovis aries OX=9940 GN=EED PE=4 SV=1	EED	0.457525	4.98463e-06	Down	564888	648036	614452	644418	734825	308038	261602	245009	323003	329456	1.20865	1.38655	1.31469	1.37881	1.57225	0.659084	0.559729	0.524226	0.691104	0.704911
cellular metabolic process	W5PBV8	60S ribosomal protein L36 OS=Ovis aries OX=9940 GN=RPL36 PE=3 SV=1	RPL36	0.555183	1.02373e-10	Down	13023000	12749200	12580600	12734400	12578500	7272820	7087030	6992650	7210180	6783450	1.3153	1.28764	1.27062	1.28615	1.2704	0.734541	0.715776	0.706244	0.728214	0.685115
cellular metabolic process	W5PGC1	Charged multivesicular body protein 4B OS=Ovis aries OX=9940 GN=CHMP4B PE=3 SV=1	CHMP4B	0.519796	1.81433e-09	Down	13997000	13247600	14808700	14290800	14896400	7294360	7344910	7433550	7536690	7420990	1.29277	1.22356	1.36774	1.31991	1.37584	0.673713	0.678382	0.686569	0.696095	0.685409
cellular metabolic process	P62262	14-3-3 protein epsilon OS=Ovis aries OX=9940 GN=YWHAE PE=1 SV=1	YWHAE	0.414975	4.93991e-12	Down	32600300	32399300	31347400	32202200	31475000	13404400	13148100	12993900	13019600	13840000	1.43975	1.43087	1.38442	1.42217	1.39005	0.591988	0.580669	0.573859	0.574994	0.611226
cellular metabolic process	W5QHP0	Mitochondrial ribosomal protein L47 OS=Ovis aries OX=9940 GN=MRPL47 PE=3 SV=1	MRPL47	0.55351	1.82428e-06	Down	894503	1004570	912732	993548	906686	581573	504628	507264	457975	556722	1.22197	1.37233	1.24687	1.35727	1.23861	0.794477	0.689364	0.692965	0.625632	0.760528
cellular metabolic process	W5PIS3	NADP-dependent oxidoreductase domain-containing protein OS=Ovis aries OX=9940 PE=3 SV=1	--	0.629957	1.24982e-06	Down	113054000	119685000	108424000	122110000	102646000	70956300	73576900	67193700	71436100	73341500	1.22562	1.29751	1.17543	1.3238	1.11279	0.769238	0.797648	0.728447	0.774439	0.795096
cellular metabolic process	W5NVV1	Ras-related protein Rab OS=Ovis aries OX=9940 PE=3 SV=1	--	0.653076	7.11571e-05	Down	542989	489211	548118	421720	512808	345415	294090	349437	330680	322763	1.30613	1.17677	1.31847	1.01443	1.23353	0.830878	0.707418	0.840552	0.795433	0.776389
cellular metabolic process	W5PC90	Glutathione S-transferase omega OS=Ovis aries OX=9940 GN=LOC101115083 PE=3 SV=1	LOC101115083	0.649853	7.91093e-10	Down	135790000	139758000	139367000	142015000	144637000	88879100	91274100	91751800	90748000	93262200	1.17315	1.20743	1.20405	1.22693	1.24958	0.767866	0.788557	0.792684	0.784012	0.805733
cellular metabolic process	W5QHQ1	RNA transcription, translation and transport factor protein OS=Ovis aries OX=9940 GN=RTRAF PE=3 SV=1	RTRAF	0.38735	3.55103e-11	Down	3240580	3218330	3448650	3524370	3420410	1303680	1288680	1314530	1281850	1339020	1.38604	1.37653	1.47504	1.50742	1.46296	0.557602	0.551187	0.562243	0.548265	0.572718
cellular metabolic process	W5NQK9	S100 calcium binding protein A8 OS=Ovis aries OX=9940 GN=S100A8 PE=4 SV=1	S100A8	0.589338	9.18572e-09	Down	31998900	31898300	29986600	31608300	29470200	18300700	18077600	17528600	18341800	19076400	1.29925	1.29517	1.21755	1.28339	1.19658	0.743063	0.734004	0.711713	0.744732	0.774559
cellular metabolic process	W5PB27	NADH dehydrogenase [ubiquinone] iron-sulfur protein 3, mitochondrial OS=Ovis aries OX=9940 GN=NDUFS3 PE=1 SV=1	NDUFS3	0.658593	2.4637e-07	Down	7593810	7469930	8061050	7448650	7966070	5183280	4745940	5374520	5062170	5015950	1.18799	1.16861	1.26109	1.16528	1.24623	0.810884	0.742465	0.840802	0.791937	0.784706
cellular metabolic process	A0A6P3T2Z6	CCA tRNA nucleotidyltransferase 1, mitochondrial OS=Ovis aries OX=9940 GN=TRNT1 PE=3 SV=1	TRNT1	0.522386	2.59327e-08	Down	926659	968818	952847	971815	909121	457703	474821	496235	501954	539786	1.28707	1.34563	1.32344	1.34979	1.26271	0.63572	0.659496	0.689238	0.697182	0.749728
cellular metabolic process	W5Q5H8	Fibrinogen alpha chain OS=Ovis aries OX=9940 GN=FGA PE=4 SV=1	FGA	1.99234	8.94849e-11	Up	11821900	11695100	11750900	11496600	10886100	23267400	22679100	22692400	23020300	23200600	0.685286	0.677936	0.681171	0.666429	0.63104	1.34875	1.31465	1.31542	1.33443	1.34488
cellular metabolic process	W5P2A6	Ubiquitin like 4A OS=Ovis aries OX=9940 PE=4 SV=1	--	0.347112	9.57518e-06	Down	636288	724545	595550	645713	643938	149824	221332	229296	279059	247227	1.45511	1.65695	1.36195	1.47667	1.47261	0.342629	0.506159	0.524372	0.638174	0.565378
cellular metabolic process	W5QEL0	Beta-1,4-galactosyltransferase OS=Ovis aries OX=9940 GN=B4GALT4 PE=3 SV=1	B4GALT4	1.82232	0.0041666	Up	25719.5	13701.5	24164.5		23349.8	33362.8	36565.6	36310.3	47624.2	44167.5	0.812292	0.432731	0.763181		0.737451	1.05369	1.15484	1.14678	1.5041	1.39493
cellular metabolic process	W5NSL1	High mobility group nucleosome binding domain 5 OS=Ovis aries OX=9940 GN=HMGN5 PE=3 SV=1	HMGN5	1.61389	5.32266e-05	Up	1915580	2174890	2096010	1857950	1715860	3473030	3074470	2725070	3431300	3048120	0.750846	0.852488	0.821569	0.728257	0.672562	1.36132	1.20509	1.06814	1.34496	1.19477
cellular metabolic process	W5QF73	NADH dehydrogenase [ubiquinone] 1 beta subcomplex subunit 4 OS=Ovis aries OX=9940 GN=NDUFB4 PE=1 SV=1	NDUFB4	0.374249	1.27111e-10	Down	2718510	2611650	2687080	2700240	2595850	1030930	938526	972289	1060870	979880	1.48586	1.42746	1.46868	1.47588	1.41882	0.563478	0.512973	0.531427	0.579843	0.535576
cellular metabolic process	A0A6P3EA09	Charged multivesicular body protein 2A OS=Ovis aries OX=9940 GN=CHMP2A PE=3 SV=1	CHMP2A	0.377062	1.01307e-09	Down	4341360	4187200	4212960	4153080	4121760	1680910	1533420	1712270	1477700	1520170	1.50008	1.44681	1.45571	1.43502	1.4242	0.580809	0.529847	0.591645	0.510594	0.525268
cellular metabolic process	P62896	Cytochrome c OS=Ovis aries OX=9940 GN=CYCS PE=1 SV=2	CYCS	0.619887	1.40894e-09	Down	40864900	41675300	40888900	41464100	38931200	25417200	24924000	24542500	25450500	26013800	1.23768	1.26223	1.23841	1.25583	1.17912	0.769816	0.754878	0.743324	0.770825	0.787885
cellular metabolic process	W5QCQ4	RNA helicase OS=Ovis aries OX=9940 GN=DHX9 PE=3 SV=1	DHX9	1.51593	8.73106e-10	Up	4416470	4482740	4488280	4506410	4224740	6678790	6661010	6828640	6696580	6665180	0.793632	0.805541	0.806536	0.809794	0.759178	1.20017	1.19697	1.22709	1.20336	1.19772
cellular metabolic process	A0A6P3TBG1	Spliceosome-associated protein CWC15 homolog OS=Ovis aries OX=9940 GN=CWC15 PE=3 SV=1	CWC15	0.586051	5.8785e-07	Down	1205930	1197740	1261670	1377290	1291270	738820	764694	671167	744432	792873	1.20042	1.19227	1.25591	1.371	1.28537	0.735445	0.761201	0.668101	0.741032	0.789251
cellular metabolic process	W5PVS4	Carbonic anhydrase OS=Ovis aries OX=9940 GN=CA13 PE=3 SV=1	CA13	0.602548	2.68107e-09	Down	2431990	2356000	2328870	2450300	2413720	1486950	1395920	1387310	1463850	1485020	1.26667	1.22709	1.21296	1.2762	1.25715	0.774456	0.727044	0.72256	0.762425	0.773451
cellular metabolic process	W5QCX7	MYB binding protein 1a OS=Ovis aries OX=9940 GN=MYBBP1A PE=3 SV=1	MYBBP1A	1.50397	2.45974e-07	Up	1275240	1302400	1370590	1286610	1321190	1919430	2030500	1968840	1843490	2097810	0.776823	0.793367	0.834906	0.783749	0.804814	1.16924	1.2369	1.19933	1.12298	1.2779
cellular metabolic process	W5P468	U3 small nucleolar RNA-associated protein 15 homolog OS=Ovis aries OX=9940 GN=UTP15 PE=4 SV=1	UTP15	1.67509	0.000525861	Up	130891	101363	171442	144640	138350	207000	213349	255750	246828	227337	0.712545	0.551801	0.933297	0.787392	0.753151	1.12687	1.16143	1.39225	1.34368	1.23758
cellular metabolic process	W5P4T0	von Hippel-Lindau tumor suppressor OS=Ovis aries OX=9940 GN=VHL PE=3 SV=1	VHL	0.658371	0.00941852	Down	581340	367042	429542	392891	449935	322816	274661	304192	357032	203377	1.57852	0.996631	1.16634	1.06682	1.22171	0.876544	0.745788	0.825974	0.969451	0.552231
cellular metabolic process	W5QFP2	Histone H1.3 OS=Ovis aries OX=9940 GN=LOC101109397 PE=3 SV=1	LOC101109397	1.60841	2.26511e-09	Up	46199700	49339800	48527100	47960700	45169500	76123000	75997500	76726800	76904400	75758600	0.746714	0.797466	0.784331	0.775176	0.730063	1.23036	1.22833	1.24012	1.24299	1.22447
cellular metabolic process	W5PI61	Apolipoprotein E OS=Ovis aries OX=9940 PE=3 SV=1	--	0.55709	7.08319e-10	Down	3127690	3262560	3215920	3113700	3309450	1824500	1696680	1803480	1805380	1799740	1.25313	1.30716	1.28848	1.24752	1.32595	0.730996	0.679784	0.722574	0.723335	0.721076
cellular metabolic process	A0A8V6WJW2	NADH dehydrogenase [ubiquinone] 1 beta subcomplex subunit 5, mitochondrial OS=Ovis aries OX=9940 GN=NDUFB5 PE=3 SV=1	NDUFB5	0.467765	2.96874e-09	Down	2950340	2718640	2709750	2645840	2508050	1253620	1262380	1301850	1250200	1262030	1.48537	1.36872	1.36424	1.33206	1.26269	0.631143	0.635553	0.655424	0.629421	0.635377
cellular metabolic process	W5P4H7	LAS1 like ribosome biogenesis factor OS=Ovis aries OX=9940 GN=LAS1L PE=4 SV=1	LAS1L	1.70501	3.61862e-07	Up	286783	295343	274030	283217	285806	474886	441765	501332	538576	473392	0.7439	0.766104	0.710819	0.73465	0.741365	1.23183	1.14591	1.30043	1.39704	1.22795
cellular metabolic process	W5NPV2	Small nuclear ribonucleoprotein G OS=Ovis aries OX=9940 PE=3 SV=1	--	0.655278	7.61252e-09	Down	10251100	9933670	9745520	10543700	10270200	6485700	6608400	6743200	6859660	6554600	1.22043	1.18264	1.16024	1.25527	1.2227	0.772146	0.786754	0.802803	0.816668	0.780349
cellular metabolic process	A0A6P3EDI7	Eukaryotic translation initiation factor 1 OS=Ovis aries OX=9940 GN=LOC114108775 PE=3 SV=1	LOC114108775	0.563104	5.08977e-07	Down	4969880	5305310	5113070	5432780	5168820	2981840	2737280	2917710	2688960	3309210	1.22336	1.30593	1.25861	1.3373	1.27233	0.733994	0.673794	0.718208	0.6619	0.814578
cellular metabolic process	W5PTI1	Caspase 7 OS=Ovis aries OX=9940 GN=CASP7 PE=3 SV=1	CASP7	0.497542	2.33811e-08	Down	1013450	1062470	1064590	1074570	1072560	543909	466314	530288	555408	534906	1.27986	1.34176	1.34444	1.35704	1.3545	0.686887	0.588894	0.669685	0.701409	0.675517
cellular metabolic process	W5PKG8	Small nuclear ribonucleoprotein Sm D2 OS=Ovis aries OX=9940 GN=SNRPD2 PE=3 SV=1	SNRPD2	0.585392	4.68816e-09	Down	4963280	4833090	4726580	4823150	4856300	2761720	2759970	2970240	2719060	2956910	1.29352	1.25959	1.23183	1.257	1.26564	0.719755	0.719299	0.774099	0.708637	0.770625
cellular metabolic process	W5Q2T0	Mitochondrial ribosomal protein L42 OS=Ovis aries OX=9940 GN=MRPL42 PE=3 SV=1	MRPL42	0.552168	3.11275e-07	Down	1152830	1111560	1285750	1114110	1257770	680255	695664	618177	623939	651913	1.25417	1.20927	1.39878	1.21205	1.36834	0.740054	0.756817	0.672519	0.678787	0.70922
cellular metabolic process	W5P254	Acyl-coenzyme A diphosphatase NUDT19 OS=Ovis aries OX=9940 GN=NUDT19 PE=3 SV=1	NUDT19	1.53752	8.94186e-05	Up	920185	864813	697222	958900	904564	1298830	1363980	1243280	1401160	1374320	0.834464	0.784251	0.632272	0.869573	0.820299	1.17784	1.23692	1.12746	1.27063	1.24629
cellular metabolic process	W5PT98	ATP synthase subunit O, mitochondrial OS=Ovis aries OX=9940 GN=ATP5PO PE=3 SV=1	ATP5PO	0.612705	1.1867e-07	Down	10167700	10938100	10813200	10977000	9801880	6760530	6133410	6340340	6465430	6588550	1.1964	1.28705	1.27235	1.29162	1.15335	0.795486	0.721695	0.746044	0.760763	0.77525
cellular metabolic process	Q29400	Insulin-like growth factor-binding protein 2 OS=Ovis aries OX=9940 GN=IGFBP2 PE=2 SV=1	IGFBP2	1.78463	7.20193e-08	Up	196417	207086	213924	194337	206409	336675	380776	378909	346289	374410	0.692772	0.730402	0.75452	0.685436	0.728014	1.18747	1.34302	1.33643	1.22138	1.32056
cellular metabolic process	W5NZ92	Translin associated factor X OS=Ovis aries OX=9940 GN=TSNAX PE=3 SV=1	TSNAX	0.633641	1.02136e-05	Down	970129	1032730	1069720	994131	898867	570844	605138	603459	684390	682563	1.19592	1.27309	1.31869	1.22551	1.10807	0.703706	0.745981	0.743912	0.843679	0.841427
cellular metabolic process	W5PAR8	Retinol binding protein 2 OS=Ovis aries OX=9940 GN=RBP2 PE=3 SV=1	RBP2	0.565145	1.08361e-08	Down	24363400	23956900	26410400	24304900	25276600	13342800	14499500	13771000	14575600	14065500	1.25219	1.2313	1.3574	1.24918	1.29912	0.68577	0.74522	0.707778	0.749132	0.722914
cellular metabolic process	W5PZZ9	Metabolism of cobalamin associated B OS=Ovis aries OX=9940 GN=MMAB PE=3 SV=1	MMAB	0.665941	4.48517e-07	Down	1674900	1452320	1545300	1518860	1613010	1035190	1050750	993846	1071930	1045550	1.28822	1.11703	1.18854	1.16821	1.24062	0.796199	0.808166	0.7644	0.824457	0.804167
cellular metabolic process	A0A8V6VHV8	NADH dehydrogenase [ubiquinone] 1 beta subcomplex subunit 9 OS=Ovis aries OX=9940 GN=NDUFB9 PE=3 SV=1	NDUFB9	0.417051	7.16321e-11	Down	1365190	1283710	1394940	1315170	1340460	536152	568617	571063	546093	572093	1.43803	1.3522	1.46937	1.38534	1.41198	0.564758	0.598955	0.601531	0.575229	0.602616
cellular metabolic process	W5PSJ2	U3 small nucleolar RNA-associated protein 25 homolog OS=Ovis aries OX=9940 GN=UTP25 PE=3 SV=1	UTP25	1.6777	0.000421716	Up	99152.5	64710.2	89598	65485.5	69395.8	141427	129340	135759	122958	122037	0.953515	0.622295	0.861633	0.629751	0.667355	1.36005	1.24382	1.30555	1.18244	1.17359
cellular metabolic process	W5PC20	VPS37B subunit of ESCRT-I OS=Ovis aries OX=9940 GN=VPS37B PE=3 SV=1	VPS37B	0.662869	0.00455968	Down	210838	309056	244151	245044	210381	183639	177399	181248	123293	142770	1.03973	1.52408	1.20401	1.20841	1.03747	0.905599	0.874827	0.893808	0.608008	0.704057
cellular metabolic process	W5NX86	Eukaryotic translation initiation factor 1B OS=Ovis aries OX=9940 GN=EIF1B PE=3 SV=1	EIF1B	0.49695	0.0043381	Down	96502	128106	111313		98170.4	62878.5	47668.5		35776.4	69398.5	1.18806	1.57714	1.3704		1.2086	0.774112	0.586858		0.440451	0.854381
cellular metabolic process	W5PHA6	non-specific serine/threonine protein kinase OS=Ovis aries OX=9940 GN=TP53RK PE=3 SV=1	TP53RK	0.652054	3.62288e-05	Down	499149	521554	507947	498223	521697	383488	320179	284936	357708	315493	1.18552	1.23874	1.20642	1.18332	1.23908	0.910817	0.760453	0.676747	0.849587	0.749323
cellular metabolic process	W5Q428	VPS37C subunit of ESCRT-I OS=Ovis aries OX=9940 GN=VPS37C PE=3 SV=1	VPS37C	0.553868	9.34591e-07	Down	1055970	1037820	1222620	999152	1043380	605296	611239	594870	534079	622661	1.26811	1.24632	1.46824	1.19988	1.253	0.7269	0.734037	0.714379	0.641376	0.747754
cellular metabolic process	W5PS94	Nucleobindin 1 OS=Ovis aries OX=9940 GN=NUCB1 PE=3 SV=1	NUCB1	0.5489	1.8028e-10	Down	15814000	15070900	15004900	15972900	15618400	8259130	8583320	8650280	8588620	8448000	1.31772	1.2558	1.2503	1.33096	1.30142	0.688201	0.715214	0.720794	0.715656	0.703939
cellular metabolic process	W5P223	Ubiquitin thioesterase OS=Ovis aries OX=9940 GN=OTUB1 PE=3 SV=1	OTUB1	0.527464	1.71722e-10	Down	5392590	5578170	5744050	5683890	5899970	3030650	2931240	2978730	2978550	3007360	1.24756	1.29049	1.32887	1.31495	1.36494	0.70113	0.678132	0.689119	0.689077	0.695742
cellular metabolic process	W5PXR8	RNA polymerase II subunit J OS=Ovis aries OX=9940 GN=POLR2J PE=3 SV=1	POLR2J	0.577357	5.55122e-06	Down	411010	453469	438667	489125	408416	250286	275762	218905	259173	266455	1.18403	1.30635	1.26371	1.40907	1.17656	0.721022	0.794413	0.63062	0.746623	0.767601
cellular metabolic process	W5Q7J0	Apolipoprotein B OS=Ovis aries OX=9940 GN=APOB PE=4 SV=1	APOB	2.28543	1.07289e-10	Up	1009740	928366	953129	1028090	985763	2251400	2202200	2279080	2222410	2255130	0.626572	0.576077	0.591443	0.637959	0.611694	1.39706	1.36653	1.41423	1.37907	1.39937
cellular metabolic process	W5Q805	Proteasome 26S subunit, ATPase 6 OS=Ovis aries OX=9940 GN=PSMC6 PE=3 SV=1	PSMC6	0.644531	2.73962e-09	Down	3106410	3062370	3150400	3024130	3032550	2083300	1924780	1970740	1946860	1984540	1.22851	1.21109	1.2459	1.19597	1.1993	0.823892	0.761201	0.779377	0.769933	0.784835
cellular metabolic process	W5Q2N2	Proteasome 26S subunit, non-ATPase 12 OS=Ovis aries OX=9940 GN=PSMD12 PE=3 SV=1	PSMD12	0.633476	2.62008e-09	Down	2473550	2633690	2491800	2520410	2526420	1597260	1626230	1604150	1535400	1647810	1.19746	1.27498	1.20629	1.22014	1.22305	0.77324	0.787264	0.776575	0.743293	0.797711
cellular metabolic process	W5NXP5	Mitochondrial ribosomal protein S18C OS=Ovis aries OX=9940 GN=MRPS18C PE=3 SV=1	MRPS18C	0.582747	7.86466e-06	Down	558233	584838	712428	600741	625878	334954	364219	382113	328138	386671	1.14434	1.19888	1.46043	1.23148	1.28301	0.686633	0.746624	0.783305	0.67266	0.792649
cellular metabolic process	W5NXN2	FERM domain-containing protein OS=Ovis aries OX=9940 PE=4 SV=1	--	0.621189	6.56537e-11	Down	20821000	21059500	21120800	21088900	20287100	12938600	12876300	12949500	13326700	12746900	1.23044	1.24454	1.24816	1.24628	1.19889	0.764624	0.760942	0.765268	0.787559	0.753295
cellular metabolic process	W5PR99	Deoxyhypusine synthase OS=Ovis aries OX=9940 GN=DHPS PE=3 SV=1	DHPS	0.492708	1.83272e-05	Down	413330	480383	440934	482355	374608	257178	193443	224017	179869	225317	1.26345	1.46842	1.34783	1.47445	1.14509	0.786132	0.591309	0.684767	0.549817	0.688741
cellular metabolic process	W5NUU6	Probable ergosterol biosynthetic protein 28 OS=Ovis aries OX=9940 GN=LOC101110417 PE=3 SV=1	LOC101110417	0.528805	0.00014922	Down	257565	327995	288856	250320	289249	153141			134584	160908	1.10625	1.40875	1.24065	1.07513	1.24233	0.657745			0.578042	0.691105
cellular metabolic process	W5PW27	Cytochrome c oxidase subunit 5B, mitochondrial OS=Ovis aries OX=9940 GN=LOC101110664 PE=1 SV=1	LOC101110664	0.586072	1.58047e-08	Down	23200900	22147800	23075700	24101000	22648000	14310900	13292900	13876200	12889200	13130700	1.27008	1.21243	1.26322	1.31935	1.23981	0.783415	0.727687	0.759618	0.705588	0.718808
cellular metabolic process	P02075	Hemoglobin subunit beta OS=Ovis aries OX=9940 GN=HBB PE=1 SV=2	HBB	0.429537	1.86788e-12	Down	58051200	59710100	59304600	58414700	60672000	25353800	24797400	26014400	25132000	25910800	1.3712	1.41038	1.4008	1.37978	1.4331	0.59887	0.585727	0.614473	0.59363	0.612026
cellular metabolic process	W5PZH4	isopentenyl-diphosphate Delta-isomerase OS=Ovis aries OX=9940 GN=LOC101108851 PE=3 SV=1	LOC101108851	0.631689	7.23835e-05	Down	1039800	1023670	1200080	1282120	1177410	720639	785578	791218	694036	623736	1.11348	1.09621	1.28512	1.37297	1.26084	0.771704	0.841244	0.847284	0.743216	0.667934
cellular metabolic process	W5Q0P2	Enhancer of rudimentary homolog OS=Ovis aries OX=9940 PE=3 SV=1	--	0.456297	7.6098e-07	Down	2977480	3829270	3285830	3684170	3918930	1565080	1682300	1730460	1561500	1535140	1.1554	1.48593	1.27505	1.42963	1.52072	0.607323	0.652809	0.671498	0.605933	0.595704
cellular metabolic process	W5P5R0	Acireductone dioxygenase OS=Ovis aries OX=9940 GN=ADI1 PE=3 SV=1	ADI1	0.46423	2.69906e-09	Down	3176170	3422440	3131870	3315430	3384230	1460450	1601480	1440270	1555860	1569310	1.32024	1.42261	1.30183	1.37813	1.40672	0.607066	0.665688	0.598678	0.646725	0.652316
cellular metabolic process	W5Q1H1	TSR1 ribosome maturation factor OS=Ovis aries OX=9940 GN=TSR1 PE=4 SV=1	TSR1	1.56841	1.1891e-05	Up	357887	289802	362307	350296	367588	530193	571997	553342	514286	540210	0.806432	0.653015	0.816391	0.789327	0.828291	1.19469	1.28889	1.24685	1.15885	1.21726
cellular metabolic process	A0A6P7EN58	Dihydrodiol dehydrogenase 3-like OS=Ovis aries OX=9940 GN=LOC101109377 PE=3 SV=1	LOC101109377	0.277657	6.54665e-09	Down	6761020	7007360	6607040	6937190	7023180	1830170	1889680	1706610	2287580	1819520	1.54117	1.59732	1.50607	1.58133	1.60093	0.417186	0.430752	0.389021	0.521453	0.414759
cellular metabolic process	W5QG63	CAAX prenyl protease OS=Ovis aries OX=9940 GN=ZMPSTE24 PE=3 SV=1	ZMPSTE24	0.606994	9.22228e-05	Down	330289	337271	322530	328666	348152	178346	262803	188520	186540	195594	1.23301	1.25908	1.20405	1.22696	1.2997	0.66579	0.98108	0.703771	0.69638	0.73018
cellular metabolic process	P68056	Hemoglobin subunit beta-C OS=Ovis aries OX=9940 GN=HBBC PE=1 SV=2	HBBC	0.265361	3.38373e-09	Down	3392010	3506170	3321420	3547410	3938560	1019150	963265	995101	895428	825427	1.51402	1.56498	1.48252	1.58339	1.75798	0.454898	0.429953	0.444163	0.399674	0.368429
cellular metabolic process	W5PYC8	NADH dehydrogenase [ubiquinone] iron-sulfur protein 8, mitochondrial OS=Ovis aries OX=9940 GN=NDUFS8 PE=3 SV=1	NDUFS8	0.549997	1.25376e-08	Down	4683030	4452410	4736770	4825400	4712330	2537420	2742540	2522330	2415970	2657140	1.29061	1.22705	1.30542	1.32985	1.29869	0.699296	0.755826	0.695137	0.665825	0.73229
cellular metabolic process	W5Q3C8	Mitochondrial ribosomal protein L43 OS=Ovis aries OX=9940 PE=3 SV=1	--	0.409483	3.47579e-08	Down	1726200	1558500	1682540	1634410	1738380	771464	662671	605136	684810	691018	1.46847	1.3258	1.43132	1.39038	1.47883	0.656279	0.563729	0.514785	0.582563	0.587844
cellular metabolic process	W5PH14	UDP-glucuronosyltransferase OS=Ovis aries OX=9940 GN=LOC101117764 PE=3 SV=1	LOC101117764	1.56224	9.13191e-09	Up	10752300	10234300	10472000	10159200	10072200	16720700	16546500	15440100	15927100	16117700	0.811849	0.772738	0.790685	0.767067	0.760498	1.26249	1.24934	1.1658	1.20257	1.21696
cellular metabolic process	A0A8V6V4N3	Cytochrome c oxidase subunit OS=Ovis aries OX=9940 GN=LOC101121538 PE=3 SV=1	LOC101121538	0.611115	2.60242e-09	Down	19037000	20129300	19795800	19562500	18666700	11418700	11813500	11940900	12127900	12094100	1.21575	1.28551	1.26421	1.24931	1.1921	0.729227	0.75444	0.762576	0.774518	0.77236
cellular metabolic process	W5NXT8	Cytochrome c oxidase subunit 5A, mitochondrial OS=Ovis aries OX=9940 PE=1 SV=1	--	0.549743	1.53322e-06	Down	1271400	1319370	1208520	1199120	1201300	596999	640758	676695	761048	732747	1.32328	1.37321	1.25783	1.24805	1.25032	0.621359	0.666903	0.704307	0.792102	0.762646
cellular metabolic process	W5P9G5	Vacuolar-sorting protein SNF8 OS=Ovis aries OX=9940 GN=SNF8 PE=3 SV=1	SNF8	0.439182	4.87851e-07	Down	692545	756395	717587	737736	880160	333464	377539	325706	296480	328861	1.27155	1.38878	1.31753	1.35452	1.61602	0.612257	0.693181	0.598013	0.544352	0.603805
cellular metabolic process	W5NX51	Apolipoprotein A1 OS=Ovis aries OX=9940 PE=3 SV=1	--	0.244423	7.3621e-15	Down	23122600	23000000	23962500	23101100	22982900	5629090	5601520	5633940	5766400	5763420	1.59948	1.591	1.65758	1.59799	1.58981	0.389385	0.387478	0.389721	0.398884	0.398677
cellular metabolic process	W5Q375	Cell division cycle 23 OS=Ovis aries OX=9940 GN=CDC23 PE=4 SV=1	CDC23	1.51271	0.0205683	Up	74458.4	33924.6	57151.3	67720.9	49859.9	74237.7	82540.6	109536	81176.6	80781	1.04667	0.47688	0.803378	0.951956	0.700883	1.04356	1.16028	1.53975	1.1411	1.13554
cellular metabolic process	W5PCN3	Aldo-keto reductase family 1 member B10 OS=Ovis aries OX=9940 PE=3 SV=1	--	0.628664	3.04159e-08	Down	196435000	209337000	194708000	200383000	200879000	122915000	119719000	132082000	130591000	124452000	1.20401	1.28309	1.19343	1.22821	1.23125	0.753386	0.733797	0.809574	0.800435	0.762807
cellular metabolic process	W5PW77	Erlin OS=Ovis aries OX=9940 GN=ERLIN1 PE=3 SV=1	ERLIN1	2.10646	0.0340689	Up		95491.3	202301	85588.5	206704	288451	372248	424506	237577	230952		0.400884	0.849283	0.35931	0.867767	1.21095	1.56274	1.78213	0.997376	0.969563
cellular metabolic process	W5P583	Low molecular weight phosphotyrosine protein phosphatase OS=Ovis aries OX=9940 GN=ACP1 PE=3 SV=1	ACP1	0.641247	8.02734e-08	Down	7513240	7294790	8161580	7285430	7715100	4931790	5004070	4662370	4887620	4862390	1.20562	1.17057	1.30966	1.16907	1.23801	0.791386	0.802985	0.748153	0.784298	0.78025
cellular metabolic process	W5PY07	BCL10 immune signaling adaptor OS=Ovis aries OX=9940 GN=BCL10 PE=4 SV=1	BCL10	0.633607	0.00013751	Down	856826	756348	830343	699911	883505	487945	465369	477708	621240	499230	1.30248	1.14974	1.26222	1.06395	1.34303	0.741735	0.707417	0.726174	0.94436	0.75889
cellular metabolic process	W5NRJ6	S-phase kinase-associated protein 1 OS=Ovis aries OX=9940 PE=3 SV=1	--	0.505322	7.68092e-08	Down	5607740	6041250	5150260	5452590	6012560	3051590	2764330	2694890	2874750	2897070	1.31801	1.4199	1.21049	1.28154	1.41316	0.717228	0.649712	0.633391	0.675664	0.68091
cellular metabolic process	W5PD90	AU RNA binding methylglutaconyl-CoA hydratase OS=Ovis aries OX=9940 GN=AUH PE=3 SV=1	AUH	0.537705	4.21022e-07	Down	3336330	3172190	3116980	3655620	3523710	1818630	1705630	1851680	1974380	1685720	1.29111	1.22759	1.20622	1.41467	1.36362	0.70378	0.660051	0.71657	0.764053	0.652346
cellular metabolic process	W5P016	Mitochondrial ribosomal protein L20 OS=Ovis aries OX=9940 GN=MRPL20 PE=3 SV=1	MRPL20	0.431698	0.0132787	Down	122803	171774	83866.4	138281	102998	43925.5	70066.7		76636.2	23398	1.32561	1.85423	0.905306	1.49269	1.11182	0.474159	0.756343		0.827259	0.252572
cellular metabolic process	P14639	Albumin OS=Ovis aries OX=9940 GN=ALB PE=1 SV=1	ALB	0.334921	9.09695e-15	Down	397726000	392806000	404611000	406214000	410345000	134508000	134514000	135547000	134236000	134957000	1.48103	1.46271	1.50667	1.51264	1.52802	0.500874	0.500897	0.504743	0.499861	0.502546
cellular metabolic process	A0A6P3TXF5	Ubiquitin carboxyl-terminal hydrolase 16 OS=Ovis aries OX=9940 GN=USP16 PE=3 SV=1	USP16	0.54031	1.35633e-05	Down	683975	754397	638943	765421	728742	376944	446621	364421	419653	322066	1.24332	1.37134	1.16146	1.39138	1.3247	0.685205	0.811864	0.662441	0.762841	0.585449
cellular metabolic process	W5PK05	Aldo-keto reductase family 1 member D1 OS=Ovis aries OX=9940 GN=AKR1D1 PE=3 SV=1	AKR1D1	0.638215	3.78148e-10	Down	8955370	8670930	8731220	8682400	8600250	5689900	5670970	5424950	5627110	5438900	1.25264	1.21285	1.22129	1.21446	1.20297	0.795879	0.793231	0.758819	0.787096	0.76077
cellular metabolic process	W5PT99	39S ribosomal protein L49, mitochondrial OS=Ovis aries OX=9940 GN=MRPL49 PE=3 SV=1	MRPL49	0.548423	7.68938e-07	Down	1844280	1988990	1878840	1654020	1931840	980284	1012310	970280	1145780	990569	1.281	1.38151	1.305	1.14885	1.34182	0.680886	0.70313	0.673937	0.795836	0.688029
cellular metabolic process	A0A6P3DZL9	Cytochrome C oxidase Copper Chaperone OS=Ovis aries OX=9940 GN=LOC101117181 PE=3 SV=1	LOC101117181	0.396392	2.76224e-07	Down	2763130	2688640	2180190	2797820	2889790	1001620	1018340	1188910	1038040	1032860	1.48561	1.44556	1.17219	1.50426	1.55371	0.538524	0.547514	0.639222	0.558106	0.555321
cellular metabolic process	A0A6P3EA03	Elongation factor 1-beta OS=Ovis aries OX=9940 GN=LOC114113944 PE=3 SV=1	LOC114113944	0.642174	4.8131e-08	Down	32796200	31166900	35011300	34269200	31998400	21467100	21097100	21150300	20766300	21633300	1.2086	1.14856	1.29023	1.26289	1.1792	0.791104	0.777469	0.77943	0.765279	0.797229
cellular metabolic process	W5PNH4	Autophagy protein 5 OS=Ovis aries OX=9940 GN=ATG5 PE=3 SV=1	ATG5	0.649245	0.0114581	Down	430608	578304	495054	587566	437123	263882	333340	223318	391102	430075	1.03254	1.3867	1.18707	1.40891	1.04816	0.632754	0.799305	0.535487	0.937811	1.03126
cellular metabolic process	W5PDS7	Mitochondrial ribosomal protein S23 OS=Ovis aries OX=9940 GN=MRPS23 PE=4 SV=1	MRPS23	0.595776	7.85562e-07	Down	4020410	3531650	3670590	3530810	3214810	2089570	2102990	2118250	2192880	2201380	1.40214	1.23168	1.28014	1.23139	1.12118	0.72875	0.73343	0.738752	0.76478	0.767745
cellular metabolic process	W5QHV3	Fatty acid-binding protein, liver OS=Ovis aries OX=9940 GN=FABP1 PE=3 SV=1	FABP1	0.614944	2.2112e-06	Down	1207610	1140360	1132380	1268600	1243670		754218	722437	780354	691090	1.21562	1.14792	1.13989	1.27701	1.25192		0.759219	0.727227	0.785528	0.695672
cellular metabolic process	W5Q420	EF-hand domain-containing protein OS=Ovis aries OX=9940 PE=4 SV=1	--	0.447218	1.41876e-10	Down	8256270	8050860	9005180	8223660	8404370	3763440	3776870	3688910	3775550	3751690	1.36025	1.32641	1.48363	1.35488	1.38465	0.620039	0.622252	0.60776	0.622034	0.618103
cellular metabolic process	W5PY34	dimethylargininase OS=Ovis aries OX=9940 GN=DDAH1 PE=3 SV=1	DDAH1	0.592612	2.1652e-08	Down	2578110	2639980	2463720	2713210	2615660	1578990	1590510	1551830	1436690	1552270	1.2442	1.27406	1.189	1.3094	1.26233	0.762025	0.767585	0.748918	0.693351	0.74913
cellular metabolic process	W5QGM7	Histone H1.0 OS=Ovis aries OX=9940 GN=LOC101102223 PE=3 SV=1	LOC101102223	1.72547	1.53444e-05	Up	4144710	3252960	4209850	3626640	4377880	6665840	6879840	7246650	6315430	6732250	0.775407	0.608575	0.787594	0.678485	0.819029	1.24707	1.2871	1.35573	1.18151	1.25949
cellular metabolic process	W5PP37	ATP synthase subunit d, mitochondrial OS=Ovis aries OX=9940 GN=ATP5PD PE=1 SV=1	ATP5PD	0.369854	9.48107e-11	Down	21942500	20568800	20372600	19249200	19586300	7624810	7474760	7444890	7518240	7558600	1.57474	1.47615	1.46207	1.38145	1.40564	0.547206	0.536438	0.534294	0.539558	0.542455
cellular metabolic process	W5QAP8	Regulation of nuclear pre-mRNA domain-containing protein OS=Ovis aries OX=9940 GN=RPRD1B PE=3 SV=1	RPRD1B	0.370924	2.08761e-06	Down	233075	292866	201831	227390	280886	92585.9	77782.9	95728.2	100785	91598.4	1.37546	1.7283	1.19107	1.34191	1.65761	0.546382	0.459024	0.564925	0.594767	0.540554
cellular metabolic process	W5PFD9	60S ribosomal protein L35a OS=Ovis aries OX=9940 GN=LOC101112702 PE=3 SV=1	LOC101112702	1.60537	1.88284e-05	Up	3373760	3096880	3400000	2820030	3234100	5104450	5039700	4672930	5905130	4842990	0.813151	0.746417	0.819475	0.67969	0.77949	1.23029	1.21468	1.12628	1.42327	1.16727
cellular metabolic process	W5PP29	Zinc finger protein 638 OS=Ovis aries OX=9940 GN=ZNF638 PE=4 SV=1	ZNF638	1.55406	1.03075e-06	Up	373016	410041	350372	410130	375382	576597	622878	583303	609106	590274	0.761086	0.836631	0.714885	0.836812	0.765914	1.17646	1.27089	1.19015	1.24279	1.20437
cellular metabolic process	W5P2X2	GTPase Era, mitochondrial OS=Ovis aries OX=9940 GN=ERAL1 PE=3 SV=1	ERAL1	1.51845	0.00300522	Up	360155	219456	355553	335670	315496	523477	479812	504098	402912	498469	0.901492	0.549313	0.889973	0.840205	0.789708	1.3103	1.201	1.26179	1.00852	1.2477
cellular metabolic process	W5NZX6	Geranylgeranyl diphosphate synthase 1 OS=Ovis aries OX=9940 GN=GGPS1 PE=3 SV=1	GGPS1	0.551193	0.000401063	Down	292582	265531	243657	281377	239739	138058	153608				1.26851	1.15123	1.05639	1.21993	1.0394	0.59856	0.665978
cellular metabolic process	W5P405	KH domain-containing RNA-binding protein QKI OS=Ovis aries OX=9940 PE=4 SV=1	--	0.605072	1.06847e-06	Down	1828520	2049190	2184540	2185190	2200450	1292030	1220230	1221370	1306300	1281800	1.09038	1.22197	1.30268	1.30306	1.31216	0.770459	0.727643	0.728323	0.778968	0.764358
cellular metabolic process	W5PKC0	Tumor protein p53 binding protein 1 OS=Ovis aries OX=9940 GN=TP53BP1 PE=4 SV=1	TP53BP1	1.61511	0.00266663	Up		166144		172093	168059	329257	220996	303759	247750	261112		0.711092		0.736554	0.719288	1.40921	0.945857	1.30008	1.06036	1.11755
cellular metabolic process	W5NZ91	28S ribosomal protein S10, mitochondrial OS=Ovis aries OX=9940 GN=MRPS10 PE=3 SV=1	MRPS10	0.60113	2.09591e-05	Down	1622040	1733740	1732810	1826980	1562240	869671	1182360	1009410	1066660	968167	1.19495	1.27724	1.27656	1.34593	1.1509	0.640685	0.871043	0.743631	0.785807	0.713247
cellular metabolic process	W5P7L2	V-type proton ATPase subunit G OS=Ovis aries OX=9940 GN=ATP6V1G1 PE=3 SV=1	ATP6V1G1	0.311988	1.50365e-09	Down	9761040	9641170	8976550	10113400	8226800	2825270	2919460	2881520	2930090	3019410	1.59248	1.57292	1.46449	1.64996	1.34217	0.460932	0.476299	0.470109	0.478033	0.492605
cellular metabolic process	W5QH60	Vesicle associated membrane protein 8 OS=Ovis aries OX=9940 GN=VAMP8 PE=3 SV=1	VAMP8	0.608162	7.2493e-07	Down	738493	877679	769855	865408	789238	484811	501401	475011	486484	509675	1.13648	1.35068	1.18475	1.3318	1.21458	0.746086	0.771617	0.731005	0.748661	0.78435
cellular metabolic process	W5PN42	Lymphatic vessel endothelial hyaluronan receptor 1 OS=Ovis aries OX=9940 GN=LYVE1 PE=4 SV=1	LYVE1	0.659541	5.06328e-07	Down	4029160	3838380	3903160	3949220	4124110	2745600	2555640	2583870	2787960	2414880	1.22348	1.16555	1.18522	1.19921	1.25231	0.833718	0.776036	0.784608	0.846581	0.733293
cellular metabolic process	W5NYK9	Calumenin OS=Ovis aries OX=9940 GN=CALU PE=4 SV=1	CALU	0.474473	4.68998e-12	Down	25046600	25206500	24813000	24545000	23799900	11491200	11584000	11852200	11848700	11779100	1.37644	1.38523	1.3636	1.34888	1.30793	0.631502	0.636602	0.651341	0.651148	0.647324
cellular metabolic process	W5PK04	Phosphoglycerate mutase OS=Ovis aries OX=9940 GN=PGAM1 PE=3 SV=1	PGAM1	0.459929	9.51544e-10	Down	18653100	20111000	19445600	19665700	20060300	8457220	9233290	9316140	8717100	9319710	1.3046	1.40657	1.36003	1.37542	1.40302	0.5915	0.645779	0.651573	0.609676	0.651823
cellular metabolic process	W5PJM6	Nipsnap homolog 2 OS=Ovis aries OX=9940 GN=NIPSNAP2 PE=3 SV=1	NIPSNAP2	0.545386	7.00207e-07	Down	2826430	2837180	2491650	2850550	2700250	1402450	1405780	1415540	1600270	1651050	1.33441	1.33948	1.17635	1.3458	1.27484	0.662122	0.663694	0.668302	0.755516	0.77949
cellular metabolic process	W5NU00	Alpha-2-macroglobulin domain-containing protein OS=Ovis aries OX=9940 PE=4 SV=1	--	0.446469	6.03366e-09	Down	1340560	1374660	1241710	1275150	1278530	533426	580749	588034	626889	577687	1.42349	1.4597	1.31853	1.35404	1.35763	0.566426	0.616677	0.624413	0.665671	0.613425
cellular metabolic process	W5QAS3	Cleavage and polyadenylation specificity factor subunit 5 OS=Ovis aries OX=9940 GN=NUDT21 PE=3 SV=1	NUDT21	0.657884	1.38432e-07	Down	2980430	2994700	3202930	3058770	2943930	2080230	1892450	2053870	2044390	1916240	1.18422	1.18989	1.27262	1.21534	1.16971	0.82654	0.751929	0.816066	0.812299	0.761381
cellular metabolic process	W5QIU5	Glia maturation factor OS=Ovis aries OX=9940 GN=GMFB PE=3 SV=1	GMFB	0.597213	3.74913e-08	Down	4044650	3956400	4125670	3886730	4004750	2328190	2558880	2242420	2347780	2477860	1.26501	1.23741	1.29035	1.21562	1.25253	0.728166	0.800317	0.701341	0.734293	0.774977
cellular metabolic process	W5PIL1	UBX domain protein 6 OS=Ovis aries OX=9940 GN=UBXN6 PE=4 SV=1	UBXN6	0.553105	7.38833e-06	Down	805143	759886	813970	660925	735077	443828	460665	384948	364773	433757	1.37327	1.29608	1.38832	1.12729	1.25376	0.757002	0.785719	0.656575	0.622164	0.739824
cellular metabolic process	W5PMI4	39S ribosomal protein L46, mitochondrial OS=Ovis aries OX=9940 GN=MRPL46 PE=3 SV=1	MRPL46	0.298031	9.45752e-08	Down	2285950	2195230	2288490	2354270	2355660	529697	720757	726700	778004	666120	1.5341	1.47322	1.53581	1.57995	1.58089	0.35548	0.483701	0.487689	0.52212	0.447034
cellular metabolic process	W5PIE9	Nitrilase 1 OS=Ovis aries OX=9940 GN=NIT1 PE=3 SV=1	NIT1	0.645663	1.11902e-05	Down	871536	937519	881418	829769	921450	520474	519864	634472	599004	594020	1.19233	1.2826	1.20585	1.13519	1.26062	0.712049	0.711214	0.868007	0.819484	0.812666
cellular metabolic process	Q9XT27	Ceruloplasmin OS=Ovis aries OX=9940 GN=CP PE=2 SV=1	CP	1.93011	0.00159361	Up	308877	162486	347306	255451	230070	587045	556261	468941	409738	495245	0.808278	0.425198	0.90884	0.668471	0.602054	1.5362	1.45564	1.22714	1.07221	1.29597
cellular metabolic process	W5PHL8	Nudix hydrolase 16 OS=Ovis aries OX=9940 GN=NUDT16 PE=4 SV=1	NUDT16	0.445312	2.5306e-08	Down	678409	767803	682674	699031	706440	312750	286232	338447	333632	302831	1.32807	1.50306	1.33641	1.36844	1.38294	0.612245	0.560333	0.66255	0.653124	0.592827
cellular metabolic process	W5NXE1	Core-binding factor subunit beta OS=Ovis aries OX=9940 GN=CBFB PE=3 SV=1	CBFB	0.623927	0.00024817	Down	1405290	1403750	1587500	1362440	1471210	871936	853247	1067810	1010830	707286	1.19688	1.19557	1.35207	1.16038	1.25302	0.742623	0.726706	0.909448	0.860918	0.602392
cellular metabolic process	W5P1P1	Inhibitor of nuclear factor kappa B kinase regulatory subunit gamma OS=Ovis aries OX=9940 GN=IKBKG PE=4 SV=1	IKBKG	0.653161	3.73975e-07	Down	1750970	1846520	1715030	1635370	1751400	1159250	1078360	1160270	1086520	1197640	1.21753	1.28397	1.19254	1.13715	1.21783	0.80608	0.749833	0.806789	0.755507	0.832774
cellular metabolic process	W5PEZ1	Nudix hydrolase 14 OS=Ovis aries OX=9940 PE=4 SV=1	--	0.63649	0.0142688	Down	667008	650583	706362	747875	711685	299528		460994	569810		1.10848	1.08119	1.17388	1.24287	1.18273	0.497778		0.766114	0.946952
cellular metabolic process	W5PEL2	Osteoglycin OS=Ovis aries OX=9940 GN=OGN PE=3 SV=1	OGN	0.592288	3.13217e-07	Down	254759000	260861000	270101000	301701000	280999000	156924000	166919000	155414000	162707000	168536000	1.1692	1.1972	1.23961	1.38463	1.28962	0.720191	0.766063	0.713261	0.746732	0.773484
cellular metabolic process	W5NYJ3	Transcription factor A, mitochondrial OS=Ovis aries OX=9940 GN=TFAM PE=4 SV=1	TFAM	0.471044	9.25578e-09	Down	1403330	1363830	1449530	1319560	1323710	694633	611787	621781	678088	625052	1.39063	1.35149	1.43642	1.30762	1.31173	0.688348	0.606252	0.616155	0.671953	0.619397
cellular metabolic process	W5Q5E9	Small nuclear ribonucleoprotein polypeptide A' OS=Ovis aries OX=9940 GN=SNRPA1 PE=3 SV=1	SNRPA1	0.598295	3.19982e-09	Down	3294490	3471750	3481320	3401240	3345070	2022690	1930920	2041760	2047670	2124310	1.21294	1.2782	1.28172	1.25224	1.23156	0.744698	0.710911	0.751719	0.753895	0.782111
cellular metabolic process	W5Q9A8	Peroxiredoxin like 2B OS=Ovis aries OX=9940 PE=4 SV=1	--	0.66176	1.73886e-06	Down	1220770	1264000	1254000	1226850	1156630	791837	842994	755372	772856	888403	1.19993	1.24242	1.23259	1.2059	1.13688	0.778317	0.8286	0.742474	0.75966	0.873234
cellular metabolic process	W5PVZ7	Mitochondrial ribosomal protein L57 OS=Ovis aries OX=9940 GN=MRPL57 PE=4 SV=1	MRPL57	0.40911	6.01504e-08	Down	903283	830567	946283	985843	840324	367719	354562	356729	346610	417953	1.42252	1.30801	1.49024	1.55254	1.32337	0.579097	0.558377	0.561789	0.545853	0.658207
cellular metabolic process	W5Q4Q8	Synaptosome associated protein 29 OS=Ovis aries OX=9940 PE=4 SV=1	--	0.424142	4.0826e-08	Down	838280	818865	809169	803444	842518	352360	348904	344564	395107	303255	1.43138	1.39822	1.38167	1.37189	1.43861	0.60166	0.595759	0.588348	0.674651	0.517812
cellular metabolic process	W5PQX4	Ribosomal protein OS=Ovis aries OX=9940 GN=RPL10A PE=3 SV=1	RPL10A	0.655357	9.78912e-09	Down	19679600	19159500	20261900	19234500	19216600	13091800	12983800	12101100	12928400	12826400	1.21867	1.18647	1.25473	1.19111	1.19	0.81072	0.804032	0.74937	0.800601	0.794285
cellular metabolic process	W5PHQ4	Bis(5'-nucleosyl)-tetraphosphatase [asymmetrical] OS=Ovis aries OX=9940 GN=NUDT2 PE=3 SV=1	NUDT2	0.633901	8.60007e-05	Down	945380	1136350	1225880	1016650	1147960	737756	750630	723001	602244	655216	1.05735	1.27093	1.37107	1.13706	1.28392	0.825132	0.839531	0.808629	0.673571	0.732816
cellular metabolic process	W5PV05	Pre-mRNA processing factor 8 OS=Ovis aries OX=9940 GN=PRPF8 PE=4 SV=1	PRPF8	1.543	5.55727e-09	Up	1088690	1043020	1019170	1043740	983707	1598750	1603940	1587700	1612420	1587350	0.826739	0.792058	0.773946	0.792604	0.747016	1.21407	1.21801	1.20568	1.22445	1.20542
cellular metabolic process	W5NY88	Proteasome 26S subunit, non-ATPase 10 OS=Ovis aries OX=9940 GN=PSMD10 PE=4 SV=1	PSMD10	0.620249	0.00036912	Down	687019	474203	649335	692668	603303	425743	366588	367110	418274	349107	1.36493	0.942122	1.29007	1.37616	1.19861	0.845844	0.728318	0.729355	0.831005	0.693588
cellular metabolic process	W5PT31	Mitochondrial ribosomal protein S6 OS=Ovis aries OX=9940 PE=3 SV=1	--	0.543027	1.00846e-07	Down	923563	1033940	988102	993647	1018380	567516	559018	502292	562227	501074	1.20731	1.3516	1.29168	1.29893	1.33126	0.741874	0.730766	0.656612	0.73496	0.655019
cellular metabolic process	W5PEH8	Nucleotide binding oligomerization domain containing 1 OS=Ovis aries OX=9940 GN=NOD1 PE=4 SV=1	NOD1	1.63628	0.0202414	Up	25312.2	18176.7	20178.6			40483.3	28207.6	25115.9	40611.2	39212.2	0.853348	0.61279	0.68028			1.36481	0.950961	0.84673	1.36912	1.32196
cellular metabolic process	W5P472	Ribosomal protein L37 OS=Ovis aries OX=9940 GN=RPL37 PE=3 SV=1	RPL37	1.68158	0.00210071	Up	261852	398056	366214			620200	606582	583653	518459	546944	0.536862	0.816115	0.750831			1.27157	1.24365	1.19664	1.06297	1.12137
cellular metabolic process	W5NZD1	RNA helicase OS=Ovis aries OX=9940 PE=4 SV=1	--	2.0562	3.99328e-05	Up		99088.3	96361		85321.7	175334	211033	169977	200403	205457		0.637749	0.620196		0.549145	1.12848	1.35824	1.094	1.28983	1.32236
cellular metabolic process	W5PVY5	Phosphoglycerate mutase OS=Ovis aries OX=9940 GN=PGAM2 PE=3 SV=1	PGAM2	0.424045	2.82581e-09	Down	11275300	9806730	10561100	10637900	10959600	4288670	4422860	4732250	4412980	4719680	1.48717	1.29347	1.39297	1.4031	1.44553	0.56566	0.583359	0.624167	0.582056	0.622509
cellular metabolic process	W5PLS7	Growth factor receptor bound protein 2 OS=Ovis aries OX=9940 GN=GRB2 PE=4 SV=1	GRB2	0.639116	5.54498e-09	Down	2852060	2947000	3000000	2888650	2969000	1837500	1856460	1961810	1907940	1803630	1.18717	1.22669	1.24875	1.2024	1.23584	0.764859	0.772751	0.816603	0.794179	0.75076
cellular metabolic process	W5P7E1	Cytosolic Fe-S cluster assembly factor NUBP1 OS=Ovis aries OX=9940 GN=NUBP1 PE=3 SV=1	NUBP1	0.634305	0.00387426	Down	1270810	1136070	1711180		1592760	754117	964234	1060150	871977	877525	1.11705	0.998614	1.50414		1.40005	0.662874	0.847569	0.93188	0.766474	0.771351
cellular metabolic process	W5PZH7	Eukaryotic translation initiation factor 3 subunit E OS=Ovis aries OX=9940 GN=EIF3E PE=3 SV=1	EIF3E	0.513734	1.98099e-08	Down	4149850	3942660	3712610	3905750	3567880	1933170	2045860	1996150	2041190	1887770	1.42201	1.35102	1.27219	1.33837	1.22259	0.662433	0.701048	0.684014	0.699448	0.646876
cellular metabolic process	W5PQH9	Sm protein F OS=Ovis aries OX=9940 GN=SNRPF PE=3 SV=1	SNRPF	0.566571	1.82202e-06	Down	1982840	2119530	2163830	2455270	2284040	1304580	1142430	1349420	1217960	1221010	1.15008	1.22936	1.25506	1.4241	1.32478	0.756677	0.662627	0.782685	0.706436	0.708205
cellular metabolic process	W5PQA3	39S ribosomal protein L28, mitochondrial OS=Ovis aries OX=9940 GN=MRPL28 PE=3 SV=1	MRPL28	0.599874	1.06371e-05	Down	1068920	1027770	992396	881365	1005590	696015	598800	548944	564873	576367	1.34269	1.291	1.24657	1.1071	1.26314	0.874276	0.752163	0.689538	0.709547	0.723985
cellular metabolic process	W5PIG1	28S ribosomal protein S31, mitochondrial OS=Ovis aries OX=9940 GN=MRPS31 PE=3 SV=1	MRPS31	0.494204	1.60749e-10	Down	2562140	2552730	2493880	2411830	2655110	1233990	1275550	1240330	1275180	1239330	1.35276	1.34779	1.31672	1.2734	1.40185	0.651523	0.673466	0.654871	0.673271	0.654343
cellular metabolic process	W5PZ54	Protein SCO1 homolog, mitochondrial OS=Ovis aries OX=9940 GN=LOC101113508 PE=3 SV=1	LOC101113508	0.530325	5.30991e-07	Down	5126940	5111770	5441280	4647280	5133140	2860400	2572640	2420070	2688360	2960820	1.31586	1.31197	1.39654	1.19275	1.31745	0.734138	0.660283	0.621125	0.689983	0.759911
cellular metabolic process	W5Q5A6	Fibrinogen gamma chain OS=Ovis aries OX=9940 GN=FGG PE=4 SV=1	FGG	1.70653	4.88457e-09	Up	8258320	7971550	7836080	7960870	7791230	12871200	14230000	14001100	13393800	13454600	0.7663	0.73969	0.72712	0.738699	0.722958	1.19434	1.32042	1.29918	1.24283	1.24847
cellular metabolic process	W5NYH9	DnaJ heat shock protein family (Hsp40) member C8 OS=Ovis aries OX=9940 GN=DNAJC8 PE=4 SV=1	DNAJC8	0.399778	3.30734e-08	Down	2136130	2058730	2016890	1827550	2016610	853861	855357	744686	723540	842691	1.51756	1.46258	1.43285	1.29834	1.43265	0.606606	0.607669	0.529045	0.514022	0.59867
cellular metabolic process	W5PPS6	Clathrin light chain OS=Ovis aries OX=9940 PE=3 SV=1	--	0.653082	1.05415e-06	Down	5496030	5450960	4860090	5518270	5506230	3454300	3605860	3357020	3363940	3742110	1.23911	1.22894	1.09573	1.24412	1.24141	0.778788	0.812958	0.756856	0.758416	0.843676
cellular metabolic process	W5P2T8	Ribosome biogenesis protein NSA2 homolog OS=Ovis aries OX=9940 GN=LOC101108339 PE=3 SV=1	LOC101108339	1.50286	1.5199e-05	Up	271359		315762	314792	289663	448455	415102	462939	456159	455815	0.712011		0.828519	0.825974	0.760038	1.17669	1.08917	1.21469	1.1969	1.196
cellular metabolic process	O78747	NADH-ubiquinone oxidoreductase chain 1 OS=Ovis aries OX=9940 GN=MT-ND1 PE=1 SV=1	MT-ND1	1.58686	3.97215e-08	Up	848974	777159	811603	851689	799722	1237550	1345490	1274000	1325760	1306090	0.802582	0.734691	0.767253	0.805148	0.756021	1.16992	1.27197	1.20438	1.25331	1.23472
cellular metabolic process	W5PBE1	ISG15 ubiquitin like modifier OS=Ovis aries OX=9940 GN=ISG15 PE=4 SV=1	ISG15	0.34722	5.07818e-11	Down	20674500	21120600	20232300	21454100	19506700	7432870	7127550	6780180	7298770	7120240	1.49008	1.52223	1.45821	1.54627	1.40591	0.535711	0.513705	0.488669	0.526046	0.513179
cellular metabolic process	W5P0Z4	Sodium/hydrogen exchanger OS=Ovis aries OX=9940 GN=SLC9A1 PE=3 SV=1	SLC9A1	2.41017	0.0050095	Up	39018.4	51660.4		35151.5	15884.1	103072	75090.9	86677.9	68983.7	93120.2	0.617533	0.817614		0.556332	0.251393	1.63129	1.18844	1.37183	1.09178	1.47379
cellular metabolic process	W5PGV3	Nuclear speckle splicing regulatory protein 1 OS=Ovis aries OX=9940 GN=NSRP1 PE=3 SV=1	NSRP1	0.556607	0.00421856	Down	164463		238620		148744	114339	89817	89188.6	105636	112937	1.23686		1.79457		1.11864	0.859898	0.675478	0.670752	0.794446	0.849354
cellular metabolic process	W5PC25	Glutathione S-transferase omega OS=Ovis aries OX=9940 GN=LOC101116273 PE=3 SV=1	LOC101116273	0.666258	2.41226e-09	Down	173126000	168671000	168310000	168476000	175283000	118360000	114351000	110683000	111920000	113581000	1.21683	1.18552	1.18298	1.18415	1.23199	0.831904	0.803726	0.777945	0.786639	0.798314
cellular metabolic process	W5NWS0	Uncharacterized protein OS=Ovis aries OX=9940 PE=4 SV=1	--	0.629254	1.99876e-08	Down	3462730	3402860	3590910	3319720	3459180	2125610	2149600	2066290	2258260	2245690	1.23313	1.21181	1.27878	1.1822	1.23186	0.756961	0.765504	0.735836	0.804199	0.799723
cellular metabolic process	W5Q3Y5	DDB1- and CUL4-associated factor 13 OS=Ovis aries OX=9940 GN=DCAF13 PE=3 SV=1	DCAF13	0.601001	0.00318549	Down	628430	474262	610878	632548	482382	269204	306826		439756	344160	1.35035	1.01908	1.31264	1.3592	1.03653	0.578457	0.659298		0.944934	0.73952
cellular metabolic process	W5Q519	Eukaryotic translation initiation factor 3 subunit M OS=Ovis aries OX=9940 GN=EIF3M PE=3 SV=1	EIF3M	0.564932	3.49515e-07	Down	1866130	2113300	1864000	2103120	1820280	1044110	1078030	1105000	1169740	1120710	1.22094	1.38265	1.21954	1.37599	1.19094	0.68312	0.705313	0.722958	0.765315	0.733237
cellular metabolic process	W5QF69	Follistatin like 1 OS=Ovis aries OX=9940 GN=FSTL1 PE=4 SV=1	FSTL1	0.543171	0.000409332	Down	310126	348013	350256	326849	325985	169229	185781	126082	175214	246025	1.20975	1.35754	1.36629	1.27498	1.27161	0.660133	0.724699	0.491824	0.683479	0.959701
cellular metabolic process	W5QAB7	RAN binding protein 1 OS=Ovis aries OX=9940 GN=RANBP1 PE=4 SV=1	RANBP1	0.487669	3.74515e-08	Down	9924440	10823600	10953800	11463500	11102200	5464340	4977210	5114400	5754380	5154250	1.22931	1.34068	1.35681	1.41994	1.37519	0.676848	0.616509	0.633503	0.712775	0.638439
cellular metabolic process	W5Q824	Glutathione S-transferase OS=Ovis aries OX=9940 GN=LOC114109675 PE=3 SV=1	LOC114109675	0.501188	2.08188e-08	Down	38852800	38676500	42931900	44346000	41507800	21748500	20227400	21176600	19846800	20403400	1.25446	1.24877	1.38616	1.43182	1.34018	0.702204	0.653092	0.683739	0.640803	0.658774
cellular metabolic process	W5PM65	Serine/threonine-protein phosphatase 2A 56 kDa regulatory subunit OS=Ovis aries OX=9940 GN=PPP2R5A PE=3 SV=1	PPP2R5A	0.412392	2.72222e-06	Down	696220	704695	772763	782028	703255	296055		353870	302176	255040	1.28768	1.30335	1.42925	1.44638	1.30069	0.547563		0.654493	0.558883	0.471704
cellular metabolic process	A0A8V6WHY3	ATP synthase subunit b OS=Ovis aries OX=9940 GN=ATP5PB PE=3 SV=1	ATP5PB	0.57797	5.33632e-10	Down	11292400	11579200	11115500	11111500	10968300	6517130	6197980	6582490	6423170	6684190	1.27638	1.3088	1.25639	1.25594	1.23975	0.736633	0.700559	0.744021	0.726013	0.755516
cellular metabolic process	W5Q1C9	procollagen-proline 4-dioxygenase OS=Ovis aries OX=9940 GN=LOC101123553 PE=3 SV=1	LOC101123553	0.492888	5.74995e-10	Down	2168690	2160830	2181340	2114640	2018610	1034270	1051520	1065110	1094830	1000620	1.36477	1.35983	1.37274	1.33076	1.27033	0.650875	0.66173	0.670283	0.688986	0.629699
cellular metabolic process	W5P797	U2 snRNP associated SURP domain containing OS=Ovis aries OX=9940 GN=U2SURP PE=4 SV=1	U2SURP	1.52768	0.000122712	Up	406395	429024	544779	494891	401767	701101	730855	686113	705152	655093	0.706139	0.745458	0.946591	0.859907	0.698098	1.21821	1.26991	1.19217	1.22525	1.13827
cellular metabolic process	W5QCC6	WD repeat domain 36 OS=Ovis aries OX=9940 GN=WDR36 PE=4 SV=1	WDR36	1.7187	0.000524048	Up	151838	202111			151165	289863	284562	306513	307095	258863	0.622284	0.82832			0.619526	1.18796	1.16623	1.25619	1.25858	1.06091
cellular metabolic process	P68214	Fibrinogen alpha chain (Fragment) OS=Ovis aries OX=9940 GN=FGA PE=1 SV=1	FGA	1.80654	0.000650115	Up	397690	445085	502079	527007	683449	947964	809774	795926	1132240	930365	0.554536	0.620623	0.700095	0.734855	0.952997	1.32183	1.12914	1.10983	1.57879	1.29729
cellular metabolic process	A0A6P7EG41	Mitochondrial translational initiation factor 3 OS=Ovis aries OX=9940 GN=MTIF3 PE=3 SV=1	MTIF3	0.65163	1.17416e-05	Down	2913920	2706990	2927220	2897380	2526540	1747860	1916480	1686390	1730870	2023010	1.26271	1.17304	1.26848	1.25555	1.09485	0.757415	0.830484	0.730777	0.750052	0.876648
cellular metabolic process	W5PC00	Aldo-keto reductase family 1 member B OS=Ovis aries OX=9940 GN=AKR1B1 PE=3 SV=1	AKR1B1	0.596192	2.08735e-07	Down	3767650	3439630	3520580	3641660	3336280	2255980	2008820	2173060	1989840	2128350	1.33312	1.21706	1.2457	1.28854	1.18049	0.798242	0.710789	0.768902	0.704073	0.753082
cellular metabolic process	W5Q6A5	Charged multivesicular body protein 2B OS=Ovis aries OX=9940 GN=CHMP2B PE=3 SV=1	CHMP2B	0.62681	6.18417e-07	Down	2693990	2784610	2372460	2534600	2668880	1606340	1651890	1641570	1553670	1729250	1.26852	1.31119	1.11712	1.19347	1.2567	0.756378	0.777826	0.772967	0.731577	0.814253
cellular metabolic process	W5QA09	Mitochondrial ribosomal protein L12 OS=Ovis aries OX=9940 PE=3 SV=1	--	0.324692	7.958e-14	Down	11473300	11502800	11782700	11593100	11906200	3804340	3707160	3802230	3725320	3876880	1.48668	1.4905	1.52677	1.5022	1.54277	0.492956	0.480364	0.492683	0.482717	0.502356
cellular metabolic process	W5PH55	2'-5' oligoadenylate synthase OS=Ovis aries OX=9940 PE=3 SV=1	--	0.608173	1.62752e-05	Down	863217	788094	890208	952578	853752	509371	448492	573686	562920	549776	1.23456	1.12712	1.27316	1.36236	1.22102	0.728496	0.641427	0.820478	0.805081	0.786282
cellular metabolic process	W5QF78	EF-hand domain-containing protein OS=Ovis aries OX=9940 PE=3 SV=1	--	0.645138	7.33784e-08	Down	2825320	2870920	2952070	2729050	3076400	1892590	1864040	1792990	1847670	1927380	1.18819	1.20736	1.24149	1.1477	1.29378	0.795927	0.783921	0.754041	0.777036	0.810558
cellular metabolic process	W5P6Q6	Ubiquitin-fold modifier-conjugating enzyme 1 OS=Ovis aries OX=9940 PE=3 SV=1	--	0.60606	1.12121e-05	Down	833224	995969	990130	969132	958058	588242	592589	488619	599469	607751	1.09301	1.3065	1.29884	1.2713	1.25677	0.771649	0.777351	0.640965	0.786376	0.79724
cellular metabolic process	W5PDC7	Proteasome subunit beta OS=Ovis aries OX=9940 GN=PSMB9 PE=3 SV=1	PSMB9	0.629429	1.99356e-07	Down	2736870	2598060	2604450	2604900	2534360	1499300	1709380	1730200	1669610	1623580	1.28427	1.21913	1.22213	1.22234	1.18924	0.703543	0.802123	0.811892	0.783461	0.761861
cellular metabolic process	W5Q8S3	Splicing factor 3b subunit 6 OS=Ovis aries OX=9940 GN=SF3B6 PE=4 SV=1	SF3B6	0.526307	1.74099e-05	Down	1112480	960657	931564	1110310	898470	611721	450264	515553	572969	488125	1.45382	1.25541	1.21739	1.45098	1.17415	0.799414	0.588418	0.673739	0.748772	0.637896
cellular metabolic process	W5P547	Mitochondrial ribosomal protein L11 OS=Ovis aries OX=9940 GN=MRPL11 PE=3 SV=1	MRPL11	0.508253	1.2515e-06	Down	1216470	1167600	1122620	1090480	1258690	688671	515918	581605	597999	592067	1.37733	1.32199	1.27107	1.23468	1.42513	0.779735	0.584138	0.658511	0.677073	0.670357
cellular metabolic process	W5PQA8	Peroxiredoxin-6 OS=Ovis aries OX=9940 GN=PRDX6 PE=3 SV=1	PRDX6	0.663671	1.9151e-08	Down	2030750000	2064010000	2083640000	2118290000	2066380000	1347810000	1346220000	1318900000	1441910000	1422830000	1.17788	1.19717	1.20856	1.22865	1.19854	0.781759	0.780837	0.76499	0.836339	0.825272
cellular metabolic process	W5Q987	Caudal type homeobox 4 OS=Ovis aries OX=9940 GN=CDX4 PE=3 SV=1	CDX4	0.580401	0.000163211	Down	376021	408121	287262	415198	366767	234495	229975	179248	218644	213336	1.28376	1.39335	0.980729	1.41751	1.25216	0.800579	0.785148	0.611963	0.746463	0.728341
cellular metabolic process	W5P9U4	Proteasome subunit alpha type OS=Ovis aries OX=9940 GN=PSMA1 PE=3 SV=1	PSMA1	0.637662	1.55817e-07	Down	23966500	24139400	22647700	22465300	21148700	15244100	14334900	14485900	14371200	14491800	1.27961	1.28884	1.2092	1.19946	1.12916	0.813906	0.765363	0.773425	0.767301	0.77374
cellular metabolic process	W5Q5Y9	NADH dehydrogenase [ubiquinone] 1 beta subcomplex subunit 10 OS=Ovis aries OX=9940 GN=NDUFB10 PE=1 SV=1	NDUFB10	0.148364	1.3748e-08	Down	752105	652565	756690	701850	651272	117425	102517	104440	77738.9	119300	1.86354	1.6169	1.8749	1.73902	1.6137	0.290951	0.254013	0.258777	0.192618	0.295597
cellular metabolic process	W5QDD0	glutathione transferase OS=Ovis aries OX=9940 GN=LOC101108092 PE=3 SV=1	LOC101108092	0.627852	1.37081e-08	Down	8113540	8015730	8243050	8200630	8359270	5291900	5185020	4967280	4868660	5386520	1.21767	1.20299	1.23711	1.23074	1.25455	0.794203	0.778162	0.745484	0.730683	0.808403
cellular metabolic process	W5PF33	GM2 ganglioside activator OS=Ovis aries OX=9940 GN=GM2A PE=4 SV=1	GM2A	0.607246	3.73224e-06	Down	2510120	2359820	2300130	2139830	2285290	1259160	1461090	1323940	1541190	1455750	1.3469	1.26625	1.23422	1.1482	1.22626	0.675648	0.784001	0.710408	0.826982	0.781136
cellular metabolic process	A0A8V6VZ54	Cytochrome c1, heme protein, mitochondrial OS=Ovis aries OX=9940 GN=LOC101113599 PE=3 SV=1	LOC101113599	0.636954	2.11071e-08	Down	4382960	4542520	4427650	4448760	4178000	2860210	2771720	2728190	2936890	2703160	1.21816	1.26251	1.23058	1.23645	1.1612	0.794943	0.770349	0.758251	0.816255	0.751294
cellular metabolic process	W5Q4L6	UBX domain protein 1 OS=Ovis aries OX=9940 GN=UBXN1 PE=4 SV=1	UBXN1	0.621806	6.57494e-08	Down	5595770	5506280	5981260	5396220	5408200	3479470	3650560	3472250	3454880	3283590	1.23722	1.21744	1.32245	1.1931	1.19575	0.76931	0.807137	0.767713	0.763873	0.726001
cellular metabolic process	W5QI77	Adenylate kinase 2, mitochondrial OS=Ovis aries OX=9940 GN=AK2 PE=3 SV=1	AK2	0.416595	1.55322e-12	Down	105539000	105842000	108798000	110168000	103360000	44566400	44540700	43809100	44440600	44983100	1.39593	1.39994	1.43904	1.45716	1.36711	0.589466	0.589126	0.57945	0.587802	0.594978
cellular metabolic process	W5Q518	39S ribosomal protein L17, mitochondrial OS=Ovis aries OX=9940 GN=MRPL17 PE=3 SV=1	MRPL17	0.460666	2.14995e-05	Down	840393	879432	849509	928099	806656	286592	478338	378795	426729	412292	1.33675	1.39885	1.35125	1.47626	1.28309	0.455861	0.760857	0.602521	0.678766	0.655802
cellular metabolic process	W5NVD7	COP9 signalosome complex subunit 4 OS=Ovis aries OX=9940 GN=COPS4 PE=3 SV=1	COPS4	0.516807	6.96538e-07	Down	3818080	4130420	3903440	3864630	4167710	1835220	1846080	2222330	2133460	2239240	1.26592	1.36947	1.29422	1.28135	1.38184	0.608482	0.612083	0.736832	0.707366	0.742439
cellular metabolic process	W5P0J8	Farnesyltransferase, CAAX box, alpha OS=Ovis aries OX=9940 GN=FNTA PE=3 SV=1	FNTA	0.61329	3.48432e-07	Down	2225750	2237970	2024240	2171580	2189480	1319620	1309920	1435820	1367450	1220790	1.27167	1.27865	1.15654	1.24072	1.25094	0.753956	0.748414	0.820346	0.781283	0.69749
cellular metabolic process	W5NWM2	Apolipoprotein A4 OS=Ovis aries OX=9940 PE=3 SV=1	--	0.39372	2.66586e-11	Down	89570400	87635900	91594900	90137000	91325500	36433900	35394500	36991500	34800100	33658000	1.42732	1.3965	1.45958	1.43635	1.45529	0.580581	0.564018	0.589467	0.554546	0.536347
cellular metabolic process	W5QDY1	N-alpha-acetyltransferase 50, NatE catalytic subunit OS=Ovis aries OX=9940 PE=4 SV=1	--	0.558756	5.67417e-07	Down	2156270	2195670	1967680	1967680	2111240	1147310	1143780	1074990	1316070	1128100	1.33031	1.35462	1.21396	1.21396	1.30253	0.707832	0.705654	0.663214	0.811948	0.69598
cellular metabolic process	W5PD32	Mesencephalic astrocyte derived neurotrophic factor OS=Ovis aries OX=9940 GN=MANF PE=3 SV=1	MANF	0.347446	1.81435e-08	Down	4307180	4209920	4045380	4561420	4489750	1448490	1701940	1575550	1462290	1321300	1.47895	1.44555	1.38906	1.56625	1.54164	0.497366	0.584393	0.540994	0.502105	0.453693
cellular metabolic process	W5PN69	Dihydrodiol dehydrogenase 3 OS=Ovis aries OX=9940 GN=LOC101109111 PE=3 SV=1	LOC101109111	0.545698	2.51509e-07	Down	1280680	1141290	1173320	1277120	1072490	687201	651999	626264	653158	625501	1.39371	1.24201	1.27687	1.38983	1.16714	0.74785	0.709541	0.681535	0.710802	0.680705
cellular metabolic process	W5QEH3	Ring finger protein 25 OS=Ovis aries OX=9940 GN=RNF25 PE=4 SV=1	RNF25	0.639189	0.000183764	Down	468183	612182	498479	479791	560827	345727	378021	350415	296093	304076	1.09037	1.42574	1.16093	1.11741	1.30613	0.805178	0.880389	0.816096	0.689584	0.708176
cellular metabolic process	A0A8V6V740	NADH dehydrogenase [ubiquinone] 1 beta subcomplex subunit 7 OS=Ovis aries OX=9940 GN=NDUFB7 PE=3 SV=1	NDUFB7	0.337268	4.81576e-09	Down	1504870	1548780	1443770	1459040	1596890	462044	573028	499156	528418	484861	1.48984	1.53332	1.42935	1.44447	1.58095	0.45743	0.567306	0.494172	0.523142	0.48002
cellular metabolic process	W5QD57	UD11 glucuronosyltransferase OS=Ovis aries OX=9940 PE=4 SV=1	--	1.77854	1.97249e-05	Up	751268	814681	787765	807946	745868	1543500	1459520	1454910	1089090	1402690	0.691951	0.750358	0.725567	0.744154	0.686978	1.42163	1.34428	1.34004	1.0031	1.29194
cellular metabolic process	A0A8V6WE19	NADH dehydrogenase [ubiquinone] 1 alpha subcomplex subunit 2 OS=Ovis aries OX=9940 GN=NDUFA2 PE=3 SV=1	NDUFA2	0.520854	8.3508e-11	Down	4510730	4584300	4639730	4703020	4808910	2506860	2370040	2414340	2440010	2376890	1.27585	1.29665	1.31233	1.33023	1.36018	0.709057	0.670358	0.682888	0.690149	0.672296
cellular metabolic process	A0A8V6VT05	NADH dehydrogenase [ubiquinone] 1 alpha subcomplex subunit 5 OS=Ovis aries OX=9940 GN=NDUFA5 PE=3 SV=1	NDUFA5	0.443121	1.80988e-07	Down	965640	916372	858538	920065	884079	370899	422248	351443	448402	420856	1.47234	1.39722	1.30904	1.40285	1.34798	0.565521	0.643814	0.535855	0.683692	0.641691
cellular metabolic process	W5QD41	Proteasome activator subunit 2 OS=Ovis aries OX=9940 GN=PSME2 PE=3 SV=1	PSME2	0.399198	1.23533e-08	Down	3477070	3585520	3471500	2965930	3388080	1340900	1315270	1285530	1342320	1457670	1.47148	1.51737	1.46912	1.25517	1.43382	0.567462	0.556615	0.544029	0.568063	0.616878
cellular metabolic process	W5PF18	ATP synthase subunit e, mitochondrial OS=Ovis aries OX=9940 GN=LOC101102454 PE=1 SV=1	LOC101102454	0.342409	4.02598e-12	Down	10828100	11005600	10536000	10641600	10453700	3769230	3541690	3795670	3623030	3577260	1.50868	1.53341	1.46798	1.4827	1.45652	0.525168	0.493465	0.528852	0.504798	0.498421
cellular metabolic process	W5PVD4	GTP:AMP phosphotransferase AK3, mitochondrial OS=Ovis aries OX=9940 GN=AK3 PE=3 SV=1	AK3	0.552272	1.02668e-11	Down	18964200	19134400	19302700	19423600	19232200	10945400	10725100	10556300	10454300	10368500	1.27185	1.28327	1.29456	1.30266	1.28983	0.734065	0.71929	0.70797	0.701129	0.695375
cellular metabolic process	W5P8G4	NHP2 ribonucleoprotein OS=Ovis aries OX=9940 GN=NHP2 PE=3 SV=1	NHP2	0.570365	1.56674e-07	Down	2021870	2058150	1935340	2036410	2047100	1170340	1187180	1034930	1248580	1119010	1.27491	1.29779	1.22035	1.28408	1.29082	0.73797	0.748589	0.652586	0.787305	0.705603
cellular metabolic process	W5PNT5	Proteasome 26S subunit, non-ATPase 6 OS=Ovis aries OX=9940 GN=PSMD6 PE=4 SV=1	PSMD6	0.631504	5.54253e-09	Down	2502380	2361340	2394440	2531120	2379230	1537740	1501520	1600320	1519410	1525470	1.26046	1.18941	1.20609	1.27493	1.19843	0.774564	0.75632	0.806086	0.765331	0.768384
cellular metabolic process	W5QGH9	WD repeat domain 3 OS=Ovis aries OX=9940 GN=WDR3 PE=4 SV=1	WDR3	1.76107	0.000377558	Up	140198	106525	109204	120242	149910	218708	239412	168866	224016	251568	0.811026	0.616233	0.63173	0.695584	0.867209	1.2652	1.38497	0.976867	1.2959	1.45529
cellular metabolic process	W5NPL9	Elongation factor 1-delta OS=Ovis aries OX=9940 PE=3 SV=1	--	0.53328	8.8892e-11	Down	43106000	42983800	42904300	41982900	44738500	23596500	22460800	23541600	22823800	22614100	1.30327	1.29958	1.29717	1.26932	1.35263	0.713419	0.679082	0.711759	0.690057	0.683717
cellular metabolic process	W5PZE3	NADH dehydrogenase [ubiquinone] 1 beta subcomplex subunit 6 OS=Ovis aries OX=9940 GN=NDUFB6 PE=1 SV=1	NDUFB6	0.564962	1.05594e-05	Down	715271	801258	683961	836550	745091	445447	361917	419813	478871	430712	1.20845	1.35373	1.15556	1.41336	1.25884	0.752585	0.611461	0.709276	0.809055	0.72769
cellular metabolic process	W5P8R5	Mitochondrial ribosomal protein L55 OS=Ovis aries OX=9940 GN=MRPL55 PE=4 SV=1	MRPL55	0.568004	1.92341e-06	Down	1429350	1579110	1322720	1591970	1585570	931461	863764	782452	847309	839997	1.21402	1.34122	1.12345	1.35214	1.3467	0.791137	0.733638	0.664576	0.719662	0.713452
cellular metabolic process	W5Q828	DNA polymerase OS=Ovis aries OX=9940 GN=POLA1 PE=3 SV=1	POLA1	1.51333	0.000221357	Up	191384	201543	196350	242739	178794	305795	289565	290997	286287	357048	0.753331	0.79332	0.772879	0.955477	0.703774	1.20368	1.13979	1.14543	1.12689	1.40542
cellular metabolic process	W5PCQ4	Ly1 antibody reactive OS=Ovis aries OX=9940 GN=LYAR PE=4 SV=1	LYAR	1.53984	0.0151694	Up	169955	144662	104939	103870	222931	234110	255107	199207	213455	247390	0.896564	0.763136	0.553585	0.547946	1.17603	1.235	1.34577	1.05088	1.12604	1.30506
cellular metabolic process	W5P4C5	RNA-binding protein 42 OS=Ovis aries OX=9940 GN=RBM42 PE=3 SV=1	RBM42	0.609593	5.6249e-08	Down	1283090	1365950	1398140	1426210	1329680	803658	878150	809464	805253	850580	1.17175	1.24742	1.27682	1.30245	1.2143	0.733923	0.801951	0.739225	0.735379	0.776773
cellular metabolic process	W5Q5X6	Mitochondrial ribosomal protein L21 OS=Ovis aries OX=9940 PE=4 SV=1	--	0.651791	8.73304e-08	Down	2409570	2498940	2595440	2426290	2276620	1559990	1569370	1641340	1607210	1578410	1.19503	1.23936	1.28722	1.20333	1.1291	0.773683	0.778335	0.814028	0.797101	0.782818
cellular metabolic process	W5NT34	BAF nuclear assembly factor 1 OS=Ovis aries OX=9940 GN=BANF1 PE=4 SV=1	BANF1	0.479443	3.55427e-08	Down	3158180	3274200	2943030	3066480	2743390	1383160	1489180	1404860	1465720	1537550	1.40578	1.45742	1.31001	1.36496	1.22114	0.615675	0.662867	0.625334	0.652424	0.684397
cellular metabolic process	W5P4Z8	Mitochondrial ribosomal protein S27 OS=Ovis aries OX=9940 GN=MRPS27 PE=4 SV=1	MRPS27	0.3959	2.05136e-06	Down	1019480	1007890	1023690	868401	995220	374303	304964	380007	417304	469144	1.48604	1.46914	1.49217	1.26582	1.45067	0.545599	0.444528	0.553914	0.608279	0.683843
cellular metabolic process	A0A6P7EW54	Sorting nexin OS=Ovis aries OX=9940 GN=SNX5 PE=3 SV=1	SNX5	0.595004	1.30989e-09	Down	2117260	2156260	2051780	2149600	2028570	1277830	1205500	1281110	1232750	1252420	1.2638	1.28708	1.22472	1.28311	1.21086	0.762743	0.719569	0.764701	0.735835	0.747576
cellular metabolic process	C5ISA4	COP9 constitutive photomorphogenic subunit 7B protein-like protein OS=Ovis aries OX=9940 GN=COPS7B PE=2 SV=1	COPS7B	0.566364	0.000464844	Down	217660	223481	202435	235096	250915	112521	144370	91973.5	132549	158344	1.23017	1.26307	1.14412	1.32872	1.41812	0.635947	0.815952	0.519817	0.749142	0.89493
cellular metabolic process	W5Q441	Integrator complex subunit 5 OS=Ovis aries OX=9940 GN=INTS5 PE=4 SV=1	INTS5	1.65813	0.0208894	Up	55460.5	33386.1	59301.3	29174.6	60925.5	80628	85634.3	52840.1	95334.8	80607.9	0.875748	0.527182	0.936396	0.460681	0.962043	1.27315	1.35221	0.83437	1.50538	1.27284
cellular metabolic process	W5NUN8	Aldo-keto reductase family 1 member A1 OS=Ovis aries OX=9940 GN=AKR1A1 PE=3 SV=1	AKR1A1	0.650202	6.53729e-11	Down	18169300	18212500	18110800	18123000	17320300	11718300	11744000	11662600	11694200	11657400	1.22424	1.22715	1.2203	1.22112	1.16704	0.789577	0.791309	0.785824	0.787953	0.785473
cellular metabolic process	W5PZC9	Cytochrome b-c1 complex subunit 6 OS=Ovis aries OX=9940 GN=LOC101115589 PE=1 SV=1	LOC101115589	0.360337	1.30799e-09	Down	5557860	6265430	6280490	6429030	6361960	2241410	2072480	2294980	2208210	2315450	1.32244	1.4908	1.49438	1.52973	1.51377	0.533322	0.493127	0.546069	0.525423	0.55094
cellular metabolic process	W5NWM7	maleylacetoacetate isomerase OS=Ovis aries OX=9940 GN=GSTZ1 PE=3 SV=1	GSTZ1	0.606617	0.000916283	Down	451801	333045	523331	485136	432750	263758	291543	319216	247405	228446	1.26327	0.931222	1.46328	1.35648	1.21001	0.737489	0.815179	0.892555	0.691765	0.638754
cellular metabolic process	A0A6P7DBL1	Transcription initiation factor IIA subunit 2 OS=Ovis aries OX=9940 GN=LOC114110262 PE=3 SV=1	LOC114110262	0.533341	2.21844e-05	Down	915942	729681	660036	655212	708224	371865	370052	413821	437478	363663	1.62806	1.29699	1.17319	1.16462	1.25885	0.660979	0.657756	0.735554	0.777604	0.6464
cellular metabolic process	W5NW29	Fas associated factor family member 2 OS=Ovis aries OX=9940 GN=FAF2 PE=4 SV=1	FAF2	0.661781	6.71145e-06	Down	909006	822517	927356	807358	898450	605942	560265	584773	613099	524387	1.25326	1.13401	1.27856	1.11311	1.2387	0.835419	0.772443	0.806233	0.845286	0.722978
cellular metabolic process	W5PSA7	BCL2 associated X, apoptosis regulator OS=Ovis aries OX=9940 GN=BAX PE=3 SV=1	BAX	0.636644	8.53252e-06	Down	1001210	1004680	968977	1080780	899687	577775	645269	593601	701592	636548	1.23452	1.2388	1.19478	1.33263	1.10934	0.712412	0.795634	0.731926	0.865082	0.784881
cellular metabolic process	W5QGJ0	Calcineurin like EF-hand protein 1 OS=Ovis aries OX=9940 GN=CHP1 PE=4 SV=1	CHP1	0.60268	6.3278e-08	Down	6186730	6448920	6359770	6944110	6436310	4028080	3962870	3626400	3916950	3977960	1.19232	1.24285	1.22567	1.33829	1.24042	0.776301	0.763734	0.698889	0.754884	0.766642
cellular metabolic process	W5Q423	Single-strand-selective monofunctional uracil-DNA glycosylase 1 OS=Ovis aries OX=9940 GN=SMUG1 PE=3 SV=1	SMUG1	0.596905	0.0002535	Down	620027	608534	680138	660945	719950	292802	466088	376827	427613	400244	1.18029	1.15841	1.29472	1.25818	1.37051	0.557382	0.887251	0.717333	0.81401	0.76191
cellular metabolic process	A0A8V6W0E9	NADH dehydrogenase [ubiquinone] 1 alpha subcomplex subunit 8 OS=Ovis aries OX=9940 GN=NDUFA8 PE=3 SV=1	NDUFA8	0.43744	7.91519e-10	Down	5712870	5752860	6089180	5728460	5817300	2381140	2470880	2712460	2567020	2598300	1.36572	1.37528	1.45568	1.36945	1.39068	0.569236	0.590689	0.648441	0.613672	0.62115
cellular metabolic process	W5PAF7	Ribosomal L1 domain containing 1 OS=Ovis aries OX=9940 GN=RSL1D1 PE=4 SV=1	RSL1D1	1.71341	6.45654e-08	Up	987441	839423	919204	927870	949833	1617040	1622830	1551650	1582280	1548630	0.787044	0.669065	0.732655	0.739563	0.757068	1.28887	1.29348	1.23675	1.26116	1.23434
cellular metabolic process	W5P090	BolA family member 2 OS=Ovis aries OX=9940 PE=3 SV=1	--	0.65661	0.000262007	Down	4397390	4647380	3769810	4192090	4080860	3045920	3125780	2422210	2895540	2356840	1.25878	1.33034	1.07913	1.20001	1.16817	0.871912	0.894772	0.693371	0.828864	0.674659
cellular metabolic process	W5Q7Y1	Prolyl 3-hydroxylase family member 4 (inactive) OS=Ovis aries OX=9940 GN=P3H4 PE=4 SV=1	P3H4	0.587063	1.08154e-05	Down	592699	500368	569509	522375	566469	276438	310452	363503	327355	337508	1.35732	1.14588	1.30422	1.19628	1.29725	0.633063	0.710957	0.832448	0.749666	0.772917
cellular metabolic process	W5P642	Cytochrome b-c1 complex subunit 7 OS=Ovis aries OX=9940 PE=1 SV=1	--	0.307229	8.69542e-11	Down	8902450	8595130	8709930	9286140	8283390	2803620	2619210	2618720	2577160	2830880	1.55565	1.50195	1.52201	1.6227	1.44747	0.489915	0.457691	0.457605	0.450343	0.494679
cellular metabolic process	W5Q8S0	Mitochondrial ribosomal protein L1 OS=Ovis aries OX=9940 GN=MRPL1 PE=4 SV=1	MRPL1	0.658926	6.26391e-07	Down	1259840	1249370	1281460	1327040	1359600	811512	848238	933379	857606	817332	1.17245	1.1627	1.19257	1.23499	1.26529	0.75522	0.789398	0.868633	0.798116	0.760636
cellular metabolic process	A0A6P7DK24	Ribosomal protein L7 OS=Ovis aries OX=9940 GN=LOC114110840 PE=3 SV=1	LOC114110840	1.51646	5.05218e-10	Up	11625400	11215100	11511600	11427600	11278300	17688300	17039400	16876500	17187800	17734400	0.809656	0.781081	0.801731	0.79588	0.785482	1.23191	1.18672	1.17537	1.19705	1.23512
cellular metabolic process	W5PRE5	Switching B cell complex subunit SWAP70 OS=Ovis aries OX=9940 GN=SWAP70 PE=4 SV=1	SWAP70	0.625636	2.10081e-07	Down	2810710	2803110	2815240	2787890	2859470	1667010	1690700	1873840	1677350	1897810	1.22829	1.22497	1.23027	1.21832	1.2496	0.728489	0.738841	0.818874	0.733007	0.829349
cellular metabolic process	W5QIM2	COP9 signalosome subunit 2 OS=Ovis aries OX=9940 GN=COPS2 PE=4 SV=1	COPS2	0.644886	8.2614e-08	Down	1404560	1540780	1508820	1543280	1478970	904293	962605	981169	990008	983358	1.14212	1.25289	1.2269	1.25492	1.20263	0.735327	0.782743	0.797838	0.805026	0.799618
cellular metabolic process	W5Q078	Integrator complex subunit 9 OS=Ovis aries OX=9940 GN=INTS9 PE=3 SV=1	INTS9	1.74144	3.51354e-05	Up	162334	196799	191892	216707	167154	323819	323509	310406	376432	293881	0.633392	0.767866	0.74872	0.845543	0.652198	1.26347	1.26226	1.21114	1.46875	1.14666
cellular metabolic process	W5NSD9	RNA exonuclease 2 OS=Ovis aries OX=9940 GN=REXO2 PE=3 SV=1	REXO2	0.60036	5.26639e-07	Down	2291630	1988250	2048870	2193800	2018500	1314760	1242650	1222420	1197230	1351370	1.35845	1.17861	1.21454	1.30046	1.19654	0.779372	0.736626	0.724634	0.709702	0.801074
cellular metabolic process	W5PWE9	Albumin OS=Ovis aries OX=9940 GN=ALB PE=4 SV=1	ALB	0.22979	9.43983e-11	Down	177433000	193188000	170931000	206869000	188899000	43175400	42656600	43203900	44151000	42199400	1.53927	1.67595	1.48287	1.79464	1.63874	0.374557	0.370056	0.374804	0.38302	0.36609
cellular metabolic process	W5Q802	Mitochondrial ribosomal protein L40 OS=Ovis aries OX=9940 PE=3 SV=1	--	0.586286	1.27493e-08	Down	1068640	1076960	1076780	1158020	1063270	636666	665264	653187	634145	602287	1.23754	1.24717	1.24696	1.34104	1.23132	0.73729	0.770408	0.756422	0.73437	0.697477
cellular metabolic process	W5PF85	Astrocytic phosphoprotein PEA-15 OS=Ovis aries OX=9940 GN=PEA15 PE=4 SV=1	PEA15	0.474099	4.64899e-08	Down	3203850	3449170	2932810	3051740	3036760	1583360	1514930	1374410	1427200	1531280	1.38662	1.49279	1.26931	1.32078	1.3143	0.685274	0.655657	0.594841	0.617688	0.662734
cellular metabolic process	W5Q246	Cartilage associated protein OS=Ovis aries OX=9940 GN=CRTAP PE=4 SV=1	CRTAP	0.385009	1.97976e-05	Down	1298930	1298000	1307020	1296490	1313430	524684	508631	457597	563646	453341	1.43977	1.43874	1.44874	1.43707	1.45585	0.581576	0.563782	0.507214	0.624762	0.502497
cellular metabolic process	A0A6P7E5B2	Cytochrome c oxidase subunit 7C, mitochondrial OS=Ovis aries OX=9940 GN=LOC114115573 PE=1 SV=1	LOC114115573	0.568781	1.41742e-06	Down	5727760	4807170	5495250	5150890	5656100	2804710	2920570	3011820	3245140	3282230	1.36046	1.1418	1.30523	1.22344	1.34344	0.666176	0.693695	0.715369	0.770787	0.779597
cellular metabolic process	W5PT40	Prostaglandin I2 synthase OS=Ovis aries OX=9940 GN=PTGIS PE=3 SV=1	PTGIS	0.467687	1.29497e-07	Down	2749870	2657740	2963890	2597190	2691010	1287850	1375260	1371650	1121710	1231990	1.37163	1.32568	1.47839	1.29548	1.34227	0.642378	0.685978	0.684178	0.559508	0.614515
cellular response to stimulus	W5NVD7	COP9 signalosome complex subunit 4 OS=Ovis aries OX=9940 GN=COPS4 PE=3 SV=1	COPS4	0.516807	6.96538e-07	Down	3818080	4130420	3903440	3864630	4167710	1835220	1846080	2222330	2133460	2239240	1.26592	1.36947	1.29422	1.28135	1.38184	0.608482	0.612083	0.736832	0.707366	0.742439
cellular response to stimulus	W5QF78	EF-hand domain-containing protein OS=Ovis aries OX=9940 PE=3 SV=1	--	0.645138	7.33784e-08	Down	2825320	2870920	2952070	2729050	3076400	1892590	1864040	1792990	1847670	1927380	1.18819	1.20736	1.24149	1.1477	1.29378	0.795927	0.783921	0.754041	0.777036	0.810558
cellular response to stimulus	W5PZM2	Ubiquitin conjugating enzyme E2 I OS=Ovis aries OX=9940 GN=UBE2I PE=3 SV=1	UBE2I	0.581053	1.41404e-07	Down	9863820	9998590	10977200	10067300	9330120	5934110	5875200	5724020	5514840	6142230	1.24187	1.25883	1.38204	1.26748	1.17467	0.747111	0.739694	0.72066	0.694324	0.773313
cellular response to stimulus	W5QHL5	Calcium binding protein 39 OS=Ovis aries OX=9940 GN=CAB39 PE=3 SV=1	CAB39	0.397064	2.61255e-09	Down	892819	897347	878462	957112	841875	382929	366033	332210	351536	341222	1.43045	1.4377	1.40744	1.53345	1.34882	0.613516	0.586446	0.532256	0.56322	0.546695
cellular response to stimulus	W5NVV6	DnaJ heat shock protein family (Hsp40) member C3 OS=Ovis aries OX=9940 GN=DNAJC3 PE=4 SV=1	DNAJC3	0.52603	2.21045e-09	Down	1443680	1344110	1429560	1504440	1458920	736743	733796	756264	767283	783183	1.31747	1.2266	1.30458	1.37292	1.33138	0.672335	0.669645	0.690149	0.700205	0.714715
cellular response to stimulus	W5QH60	Vesicle associated membrane protein 8 OS=Ovis aries OX=9940 GN=VAMP8 PE=3 SV=1	VAMP8	0.608162	7.2493e-07	Down	738493	877679	769855	865408	789238	484811	501401	475011	486484	509675	1.13648	1.35068	1.18475	1.3318	1.21458	0.746086	0.771617	0.731005	0.748661	0.78435
cellular response to stimulus	W5Q5A6	Fibrinogen gamma chain OS=Ovis aries OX=9940 GN=FGG PE=4 SV=1	FGG	1.70653	4.88457e-09	Up	8258320	7971550	7836080	7960870	7791230	12871200	14230000	14001100	13393800	13454600	0.7663	0.73969	0.72712	0.738699	0.722958	1.19434	1.32042	1.29918	1.24283	1.24847
cellular response to stimulus	W5NT61	Programmed cell death 10 OS=Ovis aries OX=9940 GN=PDCD10 PE=3 SV=1	PDCD10	0.575272	1.11445e-08	Down	2914680	2916590	2935280	2863290	2803750	1606830	1564550	1711070	1650690	1770100	1.28192	1.28276	1.29098	1.25932	1.23313	0.706708	0.688113	0.752554	0.725998	0.778517
cellular response to stimulus	P33237	Interferon-induced GTP-binding protein Mx1 OS=Ovis aries OX=9940 GN=MX1 PE=1 SV=1	MX1	0.263835	1.19255e-13	Down	14960500	14395900	14833800	15093800	14737300	3824510	3910670	3842070	3887860	4064300	1.59919	1.53883	1.58564	1.61344	1.57533	0.408817	0.418027	0.410694	0.415589	0.434449
cellular response to stimulus	W5QCQ4	RNA helicase OS=Ovis aries OX=9940 GN=DHX9 PE=3 SV=1	DHX9	1.51593	8.73106e-10	Up	4416470	4482740	4488280	4506410	4224740	6678790	6661010	6828640	6696580	6665180	0.793632	0.805541	0.806536	0.809794	0.759178	1.20017	1.19697	1.22709	1.20336	1.19772
cellular response to stimulus	W5NW29	Fas associated factor family member 2 OS=Ovis aries OX=9940 GN=FAF2 PE=4 SV=1	FAF2	0.661781	6.71145e-06	Down	909006	822517	927356	807358	898450	605942	560265	584773	613099	524387	1.25326	1.13401	1.27856	1.11311	1.2387	0.835419	0.772443	0.806233	0.845286	0.722978
cellular response to stimulus	W5P2Z4	Embryonic ectoderm development OS=Ovis aries OX=9940 GN=EED PE=4 SV=1	EED	0.457525	4.98463e-06	Down	564888	648036	614452	644418	734825	308038	261602	245009	323003	329456	1.20865	1.38655	1.31469	1.37881	1.57225	0.659084	0.559729	0.524226	0.691104	0.704911
cellular response to stimulus	W5Q2P3	Mitochondrial proton/calcium exchanger protein OS=Ovis aries OX=9940 PE=3 SV=1	--	0.52477	1.11548e-12	Down	4488240	4389610	4492010	4492960	4351230	2310350	2372790	2303670	2340110	2330350	1.32509	1.29597	1.3262	1.32648	1.28464	0.682096	0.700531	0.680124	0.690882	0.688001
cellular response to stimulus	W5P3B5	14-3-3 domain-containing protein OS=Ovis aries OX=9940 PE=3 SV=1	--	0.559392	8.59935e-09	Down	41309300	39788400	41846100	41429900	42498800	24384800	21673600	22520300	23171500	23972600	1.28053	1.23338	1.29717	1.28427	1.3174	0.755894	0.671851	0.698098	0.718284	0.743117
cellular response to stimulus	W5QF69	Follistatin like 1 OS=Ovis aries OX=9940 GN=FSTL1 PE=4 SV=1	FSTL1	0.543171	0.000409332	Down	310126	348013	350256	326849	325985	169229	185781	126082	175214	246025	1.20975	1.35754	1.36629	1.27498	1.27161	0.660133	0.724699	0.491824	0.683479	0.959701
cellular response to stimulus	W5NZ76	TIMP metallopeptidase inhibitor 2 OS=Ovis aries OX=9940 GN=TIMP2 PE=3 SV=1	TIMP2	0.579922	5.09022e-08	Down	1960790	1995120	1989460	2161250	2024770	1195780	1163180	1085560	1242460	1188440	1.22497	1.24642	1.24288	1.35021	1.26494	0.747045	0.726678	0.678186	0.776207	0.742459
cellular response to stimulus	W5PQ76	Sorcin OS=Ovis aries OX=9940 GN=SRI PE=4 SV=1	SRI	0.536702	6.50748e-10	Down	10762500	10949200	11074100	10627900	10444900	5790250	6112190	5731260	5688820	5583480	1.30037	1.32293	1.33802	1.28411	1.262	0.699605	0.738503	0.692477	0.687349	0.674622
cellular response to stimulus	W5P1P1	Inhibitor of nuclear factor kappa B kinase regulatory subunit gamma OS=Ovis aries OX=9940 GN=IKBKG PE=4 SV=1	IKBKG	0.653161	3.73975e-07	Down	1750970	1846520	1715030	1635370	1751400	1159250	1078360	1160270	1086520	1197640	1.21753	1.28397	1.19254	1.13715	1.21783	0.80608	0.749833	0.806789	0.755507	0.832774
cellular response to stimulus	W5PKC0	Tumor protein p53 binding protein 1 OS=Ovis aries OX=9940 GN=TP53BP1 PE=4 SV=1	TP53BP1	1.61511	0.00266663	Up		166144		172093	168059	329257	220996	303759	247750	261112		0.711092		0.736554	0.719288	1.40921	0.945857	1.30008	1.06036	1.11755
cellular response to stimulus	W5QFW8	Family with sequence similarity 162 member A OS=Ovis aries OX=9940 GN=FAM162A PE=3 SV=1	FAM162A	0.401327	2.63793e-13	Down	14586100	14796000	14677300	14338100	14537200	5926700	5774590	5706420	5988540	5874390	1.42714	1.44767	1.43606	1.40287	1.42235	0.579882	0.564999	0.558329	0.585932	0.574764
cellular response to stimulus	W5QBW5	Lipopolysaccharide-binding protein OS=Ovis aries OX=9940 GN=LBP PE=3 SV=1	LBP	2.17211	1.81418e-07	Up	751540	693089	594234	769304	699729	1454440	1580120	1538570	1527880	1518510	0.675395	0.622866	0.534027	0.691359	0.628833	1.30708	1.42002	1.38268	1.37308	1.36466
cellular response to stimulus	W5QIU5	Glia maturation factor OS=Ovis aries OX=9940 GN=GMFB PE=3 SV=1	GMFB	0.597213	3.74913e-08	Down	4044650	3956400	4125670	3886730	4004750	2328190	2558880	2242420	2347780	2477860	1.26501	1.23741	1.29035	1.21562	1.25253	0.728166	0.800317	0.701341	0.734293	0.774977
cellular response to stimulus	W5PDC7	Proteasome subunit beta OS=Ovis aries OX=9940 GN=PSMB9 PE=3 SV=1	PSMB9	0.629429	1.99356e-07	Down	2736870	2598060	2604450	2604900	2534360	1499300	1709380	1730200	1669610	1623580	1.28427	1.21913	1.22213	1.22234	1.18924	0.703543	0.802123	0.811892	0.783461	0.761861
cellular response to stimulus	W5PIL1	UBX domain protein 6 OS=Ovis aries OX=9940 GN=UBXN6 PE=4 SV=1	UBXN6	0.553105	7.38833e-06	Down	805143	759886	813970	660925	735077	443828	460665	384948	364773	433757	1.37327	1.29608	1.38832	1.12729	1.25376	0.757002	0.785719	0.656575	0.622164	0.739824
cellular response to stimulus	W5PPH9	Calcium load-activated calcium channel OS=Ovis aries OX=9940 GN=TMCO1 PE=3 SV=1	TMCO1	0.533806	7.62633e-05	Down	526387	641444	660396	679168	526736	348730	344790	253097	313713	359307	1.1311	1.37833	1.41906	1.45939	1.13185	0.74935	0.740884	0.543854	0.674105	0.772078
cellular response to stimulus	W5PBE1	ISG15 ubiquitin like modifier OS=Ovis aries OX=9940 GN=ISG15 PE=4 SV=1	ISG15	0.34722	5.07818e-11	Down	20674500	21120600	20232300	21454100	19506700	7432870	7127550	6780180	7298770	7120240	1.49008	1.52223	1.45821	1.54627	1.40591	0.535711	0.513705	0.488669	0.526046	0.513179
cellular response to stimulus	Q29400	Insulin-like growth factor-binding protein 2 OS=Ovis aries OX=9940 GN=IGFBP2 PE=2 SV=1	IGFBP2	1.78463	7.20193e-08	Up	196417	207086	213924	194337	206409	336675	380776	378909	346289	374410	0.692772	0.730402	0.75452	0.685436	0.728014	1.18747	1.34302	1.33643	1.22138	1.32056
cellular response to stimulus	W5Q124	Serpin A3-8 OS=Ovis aries OX=9940 GN=LOC101119509 PE=3 SV=1	LOC101119509	1.54047	7.06846e-13	Up	18828200	18535300	18478300	18549900	18532200	28661900	28939000	28272500	28437000	28835900	0.797568	0.785161	0.782746	0.785779	0.785029	1.21413	1.22586	1.19763	1.2046	1.2215
cellular response to stimulus	W5P823	RNA helicase OS=Ovis aries OX=9940 GN=IFIH1 PE=3 SV=1	IFIH1	0.642466	8.3144e-08	Down	844272	847652	881541	832686	890866	529458	554794	565695	585553	525187	1.19624	1.20103	1.24905	1.17983	1.26226	0.750184	0.786083	0.801528	0.829665	0.744133
cellular response to stimulus	W5NPL9	Elongation factor 1-delta OS=Ovis aries OX=9940 PE=3 SV=1	--	0.53328	8.8892e-11	Down	43106000	42983800	42904300	41982900	44738500	23596500	22460800	23541600	22823800	22614100	1.30327	1.29958	1.29717	1.26932	1.35263	0.713419	0.679082	0.711759	0.690057	0.683717
cellular response to stimulus	W5Q7J0	Apolipoprotein B OS=Ovis aries OX=9940 GN=APOB PE=4 SV=1	APOB	2.28543	1.07289e-10	Up	1009740	928366	953129	1028090	985763	2251400	2202200	2279080	2222410	2255130	0.626572	0.576077	0.591443	0.637959	0.611694	1.39706	1.36653	1.41423	1.37907	1.39937
cellular response to stimulus	W5NWJ7	UDP-glucose glycoprotein glucosyltransferase 2 OS=Ovis aries OX=9940 GN=UGGT2 PE=3 SV=1	UGGT2	0.573871	0.00129518	Down	533330	739204	613453	656573	477045	273682	317049	398942	435331	307859	1.12222	1.55541	1.29081	1.38154	1.00378	0.575873	0.667125	0.839442	0.91601	0.647788
cellular response to stimulus	A0A6P3E902	RAS like proto-oncogene A OS=Ovis aries OX=9940 GN=RALA PE=4 SV=1	RALA	0.6382	3.53105e-07	Down	1255380	1202180	1162340	1199860	1152680	823507	792632	745922	723957	725591	1.28309	1.22871	1.18799	1.22634	1.17812	0.841683	0.810127	0.762386	0.739936	0.741606
cellular response to stimulus	W5Q285	Programmed cell death 6 OS=Ovis aries OX=9940 GN=PDCD6 PE=4 SV=1	PDCD6	0.550239	2.47191e-08	Down	5447460	5313810	5356930	5651940	5524480	2951040	3015160	3037760	3248160	2766450	1.28741	1.25583	1.26602	1.33574	1.30562	0.697428	0.712582	0.717923	0.767647	0.653803
cellular response to stimulus	W5PU75	G protein subunit alpha 11 OS=Ovis aries OX=9940 GN=GNA11 PE=3 SV=1	GNA11	0.665379	2.54291e-05	Down	1043410	1207640	1167020	1058990	1070820	720007	850350	719139	683002	718945	1.12931	1.30707	1.2631	1.14618	1.15898	0.779285	0.92036	0.778346	0.739234	0.778136
cellular response to stimulus	W5NQJ0	Protein S100 OS=Ovis aries OX=9940 GN=LOC101103771 PE=3 SV=1	LOC101103771	0.408848	4.11654e-12	Down	21856500	21278200	21919800	22486800	21234600	8738990	8877110	8791730	9211270	8853670	1.42621	1.38848	1.43034	1.46734	1.38563	0.570249	0.579262	0.57369	0.601067	0.577732
cellular response to stimulus	W5NX51	Apolipoprotein A1 OS=Ovis aries OX=9940 PE=3 SV=1	--	0.244423	7.3621e-15	Down	23122600	23000000	23962500	23101100	22982900	5629090	5601520	5633940	5766400	5763420	1.59948	1.591	1.65758	1.59799	1.58981	0.389385	0.387478	0.389721	0.398884	0.398677
cellular response to stimulus	A0A6P7EN58	Dihydrodiol dehydrogenase 3-like OS=Ovis aries OX=9940 GN=LOC101109377 PE=3 SV=1	LOC101109377	0.277657	6.54665e-09	Down	6761020	7007360	6607040	6937190	7023180	1830170	1889680	1706610	2287580	1819520	1.54117	1.59732	1.50607	1.58133	1.60093	0.417186	0.430752	0.389021	0.521453	0.414759
cellular response to stimulus	A0A6P3EDI7	Eukaryotic translation initiation factor 1 OS=Ovis aries OX=9940 GN=LOC114108775 PE=3 SV=1	LOC114108775	0.563104	5.08977e-07	Down	4969880	5305310	5113070	5432780	5168820	2981840	2737280	2917710	2688960	3309210	1.22336	1.30593	1.25861	1.3373	1.27233	0.733994	0.673794	0.718208	0.6619	0.814578
cellular response to stimulus	W5PVD0	RING-type E3 ubiquitin transferase OS=Ovis aries OX=9940 GN=STUB1 PE=4 SV=1	STUB1	0.637924	2.48087e-07	Down	5465230	5487090	5141390	5778040	5672180	3769810	3357640	3440520	3441500	3561460	1.2114	1.21625	1.13962	1.28074	1.25728	0.835603	0.744243	0.762613	0.762831	0.789421
cellular response to stimulus	P14639	Albumin OS=Ovis aries OX=9940 GN=ALB PE=1 SV=1	ALB	0.334921	9.09695e-15	Down	397726000	392806000	404611000	406214000	410345000	134508000	134514000	135547000	134236000	134957000	1.48103	1.46271	1.50667	1.51264	1.52802	0.500874	0.500897	0.504743	0.499861	0.502546
cellular response to stimulus	W5PC90	Glutathione S-transferase omega OS=Ovis aries OX=9940 GN=LOC101115083 PE=3 SV=1	LOC101115083	0.649853	7.91093e-10	Down	135790000	139758000	139367000	142015000	144637000	88879100	91274100	91751800	90748000	93262200	1.17315	1.20743	1.20405	1.22693	1.24958	0.767866	0.788557	0.792684	0.784012	0.805733
cellular response to stimulus	W5Q423	Single-strand-selective monofunctional uracil-DNA glycosylase 1 OS=Ovis aries OX=9940 GN=SMUG1 PE=3 SV=1	SMUG1	0.596905	0.0002535	Down	620027	608534	680138	660945	719950	292802	466088	376827	427613	400244	1.18029	1.15841	1.29472	1.25818	1.37051	0.557382	0.887251	0.717333	0.81401	0.76191
cellular response to stimulus	W5Q5K9	Actin-related protein 2/3 complex subunit 3 OS=Ovis aries OX=9940 GN=ARPC3 PE=3 SV=1	ARPC3	0.456305	1.46179e-12	Down	8741630	8963270	8655970	8773450	9019000	3941210	4029890	4105160	4084220	3986910	1.35949	1.39396	1.34617	1.36444	1.40263	0.612934	0.626726	0.638432	0.635175	0.620041
cellular response to stimulus	W5NQK9	S100 calcium binding protein A8 OS=Ovis aries OX=9940 GN=S100A8 PE=4 SV=1	S100A8	0.589338	9.18572e-09	Down	31998900	31898300	29986600	31608300	29470200	18300700	18077600	17528600	18341800	19076400	1.29925	1.29517	1.21755	1.28339	1.19658	0.743063	0.734004	0.711713	0.744732	0.774559
cellular response to stimulus	W5PSA7	BCL2 associated X, apoptosis regulator OS=Ovis aries OX=9940 GN=BAX PE=3 SV=1	BAX	0.636644	8.53252e-06	Down	1001210	1004680	968977	1080780	899687	577775	645269	593601	701592	636548	1.23452	1.2388	1.19478	1.33263	1.10934	0.712412	0.795634	0.731926	0.865082	0.784881
cellular response to stimulus	A0A6P3TXF5	Ubiquitin carboxyl-terminal hydrolase 16 OS=Ovis aries OX=9940 GN=USP16 PE=3 SV=1	USP16	0.54031	1.35633e-05	Down	683975	754397	638943	765421	728742	376944	446621	364421	419653	322066	1.24332	1.37134	1.16146	1.39138	1.3247	0.685205	0.811864	0.662441	0.762841	0.585449
cellular response to stimulus	W5NX86	Eukaryotic translation initiation factor 1B OS=Ovis aries OX=9940 GN=EIF1B PE=3 SV=1	EIF1B	0.49695	0.0043381	Down	96502	128106	111313		98170.4	62878.5	47668.5		35776.4	69398.5	1.18806	1.57714	1.3704		1.2086	0.774112	0.586858		0.440451	0.854381
cellular response to stimulus	W5PXR8	RNA polymerase II subunit J OS=Ovis aries OX=9940 GN=POLR2J PE=3 SV=1	POLR2J	0.577357	5.55122e-06	Down	411010	453469	438667	489125	408416	250286	275762	218905	259173	266455	1.18403	1.30635	1.26371	1.40907	1.17656	0.721022	0.794413	0.63062	0.746623	0.767601
cellular response to stimulus	W5P303	Tyrosine 3-monooxygenase/tryptophan 5-monooxygenase activation protein beta OS=Ovis aries OX=9940 GN=YWHAB PE=3 SV=1	YWHAB	0.417427	1.33538e-09	Down	23006000	23812700	25267100	25198700	25116500	10160900	10295500	9613710	10961000	10062400	1.32604	1.37253	1.45636	1.45242	1.44768	0.585661	0.593419	0.554122	0.631778	0.579984
cellular response to stimulus	W5QDD0	glutathione transferase OS=Ovis aries OX=9940 GN=LOC101108092 PE=3 SV=1	LOC101108092	0.627852	1.37081e-08	Down	8113540	8015730	8243050	8200630	8359270	5291900	5185020	4967280	4868660	5386520	1.21767	1.20299	1.23711	1.23074	1.25455	0.794203	0.778162	0.745484	0.730683	0.808403
cellular response to stimulus	W5PVS4	Carbonic anhydrase OS=Ovis aries OX=9940 GN=CA13 PE=3 SV=1	CA13	0.602548	2.68107e-09	Down	2431990	2356000	2328870	2450300	2413720	1486950	1395920	1387310	1463850	1485020	1.26667	1.22709	1.21296	1.2762	1.25715	0.774456	0.727044	0.72256	0.762425	0.773451
cellular response to stimulus	W5P0J8	Farnesyltransferase, CAAX box, alpha OS=Ovis aries OX=9940 GN=FNTA PE=3 SV=1	FNTA	0.61329	3.48432e-07	Down	2225750	2237970	2024240	2171580	2189480	1319620	1309920	1435820	1367450	1220790	1.27167	1.27865	1.15654	1.24072	1.25094	0.753956	0.748414	0.820346	0.781283	0.69749
cellular response to stimulus	W5NYL5	Caspase-1-like OS=Ovis aries OX=9940 GN=LOC101117272 PE=3 SV=1	LOC101117272	0.663876	3.28589e-06	Down	961654	944080	846110	907321	899132	583937	578752	604356	674734	584367	1.26793	1.24476	1.11559	1.19629	1.1855	0.769914	0.763078	0.796836	0.889629	0.770481
cellular response to stimulus	W5QIV1	Protein S100 OS=Ovis aries OX=9940 PE=3 SV=1	--	0.3908	4.36734e-09	Down	2218310	1996900	2290210	2050060	2078680	831688	791577	790568	903760	838239	1.49987	1.35017	1.54849	1.38611	1.40546	0.562332	0.535211	0.534529	0.611062	0.566761
cellular response to stimulus	A0A6P3EMY0	3-beta-hydroxysteroid-Delta(8), Delta(7)-isomerase OS=Ovis aries OX=9940 GN=EBP PE=3 SV=1	EBP	0.576216	5.20003e-08	Down	3979690	4260750	4216270	4222800	4203860	2387770	2204290	2436640	2416060	2588580	1.20902	1.2944	1.28089	1.28287	1.27712	0.725398	0.669657	0.740244	0.733992	0.786403
cellular response to stimulus	W5Q805	Proteasome 26S subunit, ATPase 6 OS=Ovis aries OX=9940 GN=PSMC6 PE=3 SV=1	PSMC6	0.644531	2.73962e-09	Down	3106410	3062370	3150400	3024130	3032550	2083300	1924780	1970740	1946860	1984540	1.22851	1.21109	1.2459	1.19597	1.1993	0.823892	0.761201	0.779377	0.769933	0.784835
cellular response to stimulus	W5PQ00	Direct IAP-binding protein with low pI OS=Ovis aries OX=9940 GN=DIABLO PE=4 SV=1	DIABLO	0.50449	5.94679e-09	Down	2016230	1961130	1977090	2027810	1933430	917680	1030670	992313	1069100	992606	1.35154	1.3146	1.3253	1.3593	1.29603	0.615147	0.690887	0.665176	0.716648	0.665372
cellular response to stimulus	W5QD57	UD11 glucuronosyltransferase OS=Ovis aries OX=9940 PE=4 SV=1	--	1.77854	1.97249e-05	Up	751268	814681	787765	807946	745868	1543500	1459520	1454910	1089090	1402690	0.691951	0.750358	0.725567	0.744154	0.686978	1.42163	1.34428	1.34004	1.0031	1.29194
cellular response to stimulus	W5PV05	Pre-mRNA processing factor 8 OS=Ovis aries OX=9940 GN=PRPF8 PE=4 SV=1	PRPF8	1.543	5.55727e-09	Up	1088690	1043020	1019170	1043740	983707	1598750	1603940	1587700	1612420	1587350	0.826739	0.792058	0.773946	0.792604	0.747016	1.21407	1.21801	1.20568	1.22445	1.20542
cellular response to stimulus	W5QD41	Proteasome activator subunit 2 OS=Ovis aries OX=9940 GN=PSME2 PE=3 SV=1	PSME2	0.399198	1.23533e-08	Down	3477070	3585520	3471500	2965930	3388080	1340900	1315270	1285530	1342320	1457670	1.47148	1.51737	1.46912	1.25517	1.43382	0.567462	0.556615	0.544029	0.568063	0.616878
cellular response to stimulus	W5NVB1	Ficolin-2 OS=Ovis aries OX=9940 GN=LOC101107513 PE=3 SV=1	LOC101107513	0.622914	4.53702e-05	Down	11500800	9921650	9433410	10263600	10229900	6848660	5347160	6119440	6564060	7106940	1.38006	1.19057	1.13198	1.2316	1.22755	0.821817	0.641642	0.734313	0.787666	0.852809
cellular response to stimulus	W5QAB7	RAN binding protein 1 OS=Ovis aries OX=9940 GN=RANBP1 PE=4 SV=1	RANBP1	0.487669	3.74515e-08	Down	9924440	10823600	10953800	11463500	11102200	5464340	4977210	5114400	5754380	5154250	1.22931	1.34068	1.35681	1.41994	1.37519	0.676848	0.616509	0.633503	0.712775	0.638439
cellular response to stimulus	W5PK25	BCL2 antagonist/killer 1 OS=Ovis aries OX=9940 GN=BAK1 PE=3 SV=1	BAK1	0.36776	1.74401e-08	Down	1586090	1663260	1708540	1415260	1605550	525022	570981	605538	605793	626910	1.4534	1.52412	1.56561	1.29686	1.47123	0.4811	0.523214	0.554881	0.555114	0.574465
cellular response to stimulus	W5PUV9	Radixin OS=Ovis aries OX=9940 GN=RDX PE=4 SV=1	RDX	0.657828	4.12748e-08	Down	2268270	2354040	2320820	2231770	2149440	1540240	1513610	1475540	1499440	1420640	1.20821	1.2539	1.2362	1.18877	1.14491	0.82042	0.806235	0.785957	0.798687	0.756714
cellular response to stimulus	W5PEH8	Nucleotide binding oligomerization domain containing 1 OS=Ovis aries OX=9940 GN=NOD1 PE=4 SV=1	NOD1	1.63628	0.0202414	Up	25312.2	18176.7	20178.6			40483.3	28207.6	25115.9	40611.2	39212.2	0.853348	0.61279	0.68028			1.36481	0.950961	0.84673	1.36912	1.32196
cellular response to stimulus	W5NX60	DNA helicase OS=Ovis aries OX=9940 GN=CHD6 PE=3 SV=1	CHD6	1.73444	3.35912e-08	Up	352244	351729	335101	344439	330242	623931	569361	591634	559083	628395	0.751669	0.75057	0.715087	0.735013	0.704718	1.33143	1.21498	1.26251	1.19305	1.34096
cellular response to stimulus	W5PC25	Glutathione S-transferase omega OS=Ovis aries OX=9940 GN=LOC101116273 PE=3 SV=1	LOC101116273	0.666258	2.41226e-09	Down	173126000	168671000	168310000	168476000	175283000	118360000	114351000	110683000	111920000	113581000	1.21683	1.18552	1.18298	1.18415	1.23199	0.831904	0.803726	0.777945	0.786639	0.798314
cellular response to stimulus	W5PWE9	Albumin OS=Ovis aries OX=9940 GN=ALB PE=4 SV=1	ALB	0.22979	9.43983e-11	Down	177433000	193188000	170931000	206869000	188899000	43175400	42656600	43203900	44151000	42199400	1.53927	1.67595	1.48287	1.79464	1.63874	0.374557	0.370056	0.374804	0.38302	0.36609
cellular response to stimulus	W5P4T0	von Hippel-Lindau tumor suppressor OS=Ovis aries OX=9940 GN=VHL PE=3 SV=1	VHL	0.658371	0.00941852	Down	581340	367042	429542	392891	449935	322816	274661	304192	357032	203377	1.57852	0.996631	1.16634	1.06682	1.22171	0.876544	0.745788	0.825974	0.969451	0.552231
cellular response to stimulus	W5PI61	Apolipoprotein E OS=Ovis aries OX=9940 PE=3 SV=1	--	0.55709	7.08319e-10	Down	3127690	3262560	3215920	3113700	3309450	1824500	1696680	1803480	1805380	1799740	1.25313	1.30716	1.28848	1.24752	1.32595	0.730996	0.679784	0.722574	0.723335	0.721076
cellular response to stimulus	W5Q1G8	Guanylate binding protein family member 6 OS=Ovis aries OX=9940 GN=GBP6 PE=3 SV=1	GBP6	0.562548	4.82995e-07	Down	375309	360746	351718	347420	324053	208186	196049	178332	193775	213318	1.3653	1.31233	1.27948	1.26385	1.17884	0.757341	0.713189	0.648738	0.704917	0.776011
cellular response to stimulus	W5QGJ0	Calcineurin like EF-hand protein 1 OS=Ovis aries OX=9940 GN=CHP1 PE=4 SV=1	CHP1	0.60268	6.3278e-08	Down	6186730	6448920	6359770	6944110	6436310	4028080	3962870	3626400	3916950	3977960	1.19232	1.24285	1.22567	1.33829	1.24042	0.776301	0.763734	0.698889	0.754884	0.766642
cellular response to stimulus	W5QI03	Tropomyosin 1 OS=Ovis aries OX=9940 GN=TPM1 PE=3 SV=1	TPM1	0.162831	5.29416e-08	Down	3790260	3468870	3749140	3820860	3633150			623239	579254		1.34921	1.2348	1.33457	1.3601	1.29328			0.221852	0.206195
cellular response to stimulus	W5NRG9	Adipogenesis regulatory factor OS=Ovis aries OX=9940 PE=4 SV=1	--	0.586447	1.00938e-07	Down	4781210	4683350	4741320	5076390	5381680	2752420	2997450	2897760	2952170	2864300	1.22194	1.19693	1.21174	1.29738	1.3754	0.703439	0.766062	0.740584	0.754489	0.732032
cellular response to stimulus	W5PDM2	Fibroblast growth factor binding protein 1 OS=Ovis aries OX=9940 GN=FGFBP1 PE=3 SV=1	FGFBP1	1.65194	1.39912e-06	Up	1037760	940290	903268	937644	940286	1556120	1740310	1614720	1439640	1511200	0.822233	0.745006	0.715673	0.74291	0.745003	1.23294	1.37887	1.27937	1.14065	1.19735
cellular response to stimulus	W5Q0P6	Interferon induced protein with tetratricopeptide repeats 1 OS=Ovis aries OX=9940 GN=IFIT1 PE=4 SV=1	IFIT1	0.530464	9.53133e-06	Down	473031	476459	430178	577784	476635	261792	265298	250038	255829		1.22793	1.23683	1.11669	1.49985	1.23728	0.679578	0.688679	0.649066	0.664099
cellular response to stimulus	A0A6P3TH41	Neurocalcin delta OS=Ovis aries OX=9940 GN=NCALD PE=4 SV=1	NCALD	0.524231	2.27718e-07	Down	1416610	1541880	1604160	1328690	1501120	840958	779261	754687	765788	734666	1.25722	1.36839	1.42366	1.17919	1.33222	0.746336	0.691581	0.669772	0.679624	0.652004
cellular response to stimulus	W5PVY5	Phosphoglycerate mutase OS=Ovis aries OX=9940 GN=PGAM2 PE=3 SV=1	PGAM2	0.424045	2.82581e-09	Down	11275300	9806730	10561100	10637900	10959600	4288670	4422860	4732250	4412980	4719680	1.48717	1.29347	1.39297	1.4031	1.44553	0.56566	0.583359	0.624167	0.582056	0.622509
cellular response to stimulus	W5PCL8	Proteasome subunit beta OS=Ovis aries OX=9940 GN=PSMB8 PE=3 SV=1	PSMB8	0.563307	1.2898e-06	Down	1244780	1357780	1289810	1243810	1219210	684210	631672	714034	805927	744195	1.25287	1.3666	1.29819	1.25189	1.22713	0.688657	0.635777	0.718675	0.811165	0.749032
cellular response to stimulus	W5PH15	Ras suppressor protein 1 OS=Ovis aries OX=9940 GN=RSU1 PE=4 SV=1	RSU1	0.479765	9.93884e-10	Down	3351500	3303470	3357760	3566760	3132890	1590790	1663000	1567400	1603820	1593010	1.35521	1.33579	1.35775	1.44226	1.26682	0.643253	0.672452	0.633795	0.648522	0.644151
cellular response to stimulus	W5Q828	DNA polymerase OS=Ovis aries OX=9940 GN=POLA1 PE=3 SV=1	POLA1	1.51333	0.000221357	Up	191384	201543	196350	242739	178794	305795	289565	290997	286287	357048	0.753331	0.79332	0.772879	0.955477	0.703774	1.20368	1.13979	1.14543	1.12689	1.40542
cellular response to stimulus	W5NXN2	FERM domain-containing protein OS=Ovis aries OX=9940 PE=4 SV=1	--	0.621189	6.56537e-11	Down	20821000	21059500	21120800	21088900	20287100	12938600	12876300	12949500	13326700	12746900	1.23044	1.24454	1.24816	1.24628	1.19889	0.764624	0.760942	0.765268	0.787559	0.753295
cellular response to stimulus	W5PEC3	Annexin OS=Ovis aries OX=9940 GN=ANXA6 PE=3 SV=1	ANXA6	0.428048	6.10073e-08	Down	13177600	13416000	13533100	12734600	12643700	5674480	5543820	5633180	5611540	5576240	1.4087	1.43419	1.44671	1.36134	1.35163	0.606609	0.592641	0.602194	0.599881	0.596107
cellular response to stimulus	W5P171	Rho GTPase activating protein 1 OS=Ovis aries OX=9940 GN=ARHGAP1 PE=4 SV=1	ARHGAP1	0.620189	1.39237e-10	Down	2543400	2593230	2573530	2535660	2576020	1609470	1534540	1593210	1576650	1638090	1.22433	1.24832	1.23883	1.2206	1.24003	0.77476	0.73869	0.766932	0.758961	0.788537
cellular response to stimulus	W5QDF4	Glutathione S-transferase OS=Ovis aries OX=9940 GN=GSTM3 PE=3 SV=1	GSTM3	0.619231	3.48043e-09	Down	9782830	10497100	10675900	10488300	10635500	6348170	6626190	6401910	6457890	6415160	1.16008	1.24478	1.26598	1.24374	1.26119	0.752787	0.785755	0.759159	0.765798	0.76073
cellular response to stimulus	A0A6P7ECA4	RAB2A, member RAS oncogene family OS=Ovis aries OX=9940 GN=RAB2A PE=4 SV=1	RAB2A	1.75017	0.00666238	Up	167665		172310		158981	305501	257519	205390	361935	325087	0.686312		0.705326		0.650765	1.25052	1.05412	0.840734	1.48153	1.3307
cellular response to stimulus	W5Q0H0	Immunoglobulin binding protein 1 OS=Ovis aries OX=9940 GN=IGBP1 PE=4 SV=1	IGBP1	0.614626	1.58484e-05	Down	1328530	1514100	1480080	1311230	1487420	753372	939392	917542	939020	827650	1.15541	1.3168	1.28721	1.14037	1.2936	0.655201	0.816981	0.797978	0.816657	0.7198
cellular response to stimulus	W5NR34	P53 apoptosis effector related to PMP22 OS=Ovis aries OX=9940 GN=PERP PE=3 SV=1	PERP	1.77238	8.42183e-08	Up	1034880	1037040	992830	888556	932853	1769550	1768100	1717970	1706560	1697930	0.763959	0.765554	0.732918	0.655941	0.688642	1.3063	1.30523	1.26822	1.2598	1.25343
cellular response to stimulus	W5PN69	Dihydrodiol dehydrogenase 3 OS=Ovis aries OX=9940 GN=LOC101109111 PE=3 SV=1	LOC101109111	0.545698	2.51509e-07	Down	1280680	1141290	1173320	1277120	1072490	687201	651999	626264	653158	625501	1.39371	1.24201	1.27687	1.38983	1.16714	0.74785	0.709541	0.681535	0.710802	0.680705
cellular response to stimulus	W5PNH4	Autophagy protein 5 OS=Ovis aries OX=9940 GN=ATG5 PE=3 SV=1	ATG5	0.649245	0.0114581	Down	430608	578304	495054	587566	437123	263882	333340	223318	391102	430075	1.03254	1.3867	1.18707	1.40891	1.04816	0.632754	0.799305	0.535487	0.937811	1.03126
cellular response to stimulus	A2SW69	Annexin A2 OS=Ovis aries OX=9940 GN=ANXA2 PE=1 SV=1	ANXA2	0.337801	1.13467e-12	Down	116289000	117021000	120160000	113571000	116912000	40783900	40052600	39474000	38541600	38407800	1.48857	1.49794	1.53812	1.45378	1.49654	0.522059	0.512698	0.505291	0.493356	0.491643
cellular response to stimulus	W5Q5T7	V-type proton ATPase subunit C OS=Ovis aries OX=9940 GN=ATP6V1C1 PE=3 SV=1	ATP6V1C1	0.345225	4.59947e-05	Down	558633	318245	461434	423162	582722	129136	150657	203679	153557	172245	1.77149	1.00919	1.46326	1.34189	1.84788	0.409504	0.47775	0.645888	0.486946	0.546208
cellular response to stimulus	W5QG84	Immunoglobulin superfamily member 3 OS=Ovis aries OX=9940 GN=IGSF3 PE=4 SV=1	IGSF3	1.65791	0.00214559	Up	38745	34587.1		35917.8	42945.3	64154.2	55843.5	82817.4	49922.4	62670.8	0.745728	0.665701		0.691313	0.826571	1.23478	1.07482	1.59399	0.96086	1.20623
cellular response to stimulus	W5PLE9	Endoplasmic reticulum resident protein 29 OS=Ovis aries OX=9940 GN=ERP29 PE=4 SV=1	ERP29	0.551882	4.06511e-10	Down	24155200	24089100	24212600	25823700	23717400	13247700	13215400	13509000	13743800	13612600	1.27585	1.27236	1.27888	1.36398	1.25272	0.699728	0.698022	0.713529	0.725931	0.719001
cellular response to stimulus	W5PSF4	peptidylprolyl isomerase OS=Ovis aries OX=9940 GN=AIP PE=4 SV=1	AIP	0.568461	8.1443e-08	Down	2808000	2906980	3022290	3037240	3142400	1662360	1737510	1722500	1560230	1797080	1.20017	1.24248	1.29177	1.29815	1.3431	0.710514	0.742634	0.736218	0.666862	0.768095
cellular response to stimulus	W5P4R1	Moesin OS=Ovis aries OX=9940 GN=MSN PE=4 SV=1	MSN	0.600695	3.42737e-11	Down	46251800	46539100	47296300	47425700	48475100	28862200	28072600	28595300	27834100	28392600	1.22442	1.23202	1.25207	1.2555	1.28328	0.764066	0.743163	0.757	0.736849	0.751634
cellular response to stimulus	W5NWM2	Apolipoprotein A4 OS=Ovis aries OX=9940 PE=3 SV=1	--	0.39372	2.66586e-11	Down	89570400	87635900	91594900	90137000	91325500	36433900	35394500	36991500	34800100	33658000	1.42732	1.3965	1.45958	1.43635	1.45529	0.580581	0.564018	0.589467	0.554546	0.536347
cellular response to stimulus	W5NTT7	Collagen type I alpha 2 chain OS=Ovis aries OX=9940 GN=COL1A2 PE=4 SV=1	COL1A2	0.659815	3.329e-09	Down	2579900000	2455690000	2457840000	2463870000	2455210000	1587530000	1596400000	1670990000	1660870000	1674170000	1.25223	1.19194	1.19298	1.19591	1.19171	0.770553	0.774859	0.811063	0.806151	0.812606
cellular response to stimulus	W5PSM0	Osteoclast stimulating factor 1 OS=Ovis aries OX=9940 GN=OSTF1 PE=4 SV=1	OSTF1	0.661307	3.78714e-07	Down	7927350	8734520	8657750	8658890	8239910	5983900	5677000	5476510	5331350	5450560	1.13025	1.24534	1.23439	1.23456	1.17482	0.853164	0.809407	0.780822	0.760126	0.777122
cellular response to stimulus	W5Q4M3	Collagen type V alpha 2 chain OS=Ovis aries OX=9940 GN=COL5A2 PE=4 SV=1	COL5A2	0.613979	3.03041e-10	Down	59010900	57462500	57047500	60593000	57020700	35989800	35550800	35875900	36258500	35075600	1.25586	1.22291	1.21407	1.28953	1.2135	0.765928	0.756585	0.763504	0.771646	0.746472
cellular response to stimulus	W5PT40	Prostaglandin I2 synthase OS=Ovis aries OX=9940 GN=PTGIS PE=3 SV=1	PTGIS	0.467687	1.29497e-07	Down	2749870	2657740	2963890	2597190	2691010	1287850	1375260	1371650	1121710	1231990	1.37163	1.32568	1.47839	1.29548	1.34227	0.642378	0.685978	0.684178	0.559508	0.614515
cellular response to stimulus	C5ISA4	COP9 constitutive photomorphogenic subunit 7B protein-like protein OS=Ovis aries OX=9940 GN=COPS7B PE=2 SV=1	COPS7B	0.566364	0.000464844	Down	217660	223481	202435	235096	250915	112521	144370	91973.5	132549	158344	1.23017	1.26307	1.14412	1.32872	1.41812	0.635947	0.815952	0.519817	0.749142	0.89493
cellular response to stimulus	W5QAA1	Stratifin OS=Ovis aries OX=9940 GN=SFN PE=3 SV=1	SFN	0.456075	9.05276e-14	Down	91758900	91212300	89977400	90074400	89148000	41004500	40972900	40779000	42101500	41366000	1.39368	1.38537	1.36662	1.36809	1.35402	0.622795	0.622315	0.61937	0.639457	0.628286
cellular response to stimulus	W5P9Y1	Sorting nexin 6 OS=Ovis aries OX=9940 GN=SNX6 PE=3 SV=1	SNX6	0.500311	7.47975e-07	Down	1251560	1178730	1136350	1151350	1237550	628601	608738	634834	493435	614017	1.40071	1.3192	1.27177	1.28856	1.38503	0.703514	0.681283	0.710489	0.552239	0.687192
cellular response to stimulus	W5QIM2	COP9 signalosome subunit 2 OS=Ovis aries OX=9940 GN=COPS2 PE=4 SV=1	COPS2	0.644886	8.2614e-08	Down	1404560	1540780	1508820	1543280	1478970	904293	962605	981169	990008	983358	1.14212	1.25289	1.2269	1.25492	1.20263	0.735327	0.782743	0.797838	0.805026	0.799618
cellular response to stimulus	W5PH14	UDP-glucuronosyltransferase OS=Ovis aries OX=9940 GN=LOC101117764 PE=3 SV=1	LOC101117764	1.56224	9.13191e-09	Up	10752300	10234300	10472000	10159200	10072200	16720700	16546500	15440100	15927100	16117700	0.811849	0.772738	0.790685	0.767067	0.760498	1.26249	1.24934	1.1658	1.20257	1.21696
cellular response to stimulus	W5Q440	GSK3B interacting protein OS=Ovis aries OX=9940 GN=GSKIP PE=3 SV=1	GSKIP	0.633241	0.00351718	Down	727543	781900	791264	640913	925038	535274	416798		517044		1.09082	1.17231	1.18635	0.96093	1.38692	0.802544	0.624911		0.775211
cellular response to stimulus	P62262	14-3-3 protein epsilon OS=Ovis aries OX=9940 GN=YWHAE PE=1 SV=1	YWHAE	0.414975	4.93991e-12	Down	32600300	32399300	31347400	32202200	31475000	13404400	13148100	12993900	13019600	13840000	1.43975	1.43087	1.38442	1.42217	1.39005	0.591988	0.580669	0.573859	0.574994	0.611226
cellular response to stimulus	W5P0K8	Chloride intracellular channel 2 OS=Ovis aries OX=9940 GN=CLIC2 PE=3 SV=1	CLIC2	0.562167	2.36803e-06	Down	1516830	1530710	1554550	1471290	1745490	782298	957600	818825	902978	933809	1.24184	1.2532	1.27272	1.20456	1.42905	0.640473	0.783994	0.670378	0.739275	0.764516
cellular response to stimulus	W5QCX7	MYB binding protein 1a OS=Ovis aries OX=9940 GN=MYBBP1A PE=3 SV=1	MYBBP1A	1.50397	2.45974e-07	Up	1275240	1302400	1370590	1286610	1321190	1919430	2030500	1968840	1843490	2097810	0.776823	0.793367	0.834906	0.783749	0.804814	1.16924	1.2369	1.19933	1.12298	1.2779
cellular response to stimulus	W5P5J0	Drebrin 1 OS=Ovis aries OX=9940 GN=DBN1 PE=4 SV=1	DBN1	0.611192	2.0098e-06	Down	1502130	1465970	1314770	1314660	1289500	848907	870431	769410	892366	828186	1.35372	1.32113	1.18487	1.18477	1.1621	0.765034	0.784431	0.693391	0.804199	0.74636
cellular response to stimulus	W5PUH4	Glutathione S-transferase OS=Ovis aries OX=9940 PE=3 SV=1	--	0.465037	9.29044e-10	Down	157370000	158397000	149553000	143947000	155977000	74802700	71208900	68339000	71831100	69684700	1.4037	1.41286	1.33397	1.28397	1.39127	0.66722	0.635164	0.609565	0.640714	0.621569
cellular response to stimulus	W5Q2H1	Transmembrane protein 109 OS=Ovis aries OX=9940 PE=4 SV=1	--	0.374352	3.57176e-09	Down	2383920	2334550	2452920	2404520	2718120	850009	928097	900572	984932	938685	1.41091	1.38169	1.45175	1.4231	1.6087	0.503073	0.549289	0.532999	0.582927	0.555556
cellular response to stimulus	W5PW77	Erlin OS=Ovis aries OX=9940 GN=ERLIN1 PE=3 SV=1	ERLIN1	2.10646	0.0340689	Up		95491.3	202301	85588.5	206704	288451	372248	424506	237577	230952		0.400884	0.849283	0.35931	0.867767	1.21095	1.56274	1.78213	0.997376	0.969563
cellular response to stimulus	W5QEU2	Poly [ADP-ribose] polymerase OS=Ovis aries OX=9940 GN=PARP2 PE=3 SV=1	PARP2	1.58105	0.000365437	Up	75750.5	105186	76015.6	95337.7	91553.2	134361	159962	121849	143551	142013	0.661242	0.918191	0.663556	0.832223	0.799187	1.17287	1.39634	1.06365	1.25309	1.23966
cellular response to stimulus	W5PY07	BCL10 immune signaling adaptor OS=Ovis aries OX=9940 GN=BCL10 PE=4 SV=1	BCL10	0.633607	0.00013751	Down	856826	756348	830343	699911	883505	487945	465369	477708	621240	499230	1.30248	1.14974	1.26222	1.06395	1.34303	0.741735	0.707417	0.726174	0.94436	0.75889
cellular response to stimulus	W5PB89	B-cell receptor-associated protein OS=Ovis aries OX=9940 GN=BCAP31 PE=3 SV=1	BCAP31	0.395001	3.18197e-11	Down	12251900	11462600	11555900	12054600	11452900	4700970	4594660	4695160	4781590	4444970	1.49422	1.39796	1.40934	1.47016	1.39678	0.573322	0.560357	0.572614	0.583155	0.542101
cellular response to stimulus	W5NQ45	Fibrinogen beta chain OS=Ovis aries OX=9940 GN=FGB PE=4 SV=1	FGB	1.9109	1.89626e-11	Up	11679400	11145500	11099100	11251700	11272400	21151900	21330600	22181300	21769000	21433900	0.710794	0.678302	0.675478	0.684765	0.686025	1.28728	1.29815	1.34993	1.32484	1.30444
cellular response to stimulus	W5PC00	Aldo-keto reductase family 1 member B OS=Ovis aries OX=9940 GN=AKR1B1 PE=3 SV=1	AKR1B1	0.596192	2.08735e-07	Down	3767650	3439630	3520580	3641660	3336280	2255980	2008820	2173060	1989840	2128350	1.33312	1.21706	1.2457	1.28854	1.18049	0.798242	0.710789	0.768902	0.704073	0.753082
cellular response to stimulus	W5Q0D7	Guanylate-binding protein 1-like OS=Ovis aries OX=9940 GN=LOC101119517 PE=3 SV=1	LOC101119517	0.620174	0.00705286	Down	1007990	1233030	1297140	1875130	1582020	851415	684562	1052280	798640	951410	0.889381	1.08794	1.14451	1.65449	1.39587	0.75123	0.60401	0.928459	0.704665	0.839458
[truncated: 9,337 more rows]

[truncated: 4 more sheets: Up Classification, Up list, Down Classification, Down list]
