# Supplementary material for: Yeast culture in weaned lamb feed: a proteomic journey into enhanced rumen health and growth
Source: J Anim Sci Biotechnol. 2025 Aug 1;16:107. doi: 10.1186/s40104-025-01223-8 (PMC12315397; doi:10.1186/s40104-025-01223-8)
Supplement: Supplementary file 4 — Additional file 4: Enrichment of DEPs based on COG. [file 40104_2025_1223_MOESM4_ESM.xlsx]

## Sheet: Regulated Classification
COG/KOG category	Category description	Number of proteins
INFORMATION STORAGE AND PROCESSING	[A] RNA processing and modification	15
INFORMATION STORAGE AND PROCESSING	[B] Chromatin structure and dynamics	5
METABOLISM	[C] Energy production and conversion	36
CELLULAR PROCESSES AND SIGNALING	[D] Cell cycle control, cell division, chromosome partitioning	14
METABOLISM	[E] Amino acid transport and metabolism	8
METABOLISM	[F] Nucleotide transport and metabolism	3
METABOLISM	[G] Carbohydrate transport and metabolism	6
METABOLISM	[H] Coenzyme transport and metabolism	2
METABOLISM	[I] Lipid transport and metabolism	10
INFORMATION STORAGE AND PROCESSING	[J] Translation, ribosomal structure and biogenesis	31
INFORMATION STORAGE AND PROCESSING	[K] Transcription	16
INFORMATION STORAGE AND PROCESSING	[L] Replication, recombination and repair	5
CELLULAR PROCESSES AND SIGNALING	[O] Posttranslational modification, protein turnover, chaperones	60
METABOLISM	[P] Inorganic ion transport and metabolism	5
METABOLISM	[Q] Secondary metabolites biosynthesis, transport and catabolism	3
POORLY CHARACTERIZED	[R] General function prediction only	63
POORLY CHARACTERIZED	[S] Function unknown	47
CELLULAR PROCESSES AND SIGNALING	[T] Signal transduction mechanisms	38
CELLULAR PROCESSES AND SIGNALING	[U] Intracellular trafficking, secretion, and vesicular transport	36
CELLULAR PROCESSES AND SIGNALING	[V] Defense mechanisms	8
CELLULAR PROCESSES AND SIGNALING	[W] Extracellular structures	9
CELLULAR PROCESSES AND SIGNALING	[Z] Cytoskeleton	19

## Sheet: Regulated list
Category description	Protein accession	Protein description	Gene name	NM/NC Ratio	NM/NC P value	Regulated Type	Intensity NC_1	Intensity NC_2	Intensity NC_3	Intensity NC_4	Intensity NC_5	Intensity NM_1	Intensity NM_2	Intensity NM_3	Intensity NM_4	Intensity NM_5	NC_1	NC_2	NC_3	NC_4	NC_5	NM_1	NM_2	NM_3	NM_4	NM_5	Subcellular localization	KEGG KO No.	KEGG Gene	KEGG pathway	Biological Process	Cellular Component	Molecular Function	Pfam ID	Domain description	KOG NO.	KOG description
[A] RNA processing and modification	W5QGH9	WD repeat domain 3 OS=Ovis aries OX=9940 GN=WDR3 PE=4 SV=1	WDR3	1.76107	0.000377558	Up	140198	106525	109204	120242	149910	218708	239412	168866	224016	251568	0.811026	0.616233	0.63173	0.695584	0.867209	1.2652	1.38497	0.976867	1.2959	1.45529	cytoplasm	K14556	DIP2, UTP12, WDR3; U3 small nucleolar RNA-associated protein 12	map03008 Ribosome biogenesis in eukaryotes	GO:0006139 nucleobase-containing compound metabolic process; GO:0006364 rRNA processing; GO:0006396 RNA processing; GO:0006725 cellular aromatic compound metabolic process; GO:0006807 nitrogen compound metabolic process; GO:0008152 metabolic process; GO:0009987 cellular process; GO:0010467 gene expression; GO:0016070 RNA metabolic process; GO:0016072 rRNA metabolic process; GO:0022613 ribonucleop…	GO:0005622 intracellular anatomical structure; GO:0005634 nucleus; GO:0005635 nuclear envelope; GO:0005654 nucleoplasm; GO:0005730 nucleolus; GO:0012505 endomembrane system; GO:0016020 membrane; GO:0030684 preribosome; GO:0030686 90S preribosome; GO:0031090 organelle membrane; GO:0031965 nuclear membrane; GO:0031967 organelle envelope; GO:0031974 membrane-enclosed lumen; GO:0031975 envelope; GO:0…	GO:0003676 nucleic acid binding; GO:0003723 RNA binding; GO:0005488 binding; GO:0030515 snoRNA binding; GO:0097159 organic cyclic compound binding; GO:1901363 heterocyclic compound binding;			KOG0306	WD40-repeat-containing subunit of the 18S rRNA processing complex
	W5Q5E9	Small nuclear ribonucleoprotein polypeptide A' OS=Ovis aries OX=9940 GN=SNRPA1 PE=3 SV=1	SNRPA1	0.598295	3.19982e-09	Down	3294490	3471750	3481320	3401240	3345070	2022690	1930920	2041760	2047670	2124310	1.21294	1.2782	1.28172	1.25224	1.23156	0.744698	0.710911	0.751719	0.753895	0.782111	cytoplasm,nucleus	K11092	SNRPA1; U2 small nuclear ribonucleoprotein A'	map03040 Spliceosome	GO:0000003 reproduction; GO:0000245 spliceosomal complex assembly; GO:0000375 RNA splicing, via transesterification reactions; GO:0000377 RNA splicing, via transesterification reactions with bulged adenosine as nucleophile; GO:0000389 mRNA 3'-splice site recognition; GO:0000398 mRNA splicing, via spliceosome; GO:0003006 developmental process involved in reproduction; GO:0006139 nucleobase-contain…	GO:0005622 intracellular anatomical structure; GO:0005634 nucleus; GO:0005654 nucleoplasm; GO:0005681 spliceosomal complex; GO:0005684 U2-type spliceosomal complex; GO:0005686 U2 snRNP; GO:0016604 nuclear body; GO:0016607 nuclear speck; GO:0030532 small nuclear ribonucleoprotein complex; GO:0031974 membrane-enclosed lumen; GO:0031981 nuclear lumen; GO:0032991 protein-containing complex; GO:004322…	GO:0003676 nucleic acid binding; GO:0003723 RNA binding; GO:0005488 binding; GO:0005515 protein binding; GO:0017069 snRNA binding; GO:0030620 U2 snRNA binding; GO:0097159 organic cyclic compound binding; GO:1901363 heterocyclic compound binding;			KOG1644	U2-associated snRNP A' protein
	W5PQH9	Sm protein F OS=Ovis aries OX=9940 GN=SNRPF PE=3 SV=1	SNRPF	0.566571	1.82202e-06	Down	1982840	2119530	2163830	2455270	2284040	1304580	1142430	1349420	1217960	1221010	1.15008	1.22936	1.25506	1.4241	1.32478	0.756677	0.662627	0.782685	0.706436	0.708205	cytoplasm	K11098	SNRPF, SMF; small nuclear ribonucleoprotein F	map03040 Spliceosome	GO:0000375 RNA splicing, via transesterification reactions; GO:0000377 RNA splicing, via transesterification reactions with bulged adenosine as nucleophile; GO:0000387 spliceosomal snRNP assembly; GO:0000398 mRNA splicing, via spliceosome; GO:0006139 nucleobase-containing compound metabolic process; GO:0006396 RNA processing; GO:0006397 mRNA processing; GO:0006725 cellular aromatic compound metab…	GO:0005622 intracellular anatomical structure; GO:0005634 nucleus; GO:0005681 spliceosomal complex; GO:0005683 U7 snRNP; GO:0005685 U1 snRNP; GO:0005687 U4 snRNP; GO:0005737 cytoplasm; GO:0005829 cytosol; GO:0030532 small nuclear ribonucleoprotein complex; GO:0032991 protein-containing complex; GO:0034708 methyltransferase complex; GO:0034709 methylosome; GO:0034715 pICln-Sm protein complex; GO:0…	GO:0003676 nucleic acid binding; GO:0003723 RNA binding; GO:0005488 binding; GO:0005515 protein binding; GO:0097159 organic cyclic compound binding; GO:1901363 heterocyclic compound binding;	PF01423	PF01423 LSM domain	KOG3482	Small nuclear ribonucleoprotein (snRNP) SMF
	W5P8G4	NHP2 ribonucleoprotein OS=Ovis aries OX=9940 GN=NHP2 PE=3 SV=1	NHP2	0.570365	1.56674e-07	Down	2021870	2058150	1935340	2036410	2047100	1170340	1187180	1034930	1248580	1119010	1.27491	1.29779	1.22035	1.28408	1.29082	0.73797	0.748589	0.652586	0.787305	0.705603	cytoplasm	K11129	NHP2, NOLA2; H/ACA ribonucleoprotein complex subunit 2	map03008 Ribosome biogenesis in eukaryotes	GO:0000154 rRNA modification; GO:0000469 cleavage involved in rRNA processing; GO:0000470 maturation of LSU-rRNA; GO:0000723 telomere maintenance; GO:0001522 pseudouridine synthesis; GO:0006139 nucleobase-containing compound metabolic process; GO:0006259 DNA metabolic process; GO:0006278 RNA-dependent DNA biosynthetic process; GO:0006364 rRNA processing; GO:0006396 RNA processing; GO:0006412 tran…	GO:0005622 intracellular anatomical structure; GO:0005634 nucleus; GO:0005654 nucleoplasm; GO:0005697 telomerase holoenzyme complex; GO:0005730 nucleolus; GO:0005732 sno(s)RNA-containing ribonucleoprotein complex; GO:0015030 Cajal body; GO:0016604 nuclear body; GO:0031429 box H/ACA snoRNP complex; GO:0031974 membrane-enclosed lumen; GO:0031981 nuclear lumen; GO:0032991 protein-containing complex;…	GO:0003676 nucleic acid binding; GO:0003723 RNA binding; GO:0005488 binding; GO:0030515 snoRNA binding; GO:0034513 box H/ACA snoRNA binding; GO:0070034 telomerase RNA binding; GO:0097159 organic cyclic compound binding; GO:1901363 heterocyclic compound binding;	PF01248	PF01248 Ribosomal protein L7Ae/L30e/S12e/Gadd45 family	KOG3167	Box H/ACA snoRNP component, involved in ribosomal RNA pseudouridinylation
	W5NZD1	RNA helicase OS=Ovis aries OX=9940 PE=4 SV=1	--	2.0562	3.99328e-05	Up		99088.3	96361		85321.7	175334	211033	169977	200403	205457		0.637749	0.620196		0.549145	1.12848	1.35824	1.094	1.28983	1.32236	nucleus	K20096	DDX28; ATP-dependent RNA helicase DDX28 [EC:3.6.4.13]		GO:0000027 ribosomal large subunit assembly; GO:0006139 nucleobase-containing compound metabolic process; GO:0006725 cellular aromatic compound metabolic process; GO:0006807 nitrogen compound metabolic process; GO:0006996 organelle organization; GO:0008152 metabolic process; GO:0009987 cellular process; GO:0010501 RNA secondary structure unwinding; GO:0016043 cellular component organization; GO:0…	GO:0005622 intracellular anatomical structure; GO:0005634 nucleus; GO:0005730 nucleolus; GO:0005737 cytoplasm; GO:0005739 mitochondrion; GO:0005759 mitochondrial matrix; GO:0005829 cytosol; GO:0009295 nucleoid; GO:0031974 membrane-enclosed lumen; GO:0031981 nuclear lumen; GO:0032991 protein-containing complex; GO:0035770 ribonucleoprotein granule; GO:0042645 mitochondrial nucleoid; GO:0043226 org…	GO:0003676 nucleic acid binding; GO:0003723 RNA binding; GO:0003724 RNA helicase activity; GO:0003824 catalytic activity; GO:0004386 helicase activity; GO:0005488 binding; GO:0008186 ATP-dependent activity, acting on RNA; GO:0016462 pyrophosphatase activity; GO:0016787 hydrolase activity; GO:0016817 hydrolase activity, acting on acid anhydrides; GO:0016818 hydrolase activity, acting on acid anhyd…	PF00270; PF00271	PF00270 DEAD/DEAH box helicase; PF00271 Helicase conserved C-terminal domain	KOG0330	ATP-dependent RNA helicase
	W5NSD9	RNA exonuclease 2 OS=Ovis aries OX=9940 GN=REXO2 PE=3 SV=1	REXO2	0.60036	5.26639e-07	Down	2291630	1988250	2048870	2193800	2018500	1314760	1242650	1222420	1197230	1351370	1.35845	1.17861	1.21454	1.30046	1.19654	0.779372	0.736626	0.724634	0.709702	0.801074	cytoplasm	K13288	orn, REX2, REXO2; oligoribonuclease [EC:3.1.-.-]	map03008 Ribosome biogenesis in eukaryotes	GO:0006139 nucleobase-containing compound metabolic process; GO:0006725 cellular aromatic compound metabolic process; GO:0006753 nucleoside phosphate metabolic process; GO:0006793 phosphorus metabolic process; GO:0006796 phosphate-containing compound metabolic process; GO:0006807 nitrogen compound metabolic process; GO:0008152 metabolic process; GO:0009117 nucleotide metabolic process; GO:0009987…	GO:0005622 intracellular anatomical structure; GO:0005634 nucleus; GO:0005730 nucleolus; GO:0005737 cytoplasm; GO:0005739 mitochondrion; GO:0005740 mitochondrial envelope; GO:0005758 mitochondrial intermembrane space; GO:0005759 mitochondrial matrix; GO:0005912 adherens junction; GO:0005925 focal adhesion; GO:0030054 cell junction; GO:0030055 cell-substrate junction; GO:0031967 organelle envelope…	GO:0000175 3'-5'-exoribonuclease activity; GO:0003824 catalytic activity; GO:0004518 nuclease activity; GO:0004527 exonuclease activity; GO:0004532 exoribonuclease activity; GO:0004540 ribonuclease activity; GO:0008408 3'-5' exonuclease activity; GO:0008946 oligonucleotidase activity; GO:0016787 hydrolase activity; GO:0016788 hydrolase activity, acting on ester bonds; GO:0016796 exonuclease activ…			KOG3242	Oligoribonuclease (3'->5' exoribonuclease)
	W5Q3Y5	DDB1- and CUL4-associated factor 13 OS=Ovis aries OX=9940 GN=DCAF13 PE=3 SV=1	DCAF13	0.601001	0.00318549	Down	628430	474262	610878	632548	482382	269204	306826		439756	344160	1.35035	1.01908	1.31264	1.3592	1.03653	0.578457	0.659298		0.944934	0.73952	nucleus	K11806	DCAF13, WDSOF1; DDB1- and CUL4-associated factor 13		GO:0000462 maturation of SSU-rRNA from tricistronic rRNA transcript (SSU-rRNA, 5.8S rRNA, LSU-rRNA); GO:0006139 nucleobase-containing compound metabolic process; GO:0006364 rRNA processing; GO:0006396 RNA processing; GO:0006464 cellular protein modification process; GO:0006725 cellular aromatic compound metabolic process; GO:0006807 nitrogen compound metabolic process; GO:0008152 metabolic proces…	GO:0000151 ubiquitin ligase complex; GO:0005622 intracellular anatomical structure; GO:0005634 nucleus; GO:0005654 nucleoplasm; GO:0005730 nucleolus; GO:0005737 cytoplasm; GO:0005813 centrosome; GO:0005815 microtubule organizing center; GO:0005829 cytosol; GO:0005856 cytoskeleton; GO:0015630 microtubule cytoskeleton; GO:0030054 cell junction; GO:0030684 preribosome; GO:0031461 cullin-RING ubiquit…	GO:0005102 signaling receptor binding; GO:0005488 binding; GO:0005515 protein binding; GO:0008134 transcription factor binding; GO:0030331 estrogen receptor binding; GO:0051427 hormone receptor binding;			KOG0268	Sof1-like rRNA processing protein (contains WD40 repeats)
	W5PV05	Pre-mRNA processing factor 8 OS=Ovis aries OX=9940 GN=PRPF8 PE=4 SV=1	PRPF8	1.543	5.55727e-09	Up	1088690	1043020	1019170	1043740	983707	1598750	1603940	1587700	1612420	1587350	0.826739	0.792058	0.773946	0.792604	0.747016	1.21407	1.21801	1.20568	1.22445	1.20542	cytoplasm	K12856	PRPF8, PRP8; pre-mRNA-processing factor 8	map03040 Spliceosome	GO:0000003 reproduction; GO:0000244 spliceosomal tri-snRNP complex assembly; GO:0000375 RNA splicing, via transesterification reactions; GO:0000377 RNA splicing, via transesterification reactions with bulged adenosine as nucleophile; GO:0000387 spliceosomal snRNP assembly; GO:0000398 mRNA splicing, via spliceosome; GO:0002237 response to molecule of bacterial origin; GO:0006139 nucleobase-contain…	GO:0005622 intracellular anatomical structure; GO:0005634 nucleus; GO:0005654 nucleoplasm; GO:0005681 spliceosomal complex; GO:0005682 U5 snRNP; GO:0005684 U2-type spliceosomal complex; GO:0005737 cytoplasm; GO:0030532 small nuclear ribonucleoprotein complex; GO:0031974 membrane-enclosed lumen; GO:0031981 nuclear lumen; GO:0032991 protein-containing complex; GO:0043226 organelle; GO:0043227 membr…	GO:0000386 second spliceosomal transesterification activity; GO:0003676 nucleic acid binding; GO:0003723 RNA binding; GO:0003824 catalytic activity; GO:0005488 binding; GO:0005515 protein binding; GO:0017069 snRNA binding; GO:0017070 U6 snRNA binding; GO:0030619 U1 snRNA binding; GO:0030620 U2 snRNA binding; GO:0030623 U5 snRNA binding; GO:0031593 polyubiquitin modification-dependent protein bind…	PF08082; PF08083; PF10598; PF10597; PF10596; PF12134; PF08084	PF08082 PRO8NT (NUC069), PrP8 N-terminal domain; PF08083 PROCN (NUC071) domain; PF10598 RNA recognition motif of the spliceosomal PrP8; PF10597 U5-snRNA binding site 2 of PrP8; PF10596 U6-snRNA interacting domain of PrP8; PF12134 PRP8 domain IV core; PF08084 PROCT (NUC072) domain	KOG1795	U5 snRNP spliceosome subunit
	W5PKG8	Small nuclear ribonucleoprotein Sm D2 OS=Ovis aries OX=9940 GN=SNRPD2 PE=3 SV=1	SNRPD2	0.585392	4.68816e-09	Down	4963280	4833090	4726580	4823150	4856300	2761720	2759970	2970240	2719060	2956910	1.29352	1.25959	1.23183	1.257	1.26564	0.719755	0.719299	0.774099	0.708637	0.770625	nucleus	K11096	SNRPD2, SMD2; small nuclear ribonucleoprotein D2	map03040 Spliceosome	GO:0000375 RNA splicing, via transesterification reactions; GO:0000377 RNA splicing, via transesterification reactions with bulged adenosine as nucleophile; GO:0000387 spliceosomal snRNP assembly; GO:0000398 mRNA splicing, via spliceosome; GO:0006139 nucleobase-containing compound metabolic process; GO:0006396 RNA processing; GO:0006397 mRNA processing; GO:0006725 cellular aromatic compound metab…	GO:0005622 intracellular anatomical structure; GO:0005634 nucleus; GO:0005681 spliceosomal complex; GO:0005682 U5 snRNP; GO:0005685 U1 snRNP; GO:0005686 U2 snRNP; GO:0005687 U4 snRNP; GO:0005737 cytoplasm; GO:0005829 cytosol; GO:0030532 small nuclear ribonucleoprotein complex; GO:0032991 protein-containing complex; GO:0034708 methyltransferase complex; GO:0034709 methylosome; GO:0034715 pICln-Sm …		PF01423	PF01423 LSM domain	KOG3459	Small nuclear ribonucleoprotein (snRNP) Sm core protein
	W5P405	KH domain-containing RNA-binding protein QKI OS=Ovis aries OX=9940 PE=4 SV=1	--	0.605072	1.06847e-06	Down	1828520	2049190	2184540	2185190	2200450	1292030	1220230	1221370	1306300	1281800	1.09038	1.22197	1.30268	1.30306	1.31216	0.770459	0.727643	0.728323	0.778968	0.764358	cytoplasm	K14945	QKI; protein quaking		GO:0000003 reproduction; GO:0000381 regulation of alternative mRNA splicing, via spliceosome; GO:0001568 blood vessel development; GO:0001570 vasculogenesis; GO:0001667 ameboidal-type cell migration; GO:0001676 long-chain fatty acid metabolic process; GO:0001709 cell fate determination; GO:0001742 oenocyte differentiation; GO:0001944 vasculature development; GO:0002009 morphogenesis of an epithel…	GO:0005622 intracellular anatomical structure; GO:0005634 nucleus; GO:0005737 cytoplasm; GO:0032991 protein-containing complex; GO:0035770 ribonucleoprotein granule; GO:0036464 cytoplasmic ribonucleoprotein granule; GO:0043186 P granule; GO:0043226 organelle; GO:0043227 membrane-bounded organelle; GO:0043228 non-membrane-bounded organelle; GO:0043229 intracellular organelle; GO:0043231 intracellu…	GO:0003676 nucleic acid binding; GO:0003723 RNA binding; GO:0003727 single-stranded RNA binding; GO:0003729 mRNA binding; GO:0003730 mRNA 3'-UTR binding; GO:0005488 binding; GO:0005515 protein binding; GO:0036002 pre-mRNA binding; GO:0097157 pre-mRNA intronic binding; GO:0097159 organic cyclic compound binding; GO:1901363 heterocyclic compound binding;	PF00013; PF16551	PF00013 KH domain; PF16551 Putative nuclear localisation signal of quaking	KOG1588	RNA-binding protein Sam68 and related KH domain proteins
	W5NPV2	Small nuclear ribonucleoprotein G OS=Ovis aries OX=9940 PE=3 SV=1	--	0.655278	7.61252e-09	Down	10251100	9933670	9745520	10543700	10270200	6485700	6608400	6743200	6859660	6554600	1.22043	1.18264	1.16024	1.25527	1.2227	0.772146	0.786754	0.802803	0.816668	0.780349	cytoplasm	K11099	SNRPG, SMG; small nuclear ribonucleoprotein G	map03040 Spliceosome	GO:0000375 RNA splicing, via transesterification reactions; GO:0000377 RNA splicing, via transesterification reactions with bulged adenosine as nucleophile; GO:0000398 mRNA splicing, via spliceosome; GO:0006139 nucleobase-containing compound metabolic process; GO:0006396 RNA processing; GO:0006397 mRNA processing; GO:0006725 cellular aromatic compound metabolic process; GO:0006807 nitrogen compou…	GO:0005622 intracellular anatomical structure; GO:0005634 nucleus; GO:0005681 spliceosomal complex; GO:0005682 U5 snRNP; GO:0005684 U2-type spliceosomal complex; GO:0005685 U1 snRNP; GO:0005686 U2 snRNP; GO:0005687 U4 snRNP; GO:0005689 U12-type spliceosomal complex; GO:0005737 cytoplasm; GO:0030532 small nuclear ribonucleoprotein complex; GO:0032991 protein-containing complex; GO:0034719 SMN-Sm p…	GO:0003676 nucleic acid binding; GO:0003723 RNA binding; GO:0005488 binding; GO:0097159 organic cyclic compound binding; GO:1901363 heterocyclic compound binding;	PF01423	PF01423 LSM domain	KOG1780	Small Nuclear ribonucleoprotein G
	W5QAS3	Cleavage and polyadenylation specificity factor subunit 5 OS=Ovis aries OX=9940 GN=NUDT21 PE=3 SV=1	NUDT21	0.657884	1.38432e-07	Down	2980430	2994700	3202930	3058770	2943930	2080230	1892450	2053870	2044390	1916240	1.18422	1.18989	1.27262	1.21534	1.16971	0.82654	0.751929	0.816066	0.812299	0.761381	mitochondria	K14397	NUDT21, CPSF5, CFIM25; cleavage and polyadenylation specificity factor subunit 5	map03015 mRNA surveillance pathway	GO:0000375 RNA splicing, via transesterification reactions; GO:0000377 RNA splicing, via transesterification reactions with bulged adenosine as nucleophile; GO:0000398 mRNA splicing, via spliceosome; GO:0002682 regulation of immune system process; GO:0002684 positive regulation of immune system process; GO:0006139 nucleobase-containing compound metabolic process; GO:0006351 transcription, DNA-tem…	GO:0005622 intracellular anatomical structure; GO:0005634 nucleus; GO:0005654 nucleoplasm; GO:0005737 cytoplasm; GO:0005813 centrosome; GO:0005815 microtubule organizing center; GO:0005847 mRNA cleavage and polyadenylation specificity factor complex; GO:0005849 mRNA cleavage factor complex; GO:0005856 cytoskeleton; GO:0015630 microtubule cytoskeleton; GO:0016604 nuclear body; GO:0031974 membrane-…	GO:0003676 nucleic acid binding; GO:0003682 chromatin binding; GO:0003723 RNA binding; GO:0003729 mRNA binding; GO:0005488 binding; GO:0005515 protein binding; GO:0019899 enzyme binding; GO:0042802 identical protein binding; GO:0042803 protein homodimerization activity; GO:0042826 histone deacetylase binding; GO:0046983 protein dimerization activity; GO:0097159 organic cyclic compound binding; GO…	PF13869	PF13869 Nucleotide hydrolase	KOG1689	mRNA cleavage factor I subunit
	W5QAP8	Regulation of nuclear pre-mRNA domain-containing protein OS=Ovis aries OX=9940 GN=RPRD1B PE=3 SV=1	RPRD1B	0.370924	2.08761e-06	Down	233075	292866	201831	227390	280886	92585.9	77782.9	95728.2	100785	91598.4	1.37546	1.7283	1.19107	1.34191	1.65761	0.546382	0.459024	0.564925	0.594767	0.540554	nucleus	K15559	RTT103; regulator of Ty1 transposition protein 103		GO:0006139 nucleobase-containing compound metabolic process; GO:0006351 transcription, DNA-templated; GO:0006355 regulation of transcription, DNA-templated; GO:0006357 regulation of transcription by RNA polymerase II; GO:0006366 transcription by RNA polymerase II; GO:0006396 RNA processing; GO:0006397 mRNA processing; GO:0006464 cellular protein modification process; GO:0006470 protein dephosphor…	GO:0000428 DNA-directed RNA polymerase complex; GO:0005622 intracellular anatomical structure; GO:0005634 nucleus; GO:0005654 nucleoplasm; GO:0005737 cytoplasm; GO:0005813 centrosome; GO:0005815 microtubule organizing center; GO:0005829 cytosol; GO:0005856 cytoskeleton; GO:0015630 microtubule cytoskeleton; GO:0016591 RNA polymerase II, holoenzyme; GO:0030880 RNA polymerase complex; GO:0031974 mem…	GO:0000993 RNA polymerase II complex binding; GO:0001098 basal transcription machinery binding; GO:0001099 basal RNA polymerase II transcription machinery binding; GO:0005488 binding; GO:0005515 protein binding; GO:0019899 enzyme binding; GO:0042802 identical protein binding; GO:0043175 RNA polymerase core enzyme binding; GO:0044877 protein-containing complex binding; GO:0070063 RNA polymerase bi…	PF16566	PF16566 Cell-cycle alteration and expression-elevated protein in tumour	KOG2669	Regulator of nuclear mRNA
	W5QAQ9	Ribonucloprotein OS=Ovis aries OX=9940 GN=SNU13 PE=3 SV=1	SNU13	0.66448	3.95302e-06	Down	9903680	10182100	11423200	10775500	11922600	7381330	7277230	7202140	6869750	7289090	1.09765	1.1285	1.26606	1.19427	1.32141	0.818088	0.80655	0.798228	0.761388	0.807865	cytoplasm	K12845	SNU13, NHP2L; U4/U6 small nuclear ribonucleoprotein SNU13	map03008 Ribosome biogenesis in eukaryotes; map03040 Spliceosome	GO:0000375 RNA splicing, via transesterification reactions; GO:0000377 RNA splicing, via transesterification reactions with bulged adenosine as nucleophile; GO:0000398 mRNA splicing, via spliceosome; GO:0000470 maturation of LSU-rRNA; GO:0006139 nucleobase-containing compound metabolic process; GO:0006364 rRNA processing; GO:0006396 RNA processing; GO:0006397 mRNA processing; GO:0006417 regulatio…	GO:0005622 intracellular anatomical structure; GO:0005634 nucleus; GO:0005681 spliceosomal complex; GO:0005684 U2-type spliceosomal complex; GO:0005690 U4atac snRNP; GO:0005730 nucleolus; GO:0005732 sno(s)RNA-containing ribonucleoprotein complex; GO:0030532 small nuclear ribonucleoprotein complex; GO:0030684 preribosome; GO:0031428 box C/D RNP complex; GO:0031974 membrane-enclosed lumen; GO:00319…	GO:0003676 nucleic acid binding; GO:0003723 RNA binding; GO:0003729 mRNA binding; GO:0005488 binding; GO:0017069 snRNA binding; GO:0030622 U4atac snRNA binding; GO:0097159 organic cyclic compound binding; GO:1901363 heterocyclic compound binding;	PF01248	PF01248 Ribosomal protein L7Ae/L30e/S12e/Gadd45 family	KOG3387	60S ribosomal protein 15.5kD/SNU13, NHP2/L7A family (includes ribonuclease P subunit p38), involved in splicing
	W5Q078	Integrator complex subunit 9 OS=Ovis aries OX=9940 GN=INTS9 PE=3 SV=1	INTS9	1.74144	3.51354e-05	Up	162334	196799	191892	216707	167154	323819	323509	310406	376432	293881	0.633392	0.767866	0.74872	0.845543	0.652198	1.26347	1.26226	1.21114	1.46875	1.14666	cytoplasm,nucleus	K13146	INTS9; integrator complex subunit 9		GO:0006139 nucleobase-containing compound metabolic process; GO:0006351 transcription, DNA-templated; GO:0006366 transcription by RNA polymerase II; GO:0006378 mRNA polyadenylation; GO:0006396 RNA processing; GO:0006397 mRNA processing; GO:0006725 cellular aromatic compound metabolic process; GO:0006807 nitrogen compound metabolic process; GO:0008152 metabolic process; GO:0009058 biosynthetic pro…	GO:0000428 DNA-directed RNA polymerase complex; GO:0005622 intracellular anatomical structure; GO:0005634 nucleus; GO:0005654 nucleoplasm; GO:0005737 cytoplasm; GO:0005829 cytosol; GO:0005847 mRNA cleavage and polyadenylation specificity factor complex; GO:0005849 mRNA cleavage factor complex; GO:0016591 RNA polymerase II, holoenzyme; GO:0030880 RNA polymerase complex; GO:0031974 membrane-enclose…		PF16661	PF16661 Metallo-beta-lactamase superfamily domain	KOG1138	Predicted cleavage and polyadenylation specificity factor (CPSF subunit)
[B] Chromatin structure and dynamics	W5NT34	BAF nuclear assembly factor 1 OS=Ovis aries OX=9940 GN=BANF1 PE=4 SV=1	BANF1	0.479443	3.55427e-08	Down	3158180	3274200	2943030	3066480	2743390	1383160	1489180	1404860	1465720	1537550	1.40578	1.45742	1.31001	1.36496	1.22114	0.615675	0.662867	0.625334	0.652424	0.684397	extracellular	K21870	BANF; barrier-to-autointegration factor		GO:0000003 reproduction; GO:0000278 mitotic cell cycle; GO:0003006 developmental process involved in reproduction; GO:0006139 nucleobase-containing compound metabolic process; GO:0006259 DNA metabolic process; GO:0006323 DNA packaging; GO:0006725 cellular aromatic compound metabolic process; GO:0006807 nitrogen compound metabolic process; GO:0006810 transport; GO:0006996 organelle organization; G…	GO:0000775 chromosome, centromeric region; GO:0000779 condensed chromosome, centromeric region; GO:0000793 condensed chromosome; GO:0005622 intracellular anatomical structure; GO:0005634 nucleus; GO:0005635 nuclear envelope; GO:0005654 nucleoplasm; GO:0005694 chromosome; GO:0005737 cytoplasm; GO:0005829 cytosol; GO:0012505 endomembrane system; GO:0031967 organelle envelope; GO:0031974 membrane-en…	GO:0003676 nucleic acid binding; GO:0003677 DNA binding; GO:0003690 double-stranded DNA binding; GO:0005488 binding; GO:0005515 protein binding; GO:0008022 protein C-terminus binding; GO:0019899 enzyme binding; GO:0019904 protein domain specific binding; GO:0042802 identical protein binding; GO:0042803 protein homodimerization activity; GO:0046983 protein dimerization activity; GO:0047485 protein…	PF02961	PF02961 Barrier to autointegration factor	KOG4233	DNA-bridging protein BAF
	W5QFP2	Histone H1.3 OS=Ovis aries OX=9940 GN=LOC101109397 PE=3 SV=1	LOC101109397	1.60841	2.26511e-09	Up	46199700	49339800	48527100	47960700	45169500	76123000	75997500	76726800	76904400	75758600	0.746714	0.797466	0.784331	0.775176	0.730063	1.23036	1.22833	1.24012	1.24299	1.22447	nucleus	K11275	H1_5; histone H1/5		GO:0000122 negative regulation of transcription by RNA polymerase II; GO:0006323 DNA packaging; GO:0006325 chromatin organization; GO:0006333 chromatin assembly or disassembly; GO:0006355 regulation of transcription, DNA-templated; GO:0006357 regulation of transcription by RNA polymerase II; GO:0006464 cellular protein modification process; GO:0006479 protein methylation; GO:0006807 nitrogen comp…	GO:0000228 nuclear chromosome; GO:0000785 chromatin; GO:0000791 euchromatin; GO:0005622 intracellular anatomical structure; GO:0005634 nucleus; GO:0005694 chromosome; GO:0031974 membrane-enclosed lumen; GO:0031981 nuclear lumen; GO:0043226 organelle; GO:0043227 membrane-bounded organelle; GO:0043228 non-membrane-bounded organelle; GO:0043229 intracellular organelle; GO:0043231 intracellular membr…	GO:0003676 nucleic acid binding; GO:0003677 DNA binding; GO:0003682 chromatin binding; GO:0005488 binding; GO:0031490 chromatin DNA binding; GO:0097159 organic cyclic compound binding; GO:1901363 heterocyclic compound binding;	PF00538	PF00538 linker histone H1 and H5 family	KOG4012	Histone H1
	W5PUU5	SWI/SNF related, matrix associated, actin dependent regulator of chromatin, subfamily a, member 2 OS=Ovis aries OX=9940 GN=SMARCA2 PE=3 SV=1	SMARCA2	1.73558	2.03169e-07	Up	375031	351191	388869	388899	415967	703038	643878	693335	639746	652245	0.714046	0.668655	0.740393	0.74045	0.791986	1.33856	1.22592	1.32009	1.21805	1.24185	nucleus	K11647	SMARCA2_4; SWI/SNF-related matrix-associated actin-dependent regulator of chromatin subfamily A member 2/4 [EC:5.6.2.-]	map04714 Thermogenesis	GO:0000003 reproduction; GO:0000122 negative regulation of transcription by RNA polymerase II; GO:0000902 cell morphogenesis; GO:0000904 cell morphogenesis involved in differentiation; GO:0001558 regulation of cell growth; GO:0001944 vasculature development; GO:0002009 morphogenesis of an epithelium; GO:0002165 instar larval or pupal development; GO:0002376 immune system process; GO:0002682 regul…	GO:0000228 nuclear chromosome; GO:0000785 chromatin; GO:0005622 intracellular anatomical structure; GO:0005634 nucleus; GO:0005654 nucleoplasm; GO:0005694 chromosome; GO:0005856 cytoskeleton; GO:0016514 SWI/SNF complex; GO:0016586 RSC-type complex; GO:0031974 membrane-enclosed lumen; GO:0031981 nuclear lumen; GO:0032991 protein-containing complex; GO:0035060 brahma complex; GO:0043226 organelle; …	GO:0001067 transcription regulatory region nucleic acid binding; GO:0001221 transcription coregulator binding; GO:0001223 transcription coactivator binding; GO:0003676 nucleic acid binding; GO:0003677 DNA binding; GO:0003682 chromatin binding; GO:0003712 transcription coregulator activity; GO:0003713 transcription coactivator activity; GO:0003824 catalytic activity; GO:0004386 helicase activity; …	PF08880; PF07529; PF07533; PF00176; PF00271; PF14619; PF00439	PF08880 QLQ; PF07529 HSA domain; PF07533 BRK domain; PF00176 SNF2-related domain; PF00271 Helicase conserved C-terminal domain; PF14619 Snf2-ATP coupling, chromatin remodelling complex; PF00439 Bromodomain	KOG0386	Chromatin remodeling complex SWI/SNF, component SWI2 and related ATPases (DNA/RNA helicase superfamily)
	W5QGM7	Histone H1.0 OS=Ovis aries OX=9940 GN=LOC101102223 PE=3 SV=1	LOC101102223	1.72547	1.53444e-05	Up	4144710	3252960	4209850	3626640	4377880	6665840	6879840	7246650	6315430	6732250	0.775407	0.608575	0.787594	0.678485	0.819029	1.24707	1.2871	1.35573	1.18151	1.25949	nucleus	K11275	H1_5; histone H1/5		GO:0000737 DNA catabolic process, endonucleolytic; GO:0006139 nucleobase-containing compound metabolic process; GO:0006259 DNA metabolic process; GO:0006308 DNA catabolic process; GO:0006309 apoptotic DNA fragmentation; GO:0006323 DNA packaging; GO:0006325 chromatin organization; GO:0006333 chromatin assembly or disassembly; GO:0006334 nucleosome assembly; GO:0006725 cellular aromatic compound me…	GO:0000228 nuclear chromosome; GO:0000785 chromatin; GO:0000786 nucleosome; GO:0000791 euchromatin; GO:0005622 intracellular anatomical structure; GO:0005634 nucleus; GO:0005654 nucleoplasm; GO:0005694 chromosome; GO:0005737 cytoplasm; GO:0005794 Golgi apparatus; GO:0005856 cytoskeleton; GO:0012505 endomembrane system; GO:0015629 actin cytoskeleton; GO:0016604 nuclear body; GO:0031974 membrane-en…	GO:0003676 nucleic acid binding; GO:0003677 DNA binding; GO:0003680 minor groove of adenine-thymine-rich DNA binding; GO:0003682 chromatin binding; GO:0003690 double-stranded DNA binding; GO:0005488 binding; GO:0031490 chromatin DNA binding; GO:0031491 nucleosome binding; GO:0031492 nucleosomal DNA binding; GO:0043565 sequence-specific DNA binding; GO:0044877 protein-containing complex binding; G…	PF00538	PF00538 linker histone H1 and H5 family	KOG4012	Histone H1
	W5NS65	Histone H1.4-like OS=Ovis aries OX=9940 GN=LOC101109652 PE=3 SV=1	LOC101109652	2.13194	1.29691e-06	Up	9856070	9370060	8799800	9747370	11696200	18955900	19998500	21089400	22477000	22945200	0.63614	0.604772	0.567965	0.629124	0.754908	1.22347	1.29076	1.36117	1.45073	1.48095	nucleus	K11275	H1_5; histone H1/5			GO:0005622 intracellular anatomical structure; GO:0005634 nucleus; GO:0005694 chromosome; GO:0043226 organelle; GO:0043227 membrane-bounded organelle; GO:0043228 non-membrane-bounded organelle; GO:0043229 intracellular organelle; GO:0043231 intracellular membrane-bounded organelle; GO:0043232 intracellular non-membrane-bounded organelle;		PF00538	PF00538 linker histone H1 and H5 family	KOG4012	Histone H1
[C] Energy production and conversion	A0A8V6WE19	NADH dehydrogenase [ubiquinone] 1 alpha subcomplex subunit 2 OS=Ovis aries OX=9940 GN=NDUFA2 PE=3 SV=1	NDUFA2	0.520854	8.3508e-11	Down	4510730	4584300	4639730	4703020	4808910	2506860	2370040	2414340	2440010	2376890	1.27585	1.29665	1.31233	1.33023	1.36018	0.709057	0.670358	0.682888	0.690149	0.672296	mitochondria	K03946	NDUFA2; NADH dehydrogenase (ubiquinone) 1 alpha subcomplex subunit 2	map00190 Oxidative phosphorylation; map01100 Metabolic pathways; map04714 Thermogenesis; map04723 Retrograde endocannabinoid signaling	GO:0006091 generation of precursor metabolites and energy; GO:0006119 oxidative phosphorylation; GO:0006120 mitochondrial electron transport, NADH to ubiquinone; GO:0006139 nucleobase-containing compound metabolic process; GO:0006163 purine nucleotide metabolic process; GO:0006725 cellular aromatic compound metabolic process; GO:0006753 nucleoside phosphate metabolic process; GO:0006793 phosphoru…	GO:0005622 intracellular anatomical structure; GO:0005737 cytoplasm; GO:0005739 mitochondrion; GO:0005740 mitochondrial envelope; GO:0005743 mitochondrial inner membrane; GO:0005746 mitochondrial respirasome; GO:0005747 mitochondrial respiratory chain complex I; GO:0016020 membrane; GO:0019866 organelle inner membrane; GO:0030964 NADH dehydrogenase complex; GO:0031090 organelle membrane; GO:00319…	GO:0003824 catalytic activity; GO:0003954 NADH dehydrogenase activity; GO:0008137 NADH dehydrogenase (ubiquinone) activity; GO:0016491 oxidoreductase activity; GO:0016651 oxidoreductase activity, acting on NAD(P)H; GO:0016655 oxidoreductase activity, acting on NAD(P)H, quinone or similar compound as acceptor; GO:0050136 NADH dehydrogenase (quinone) activity;	PF05047	PF05047 Mitochondrial ribosomal protein L51 / S25 / CI-B8 domain	KOG3446	NADH:ubiquinone oxidoreductase NDUFA2/B8 subunit
	W5QD57	UD11 glucuronosyltransferase OS=Ovis aries OX=9940 PE=4 SV=1	--	1.77854	1.97249e-05	Up	751268	814681	787765	807946	745868	1543500	1459520	1454910	1089090	1402690	0.691951	0.750358	0.725567	0.744154	0.686978	1.42163	1.34428	1.34004	1.0031	1.29194	cytoplasm	K00699	UGT; glucuronosyltransferase [EC:2.4.1.17]	map00040 Pentose and glucuronate interconversions; map00053 Ascorbate and aldarate metabolism; map00140 Steroid hormone biosynthesis; map00830 Retinol metabolism; map00860 Porphyrin metabolism; map00980 Metabolism of xenobiotics by cytochrome P450; map00982 Drug metabolism - cytochrome P450; map00983 Drug metabolism - other enzymes; map01100 Metabolic pathways; map01240 Biosynthesis of cofactors;…	GO:0001523 retinoid metabolic process; GO:0005975 carbohydrate metabolic process; GO:0005996 monosaccharide metabolic process; GO:0006063 uronic acid metabolic process; GO:0006082 organic acid metabolic process; GO:0006109 regulation of carbohydrate metabolic process; GO:0006629 lipid metabolic process; GO:0006720 isoprenoid metabolic process; GO:0006721 terpenoid metabolic process; GO:0006725 ce…	GO:0005622 intracellular anatomical structure; GO:0005737 cytoplasm; GO:0005783 endoplasmic reticulum; GO:0005789 endoplasmic reticulum membrane; GO:0012505 endomembrane system; GO:0016020 membrane; GO:0031984 organelle subcompartment; GO:0042175 nuclear outer membrane-endoplasmic reticulum membrane network; GO:0043226 organelle; GO:0043227 membrane-bounded organelle; GO:0043229 intracellular org…	GO:0001972 retinoic acid binding; GO:0003824 catalytic activity; GO:0005488 binding; GO:0005501 retinoid binding; GO:0005515 protein binding; GO:0008194 UDP-glycosyltransferase activity; GO:0008289 lipid binding; GO:0015020 glucuronosyltransferase activity; GO:0016740 transferase activity; GO:0016757 glycosyltransferase activity; GO:0016758 hexosyltransferase activity; GO:0019840 isoprenoid bindi…			KOG1192	UDP-glucuronosyl and UDP-glucosyl transferase
	W5PZ54	Protein SCO1 homolog, mitochondrial OS=Ovis aries OX=9940 GN=LOC101113508 PE=3 SV=1	LOC101113508	0.530325	5.30991e-07	Down	5126940	5111770	5441280	4647280	5133140	2860400	2572640	2420070	2688360	2960820	1.31586	1.31197	1.39654	1.19275	1.31745	0.734138	0.660283	0.621125	0.689983	0.759911	mitochondria	K07152	SCO1; protein SCO1		GO:0006091 generation of precursor metabolites and energy; GO:0006140 regulation of nucleotide metabolic process; GO:0006810 transport; GO:0006811 ion transport; GO:0006812 cation transport; GO:0006873 cellular ion homeostasis; GO:0006875 cellular metal ion homeostasis; GO:0006878 cellular copper ion homeostasis; GO:0006996 organelle organization; GO:0007005 mitochondrion organization; GO:0008152…	GO:0005622 intracellular anatomical structure; GO:0005737 cytoplasm; GO:0005739 mitochondrion; GO:0005740 mitochondrial envelope; GO:0005743 mitochondrial inner membrane; GO:0016020 membrane; GO:0016021 integral component of membrane; GO:0018995 host cellular component; GO:0019866 organelle inner membrane; GO:0030016 myofibril; GO:0030430 host cell cytoplasm; GO:0031090 organelle membrane; GO:003…	GO:0003824 catalytic activity; GO:0004129 cytochrome-c oxidase activity; GO:0005215 transporter activity; GO:0005488 binding; GO:0005507 copper ion binding; GO:0008324 cation transmembrane transporter activity; GO:0009055 electron transfer activity; GO:0015075 ion transmembrane transporter activity; GO:0015078 proton transmembrane transporter activity; GO:0015318 inorganic molecular entity transm…			KOG2792	Putative cytochrome C oxidase assembly protein
	W5PW27	Cytochrome c oxidase subunit 5B, mitochondrial OS=Ovis aries OX=9940 GN=LOC101110664 PE=1 SV=1	LOC101110664	0.586072	1.58047e-08	Down	23200900	22147800	23075700	24101000	22648000	14310900	13292900	13876200	12889200	13130700	1.27008	1.21243	1.26322	1.31935	1.23981	0.783415	0.727687	0.759618	0.705588	0.718808	extracellular	K02265	COX5B; cytochrome c oxidase subunit 5b	map00190 Oxidative phosphorylation; map01100 Metabolic pathways; map04260 Cardiac muscle contraction; map04714 Thermogenesis	GO:0006091 generation of precursor metabolites and energy; GO:0006119 oxidative phosphorylation; GO:0006123 mitochondrial electron transport, cytochrome c to oxygen; GO:0006139 nucleobase-containing compound metabolic process; GO:0006163 purine nucleotide metabolic process; GO:0006164 purine nucleotide biosynthetic process; GO:0006725 cellular aromatic compound metabolic process; GO:0006753 nucle…	GO:0005622 intracellular anatomical structure; GO:0005737 cytoplasm; GO:0005739 mitochondrion; GO:0005740 mitochondrial envelope; GO:0005743 mitochondrial inner membrane; GO:0005746 mitochondrial respirasome; GO:0005751 mitochondrial respiratory chain complex IV; GO:0016020 membrane; GO:0019866 organelle inner membrane; GO:0031090 organelle membrane; GO:0031966 mitochondrial membrane; GO:0031967 …		PF01215	PF01215 Cytochrome c oxidase subunit Vb	KOG3352	Cytochrome c oxidase, subunit Vb/COX4
	W5PRS1	Ubiquinol-cytochrome-c reductase complex assembly factor 1 OS=Ovis aries OX=9940 GN=LOC101116076 PE=3 SV=1	LOC101116076	0.52316	7.76692e-05	Down	422565	445180	421594	418035	438223	250389	245626	200901	224085	201489	1.293	1.3622	1.29003	1.27914	1.34092	0.766164	0.75159	0.614736	0.685676	0.616535	mitochondria	K17662	CBP3, UQCC; cytochrome b pre-mRNA-processing protein 3		GO:0006417 regulation of translation; GO:0006996 organelle organization; GO:0007005 mitochondrion organization; GO:0007030 Golgi organization; GO:0009889 regulation of biosynthetic process; GO:0009891 positive regulation of biosynthetic process; GO:0009893 positive regulation of metabolic process; GO:0009987 cellular process; GO:0010256 endomembrane system organization; GO:0010468 regulation of g…	GO:0005622 intracellular anatomical structure; GO:0005737 cytoplasm; GO:0005739 mitochondrion; GO:0005740 mitochondrial envelope; GO:0005743 mitochondrial inner membrane; GO:0016020 membrane; GO:0019866 organelle inner membrane; GO:0031090 organelle membrane; GO:0031410 cytoplasmic vesicle; GO:0031966 mitochondrial membrane; GO:0031967 organelle envelope; GO:0031975 envelope; GO:0031982 vesicle; …				KOG2873	Ubiquinol cytochrome c reductase assembly protein CBP3
	W5P642	Cytochrome b-c1 complex subunit 7 OS=Ovis aries OX=9940 PE=1 SV=1	--	0.307229	8.69542e-11	Down	8902450	8595130	8709930	9286140	8283390	2803620	2619210	2618720	2577160	2830880	1.55565	1.50195	1.52201	1.6227	1.44747	0.489915	0.457691	0.457605	0.450343	0.494679	nucleus	K00417	QCR7, UQCRB; ubiquinol-cytochrome c reductase subunit 7	map00190 Oxidative phosphorylation; map01100 Metabolic pathways; map04260 Cardiac muscle contraction; map04714 Thermogenesis	GO:0000302 response to reactive oxygen species; GO:0006091 generation of precursor metabolites and energy; GO:0006119 oxidative phosphorylation; GO:0006122 mitochondrial electron transport, ubiquinol to cytochrome c; GO:0006139 nucleobase-containing compound metabolic process; GO:0006163 purine nucleotide metabolic process; GO:0006725 cellular aromatic compound metabolic process; GO:0006753 nucle…	GO:0005622 intracellular anatomical structure; GO:0005737 cytoplasm; GO:0005739 mitochondrion; GO:0005740 mitochondrial envelope; GO:0005743 mitochondrial inner membrane; GO:0005746 mitochondrial respirasome; GO:0005750 mitochondrial respiratory chain complex III; GO:0016020 membrane; GO:0019866 organelle inner membrane; GO:0031090 organelle membrane; GO:0031966 mitochondrial membrane; GO:0031967…	GO:0003824 catalytic activity; GO:0008121 ubiquinol-cytochrome-c reductase activity; GO:0009055 electron transfer activity; GO:0016491 oxidoreductase activity; GO:0016679 oxidoreductase activity, acting on diphenols and related substances as donors;			KOG3440	Ubiquinol cytochrome c reductase, subunit QCR7
	A0A8V6WHY3	ATP synthase subunit b OS=Ovis aries OX=9940 GN=ATP5PB PE=3 SV=1	ATP5PB	0.57797	5.33632e-10	Down	11292400	11579200	11115500	11111500	10968300	6517130	6197980	6582490	6423170	6684190	1.27638	1.3088	1.25639	1.25594	1.23975	0.736633	0.700559	0.744021	0.726013	0.755516	mitochondria	K02127	ATPeF0B, ATP5F1, ATP4; F-type H+-transporting ATPase subunit b	map00190 Oxidative phosphorylation; map01100 Metabolic pathways; map04714 Thermogenesis	GO:0006091 generation of precursor metabolites and energy; GO:0006119 oxidative phosphorylation; GO:0006139 nucleobase-containing compound metabolic process; GO:0006163 purine nucleotide metabolic process; GO:0006164 purine nucleotide biosynthetic process; GO:0006725 cellular aromatic compound metabolic process; GO:0006753 nucleoside phosphate metabolic process; GO:0006754 ATP biosynthetic proces…	GO:0000276 mitochondrial proton-transporting ATP synthase complex, coupling factor F(o); GO:0005622 intracellular anatomical structure; GO:0005634 nucleus; GO:0005654 nucleoplasm; GO:0005737 cytoplasm; GO:0005739 mitochondrion; GO:0005740 mitochondrial envelope; GO:0005743 mitochondrial inner membrane; GO:0005753 mitochondrial proton-transporting ATP synthase complex; GO:0005759 mitochondrial mat…	GO:0005215 transporter activity; GO:0022857 transmembrane transporter activity;			KOG3976	Mitochondrial F1F0-ATP synthase, subunit b/ATP4
	A0A8V6VZ54	Cytochrome c1, heme protein, mitochondrial OS=Ovis aries OX=9940 GN=LOC101113599 PE=3 SV=1	LOC101113599	0.636954	2.11071e-08	Down	4382960	4542520	4427650	4448760	4178000	2860210	2771720	2728190	2936890	2703160	1.21816	1.26251	1.23058	1.23645	1.1612	0.794943	0.770349	0.758251	0.816255	0.751294	mitochondria	K00413	CYC1, CYT1, petC; ubiquinol-cytochrome c reductase cytochrome c1 subunit	map00190 Oxidative phosphorylation; map01100 Metabolic pathways; map04260 Cardiac muscle contraction; map04714 Thermogenesis	GO:0006091 generation of precursor metabolites and energy; GO:0006119 oxidative phosphorylation; GO:0006122 mitochondrial electron transport, ubiquinol to cytochrome c; GO:0006139 nucleobase-containing compound metabolic process; GO:0006163 purine nucleotide metabolic process; GO:0006164 purine nucleotide biosynthetic process; GO:0006725 cellular aromatic compound metabolic process; GO:0006753 nu…	GO:0005622 intracellular anatomical structure; GO:0005737 cytoplasm; GO:0005739 mitochondrion; GO:0005740 mitochondrial envelope; GO:0005743 mitochondrial inner membrane; GO:0005746 mitochondrial respirasome; GO:0005750 mitochondrial respiratory chain complex III; GO:0016020 membrane; GO:0019866 organelle inner membrane; GO:0031090 organelle membrane; GO:0031966 mitochondrial membrane; GO:0031967…	GO:0003824 catalytic activity; GO:0009055 electron transfer activity; GO:0016491 oxidoreductase activity;			KOG3052	Cytochrome c1
	P02075	Hemoglobin subunit beta OS=Ovis aries OX=9940 GN=HBB PE=1 SV=2	HBB	0.429537	1.86788e-12	Down	58051200	59710100	59304600	58414700	60672000	25353800	24797400	26014400	25132000	25910800	1.3712	1.41038	1.4008	1.37978	1.4331	0.59887	0.585727	0.614473	0.59363	0.612026	cytoplasm	K13823	HBB; hemoglobin subunit beta		GO:0000302 response to reactive oxygen species; GO:0001505 regulation of neurotransmitter levels; GO:0001775 cell activation; GO:0001932 regulation of protein phosphorylation; GO:0002252 immune effector process; GO:0002262 myeloid cell homeostasis; GO:0002263 cell activation involved in immune response; GO:0002274 myeloid leukocyte activation; GO:0002275 myeloid cell activation involved in immune…	GO:0005576 extracellular region; GO:0005615 extracellular space; GO:0005622 intracellular anatomical structure; GO:0005737 cytoplasm; GO:0005829 cytosol; GO:0005833 hemoglobin complex; GO:0012505 endomembrane system; GO:0030139 endocytic vesicle; GO:0030141 secretory granule; GO:0031410 cytoplasmic vesicle; GO:0031838 haptoglobin-hemoglobin complex; GO:0031974 membrane-enclosed lumen; GO:0031982 …	GO:0005344 oxygen carrier activity; GO:0005488 binding; GO:0005515 protein binding; GO:0019825 oxygen binding; GO:0030492 hemoglobin binding; GO:0031721 hemoglobin alpha binding; GO:0031722 hemoglobin beta binding; GO:0036094 small molecule binding; GO:0140104 molecular carrier activity;	PF00042	PF00042 Globin	KOG3378	Globins and related hemoproteins
	W5QC06	NADH dehydrogenase [ubiquinone] 1 alpha subcomplex subunit 6 OS=Ovis aries OX=9940 GN=NDUFA6 PE=1 SV=1	NDUFA6	0.432207	1.99821e-08	Down	528672	497245	546236	550356	611452	231266	232680	241111	250628	225953	1.35017	1.26991	1.39503	1.40555	1.56158	0.590627	0.594239	0.61577	0.640076	0.577059	cytoplasm	K03950	NDUFA6; NADH dehydrogenase (ubiquinone) 1 alpha subcomplex subunit 6	map00190 Oxidative phosphorylation; map01100 Metabolic pathways; map04714 Thermogenesis; map04723 Retrograde endocannabinoid signaling	GO:0006091 generation of precursor metabolites and energy; GO:0006119 oxidative phosphorylation; GO:0006120 mitochondrial electron transport, NADH to ubiquinone; GO:0006139 nucleobase-containing compound metabolic process; GO:0006163 purine nucleotide metabolic process; GO:0006725 cellular aromatic compound metabolic process; GO:0006753 nucleoside phosphate metabolic process; GO:0006793 phosphoru…	GO:0005622 intracellular anatomical structure; GO:0005737 cytoplasm; GO:0005739 mitochondrion; GO:0005740 mitochondrial envelope; GO:0005743 mitochondrial inner membrane; GO:0005746 mitochondrial respirasome; GO:0005747 mitochondrial respiratory chain complex I; GO:0016020 membrane; GO:0019866 organelle inner membrane; GO:0030964 NADH dehydrogenase complex; GO:0031090 organelle membrane; GO:00319…	GO:0003824 catalytic activity; GO:0003954 NADH dehydrogenase activity; GO:0008137 NADH dehydrogenase (ubiquinone) activity; GO:0016491 oxidoreductase activity; GO:0016651 oxidoreductase activity, acting on NAD(P)H; GO:0016655 oxidoreductase activity, acting on NAD(P)H, quinone or similar compound as acceptor; GO:0050136 NADH dehydrogenase (quinone) activity;			KOG3426	NADH:ubiquinone oxidoreductase, NDUFA6/B14 subunit
	A0A8V6V4N3	Cytochrome c oxidase subunit OS=Ovis aries OX=9940 GN=LOC101121538 PE=3 SV=1	LOC101121538	0.611115	2.60242e-09	Down	19037000	20129300	19795800	19562500	18666700	11418700	11813500	11940900	12127900	12094100	1.21575	1.28551	1.26421	1.24931	1.1921	0.729227	0.75444	0.762576	0.774518	0.77236	extracellular	K02267	COX6B; cytochrome c oxidase subunit 6b	map00190 Oxidative phosphorylation; map01100 Metabolic pathways; map04260 Cardiac muscle contraction; map04714 Thermogenesis	GO:0006091 generation of precursor metabolites and energy; GO:0006810 transport; GO:0006811 ion transport; GO:0006812 cation transport; GO:0006996 organelle organization; GO:0007005 mitochondrion organization; GO:0008152 metabolic process; GO:0008535 respiratory chain complex IV assembly; GO:0009987 cellular process; GO:0016043 cellular component organization; GO:0017004 cytochrome complex assemb…	GO:0005622 intracellular anatomical structure; GO:0005737 cytoplasm; GO:0005739 mitochondrion; GO:0005740 mitochondrial envelope; GO:0005743 mitochondrial inner membrane; GO:0005746 mitochondrial respirasome; GO:0005751 mitochondrial respiratory chain complex IV; GO:0005758 mitochondrial intermembrane space; GO:0016020 membrane; GO:0019866 organelle inner membrane; GO:0031090 organelle membrane; …	GO:0003824 catalytic activity; GO:0004129 cytochrome-c oxidase activity; GO:0005215 transporter activity; GO:0008324 cation transmembrane transporter activity; GO:0009055 electron transfer activity; GO:0015075 ion transmembrane transporter activity; GO:0015078 proton transmembrane transporter activity; GO:0015318 inorganic molecular entity transmembrane transporter activity; GO:0016491 oxidoreduc…	PF02297	PF02297 Cytochrome oxidase c subunit VIb	KOG3057	Cytochrome c oxidase, subunit VIb/COX12
	W5PH14	UDP-glucuronosyltransferase OS=Ovis aries OX=9940 GN=LOC101117764 PE=3 SV=1	LOC101117764	1.56224	9.13191e-09	Up	10752300	10234300	10472000	10159200	10072200	16720700	16546500	15440100	15927100	16117700	0.811849	0.772738	0.790685	0.767067	0.760498	1.26249	1.24934	1.1658	1.20257	1.21696	peroxisome	K00699	UGT; glucuronosyltransferase [EC:2.4.1.17]	map00040 Pentose and glucuronate interconversions; map00053 Ascorbate and aldarate metabolism; map00140 Steroid hormone biosynthesis; map00830 Retinol metabolism; map00860 Porphyrin metabolism; map00980 Metabolism of xenobiotics by cytochrome P450; map00982 Drug metabolism - cytochrome P450; map00983 Drug metabolism - other enzymes; map01100 Metabolic pathways; map01240 Biosynthesis of cofactors;…	GO:0002237 response to molecule of bacterial origin; GO:0005975 carbohydrate metabolic process; GO:0005996 monosaccharide metabolic process; GO:0006011 UDP-glucose metabolic process; GO:0006063 uronic acid metabolic process; GO:0006082 organic acid metabolic process; GO:0006139 nucleobase-containing compound metabolic process; GO:0006629 lipid metabolic process; GO:0006725 cellular aromatic compo…	GO:0005622 intracellular anatomical structure; GO:0005634 nucleus; GO:0005635 nuclear envelope; GO:0005640 nuclear outer membrane; GO:0005737 cytoplasm; GO:0005783 endoplasmic reticulum; GO:0012505 endomembrane system; GO:0016020 membrane; GO:0016021 integral component of membrane; GO:0019867 outer membrane; GO:0031090 organelle membrane; GO:0031224 intrinsic component of membrane; GO:0031965 nuc…	GO:0003824 catalytic activity; GO:0008194 UDP-glycosyltransferase activity; GO:0015020 glucuronosyltransferase activity; GO:0016740 transferase activity; GO:0016757 glycosyltransferase activity; GO:0016758 hexosyltransferase activity;			KOG1192	UDP-glucuronosyl and UDP-glucosyl transferase
	W5PF18	ATP synthase subunit e, mitochondrial OS=Ovis aries OX=9940 GN=LOC101102454 PE=1 SV=1	LOC101102454	0.342409	4.02598e-12	Down	10828100	11005600	10536000	10641600	10453700	3769230	3541690	3795670	3623030	3577260	1.50868	1.53341	1.46798	1.4827	1.45652	0.525168	0.493465	0.528852	0.504798	0.498421	mitochondria	K02129	ATPeF0E, ATP5I; F-type H+-transporting ATPase subunit e	map00190 Oxidative phosphorylation; map01100 Metabolic pathways; map04714 Thermogenesis	GO:0006091 generation of precursor metabolites and energy; GO:0006119 oxidative phosphorylation; GO:0006139 nucleobase-containing compound metabolic process; GO:0006163 purine nucleotide metabolic process; GO:0006164 purine nucleotide biosynthetic process; GO:0006725 cellular aromatic compound metabolic process; GO:0006753 nucleoside phosphate metabolic process; GO:0006754 ATP biosynthetic proces…	GO:0000276 mitochondrial proton-transporting ATP synthase complex, coupling factor F(o); GO:0005622 intracellular anatomical structure; GO:0005737 cytoplasm; GO:0005739 mitochondrion; GO:0005740 mitochondrial envelope; GO:0005743 mitochondrial inner membrane; GO:0005753 mitochondrial proton-transporting ATP synthase complex; GO:0016020 membrane; GO:0016469 proton-transporting two-sector ATPase co…	GO:0005215 transporter activity; GO:0022857 transmembrane transporter activity;			KOG4326	Mitochondrial F1F0-ATP synthase, subunit e
	W5PB27	NADH dehydrogenase [ubiquinone] iron-sulfur protein 3, mitochondrial OS=Ovis aries OX=9940 GN=NDUFS3 PE=1 SV=1	NDUFS3	0.658593	2.4637e-07	Down	7593810	7469930	8061050	7448650	7966070	5183280	4745940	5374520	5062170	5015950	1.18799	1.16861	1.26109	1.16528	1.24623	0.810884	0.742465	0.840802	0.791937	0.784706	mitochondria	K03936	NDUFS3; NADH dehydrogenase (ubiquinone) Fe-S protein 3 [EC:7.1.1.2]	map00190 Oxidative phosphorylation; map01100 Metabolic pathways; map04714 Thermogenesis; map04723 Retrograde endocannabinoid signaling	GO:0001558 regulation of cell growth; GO:0006091 generation of precursor metabolites and energy; GO:0006119 oxidative phosphorylation; GO:0006120 mitochondrial electron transport, NADH to ubiquinone; GO:0006139 nucleobase-containing compound metabolic process; GO:0006163 purine nucleotide metabolic process; GO:0006725 cellular aromatic compound metabolic process; GO:0006753 nucleoside phosphate m…	GO:0005622 intracellular anatomical structure; GO:0005634 nucleus; GO:0005654 nucleoplasm; GO:0005737 cytoplasm; GO:0005739 mitochondrion; GO:0005740 mitochondrial envelope; GO:0005743 mitochondrial inner membrane; GO:0005746 mitochondrial respirasome; GO:0005747 mitochondrial respiratory chain complex I; GO:0005759 mitochondrial matrix; GO:0016020 membrane; GO:0016604 nuclear body; GO:0019866 or…	GO:0003824 catalytic activity; GO:0003954 NADH dehydrogenase activity; GO:0008137 NADH dehydrogenase (ubiquinone) activity; GO:0009055 electron transfer activity; GO:0016491 oxidoreductase activity; GO:0016651 oxidoreductase activity, acting on NAD(P)H; GO:0016655 oxidoreductase activity, acting on NAD(P)H, quinone or similar compound as acceptor; GO:0050136 NADH dehydrogenase (quinone) activity;			KOG1713	NADH-ubiquinone oxidoreductase, NDUFS3/30 kDa subunit
	W5P9Q8	NADH dehydrogenase [ubiquinone] 1 subunit C2 OS=Ovis aries OX=9940 GN=NDUFC2 PE=1 SV=1	NDUFC2	0.447551	9.83233e-08	Down	1948970	1672270	1807860	1817000	1713680	850020	817541	719387	751990	871020	1.50271	1.28936	1.39391	1.40095	1.32129	0.655387	0.630345	0.554666	0.579804	0.671579	mitochondria	K03968	NDUFC2; NADH dehydrogenase (ubiquinone) 1 subunit C2	map00190 Oxidative phosphorylation; map01100 Metabolic pathways; map04714 Thermogenesis; map04723 Retrograde endocannabinoid signaling	GO:0001775 cell activation; GO:0002252 immune effector process; GO:0002263 cell activation involved in immune response; GO:0002274 myeloid leukocyte activation; GO:0002275 myeloid cell activation involved in immune response; GO:0002283 neutrophil activation involved in immune response; GO:0002366 leukocyte activation involved in immune response; GO:0002376 immune system process; GO:0002443 leukoc…	GO:0000323 lytic vacuole; GO:0005622 intracellular anatomical structure; GO:0005737 cytoplasm; GO:0005739 mitochondrion; GO:0005740 mitochondrial envelope; GO:0005743 mitochondrial inner membrane; GO:0005746 mitochondrial respirasome; GO:0005747 mitochondrial respiratory chain complex I; GO:0005764 lysosome; GO:0005765 lysosomal membrane; GO:0005766 primary lysosome; GO:0005773 vacuole; GO:000577…	GO:0003824 catalytic activity; GO:0003954 NADH dehydrogenase activity; GO:0008137 NADH dehydrogenase (ubiquinone) activity; GO:0016491 oxidoreductase activity; GO:0016651 oxidoreductase activity, acting on NAD(P)H; GO:0016655 oxidoreductase activity, acting on NAD(P)H, quinone or similar compound as acceptor; GO:0050136 NADH dehydrogenase (quinone) activity;			KOG4516	NADH:ubiquinone oxidoreductase, NDUFC2/B14.5B subunit
	W5NZZ3	V-type proton ATPase subunit F OS=Ovis aries OX=9940 GN=ATP6V1F PE=3 SV=1	ATP6V1F	0.598126	2.20297e-06	Down	5039420	4944320	4962940	5516310	4399710	2781440	2851840	3003760	3099710	3134280	1.2683	1.24436	1.24905	1.38832	1.1073	0.70002	0.717738	0.755972	0.780121	0.788821	cytoplasm	K02151	ATPeV1F, ATP6S14; V-type H+-transporting ATPase subunit F	map00190 Oxidative phosphorylation; map01100 Metabolic pathways; map04145 Phagosome; map04150 mTOR signaling pathway; map04721 Synaptic vesicle cycle; map04966 Collecting duct acid secretion	GO:0000041 transition metal ion transport; GO:0006810 transport; GO:0006811 ion transport; GO:0006812 cation transport; GO:0006826 iron ion transport; GO:0007154 cell communication; GO:0007165 signal transduction; GO:0007166 cell surface receptor signaling pathway; GO:0007167 enzyme linked receptor protein signaling pathway; GO:0007169 transmembrane receptor protein tyrosine kinase signaling path…	GO:0000221 vacuolar proton-transporting V-type ATPase, V1 domain; GO:0005622 intracellular anatomical structure; GO:0005737 cytoplasm; GO:0005773 vacuole; GO:0005774 vacuolar membrane; GO:0005829 cytosol; GO:0005886 plasma membrane; GO:0016020 membrane; GO:0016469 proton-transporting two-sector ATPase complex; GO:0016471 vacuolar proton-transporting V-type ATPase complex; GO:0031090 organelle mem…	GO:0003824 catalytic activity; GO:0005215 transporter activity; GO:0008324 cation transmembrane transporter activity; GO:0015075 ion transmembrane transporter activity; GO:0015078 proton transmembrane transporter activity; GO:0015318 inorganic molecular entity transmembrane transporter activity; GO:0015399 primary active transmembrane transporter activity; GO:0016462 pyrophosphatase activity; GO:…			KOG3432	Vacuolar H+-ATPase V1 sector, subunit F
	W5NXT8	Cytochrome c oxidase subunit 5A, mitochondrial OS=Ovis aries OX=9940 PE=1 SV=1	--	0.549743	1.53322e-06	Down	1271400	1319370	1208520	1199120	1201300	596999	640758	676695	761048	732747	1.32328	1.37321	1.25783	1.24805	1.25032	0.621359	0.666903	0.704307	0.792102	0.762646	cytoplasm,nucleus	K02264	COX5A; cytochrome c oxidase subunit 5a	map00190 Oxidative phosphorylation; map01100 Metabolic pathways; map04260 Cardiac muscle contraction; map04714 Thermogenesis	GO:0006091 generation of precursor metabolites and energy; GO:0006119 oxidative phosphorylation; GO:0006123 mitochondrial electron transport, cytochrome c to oxygen; GO:0006139 nucleobase-containing compound metabolic process; GO:0006163 purine nucleotide metabolic process; GO:0006725 cellular aromatic compound metabolic process; GO:0006753 nucleoside phosphate metabolic process; GO:0006793 phosp…	GO:0005622 intracellular anatomical structure; GO:0005737 cytoplasm; GO:0005739 mitochondrion; GO:0005740 mitochondrial envelope; GO:0005743 mitochondrial inner membrane; GO:0005746 mitochondrial respirasome; GO:0005751 mitochondrial respiratory chain complex IV; GO:0016020 membrane; GO:0019866 organelle inner membrane; GO:0031090 organelle membrane; GO:0031966 mitochondrial membrane; GO:0031967 …	GO:0003824 catalytic activity; GO:0004129 cytochrome-c oxidase activity; GO:0005215 transporter activity; GO:0008324 cation transmembrane transporter activity; GO:0009055 electron transfer activity; GO:0015075 ion transmembrane transporter activity; GO:0015078 proton transmembrane transporter activity; GO:0015318 inorganic molecular entity transmembrane transporter activity; GO:0016491 oxidoreduc…	PF02284	PF02284 Cytochrome c oxidase subunit Va	KOG4077	Cytochrome c oxidase, subunit Va/COX6
	A0A8V6WJW2	NADH dehydrogenase [ubiquinone] 1 beta subcomplex subunit 5, mitochondrial OS=Ovis aries OX=9940 GN=NDUFB5 PE=3 SV=1	NDUFB5	0.467765	2.96874e-09	Down	2950340	2718640	2709750	2645840	2508050	1253620	1262380	1301850	1250200	1262030	1.48537	1.36872	1.36424	1.33206	1.26269	0.631143	0.635553	0.655424	0.629421	0.635377	mitochondria	K03961	NDUFB5; NADH dehydrogenase (ubiquinone) 1 beta subcomplex subunit 5	map00190 Oxidative phosphorylation; map01100 Metabolic pathways; map04714 Thermogenesis; map04723 Retrograde endocannabinoid signaling	GO:0000302 response to reactive oxygen species; GO:0006091 generation of precursor metabolites and energy; GO:0006119 oxidative phosphorylation; GO:0006120 mitochondrial electron transport, NADH to ubiquinone; GO:0006139 nucleobase-containing compound metabolic process; GO:0006163 purine nucleotide metabolic process; GO:0006725 cellular aromatic compound metabolic process; GO:0006753 nucleoside p…	GO:0005622 intracellular anatomical structure; GO:0005634 nucleus; GO:0005654 nucleoplasm; GO:0005737 cytoplasm; GO:0005739 mitochondrion; GO:0005740 mitochondrial envelope; GO:0005743 mitochondrial inner membrane; GO:0005746 mitochondrial respirasome; GO:0005747 mitochondrial respiratory chain complex I; GO:0016020 membrane; GO:0019866 organelle inner membrane; GO:0030964 NADH dehydrogenase comp…	GO:0003824 catalytic activity; GO:0003954 NADH dehydrogenase activity; GO:0008137 NADH dehydrogenase (ubiquinone) activity; GO:0016491 oxidoreductase activity; GO:0016651 oxidoreductase activity, acting on NAD(P)H; GO:0016655 oxidoreductase activity, acting on NAD(P)H, quinone or similar compound as acceptor; GO:0050136 NADH dehydrogenase (quinone) activity;			KOG4632	NADH:ubiquinone oxidoreductase, NDUFB5/SGDH subunit
	A0A8V6W0E9	NADH dehydrogenase [ubiquinone] 1 alpha subcomplex subunit 8 OS=Ovis aries OX=9940 GN=NDUFA8 PE=3 SV=1	NDUFA8	0.43744	7.91519e-10	Down	5712870	5752860	6089180	5728460	5817300	2381140	2470880	2712460	2567020	2598300	1.36572	1.37528	1.45568	1.36945	1.39068	0.569236	0.590689	0.648441	0.613672	0.62115	extracellular	K03952	NDUFA8; NADH dehydrogenase (ubiquinone) 1 alpha subcomplex subunit 8	map00190 Oxidative phosphorylation; map01100 Metabolic pathways; map04714 Thermogenesis; map04723 Retrograde endocannabinoid signaling	GO:0006091 generation of precursor metabolites and energy; GO:0006119 oxidative phosphorylation; GO:0006120 mitochondrial electron transport, NADH to ubiquinone; GO:0006139 nucleobase-containing compound metabolic process; GO:0006163 purine nucleotide metabolic process; GO:0006725 cellular aromatic compound metabolic process; GO:0006753 nucleoside phosphate metabolic process; GO:0006793 phosphoru…	GO:0005622 intracellular anatomical structure; GO:0005737 cytoplasm; GO:0005739 mitochondrion; GO:0005740 mitochondrial envelope; GO:0005743 mitochondrial inner membrane; GO:0005746 mitochondrial respirasome; GO:0005747 mitochondrial respiratory chain complex I; GO:0005758 mitochondrial intermembrane space; GO:0016020 membrane; GO:0019866 organelle inner membrane; GO:0030964 NADH dehydrogenase co…	GO:0003824 catalytic activity; GO:0003954 NADH dehydrogenase activity; GO:0005488 binding; GO:0008137 NADH dehydrogenase (ubiquinone) activity; GO:0016491 oxidoreductase activity; GO:0016651 oxidoreductase activity, acting on NAD(P)H; GO:0016655 oxidoreductase activity, acting on NAD(P)H, quinone or similar compound as acceptor; GO:0044877 protein-containing complex binding; GO:0050136 NADH dehyd…	PF06747	PF06747 CHCH domain	KOG3458	NADH:ubiquinone oxidoreductase, NDUFA8/PGIV/19 kDa subunit
	A0A8V6VT05	NADH dehydrogenase [ubiquinone] 1 alpha subcomplex subunit 5 OS=Ovis aries OX=9940 GN=NDUFA5 PE=3 SV=1	NDUFA5	0.443121	1.80988e-07	Down	965640	916372	858538	920065	884079	370899	422248	351443	448402	420856	1.47234	1.39722	1.30904	1.40285	1.34798	0.565521	0.643814	0.535855	0.683692	0.641691	cytoplasm	K03949	NDUFA5; NADH dehydrogenase (ubiquinone) 1 alpha subcomplex subunit 5	map00190 Oxidative phosphorylation; map01100 Metabolic pathways; map04714 Thermogenesis; map04723 Retrograde endocannabinoid signaling	GO:0006091 generation of precursor metabolites and energy; GO:0006119 oxidative phosphorylation; GO:0006120 mitochondrial electron transport, NADH to ubiquinone; GO:0006139 nucleobase-containing compound metabolic process; GO:0006163 purine nucleotide metabolic process; GO:0006725 cellular aromatic compound metabolic process; GO:0006753 nucleoside phosphate metabolic process; GO:0006793 phosphoru…	GO:0005622 intracellular anatomical structure; GO:0005737 cytoplasm; GO:0005739 mitochondrion; GO:0005740 mitochondrial envelope; GO:0005743 mitochondrial inner membrane; GO:0005746 mitochondrial respirasome; GO:0005747 mitochondrial respiratory chain complex I; GO:0016020 membrane; GO:0019866 organelle inner membrane; GO:0030964 NADH dehydrogenase complex; GO:0031090 organelle membrane; GO:00319…	GO:0003824 catalytic activity; GO:0003954 NADH dehydrogenase activity; GO:0008137 NADH dehydrogenase (ubiquinone) activity; GO:0016491 oxidoreductase activity; GO:0016651 oxidoreductase activity, acting on NAD(P)H; GO:0016655 oxidoreductase activity, acting on NAD(P)H, quinone or similar compound as acceptor; GO:0050136 NADH dehydrogenase (quinone) activity;			KOG3365	NADH:ubiquinone oxidoreductase, NDUFA5/B13 subunit
	A0A8V6VHV8	NADH dehydrogenase [ubiquinone] 1 beta subcomplex subunit 9 OS=Ovis aries OX=9940 GN=NDUFB9 PE=3 SV=1	NDUFB9	0.417051	7.16321e-11	Down	1365190	1283710	1394940	1315170	1340460	536152	568617	571063	546093	572093	1.43803	1.3522	1.46937	1.38534	1.41198	0.564758	0.598955	0.601531	0.575229	0.602616	mitochondria	K03965	NDUFB9; NADH dehydrogenase (ubiquinone) 1 beta subcomplex subunit 9	map00190 Oxidative phosphorylation; map01100 Metabolic pathways; map04714 Thermogenesis; map04723 Retrograde endocannabinoid signaling	GO:0003008 system process; GO:0006091 generation of precursor metabolites and energy; GO:0006119 oxidative phosphorylation; GO:0006120 mitochondrial electron transport, NADH to ubiquinone; GO:0006139 nucleobase-containing compound metabolic process; GO:0006163 purine nucleotide metabolic process; GO:0006725 cellular aromatic compound metabolic process; GO:0006753 nucleoside phosphate metabolic pr…	GO:0005622 intracellular anatomical structure; GO:0005737 cytoplasm; GO:0005739 mitochondrion; GO:0005740 mitochondrial envelope; GO:0005743 mitochondrial inner membrane; GO:0005746 mitochondrial respirasome; GO:0005747 mitochondrial respiratory chain complex I; GO:0016020 membrane; GO:0019866 organelle inner membrane; GO:0030964 NADH dehydrogenase complex; GO:0031090 organelle membrane; GO:00319…	GO:0003824 catalytic activity; GO:0003954 NADH dehydrogenase activity; GO:0008137 NADH dehydrogenase (ubiquinone) activity; GO:0016491 oxidoreductase activity; GO:0016651 oxidoreductase activity, acting on NAD(P)H; GO:0016655 oxidoreductase activity, acting on NAD(P)H, quinone or similar compound as acceptor; GO:0050136 NADH dehydrogenase (quinone) activity;			KOG3466	NADH:ubiquinone oxidoreductase, NDUFB9/B22 subunit
	A0A8V6V740	NADH dehydrogenase [ubiquinone] 1 beta subcomplex subunit 7 OS=Ovis aries OX=9940 GN=NDUFB7 PE=3 SV=1	NDUFB7	0.337268	4.81576e-09	Down	1504870	1548780	1443770	1459040	1596890	462044	573028	499156	528418	484861	1.48984	1.53332	1.42935	1.44447	1.58095	0.45743	0.567306	0.494172	0.523142	0.48002	extracellular	K03963	NDUFB7; NADH dehydrogenase (ubiquinone) 1 beta subcomplex subunit 7	map00190 Oxidative phosphorylation; map01100 Metabolic pathways; map04714 Thermogenesis; map04723 Retrograde endocannabinoid signaling	GO:0006091 generation of precursor metabolites and energy; GO:0006119 oxidative phosphorylation; GO:0006120 mitochondrial electron transport, NADH to ubiquinone; GO:0006139 nucleobase-containing compound metabolic process; GO:0006163 purine nucleotide metabolic process; GO:0006725 cellular aromatic compound metabolic process; GO:0006753 nucleoside phosphate metabolic process; GO:0006793 phosphoru…	GO:0005622 intracellular anatomical structure; GO:0005737 cytoplasm; GO:0005739 mitochondrion; GO:0005740 mitochondrial envelope; GO:0005743 mitochondrial inner membrane; GO:0005746 mitochondrial respirasome; GO:0005747 mitochondrial respiratory chain complex I; GO:0005758 mitochondrial intermembrane space; GO:0016020 membrane; GO:0019866 organelle inner membrane; GO:0030964 NADH dehydrogenase co…	GO:0003824 catalytic activity; GO:0003954 NADH dehydrogenase activity; GO:0008137 NADH dehydrogenase (ubiquinone) activity; GO:0016491 oxidoreductase activity; GO:0016651 oxidoreductase activity, acting on NAD(P)H; GO:0016655 oxidoreductase activity, acting on NAD(P)H, quinone or similar compound as acceptor; GO:0050136 NADH dehydrogenase (quinone) activity;			KOG3468	NADH:ubiquinone oxidoreductase, NDUFB7/B18 subunit
	A0A6P7E5B2	Cytochrome c oxidase subunit 7C, mitochondrial OS=Ovis aries OX=9940 GN=LOC114115573 PE=1 SV=1	LOC114115573	0.568781	1.41742e-06	Down	5727760	4807170	5495250	5150890	5656100	2804710	2920570	3011820	3245140	3282230	1.36046	1.1418	1.30523	1.22344	1.34344	0.666176	0.693695	0.715369	0.770787	0.779597	mitochondria	K02272	COX7C; cytochrome c oxidase subunit 7c	map00190 Oxidative phosphorylation; map01100 Metabolic pathways; map04260 Cardiac muscle contraction; map04714 Thermogenesis	GO:0006091 generation of precursor metabolites and energy; GO:0006119 oxidative phosphorylation; GO:0006123 mitochondrial electron transport, cytochrome c to oxygen; GO:0006139 nucleobase-containing compound metabolic process; GO:0006163 purine nucleotide metabolic process; GO:0006725 cellular aromatic compound metabolic process; GO:0006753 nucleoside phosphate metabolic process; GO:0006793 phosp…	GO:0005622 intracellular anatomical structure; GO:0005737 cytoplasm; GO:0005739 mitochondrion; GO:0005740 mitochondrial envelope; GO:0005743 mitochondrial inner membrane; GO:0005746 mitochondrial respirasome; GO:0005751 mitochondrial respiratory chain complex IV; GO:0016020 membrane; GO:0019866 organelle inner membrane; GO:0031090 organelle membrane; GO:0031966 mitochondrial membrane; GO:0031967 …	GO:0003824 catalytic activity; GO:0004129 cytochrome-c oxidase activity; GO:0005215 transporter activity; GO:0008324 cation transmembrane transporter activity; GO:0009055 electron transfer activity; GO:0015075 ion transmembrane transporter activity; GO:0015078 proton transmembrane transporter activity; GO:0015318 inorganic molecular entity transmembrane transporter activity; GO:0016491 oxidoreduc…			KOG4527	Cytochrome c oxidase, subunit VIIc/COX8
	W5P7L2	V-type proton ATPase subunit G OS=Ovis aries OX=9940 GN=ATP6V1G1 PE=3 SV=1	ATP6V1G1	0.311988	1.50365e-09	Down	9761040	9641170	8976550	10113400	8226800	2825270	2919460	2881520	2930090	3019410	1.59248	1.57292	1.46449	1.64996	1.34217	0.460932	0.476299	0.470109	0.478033	0.492605	nucleus	K02152	ATPeV1G, ATP6G; V-type H+-transporting ATPase subunit G	map00190 Oxidative phosphorylation; map01100 Metabolic pathways; map04145 Phagosome; map04150 mTOR signaling pathway; map04721 Synaptic vesicle cycle; map04966 Collecting duct acid secretion	GO:0000041 transition metal ion transport; GO:0001700 embryonic development via the syncytial blastoderm; GO:0001763 morphogenesis of a branching structure; GO:0002009 morphogenesis of an epithelium; GO:0006139 nucleobase-containing compound metabolic process; GO:0006163 purine nucleotide metabolic process; GO:0006164 purine nucleotide biosynthetic process; GO:0006725 cellular aromatic compound m…	GO:0000323 lytic vacuole; GO:0005622 intracellular anatomical structure; GO:0005737 cytoplasm; GO:0005764 lysosome; GO:0005765 lysosomal membrane; GO:0005773 vacuole; GO:0005774 vacuolar membrane; GO:0005829 cytosol; GO:0005886 plasma membrane; GO:0016020 membrane; GO:0016469 proton-transporting two-sector ATPase complex; GO:0016471 vacuolar proton-transporting V-type ATPase complex; GO:0031090 o…	GO:0003824 catalytic activity; GO:0005215 transporter activity; GO:0005488 binding; GO:0005515 protein binding; GO:0008324 cation transmembrane transporter activity; GO:0008553 P-type proton-exporting transporter activity; GO:0015075 ion transmembrane transporter activity; GO:0015078 proton transmembrane transporter activity; GO:0015318 inorganic molecular entity transmembrane transporter activit…			KOG1772	Vacuolar H+-ATPase V1 sector, subunit G
	P02190	Myoglobin OS=Ovis aries OX=9940 GN=MB PE=1 SV=2	MB	0.382542	3.42398e-05	Down	538969	544695	531358	550050	553720		199940	255671		168420	1.28985	1.30356	1.27164	1.31637	1.32516		0.478494	0.611868		0.403061	cytoplasm	K21892	MB; myoglobin		GO:0000302 response to reactive oxygen species; GO:0001568 blood vessel development; GO:0001570 vasculogenesis; GO:0001666 response to hypoxia; GO:0001944 vasculature development; GO:0002262 myeloid cell homeostasis; GO:0002376 immune system process; GO:0002520 immune system development; GO:0003008 system process; GO:0003009 skeletal muscle contraction; GO:0003010 voluntary skeletal muscle contra…	GO:0005622 intracellular anatomical structure; GO:0005737 cytoplasm; GO:0005829 cytosol;	GO:0005488 binding; GO:0019825 oxygen binding; GO:0020037 heme binding; GO:0036094 small molecule binding; GO:0046906 tetrapyrrole binding; GO:0097159 organic cyclic compound binding; GO:1901363 heterocyclic compound binding;	PF00042	PF00042 Globin	KOG3378	Globins and related hemoproteins
	W5PP37	ATP synthase subunit d, mitochondrial OS=Ovis aries OX=9940 GN=ATP5PD PE=1 SV=1	ATP5PD	0.369854	9.48107e-11	Down	21942500	20568800	20372600	19249200	19586300	7624810	7474760	7444890	7518240	7558600	1.57474	1.47615	1.46207	1.38145	1.40564	0.547206	0.536438	0.534294	0.539558	0.542455	cytoplasm	K02138	ATPeF0D, ATP5H, ATP7; F-type H+-transporting ATPase subunit d	map00190 Oxidative phosphorylation; map01100 Metabolic pathways; map04714 Thermogenesis	GO:0001932 regulation of protein phosphorylation; GO:0001933 negative regulation of protein phosphorylation; GO:0006091 generation of precursor metabolites and energy; GO:0006119 oxidative phosphorylation; GO:0006139 nucleobase-containing compound metabolic process; GO:0006163 purine nucleotide metabolic process; GO:0006164 purine nucleotide biosynthetic process; GO:0006725 cellular aromatic comp…	GO:0000274 mitochondrial proton-transporting ATP synthase, stator stalk; GO:0000276 mitochondrial proton-transporting ATP synthase complex, coupling factor F(o); GO:0005622 intracellular anatomical structure; GO:0005634 nucleus; GO:0005654 nucleoplasm; GO:0005737 cytoplasm; GO:0005739 mitochondrion; GO:0005740 mitochondrial envelope; GO:0005743 mitochondrial inner membrane; GO:0005753 mitochondri…	GO:0005215 transporter activity; GO:0008324 cation transmembrane transporter activity; GO:0015075 ion transmembrane transporter activity; GO:0015078 proton transmembrane transporter activity; GO:0015318 inorganic molecular entity transmembrane transporter activity; GO:0022857 transmembrane transporter activity; GO:0022890 inorganic cation transmembrane transporter activity;			KOG3366	Mitochondrial F1F0-ATP synthase, subunit d/ATP7
	O78747	NADH-ubiquinone oxidoreductase chain 1 OS=Ovis aries OX=9940 GN=MT-ND1 PE=1 SV=1	MT-ND1	1.58686	3.97215e-08	Up	848974	777159	811603	851689	799722	1237550	1345490	1274000	1325760	1306090	0.802582	0.734691	0.767253	0.805148	0.756021	1.16992	1.27197	1.20438	1.25331	1.23472	plasma membrane	K03878	ND1; NADH-ubiquinone oxidoreductase chain 1 [EC:7.1.1.2]	map00190 Oxidative phosphorylation; map01100 Metabolic pathways; map04714 Thermogenesis; map04723 Retrograde endocannabinoid signaling	GO:0006091 generation of precursor metabolites and energy; GO:0006119 oxidative phosphorylation; GO:0006120 mitochondrial electron transport, NADH to ubiquinone; GO:0006139 nucleobase-containing compound metabolic process; GO:0006163 purine nucleotide metabolic process; GO:0006725 cellular aromatic compound metabolic process; GO:0006753 nucleoside phosphate metabolic process; GO:0006793 phosphoru…	GO:0005622 intracellular anatomical structure; GO:0005737 cytoplasm; GO:0005739 mitochondrion; GO:0005740 mitochondrial envelope; GO:0005743 mitochondrial inner membrane; GO:0005746 mitochondrial respirasome; GO:0005747 mitochondrial respiratory chain complex I; GO:0016020 membrane; GO:0019866 organelle inner membrane; GO:0030425 dendrite; GO:0030964 NADH dehydrogenase complex; GO:0031090 organel…	GO:0003824 catalytic activity; GO:0003954 NADH dehydrogenase activity; GO:0008137 NADH dehydrogenase (ubiquinone) activity; GO:0016491 oxidoreductase activity; GO:0016651 oxidoreductase activity, acting on NAD(P)H; GO:0016655 oxidoreductase activity, acting on NAD(P)H, quinone or similar compound as acceptor; GO:0050136 NADH dehydrogenase (quinone) activity;			KOG4770	NADH dehydrogenase subunit 1
	P68056	Hemoglobin subunit beta-C OS=Ovis aries OX=9940 GN=HBBC PE=1 SV=2	HBBC	0.265361	3.38373e-09	Down	3392010	3506170	3321420	3547410	3938560	1019150	963265	995101	895428	825427	1.51402	1.56498	1.48252	1.58339	1.75798	0.454898	0.429953	0.444163	0.399674	0.368429	cytoplasm	K13823	HBB; hemoglobin subunit beta		GO:0000302 response to reactive oxygen species; GO:0001505 regulation of neurotransmitter levels; GO:0001775 cell activation; GO:0001932 regulation of protein phosphorylation; GO:0002252 immune effector process; GO:0002262 myeloid cell homeostasis; GO:0002263 cell activation involved in immune response; GO:0002274 myeloid leukocyte activation; GO:0002275 myeloid cell activation involved in immune…	GO:0005576 extracellular region; GO:0005615 extracellular space; GO:0005622 intracellular anatomical structure; GO:0005737 cytoplasm; GO:0005829 cytosol; GO:0005833 hemoglobin complex; GO:0012505 endomembrane system; GO:0030139 endocytic vesicle; GO:0030141 secretory granule; GO:0031410 cytoplasmic vesicle; GO:0031838 haptoglobin-hemoglobin complex; GO:0031974 membrane-enclosed lumen; GO:0031982 …	GO:0005344 oxygen carrier activity; GO:0005488 binding; GO:0005515 protein binding; GO:0019825 oxygen binding; GO:0030492 hemoglobin binding; GO:0031721 hemoglobin alpha binding; GO:0031722 hemoglobin beta binding; GO:0036094 small molecule binding; GO:0140104 molecular carrier activity;	PF00042	PF00042 Globin	KOG3378	Globins and related hemoproteins
	W5Q5Y9	NADH dehydrogenase [ubiquinone] 1 beta subcomplex subunit 10 OS=Ovis aries OX=9940 GN=NDUFB10 PE=1 SV=1	NDUFB10	0.148364	1.3748e-08	Down	752105	652565	756690	701850	651272	117425	102517	104440	77738.9	119300	1.86354	1.6169	1.8749	1.73902	1.6137	0.290951	0.254013	0.258777	0.192618	0.295597	extracellular	K03966	NDUFB10; NADH dehydrogenase (ubiquinone) 1 beta subcomplex subunit 10	map00190 Oxidative phosphorylation; map01100 Metabolic pathways; map04714 Thermogenesis; map04723 Retrograde endocannabinoid signaling	GO:0006091 generation of precursor metabolites and energy; GO:0006119 oxidative phosphorylation; GO:0006120 mitochondrial electron transport, NADH to ubiquinone; GO:0006139 nucleobase-containing compound metabolic process; GO:0006163 purine nucleotide metabolic process; GO:0006725 cellular aromatic compound metabolic process; GO:0006753 nucleoside phosphate metabolic process; GO:0006793 phosphoru…	GO:0005622 intracellular anatomical structure; GO:0005737 cytoplasm; GO:0005739 mitochondrion; GO:0005740 mitochondrial envelope; GO:0005743 mitochondrial inner membrane; GO:0005746 mitochondrial respirasome; GO:0005747 mitochondrial respiratory chain complex I; GO:0016020 membrane; GO:0019866 organelle inner membrane; GO:0030964 NADH dehydrogenase complex; GO:0031090 organelle membrane; GO:00319…	GO:0003824 catalytic activity; GO:0003954 NADH dehydrogenase activity; GO:0008137 NADH dehydrogenase (ubiquinone) activity; GO:0016491 oxidoreductase activity; GO:0016651 oxidoreductase activity, acting on NAD(P)H; GO:0016655 oxidoreductase activity, acting on NAD(P)H, quinone or similar compound as acceptor; GO:0050136 NADH dehydrogenase (quinone) activity;			KOG4009	NADH-ubiquinone oxidoreductase, subunit NDUFB10/PDSW
	W5Q5T7	V-type proton ATPase subunit C OS=Ovis aries OX=9940 GN=ATP6V1C1 PE=3 SV=1	ATP6V1C1	0.345225	4.59947e-05	Down	558633	318245	461434	423162	582722	129136	150657	203679	153557	172245	1.77149	1.00919	1.46326	1.34189	1.84788	0.409504	0.47775	0.645888	0.486946	0.546208	cytoplasm	K02148	ATPeV1C, ATP6C; V-type H+-transporting ATPase subunit C	map00190 Oxidative phosphorylation; map01100 Metabolic pathways; map04145 Phagosome; map04150 mTOR signaling pathway; map04721 Synaptic vesicle cycle; map04966 Collecting duct acid secretion	GO:0000003 reproduction; GO:0000041 transition metal ion transport; GO:0006810 transport; GO:0006811 ion transport; GO:0006812 cation transport; GO:0006826 iron ion transport; GO:0007154 cell communication; GO:0007165 signal transduction; GO:0007166 cell surface receptor signaling pathway; GO:0007167 enzyme linked receptor protein signaling pathway; GO:0007169 transmembrane receptor protein tyros…	GO:0000221 vacuolar proton-transporting V-type ATPase, V1 domain; GO:0000323 lytic vacuole; GO:0005622 intracellular anatomical structure; GO:0005737 cytoplasm; GO:0005764 lysosome; GO:0005765 lysosomal membrane; GO:0005773 vacuole; GO:0005774 vacuolar membrane; GO:0005829 cytosol; GO:0005886 plasma membrane; GO:0016020 membrane; GO:0016469 proton-transporting two-sector ATPase complex; GO:001647…	GO:0003824 catalytic activity; GO:0005215 transporter activity; GO:0008324 cation transmembrane transporter activity; GO:0008553 P-type proton-exporting transporter activity; GO:0015075 ion transmembrane transporter activity; GO:0015078 proton transmembrane transporter activity; GO:0015318 inorganic molecular entity transmembrane transporter activity; GO:0015399 primary active transmembrane trans…			KOG2909	Vacuolar H+-ATPase V1 sector, subunit C
	W5PZE3	NADH dehydrogenase [ubiquinone] 1 beta subcomplex subunit 6 OS=Ovis aries OX=9940 GN=NDUFB6 PE=1 SV=1	NDUFB6	0.564962	1.05594e-05	Down	715271	801258	683961	836550	745091	445447	361917	419813	478871	430712	1.20845	1.35373	1.15556	1.41336	1.25884	0.752585	0.611461	0.709276	0.809055	0.72769	cytoplasm	K03962	NDUFB6; NADH dehydrogenase (ubiquinone) 1 beta subcomplex subunit 6	map00190 Oxidative phosphorylation; map01100 Metabolic pathways; map04714 Thermogenesis; map04723 Retrograde endocannabinoid signaling	GO:0006091 generation of precursor metabolites and energy; GO:0006119 oxidative phosphorylation; GO:0006120 mitochondrial electron transport, NADH to ubiquinone; GO:0006139 nucleobase-containing compound metabolic process; GO:0006163 purine nucleotide metabolic process; GO:0006725 cellular aromatic compound metabolic process; GO:0006753 nucleoside phosphate metabolic process; GO:0006793 phosphoru…	GO:0005622 intracellular anatomical structure; GO:0005634 nucleus; GO:0005654 nucleoplasm; GO:0005737 cytoplasm; GO:0005739 mitochondrion; GO:0005740 mitochondrial envelope; GO:0005743 mitochondrial inner membrane; GO:0005746 mitochondrial respirasome; GO:0005747 mitochondrial respiratory chain complex I; GO:0016020 membrane; GO:0019866 organelle inner membrane; GO:0030964 NADH dehydrogenase comp…	GO:0003824 catalytic activity; GO:0003954 NADH dehydrogenase activity; GO:0008137 NADH dehydrogenase (ubiquinone) activity; GO:0016491 oxidoreductase activity; GO:0016651 oxidoreductase activity, acting on NAD(P)H; GO:0016655 oxidoreductase activity, acting on NAD(P)H, quinone or similar compound as acceptor; GO:0050136 NADH dehydrogenase (quinone) activity;			KOG4633	NADH:ubiquinone oxidoreductase, NDUFB6/B17 subunit
	W5PZC9	Cytochrome b-c1 complex subunit 6 OS=Ovis aries OX=9940 GN=LOC101115589 PE=1 SV=1	LOC101115589	0.360337	1.30799e-09	Down	5557860	6265430	6280490	6429030	6361960	2241410	2072480	2294980	2208210	2315450	1.32244	1.4908	1.49438	1.52973	1.51377	0.533322	0.493127	0.546069	0.525423	0.55094	extracellular	K00416	QCR6, UQCRH; ubiquinol-cytochrome c reductase subunit 6	map00190 Oxidative phosphorylation; map01100 Metabolic pathways; map04260 Cardiac muscle contraction; map04714 Thermogenesis	GO:0006091 generation of precursor metabolites and energy; GO:0006119 oxidative phosphorylation; GO:0006122 mitochondrial electron transport, ubiquinol to cytochrome c; GO:0006139 nucleobase-containing compound metabolic process; GO:0006163 purine nucleotide metabolic process; GO:0006725 cellular aromatic compound metabolic process; GO:0006753 nucleoside phosphate metabolic process; GO:0006793 ph…	GO:0005622 intracellular anatomical structure; GO:0005737 cytoplasm; GO:0005739 mitochondrion; GO:0005740 mitochondrial envelope; GO:0005743 mitochondrial inner membrane; GO:0005746 mitochondrial respirasome; GO:0005750 mitochondrial respiratory chain complex III; GO:0016020 membrane; GO:0019866 organelle inner membrane; GO:0031090 organelle membrane; GO:0031966 mitochondrial membrane; GO:0031967…	GO:0003824 catalytic activity; GO:0005488 binding; GO:0008121 ubiquinol-cytochrome-c reductase activity; GO:0009055 electron transfer activity; GO:0016491 oxidoreductase activity; GO:0016679 oxidoreductase activity, acting on diphenols and related substances as donors; GO:0044877 protein-containing complex binding;			KOG4763	Ubiquinol-cytochrome c reductase hinge protein
	W5PYC8	NADH dehydrogenase [ubiquinone] iron-sulfur protein 8, mitochondrial OS=Ovis aries OX=9940 GN=NDUFS8 PE=3 SV=1	NDUFS8	0.549997	1.25376e-08	Down	4683030	4452410	4736770	4825400	4712330	2537420	2742540	2522330	2415970	2657140	1.29061	1.22705	1.30542	1.32985	1.29869	0.699296	0.755826	0.695137	0.665825	0.73229	extracellular	K03941	NDUFS8; NADH dehydrogenase (ubiquinone) Fe-S protein 8 [EC:7.1.1.2]	map00190 Oxidative phosphorylation; map01100 Metabolic pathways; map04714 Thermogenesis; map04723 Retrograde endocannabinoid signaling	GO:0006091 generation of precursor metabolites and energy; GO:0006119 oxidative phosphorylation; GO:0006120 mitochondrial electron transport, NADH to ubiquinone; GO:0006139 nucleobase-containing compound metabolic process; GO:0006163 purine nucleotide metabolic process; GO:0006725 cellular aromatic compound metabolic process; GO:0006753 nucleoside phosphate metabolic process; GO:0006793 phosphoru…	GO:0005622 intracellular anatomical structure; GO:0005737 cytoplasm; GO:0005739 mitochondrion; GO:0005740 mitochondrial envelope; GO:0005743 mitochondrial inner membrane; GO:0005746 mitochondrial respirasome; GO:0005747 mitochondrial respiratory chain complex I; GO:0005759 mitochondrial matrix; GO:0016020 membrane; GO:0019866 organelle inner membrane; GO:0030964 NADH dehydrogenase complex; GO:003…	GO:0003824 catalytic activity; GO:0003954 NADH dehydrogenase activity; GO:0008137 NADH dehydrogenase (ubiquinone) activity; GO:0016491 oxidoreductase activity; GO:0016651 oxidoreductase activity, acting on NAD(P)H; GO:0016655 oxidoreductase activity, acting on NAD(P)H, quinone or similar compound as acceptor; GO:0050136 NADH dehydrogenase (quinone) activity;	PF00037	PF00037 4Fe-4S binding domain	KOG3256	NADH:ubiquinone oxidoreductase, NDUFS8/23 kDa subunit
	W5PVH8	ATPase H+ transporting V1 subunit E1 OS=Ovis aries OX=9940 GN=ATP6V1E1 PE=3 SV=1	ATP6V1E1	0.53322	3.27525e-10	Down	6896500	6865800	6685070	6923110	7036910	3686340	3829260	3606910	3503450	3720750	1.30729	1.30147	1.26721	1.31234	1.33391	0.698778	0.72587	0.683721	0.66411	0.705301	cytoplasm	K02150	ATPeV1E, ATP6E; V-type H+-transporting ATPase subunit E	map00190 Oxidative phosphorylation; map01100 Metabolic pathways; map04145 Phagosome; map04150 mTOR signaling pathway; map04721 Synaptic vesicle cycle; map04966 Collecting duct acid secretion	GO:0000041 transition metal ion transport; GO:0001763 morphogenesis of a branching structure; GO:0002009 morphogenesis of an epithelium; GO:0006810 transport; GO:0006811 ion transport; GO:0006812 cation transport; GO:0006826 iron ion transport; GO:0007154 cell communication; GO:0007165 signal transduction; GO:0007166 cell surface receptor signaling pathway; GO:0007167 enzyme linked receptor prote…	GO:0000221 vacuolar proton-transporting V-type ATPase, V1 domain; GO:0005622 intracellular anatomical structure; GO:0005737 cytoplasm; GO:0005768 endosome; GO:0005773 vacuole; GO:0005774 vacuolar membrane; GO:0005829 cytosol; GO:0005886 plasma membrane; GO:0012505 endomembrane system; GO:0016020 membrane; GO:0016324 apical plasma membrane; GO:0016469 proton-transporting two-sector ATPase complex;…	GO:0005488 binding; GO:0005515 protein binding; GO:0019899 enzyme binding; GO:0051117 ATPase binding;			KOG1664	Vacuolar H+-ATPase V1 sector, subunit E
	W5PT98	ATP synthase subunit O, mitochondrial OS=Ovis aries OX=9940 GN=ATP5PO PE=3 SV=1	ATP5PO	0.612705	1.1867e-07	Down	10167700	10938100	10813200	10977000	9801880	6760530	6133410	6340340	6465430	6588550	1.1964	1.28705	1.27235	1.29162	1.15335	0.795486	0.721695	0.746044	0.760763	0.77525	mitochondria	K02137	ATPeF0O, ATP5O, ATP5; F-type H+-transporting ATPase subunit O	map00190 Oxidative phosphorylation; map01100 Metabolic pathways; map04714 Thermogenesis	GO:0006091 generation of precursor metabolites and energy; GO:0006119 oxidative phosphorylation; GO:0006139 nucleobase-containing compound metabolic process; GO:0006163 purine nucleotide metabolic process; GO:0006164 purine nucleotide biosynthetic process; GO:0006725 cellular aromatic compound metabolic process; GO:0006753 nucleoside phosphate metabolic process; GO:0006754 ATP biosynthetic proces…	GO:0000275 mitochondrial proton-transporting ATP synthase complex, catalytic sector F(1); GO:0000276 mitochondrial proton-transporting ATP synthase complex, coupling factor F(o); GO:0005622 intracellular anatomical structure; GO:0005737 cytoplasm; GO:0005739 mitochondrion; GO:0005740 mitochondrial envelope; GO:0005743 mitochondrial inner membrane; GO:0005753 mitochondrial proton-transporting ATP …	GO:0003824 catalytic activity; GO:0005215 transporter activity; GO:0005488 binding; GO:0005496 steroid binding; GO:0008289 lipid binding; GO:0016462 pyrophosphatase activity; GO:0016787 hydrolase activity; GO:0016817 hydrolase activity, acting on acid anhydrides; GO:0016818 hydrolase activity, acting on acid anhydrides, in phosphorus-containing anhydrides; GO:0016887 ATP hydrolysis activity; GO:0…			KOG1662	Mitochondrial F1F0-ATP synthase, subunit OSCP/ATP5
	P62896	Cytochrome c OS=Ovis aries OX=9940 GN=CYCS PE=1 SV=2	CYCS	0.619887	1.40894e-09	Down	40864900	41675300	40888900	41464100	38931200	25417200	24924000	24542500	25450500	26013800	1.23768	1.26223	1.23841	1.25583	1.17912	0.769816	0.754878	0.743324	0.770825	0.787885	mitochondria	K08738	CYC; cytochrome c	map00190 Oxidative phosphorylation; map01100 Metabolic pathways; map04115 p53 signaling pathway; map04210 Apoptosis; map04214 Apoptosis - fly; map04215 Apoptosis - multiple species	GO:0000003 reproduction; GO:0003006 developmental process involved in reproduction; GO:0006091 generation of precursor metabolites and energy; GO:0006119 oxidative phosphorylation; GO:0006122 mitochondrial electron transport, ubiquinol to cytochrome c; GO:0006123 mitochondrial electron transport, cytochrome c to oxygen; GO:0006139 nucleobase-containing compound metabolic process; GO:0006163 purin…	GO:0005622 intracellular anatomical structure; GO:0005737 cytoplasm; GO:0005739 mitochondrion; GO:0005740 mitochondrial envelope; GO:0005743 mitochondrial inner membrane; GO:0005758 mitochondrial intermembrane space; GO:0005829 cytosol; GO:0016020 membrane; GO:0019866 organelle inner membrane; GO:0031090 organelle membrane; GO:0031966 mitochondrial membrane; GO:0031967 organelle envelope; GO:0031…	GO:0003824 catalytic activity; GO:0005488 binding; GO:0009055 electron transfer activity; GO:0016491 oxidoreductase activity; GO:0020037 heme binding; GO:0046906 tetrapyrrole binding; GO:0097159 organic cyclic compound binding; GO:1901363 heterocyclic compound binding;	PF00034	PF00034 Cytochrome c	KOG3453	Cytochrome c
[D] Cell cycle control, cell division, chromosome partitioning	W5PF85	Astrocytic phosphoprotein PEA-15 OS=Ovis aries OX=9940 GN=PEA15 PE=4 SV=1	PEA15	0.474099	4.64899e-08	Down	3203850	3449170	2932810	3051740	3036760	1583360	1514930	1374410	1427200	1531280	1.38662	1.49279	1.26931	1.32078	1.3143	0.685274	0.655657	0.594841	0.617688	0.662734	cytoplasm				GO:0000165 MAPK cascade; GO:0001932 regulation of protein phosphorylation; GO:0001934 positive regulation of protein phosphorylation; GO:0006464 cellular protein modification process; GO:0006468 protein phosphorylation; GO:0006793 phosphorus metabolic process; GO:0006796 phosphate-containing compound metabolic process; GO:0006807 nitrogen compound metabolic process; GO:0007154 cell communication;…	GO:0005622 intracellular anatomical structure; GO:0005634 nucleus; GO:0005737 cytoplasm; GO:0005829 cytosol; GO:0005856 cytoskeleton; GO:0005875 microtubule associated complex; GO:0015630 microtubule cytoskeleton; GO:0032991 protein-containing complex; GO:0043226 organelle; GO:0043227 membrane-bounded organelle; GO:0043228 non-membrane-bounded organelle; GO:0043229 intracellular organelle; GO:004…	GO:0005080 protein kinase C binding; GO:0005488 binding; GO:0005515 protein binding; GO:0019899 enzyme binding; GO:0019900 kinase binding; GO:0019901 protein kinase binding;	PF01335	PF01335 Death effector domain	KOG3573	Caspase, apoptotic cysteine protease
	W5Q375	Cell division cycle 23 OS=Ovis aries OX=9940 GN=CDC23 PE=4 SV=1	CDC23	1.51271	0.0205683	Up	74458.4	33924.6	57151.3	67720.9	49859.9	74237.7	82540.6	109536	81176.6	80781	1.04667	0.47688	0.803378	0.951956	0.700883	1.04356	1.16028	1.53975	1.1411	1.13554	extracellular	K03355	APC8, CDC23; anaphase-promoting complex subunit 8	map04110 Cell cycle; map04114 Oocyte meiosis; map04120 Ubiquitin mediated proteolysis; map04914 Progesterone-mediated oocyte maturation	GO:0000070 mitotic sister chromatid segregation; GO:0000209 protein polyubiquitination; GO:0000278 mitotic cell cycle; GO:0000280 nuclear division; GO:0000819 sister chromatid segregation; GO:0003002 regionalization; GO:0006464 cellular protein modification process; GO:0006508 proteolysis; GO:0006511 ubiquitin-dependent protein catabolic process; GO:0006807 nitrogen compound metabolic process; GO…	GO:0000151 ubiquitin ligase complex; GO:0000152 nuclear ubiquitin ligase complex; GO:0005622 intracellular anatomical structure; GO:0005634 nucleus; GO:0005654 nucleoplasm; GO:0005680 anaphase-promoting complex; GO:0005737 cytoplasm; GO:0005829 cytosol; GO:0031461 cullin-RING ubiquitin ligase complex; GO:0031974 membrane-enclosed lumen; GO:0031981 nuclear lumen; GO:0032991 protein-containing comp…	GO:0003824 catalytic activity; GO:0004842 ubiquitin-protein transferase activity; GO:0016740 transferase activity; GO:0019787 ubiquitin-like protein transferase activity; GO:0061630 ubiquitin protein ligase activity; GO:0061659 ubiquitin-like protein ligase activity; GO:0140096 catalytic activity, acting on a protein;			KOG1155	Anaphase-promoting complex (APC), Cdc23 subunit
	W5P7E1	Cytosolic Fe-S cluster assembly factor NUBP1 OS=Ovis aries OX=9940 GN=NUBP1 PE=3 SV=1	NUBP1	0.634305	0.00387426	Down	1270810	1136070	1711180		1592760	754117	964234	1060150	871977	877525	1.11705	0.998614	1.50414		1.40005	0.662874	0.847569	0.93188	0.766474	0.771351	cytoplasm				GO:0001558 regulation of cell growth; GO:0006790 sulfur compound metabolic process; GO:0006873 cellular ion homeostasis; GO:0006875 cellular metal ion homeostasis; GO:0006879 cellular iron ion homeostasis; GO:0008104 protein localization; GO:0008152 metabolic process; GO:0009987 cellular process; GO:0010564 regulation of cell cycle process; GO:0010639 negative regulation of organelle organization…	GO:0005622 intracellular anatomical structure; GO:0005737 cytoplasm; GO:0005815 microtubule organizing center; GO:0005829 cytosol; GO:0005856 cytoskeleton; GO:0005886 plasma membrane; GO:0015630 microtubule cytoskeleton; GO:0016020 membrane; GO:0043226 organelle; GO:0043228 non-membrane-bounded organelle; GO:0043229 intracellular organelle; GO:0043232 intracellular non-membrane-bounded organelle;…	GO:0000166 nucleotide binding; GO:0005488 binding; GO:0036094 small molecule binding; GO:0051536 iron-sulfur cluster binding; GO:0051540 metal cluster binding; GO:0097159 organic cyclic compound binding; GO:1901265 nucleoside phosphate binding; GO:1901363 heterocyclic compound binding;			KOG3022	Predicted ATPase, nucleotide-binding
	Q6A1I3	Acidic leucine-rich nuclear phosphoprotein 32 family member B OS=Ovis aries OX=9940 GN=ANP32B PE=2 SV=1	ANP32B	0.586731	9.3713e-10	Down	5818640	6188340	5834990	5730700	6030830	3555400	3370900	3488560	3505840	3448590	1.23873	1.31743	1.24221	1.22	1.2839	0.756906	0.717628	0.742677	0.746355	0.734168	cytoplasm	K18647	ANP32B; acidic leucine-rich nuclear phosphoprotein 32 family member B		GO:0000082 G1/S transition of mitotic cell cycle; GO:0000278 mitotic cell cycle; GO:0001944 vasculature development; GO:0006323 DNA packaging; GO:0006325 chromatin organization; GO:0006333 chromatin assembly or disassembly; GO:0006334 nucleosome assembly; GO:0006338 chromatin remodeling; GO:0006810 transport; GO:0006913 nucleocytoplasmic transport; GO:0006919 activation of cysteine-type endopepti…	GO:0005622 intracellular anatomical structure; GO:0005634 nucleus; GO:0005737 cytoplasm; GO:0005783 endoplasmic reticulum; GO:0005856 cytoskeleton; GO:0005875 microtubule associated complex; GO:0012505 endomembrane system; GO:0015630 microtubule cytoskeleton; GO:0032991 protein-containing complex; GO:0043226 organelle; GO:0043227 membrane-bounded organelle; GO:0043228 non-membrane-bounded organel…	GO:0005488 binding; GO:0005515 protein binding; GO:0008017 microtubule binding; GO:0008092 cytoskeletal protein binding; GO:0015631 tubulin binding; GO:0019899 enzyme binding; GO:0042393 histone binding; GO:0070063 RNA polymerase binding;			KOG2739	Leucine-rich acidic nuclear protein
	W5PCQ4	Ly1 antibody reactive OS=Ovis aries OX=9940 GN=LYAR PE=4 SV=1	LYAR	1.53984	0.0151694	Up	169955	144662	104939	103870	222931	234110	255107	199207	213455	247390	0.896564	0.763136	0.553585	0.547946	1.17603	1.235	1.34577	1.05088	1.12604	1.30506	nucleus	K15263	LYER; cell growth-regulating nucleolar protein		GO:0000122 negative regulation of transcription by RNA polymerase II; GO:0002262 myeloid cell homeostasis; GO:0002376 immune system process; GO:0002520 immune system development; GO:0006139 nucleobase-containing compound metabolic process; GO:0006355 regulation of transcription, DNA-templated; GO:0006357 regulation of transcription by RNA polymerase II; GO:0006364 rRNA processing; GO:0006396 RNA …	GO:0001750 photoreceptor outer segment; GO:0005622 intracellular anatomical structure; GO:0005634 nucleus; GO:0005730 nucleolus; GO:0005929 cilium; GO:0031974 membrane-enclosed lumen; GO:0031981 nuclear lumen; GO:0042995 cell projection; GO:0043005 neuron projection; GO:0043226 organelle; GO:0043227 membrane-bounded organelle; GO:0043228 non-membrane-bounded organelle; GO:0043229 intracellular or…	GO:0003676 nucleic acid binding; GO:0003677 DNA binding; GO:0005488 binding; GO:0097159 organic cyclic compound binding; GO:1901363 heterocyclic compound binding;	PF08790	PF08790 LYAR-type C2HC zinc finger	KOG2186	Cell growth-regulating nucleolar protein
	W5Q0I5	Doublecortin domain-containing protein OS=Ovis aries OX=9940 PE=4 SV=1	--	0.586801	3.23255e-06	Down	3067450	3754360	3514640	3460710	3455360	1772600	2149780	2048200	2083810	2069410	1.12048	1.37139	1.28382	1.26413	1.26217	0.647494	0.78527	0.748165	0.761172	0.755912	nucleus	K19538	RP1; retinitis pigmentosa 1		GO:0000226 microtubule cytoskeleton organization; GO:0001578 microtubule bundle formation; GO:0001654 eye development; GO:0001894 tissue homeostasis; GO:0001895 retina homeostasis; GO:0006996 organelle organization; GO:0007010 cytoskeleton organization; GO:0007017 microtubule-based process; GO:0007275 multicellular organism development; GO:0007399 nervous system development; GO:0007423 sensory or…	GO:0001750 photoreceptor outer segment; GO:0005622 intracellular anatomical structure; GO:0005737 cytoplasm; GO:0005856 cytoskeleton; GO:0005929 cilium; GO:0005930 axoneme; GO:0032391 photoreceptor connecting cilium; GO:0032838 plasma membrane bounded cell projection cytoplasm; GO:0035869 ciliary transition zone; GO:0042995 cell projection; GO:0043005 neuron projection; GO:0043226 organelle; GO:0…				KOG3757	Microtubule assembly protein Doublecortin and related proteins, contain DCX domain
	W5PTI1	Caspase 7 OS=Ovis aries OX=9940 GN=CASP7 PE=3 SV=1	CASP7	0.497542	2.33811e-08	Down	1013450	1062470	1064590	1074570	1072560	543909	466314	530288	555408	534906	1.27986	1.34176	1.34444	1.35704	1.3545	0.686887	0.588894	0.669685	0.701409	0.675517	cytoplasm	K04397	CASP7; caspase 7 [EC:3.4.22.60]	map04210 Apoptosis; map04214 Apoptosis - fly; map04215 Apoptosis - multiple species; map04668 TNF signaling pathway	GO:0000003 reproduction; GO:0002165 instar larval or pupal development; GO:0003006 developmental process involved in reproduction; GO:0006355 regulation of transcription, DNA-templated; GO:0006357 regulation of transcription by RNA polymerase II; GO:0006508 proteolysis; GO:0006807 nitrogen compound metabolic process; GO:0006810 transport; GO:0006915 apoptotic process; GO:0006950 response to stres…	GO:0005622 intracellular anatomical structure; GO:0005634 nucleus; GO:0005654 nucleoplasm; GO:0005737 cytoplasm; GO:0005739 mitochondrion; GO:0005829 cytosol; GO:0031974 membrane-enclosed lumen; GO:0031981 nuclear lumen; GO:0043226 organelle; GO:0043227 membrane-bounded organelle; GO:0043229 intracellular organelle; GO:0043231 intracellular membrane-bounded organelle; GO:0043233 organelle lumen; …	GO:0003824 catalytic activity; GO:0004175 endopeptidase activity; GO:0004190 aspartic-type endopeptidase activity; GO:0004197 cysteine-type endopeptidase activity; GO:0005488 binding; GO:0005515 protein binding; GO:0008233 peptidase activity; GO:0008234 cysteine-type peptidase activity; GO:0016787 hydrolase activity; GO:0019904 protein domain specific binding; GO:0070001 aspartic-type peptidase a…	PF00656	PF00656 Caspase domain	KOG3573	Caspase, apoptotic cysteine protease
	W5QB24	Acidic nuclear phosphoprotein 32 family member A OS=Ovis aries OX=9940 GN=ANP32A PE=3 SV=1	ANP32A	0.457176	1.48988e-09	Down	10105900	10380400	10910400	9997700	10754400	4802360	4974110	4588250	4951780	4524670	1.3299	1.36602	1.43577	1.31566	1.41524	0.631973	0.654575	0.603797	0.651636	0.59543	nucleus	K18646	ANP32A_C_D; acidic leucine-rich nuclear phosphoprotein 32 family member A/C/D		GO:0006323 DNA packaging; GO:0006325 chromatin organization; GO:0006333 chromatin assembly or disassembly; GO:0006334 nucleosome assembly; GO:0006338 chromatin remodeling; GO:0006810 transport; GO:0006913 nucleocytoplasmic transport; GO:0006996 organelle organization; GO:0007017 microtubule-based process; GO:0007154 cell communication; GO:0007165 signal transduction; GO:0007275 multicellular orga…	GO:0005622 intracellular anatomical structure; GO:0005634 nucleus; GO:0005654 nucleoplasm; GO:0005737 cytoplasm; GO:0005783 endoplasmic reticulum; GO:0005829 cytosol; GO:0005856 cytoskeleton; GO:0005875 microtubule associated complex; GO:0012505 endomembrane system; GO:0015630 microtubule cytoskeleton; GO:0016363 nuclear matrix; GO:0031974 membrane-enclosed lumen; GO:0031981 nuclear lumen; GO:003…	GO:0005102 signaling receptor binding; GO:0005178 integrin binding; GO:0005488 binding; GO:0005515 protein binding; GO:0008017 microtubule binding; GO:0008022 protein C-terminus binding; GO:0008092 cytoskeletal protein binding; GO:0015631 tubulin binding; GO:0042393 histone binding; GO:0044877 protein-containing complex binding; GO:0050839 cell adhesion molecule binding;			KOG2739	Leucine-rich acidic nuclear protein
	W5NYL5	Caspase-1-like OS=Ovis aries OX=9940 GN=LOC101117272 PE=3 SV=1	LOC101117272	0.663876	3.28589e-06	Down	961654	944080	846110	907321	899132	583937	578752	604356	674734	584367	1.26793	1.24476	1.11559	1.19629	1.1855	0.769914	0.763078	0.796836	0.889629	0.770481	cytoplasm	K04394	CASP4, CASP11; caspase 4 [EC:3.4.22.57 3.4.22.64]	map04613 Neutrophil extracellular trap formation; map04621 NOD-like receptor signaling pathway	GO:0000003 reproduction; GO:0001817 regulation of cytokine production; GO:0001819 positive regulation of cytokine production; GO:0001959 regulation of cytokine-mediated signaling pathway; GO:0001961 positive regulation of cytokine-mediated signaling pathway; GO:0002791 regulation of peptide secretion; GO:0002793 positive regulation of peptide secretion; GO:0003006 developmental process involved i…	GO:0005622 intracellular anatomical structure; GO:0005737 cytoplasm; GO:0005739 mitochondrion; GO:0005783 endoplasmic reticulum; GO:0005829 cytosol; GO:0005886 plasma membrane; GO:0012505 endomembrane system; GO:0016020 membrane; GO:0032991 protein-containing complex; GO:0036477 somatodendritic compartment; GO:0042995 cell projection; GO:0043005 neuron projection; GO:0043025 neuronal cell body; G…	GO:0003824 catalytic activity; GO:0004175 endopeptidase activity; GO:0004197 cysteine-type endopeptidase activity; GO:0005488 binding; GO:0005515 protein binding; GO:0008233 peptidase activity; GO:0008234 cysteine-type peptidase activity; GO:0016787 hydrolase activity; GO:0019904 protein domain specific binding; GO:0050700 CARD domain binding; GO:0097110 scaffold protein binding; GO:0097153 cyste…	PF00619; PF00656	PF00619 Caspase recruitment domain; PF00656 Caspase domain	KOG3573	Caspase, apoptotic cysteine protease
	W5P225	Programmed cell death 5 OS=Ovis aries OX=9940 GN=PDCD5 PE=3 SV=1	PDCD5	0.355913	1.51387e-10	Down	2416030	2590590	2645230	2415990	2351950	883609	916629	854188	892785	873155	1.43468	1.53834	1.57079	1.43466	1.39663	0.524704	0.544311	0.507233	0.530152	0.518496	cytoplasm	K06875	PDCD5, TFAR19; programmed cell death protein 5		GO:0006915 apoptotic process; GO:0008219 cell death; GO:0008285 negative regulation of cell population proliferation; GO:0009719 response to endogenous stimulus; GO:0009893 positive regulation of metabolic process; GO:0009966 regulation of signal transduction; GO:0009967 positive regulation of signal transduction; GO:0009987 cellular process; GO:0010033 response to organic substance; GO:0010468 r…	GO:0005622 intracellular anatomical structure; GO:0005634 nucleus; GO:0005737 cytoplasm; GO:0005829 cytosol; GO:0043226 organelle; GO:0043227 membrane-bounded organelle; GO:0043229 intracellular organelle; GO:0043231 intracellular membrane-bounded organelle;	GO:0005488 binding; GO:0005515 protein binding; GO:0005539 glycosaminoglycan binding; GO:0008047 enzyme activator activity; GO:0008092 cytoskeletal protein binding; GO:0008201 heparin binding; GO:0010698 acetyltransferase activator activity; GO:0015631 tubulin binding; GO:0030234 enzyme regulator activity; GO:0043167 ion binding; GO:0043168 anion binding; GO:0048487 beta-tubulin binding; GO:00973…			KOG3431	Apoptosis-related protein/predicted DNA-binding protein
	W5QF09	Protein phosphatase 6 regulatory subunit 2 OS=Ovis aries OX=9940 GN=PPP6R2 PE=3 SV=1	PPP6R2	1.58824	0.00913103	Up	52069.9	59917.1	74428.6	52834.4	82021.4	103643	108930			93580.4	0.663919	0.763975	0.949004	0.673667	1.04582	1.3215	1.38892			1.1932	cytoplasm	K15500	PPP6R2, SAPS2; serine/threonine-protein phosphatase 6 regulatory subunit 2		GO:0001932 regulation of protein phosphorylation; GO:0001933 negative regulation of protein phosphorylation; GO:0009892 negative regulation of metabolic process; GO:0009966 regulation of signal transduction; GO:0009968 negative regulation of signal transduction; GO:0010563 negative regulation of phosphorus metabolic process; GO:0010605 negative regulation of macromolecule metabolic process; GO:00…	GO:0005622 intracellular anatomical structure; GO:0005737 cytoplasm; GO:0005829 cytosol; GO:0043226 organelle; GO:0043227 membrane-bounded organelle; GO:0043229 intracellular organelle; GO:0043231 intracellular membrane-bounded organelle;	GO:0005488 binding; GO:0005515 protein binding; GO:0019899 enzyme binding; GO:0019902 phosphatase binding; GO:0019903 protein phosphatase binding;			KOG2073	SAP family cell cycle dependent phosphatase-associated protein
	W5Q4U9	Nucleotide binding protein 2 OS=Ovis aries OX=9940 GN=NUBP2 PE=3 SV=1	NUBP2	0.654315	0.00759595	Down	3420140	3641290	3386110		3490210	1773340	2515270		2551150		1.15225	1.22676	1.14079		1.17586	0.597443	0.847401		0.859489		cytoplasm,nucleus					GO:0000922 spindle pole; GO:0005622 intracellular anatomical structure; GO:0005634 nucleus; GO:0005813 centrosome; GO:0005815 microtubule organizing center; GO:0005819 spindle; GO:0005856 cytoskeleton; GO:0015630 microtubule cytoskeleton; GO:0031616 spindle pole centrosome; GO:0043226 organelle; GO:0043227 membrane-bounded organelle; GO:0043228 non-membrane-bounded organelle; GO:0043229 intracell…	GO:0000166 nucleotide binding; GO:0005488 binding; GO:0036094 small molecule binding; GO:0097159 organic cyclic compound binding; GO:1901265 nucleoside phosphate binding; GO:1901363 heterocyclic compound binding;			KOG3022	Predicted ATPase, nucleotide-binding
	W5PNJ5	SAP domain containing ribonucleoprotein OS=Ovis aries OX=9940 GN=SARNP PE=4 SV=1	SARNP	0.559818	1.29214e-09	Down	7188900	7138510	7354440	6730260	7113040	4064730	4001370	3799780	4015670	4006080	1.29734	1.28824	1.32721	1.21457	1.28365	0.733537	0.722102	0.685723	0.724683	0.722952	nucleus	K18732	SARNP, CIP29, THO1; SAP domain-containing ribonucleoprotein		GO:0000122 negative regulation of transcription by RNA polymerase II; GO:0002164 larval development; GO:0002376 immune system process; GO:0002520 immune system development; GO:0003002 regionalization; GO:0006139 nucleobase-containing compound metabolic process; GO:0006355 regulation of transcription, DNA-templated; GO:0006357 regulation of transcription by RNA polymerase II; GO:0006396 RNA proces…	GO:0000346 transcription export complex; GO:0005622 intracellular anatomical structure; GO:0005634 nucleus; GO:0005654 nucleoplasm; GO:0005737 cytoplasm; GO:0016604 nuclear body; GO:0016607 nuclear speck; GO:0031974 membrane-enclosed lumen; GO:0031981 nuclear lumen; GO:0032991 protein-containing complex; GO:0035770 ribonucleoprotein granule; GO:0036464 cytoplasmic ribonucleoprotein granule; GO:00…	GO:0000976 transcription cis-regulatory region binding; GO:0000977 RNA polymerase II transcription regulatory region sequence-specific DNA binding; GO:0000978 RNA polymerase II cis-regulatory region sequence-specific DNA binding; GO:0000981 DNA-binding transcription factor activity, RNA polymerase II-specific; GO:0000987 cis-regulatory region sequence-specific DNA binding; GO:0001067 transcriptio…	PF02037	PF02037 SAP domain	KOG4259	Putative nucleic acid-binding protein Hcc-1/proliferation associated cytokine-inducible protein, contains SAP domain
	W5P2X2	GTPase Era, mitochondrial OS=Ovis aries OX=9940 GN=ERAL1 PE=3 SV=1	ERAL1	1.51845	0.00300522	Up	360155	219456	355553	335670	315496	523477	479812	504098	402912	498469	0.901492	0.549313	0.889973	0.840205	0.789708	1.3103	1.201	1.26179	1.00852	1.2477	extracellular	K03595	era, ERAL1; GTPase		GO:0000028 ribosomal small subunit assembly; GO:0006412 translation; GO:0006414 translational elongation; GO:0006415 translational termination; GO:0006518 peptide metabolic process; GO:0006807 nitrogen compound metabolic process; GO:0006996 organelle organization; GO:0008152 metabolic process; GO:0009058 biosynthetic process; GO:0009059 macromolecule biosynthetic process; GO:0009987 cellular proc…	GO:0005622 intracellular anatomical structure; GO:0005737 cytoplasm; GO:0005739 mitochondrion; GO:0005740 mitochondrial envelope; GO:0005743 mitochondrial inner membrane; GO:0005759 mitochondrial matrix; GO:0005829 cytosol; GO:0016020 membrane; GO:0019866 organelle inner membrane; GO:0031090 organelle membrane; GO:0031966 mitochondrial membrane; GO:0031967 organelle envelope; GO:0031974 membrane-…	GO:0003676 nucleic acid binding; GO:0003723 RNA binding; GO:0005488 binding; GO:0019843 rRNA binding; GO:0043021 ribonucleoprotein complex binding; GO:0043024 ribosomal small subunit binding; GO:0044877 protein-containing complex binding; GO:0097159 organic cyclic compound binding; GO:1901363 heterocyclic compound binding;			KOG1423	Ras-like GTPase ERA
[E] Amino acid transport and metabolism	W5P0Q4	Haptoglobin OS=Ovis aries OX=9940 GN=LOC101102413 PE=4 SV=1	LOC101102413	17.1906	1.8154e-05	Up	373852	351858	648215	550848	635065	9000420	8277570	9016340	8505140	9205780	0.0802859	0.0755626	0.139206	0.118296	0.136382	1.93287	1.77763	1.93629	1.82651	1.97697	extracellular	K16142	HP; haptoglobin		GO:0000003 reproduction; GO:0000302 response to reactive oxygen species; GO:0001101 response to acid chemical; GO:0001666 response to hypoxia; GO:0001775 cell activation; GO:0001889 liver development; GO:0002237 response to molecule of bacterial origin; GO:0002252 immune effector process; GO:0002263 cell activation involved in immune response; GO:0002274 myeloid leukocyte activation; GO:0002275 m…	GO:0005576 extracellular region; GO:0005615 extracellular space; GO:0005622 intracellular anatomical structure; GO:0005737 cytoplasm; GO:0005783 endoplasmic reticulum; GO:0005794 Golgi apparatus; GO:0012505 endomembrane system; GO:0030139 endocytic vesicle; GO:0030141 secretory granule; GO:0031410 cytoplasmic vesicle; GO:0031838 haptoglobin-hemoglobin complex; GO:0031974 membrane-enclosed lumen; …	GO:0005488 binding; GO:0005515 protein binding; GO:0030492 hemoglobin binding; GO:0042802 identical protein binding; GO:0042803 protein homodimerization activity; GO:0046983 protein dimerization activity;	PF00089	PF00089 Trypsin	KOG3627	Trypsin
	W5QHF0	ATP binding cassette subfamily F member 3 OS=Ovis aries OX=9940 GN=ABCF3 PE=4 SV=1	ABCF3	1.53093	0.00676489	Up	393607	242055	394842	320944	439843	660480	576639	518495	462734	523989	0.868194	0.53391	0.870918	0.707919	0.970179	1.45685	1.27192	1.14366	1.02067	1.15578	nucleus	K06158	ABCF3; ATP-binding cassette, subfamily F, member 3		GO:0001932 regulation of protein phosphorylation; GO:0001934 positive regulation of protein phosphorylation; GO:0006417 regulation of translation; GO:0009889 regulation of biosynthetic process; GO:0009893 positive regulation of metabolic process; GO:0010468 regulation of gene expression; GO:0010556 regulation of macromolecule biosynthetic process; GO:0010562 positive regulation of phosphorus meta…	GO:0005622 intracellular anatomical structure; GO:0005737 cytoplasm; GO:0005829 cytosol; GO:0005840 ribosome; GO:0022626 cytosolic ribosome; GO:0032991 protein-containing complex; GO:0043226 organelle; GO:0043228 non-membrane-bounded organelle; GO:0043229 intracellular organelle; GO:0043232 intracellular non-membrane-bounded organelle; GO:1990904 ribonucleoprotein complex;	GO:0005488 binding; GO:0005515 protein binding;	PF00005; PF12848	PF00005 ABC transporter; PF12848 ABC transporter	KOG0062	ATPase component of ABC transporters with duplicated ATPase domains/Translation elongation factor EF-3b
	Q9XSM2	Tryptase-2 OS=Ovis aries OX=9940 PE=2 SV=1	--	0.249155	9.29273e-11	Down	9178430	9807060	10136600	10000400	10027900	2572750	2503510	2343910	2250640	2575270	1.49494	1.59733	1.65101	1.62882	1.6333	0.419039	0.407761	0.381766	0.366575	0.419449	extracellular	K01340	E3.4.21.59; tryptase [EC:3.4.21.59]		GO:0006508 proteolysis; GO:0006807 nitrogen compound metabolic process; GO:0006950 response to stress; GO:0006952 defense response; GO:0006954 inflammatory response; GO:0008152 metabolic process; GO:0009987 cellular process; GO:0016043 cellular component organization; GO:0019538 protein metabolic process; GO:0022411 cellular component disassembly; GO:0022617 extracellular matrix disassembly; GO:0…	GO:0005576 extracellular region;	GO:0003824 catalytic activity; GO:0004175 endopeptidase activity; GO:0004252 serine-type endopeptidase activity; GO:0005488 binding; GO:0005539 glycosaminoglycan binding; GO:0008201 heparin binding; GO:0008233 peptidase activity; GO:0008236 serine-type peptidase activity; GO:0016787 hydrolase activity; GO:0017171 serine hydrolase activity; GO:0043167 ion binding; GO:0043168 anion binding; GO:0097…	PF00089	PF00089 Trypsin	KOG3627	Trypsin
	W5PK09	PRA1 family protein OS=Ovis aries OX=9940 GN=ARL6IP5 PE=3 SV=1	ARL6IP5	0.533378	4.0111e-06	Down	1126640	1090610	1155420	1036440	1035350	699984	539232	530547	535085	599106	1.34953	1.30637	1.384	1.24148	1.24018	0.838463	0.64591	0.635506	0.640942	0.717629	plasma membrane	K20393	ARL6IP5, PRAF3; PRA1 family protein 3		GO:0001505 regulation of neurotransmitter levels; GO:0001932 regulation of protein phosphorylation; GO:0001934 positive regulation of protein phosphorylation; GO:0002036 regulation of L-glutamate import across plasma membrane; GO:0002037 negative regulation of L-glutamate import across plasma membrane; GO:0003333 amino acid transmembrane transport; GO:0006810 transport; GO:0006811 ion transport; …	GO:0005622 intracellular anatomical structure; GO:0005737 cytoplasm; GO:0016020 membrane;	GO:0005488 binding; GO:0005515 protein binding; GO:0008022 protein C-terminus binding;			KOG4050	Glutamate transporter EAAC1-interacting protein GTRAP3-18
	W5PIE9	Nitrilase 1 OS=Ovis aries OX=9940 GN=NIT1 PE=3 SV=1	NIT1	0.645663	1.11902e-05	Down	871536	937519	881418	829769	921450	520474	519864	634472	599004	594020	1.19233	1.2826	1.20585	1.13519	1.26062	0.712049	0.711214	0.868007	0.819484	0.812666	cytoplasm,nucleus	K11206	NIT1, ybeM; deaminated glutathione amidase [EC:3.5.1.128]		GO:0006139 nucleobase-containing compound metabolic process; GO:0006725 cellular aromatic compound metabolic process; GO:0006807 nitrogen compound metabolic process; GO:0008152 metabolic process; GO:0009987 cellular process; GO:0034641 cellular nitrogen compound metabolic process; GO:0044237 cellular metabolic process; GO:0044238 primary metabolic process; GO:0046483 heterocycle metabolic process…		GO:0000257 nitrilase activity; GO:0003824 catalytic activity; GO:0004551 nucleotide diphosphatase activity; GO:0016462 pyrophosphatase activity; GO:0016787 hydrolase activity; GO:0016810 hydrolase activity, acting on carbon-nitrogen (but not peptide) bonds; GO:0016815 hydrolase activity, acting on carbon-nitrogen (but not peptide) bonds, in nitriles; GO:0016817 hydrolase activity, acting on acid …			KOG0807	Carbon-nitrogen hydrolase
	W5QFI4	Amino acid transporter OS=Ovis aries OX=9940 PE=3 SV=1	--	1.98951	1.73394e-05	Up	421260	363365	473197	478224	495818	958263	919792	977572	743847	840835	0.631369	0.544598	0.70921	0.716744	0.743113	1.43621	1.37855	1.46515	1.11485	1.26021	plasma membrane	K05615	SLC1A4, SATT; solute carrier family 1 (neutral amino acid transporter), member 4		GO:0000101 sulfur amino acid transport; GO:0003008 system process; GO:0003333 amino acid transmembrane transport; GO:0006810 transport; GO:0006811 ion transport; GO:0006812 cation transport; GO:0006820 anion transport; GO:0006821 chloride transport; GO:0006855 xenobiotic transmembrane transport; GO:0006865 amino acid transport; GO:0006868 glutamine transport; GO:0007154 cell communication; GO:000…	GO:0005622 intracellular anatomical structure; GO:0005813 centrosome; GO:0005815 microtubule organizing center; GO:0005856 cytoskeleton; GO:0005882 intermediate filament; GO:0005886 plasma membrane; GO:0005887 integral component of plasma membrane; GO:0015630 microtubule cytoskeleton; GO:0016020 membrane; GO:0016021 integral component of membrane; GO:0030425 dendrite; GO:0031224 intrinsic compone…	GO:0000099 sulfur amino acid transmembrane transporter activity; GO:0005215 transporter activity; GO:0005216 ion channel activity; GO:0005253 anion channel activity; GO:0005254 chloride channel activity; GO:0005342 organic acid transmembrane transporter activity; GO:0008324 cation transmembrane transporter activity; GO:0008509 anion transmembrane transporter activity; GO:0008514 organic anion tra…			KOG3787	Glutamate/aspartate and neutral amino acid transporters
	W5Q1C9	procollagen-proline 4-dioxygenase OS=Ovis aries OX=9940 GN=LOC101123553 PE=3 SV=1	LOC101123553	0.492888	5.74995e-10	Down	2168690	2160830	2181340	2114640	2018610	1034270	1051520	1065110	1094830	1000620	1.36477	1.35983	1.37274	1.33076	1.27033	0.650875	0.66173	0.670283	0.688986	0.629699	endoplasmic reticulum	K00472	P4HA; prolyl 4-hydroxylase [EC:1.14.11.2]	map00330 Arginine and proline metabolism; map01100 Metabolic pathways	GO:0006082 organic acid metabolic process; GO:0006091 generation of precursor metabolites and energy; GO:0006464 cellular protein modification process; GO:0006520 cellular amino acid metabolic process; GO:0006575 cellular modified amino acid metabolic process; GO:0006807 nitrogen compound metabolic process; GO:0007275 multicellular organism development; GO:0008152 metabolic process; GO:0009653 an…	GO:0005622 intracellular anatomical structure; GO:0005634 nucleus; GO:0005654 nucleoplasm; GO:0005737 cytoplasm; GO:0005783 endoplasmic reticulum; GO:0005788 endoplasmic reticulum lumen; GO:0005829 cytosol; GO:0012505 endomembrane system; GO:0016222 procollagen-proline 4-dioxygenase complex; GO:0031974 membrane-enclosed lumen; GO:0031981 nuclear lumen; GO:0032991 protein-containing complex; GO:00…	GO:0003824 catalytic activity; GO:0004656 procollagen-proline 4-dioxygenase activity; GO:0009055 electron transfer activity; GO:0016491 oxidoreductase activity; GO:0016705 oxidoreductase activity, acting on paired donors, with incorporation or reduction of molecular oxygen; GO:0016706 2-oxoglutarate-dependent dioxygenase activity; GO:0019798 procollagen-proline dioxygenase activity; GO:0031543 pe…			KOG1591	Prolyl 4-hydroxylase alpha subunit
	W5PAR6	Serine protease 42, pseudogene OS=Ovis aries OX=9940 GN=PRSS42P PE=4 SV=1	PRSS42P	0.200768	2.72234e-07	Down	1809220	1811730	1338800	1914870	1218300	380237	330507	305656	306979	301422	1.86177	1.86436	1.37769	1.97049	1.25369	0.391282	0.340108	0.314535	0.315896	0.310178	extracellular				GO:0000003 reproduction; GO:0003006 developmental process involved in reproduction; GO:0007276 gamete generation; GO:0007281 germ cell development; GO:0007283 spermatogenesis; GO:0009987 cellular process; GO:0019953 sexual reproduction; GO:0022412 cellular process involved in reproduction in multicellular organism; GO:0022414 reproductive process; GO:0030154 cell differentiation; GO:0032501 multi…	GO:0005622 intracellular anatomical structure; GO:0005737 cytoplasm; GO:0005886 plasma membrane; GO:0016020 membrane; GO:0031224 intrinsic component of membrane; GO:0031225 anchored component of membrane; GO:0031226 intrinsic component of plasma membrane; GO:0046658 anchored component of plasma membrane; GO:0071944 cell periphery;		PF00089	PF00089 Trypsin	KOG3627	Trypsin
[F] Nucleotide transport and metabolism	W5PVD4	GTP:AMP phosphotransferase AK3, mitochondrial OS=Ovis aries OX=9940 GN=AK3 PE=3 SV=1	AK3	0.552272	1.02668e-11	Down	18964200	19134400	19302700	19423600	19232200	10945400	10725100	10556300	10454300	10368500	1.27185	1.28327	1.29456	1.30266	1.28983	0.734065	0.71929	0.70797	0.701129	0.695375	mitochondria	K00944	AK3; nucleoside-triphosphate--adenylate kinase [EC:2.7.4.10]	map00230 Purine metabolism; map01240 Biosynthesis of cofactors	GO:0001889 liver development; GO:0006139 nucleobase-containing compound metabolic process; GO:0006163 purine nucleotide metabolic process; GO:0006164 purine nucleotide biosynthetic process; GO:0006172 ADP biosynthetic process; GO:0006213 pyrimidine nucleoside metabolic process; GO:0006220 pyrimidine nucleotide metabolic process; GO:0006725 cellular aromatic compound metabolic process; GO:0006753 …	GO:0005622 intracellular anatomical structure; GO:0005737 cytoplasm; GO:0005739 mitochondrion; GO:0005740 mitochondrial envelope; GO:0005758 mitochondrial intermembrane space; GO:0005759 mitochondrial matrix; GO:0031967 organelle envelope; GO:0031970 organelle envelope lumen; GO:0031974 membrane-enclosed lumen; GO:0031975 envelope; GO:0043226 organelle; GO:0043227 membrane-bounded organelle; GO:0…	GO:0003824 catalytic activity; GO:0004017 adenylate kinase activity; GO:0005488 binding; GO:0005515 protein binding; GO:0016301 kinase activity; GO:0016740 transferase activity; GO:0016772 transferase activity, transferring phosphorus-containing groups; GO:0016776 phosphotransferase activity, phosphate group as acceptor; GO:0019205 nucleobase-containing compound kinase activity; GO:0042802 identi…	PF00406; PF05191	PF00406 Adenylate kinase; PF05191 Adenylate kinase, active site lid	KOG3078	Adenylate kinase
	W5PJ63	Hypoxanthine phosphoribosyltransferase OS=Ovis aries OX=9940 GN=LOC101109657 PE=3 SV=1	LOC101109657	0.653768	3.01518e-05	Down	672453	777958	711231	779418	722122	413094	495877	494122	461845	529932	1.11002	1.28417	1.17403	1.28658	1.192	0.681892	0.818542	0.815645	0.762366	0.874756	cytoplasm	K00760	hprT, hpt, HPRT1; hypoxanthine phosphoribosyltransferase [EC:2.4.2.8]	map00230 Purine metabolism; map00983 Drug metabolism - other enzymes; map01100 Metabolic pathways	GO:0000003 reproduction; GO:0000902 cell morphogenesis; GO:0000904 cell morphogenesis involved in differentiation; GO:0001775 cell activation; GO:0001906 cell killing; GO:0001909 leukocyte mediated cytotoxicity; GO:0001913 T cell mediated cytotoxicity; GO:0001975 response to amphetamine; GO:0002250 adaptive immune response; GO:0002252 immune effector process; GO:0002376 immune system process; GO:…	GO:0005622 intracellular anatomical structure; GO:0005694 chromosome; GO:0005737 cytoplasm; GO:0005829 cytosol; GO:0043226 organelle; GO:0043228 non-membrane-bounded organelle; GO:0043229 intracellular organelle; GO:0043232 intracellular non-membrane-bounded organelle;	GO:0000287 magnesium ion binding; GO:0002054 nucleobase binding; GO:0002057 guanine binding; GO:0002060 purine nucleobase binding; GO:0003824 catalytic activity; GO:0004422 hypoxanthine phosphoribosyltransferase activity; GO:0005488 binding; GO:0005515 protein binding; GO:0016740 transferase activity; GO:0016757 glycosyltransferase activity; GO:0016763 pentosyltransferase activity; GO:0036094 sma…	PF00156	PF00156 Phosphoribosyl transferase domain	KOG3367	Hypoxanthine-guanine phosphoribosyltransferase
	W5QI77	Adenylate kinase 2, mitochondrial OS=Ovis aries OX=9940 GN=AK2 PE=3 SV=1	AK2	0.416595	1.55322e-12	Down	105539000	105842000	108798000	110168000	103360000	44566400	44540700	43809100	44440600	44983100	1.39593	1.39994	1.43904	1.45716	1.36711	0.589466	0.589126	0.57945	0.587802	0.594978	cytoplasm	K00939	adk, AK; adenylate kinase [EC:2.7.4.3]	map00230 Purine metabolism; map00730 Thiamine metabolism; map01100 Metabolic pathways; map01240 Biosynthesis of cofactors	GO:0001889 liver development; GO:0002244 hematopoietic progenitor cell differentiation; GO:0002376 immune system process; GO:0002520 immune system development; GO:0002521 leukocyte differentiation; GO:0006091 generation of precursor metabolites and energy; GO:0006119 oxidative phosphorylation; GO:0006139 nucleobase-containing compound metabolic process; GO:0006144 purine nucleobase metabolic proc…	GO:0005622 intracellular anatomical structure; GO:0005634 nucleus; GO:0005737 cytoplasm; GO:0005739 mitochondrion; GO:0005740 mitochondrial envelope; GO:0005743 mitochondrial inner membrane; GO:0005758 mitochondrial intermembrane space; GO:0005829 cytosol; GO:0005929 cilium; GO:0016020 membrane; GO:0019866 organelle inner membrane; GO:0031090 organelle membrane; GO:0031514 motile cilium; GO:00319…	GO:0003824 catalytic activity; GO:0004017 adenylate kinase activity; GO:0016301 kinase activity; GO:0016740 transferase activity; GO:0016772 transferase activity, transferring phosphorus-containing groups; GO:0016776 phosphotransferase activity, phosphate group as acceptor; GO:0019205 nucleobase-containing compound kinase activity; GO:0050145 nucleoside monophosphate kinase activity;	PF00406; PF05191	PF00406 Adenylate kinase; PF05191 Adenylate kinase, active site lid	KOG3078	Adenylate kinase
[G] Carbohydrate transport and metabolism	W5PH14	UDP-glucuronosyltransferase OS=Ovis aries OX=9940 GN=LOC101117764 PE=3 SV=1	LOC101117764	1.56224	9.13191e-09	Up	10752300	10234300	10472000	10159200	10072200	16720700	16546500	15440100	15927100	16117700	0.811849	0.772738	0.790685	0.767067	0.760498	1.26249	1.24934	1.1658	1.20257	1.21696	peroxisome	K00699	UGT; glucuronosyltransferase [EC:2.4.1.17]	map00040 Pentose and glucuronate interconversions; map00053 Ascorbate and aldarate metabolism; map00140 Steroid hormone biosynthesis; map00830 Retinol metabolism; map00860 Porphyrin metabolism; map00980 Metabolism of xenobiotics by cytochrome P450; map00982 Drug metabolism - cytochrome P450; map00983 Drug metabolism - other enzymes; map01100 Metabolic pathways; map01240 Biosynthesis of cofactors;…	GO:0002237 response to molecule of bacterial origin; GO:0005975 carbohydrate metabolic process; GO:0005996 monosaccharide metabolic process; GO:0006011 UDP-glucose metabolic process; GO:0006063 uronic acid metabolic process; GO:0006082 organic acid metabolic process; GO:0006139 nucleobase-containing compound metabolic process; GO:0006629 lipid metabolic process; GO:0006725 cellular aromatic compo…	GO:0005622 intracellular anatomical structure; GO:0005634 nucleus; GO:0005635 nuclear envelope; GO:0005640 nuclear outer membrane; GO:0005737 cytoplasm; GO:0005783 endoplasmic reticulum; GO:0012505 endomembrane system; GO:0016020 membrane; GO:0016021 integral component of membrane; GO:0019867 outer membrane; GO:0031090 organelle membrane; GO:0031224 intrinsic component of membrane; GO:0031965 nuc…	GO:0003824 catalytic activity; GO:0008194 UDP-glycosyltransferase activity; GO:0015020 glucuronosyltransferase activity; GO:0016740 transferase activity; GO:0016757 glycosyltransferase activity; GO:0016758 hexosyltransferase activity;			KOG1192	UDP-glucuronosyl and UDP-glucosyl transferase
	W5QD57	UD11 glucuronosyltransferase OS=Ovis aries OX=9940 PE=4 SV=1	--	1.77854	1.97249e-05	Up	751268	814681	787765	807946	745868	1543500	1459520	1454910	1089090	1402690	0.691951	0.750358	0.725567	0.744154	0.686978	1.42163	1.34428	1.34004	1.0031	1.29194	cytoplasm	K00699	UGT; glucuronosyltransferase [EC:2.4.1.17]	map00040 Pentose and glucuronate interconversions; map00053 Ascorbate and aldarate metabolism; map00140 Steroid hormone biosynthesis; map00830 Retinol metabolism; map00860 Porphyrin metabolism; map00980 Metabolism of xenobiotics by cytochrome P450; map00982 Drug metabolism - cytochrome P450; map00983 Drug metabolism - other enzymes; map01100 Metabolic pathways; map01240 Biosynthesis of cofactors;…	GO:0001523 retinoid metabolic process; GO:0005975 carbohydrate metabolic process; GO:0005996 monosaccharide metabolic process; GO:0006063 uronic acid metabolic process; GO:0006082 organic acid metabolic process; GO:0006109 regulation of carbohydrate metabolic process; GO:0006629 lipid metabolic process; GO:0006720 isoprenoid metabolic process; GO:0006721 terpenoid metabolic process; GO:0006725 ce…	GO:0005622 intracellular anatomical structure; GO:0005737 cytoplasm; GO:0005783 endoplasmic reticulum; GO:0005789 endoplasmic reticulum membrane; GO:0012505 endomembrane system; GO:0016020 membrane; GO:0031984 organelle subcompartment; GO:0042175 nuclear outer membrane-endoplasmic reticulum membrane network; GO:0043226 organelle; GO:0043227 membrane-bounded organelle; GO:0043229 intracellular org…	GO:0001972 retinoic acid binding; GO:0003824 catalytic activity; GO:0005488 binding; GO:0005501 retinoid binding; GO:0005515 protein binding; GO:0008194 UDP-glycosyltransferase activity; GO:0008289 lipid binding; GO:0015020 glucuronosyltransferase activity; GO:0016740 transferase activity; GO:0016757 glycosyltransferase activity; GO:0016758 hexosyltransferase activity; GO:0019840 isoprenoid bindi…			KOG1192	UDP-glucuronosyl and UDP-glucosyl transferase
	W5NWJ7	UDP-glucose glycoprotein glucosyltransferase 2 OS=Ovis aries OX=9940 GN=UGGT2 PE=3 SV=1	UGGT2	0.573871	0.00129518	Down	533330	739204	613453	656573	477045	273682	317049	398942	435331	307859	1.12222	1.55541	1.29081	1.38154	1.00378	0.575873	0.667125	0.839442	0.91601	0.647788	cytoplasm	K11718	HUGT; UDP-glucose:glycoprotein glucosyltransferase [EC:2.4.1.-]	map04141 Protein processing in endoplasmic reticulum	GO:0006011 UDP-glucose metabolic process; GO:0006139 nucleobase-containing compound metabolic process; GO:0006457 protein folding; GO:0006458 'de novo' protein folding; GO:0006464 cellular protein modification process; GO:0006486 protein glycosylation; GO:0006487 protein N-linked glycosylation; GO:0006508 proteolysis; GO:0006515 protein quality control for misfolded or incompletely synthesized pr…	GO:0005622 intracellular anatomical structure; GO:0005634 nucleus; GO:0005635 nuclear envelope; GO:0005737 cytoplasm; GO:0005783 endoplasmic reticulum; GO:0005788 endoplasmic reticulum lumen; GO:0005791 rough endoplasmic reticulum; GO:0012505 endomembrane system; GO:0031967 organelle envelope; GO:0031974 membrane-enclosed lumen; GO:0031975 envelope; GO:0032991 protein-containing complex; GO:00432…	GO:0003824 catalytic activity; GO:0003980 UDP-glucose:glycoprotein glucosyltransferase activity; GO:0005488 binding; GO:0005515 protein binding; GO:0008194 UDP-glycosyltransferase activity; GO:0016740 transferase activity; GO:0016757 glycosyltransferase activity; GO:0016758 hexosyltransferase activity; GO:0035251 UDP-glucosyltransferase activity; GO:0046527 glucosyltransferase activity; GO:005108…	PF18400; PF18401; PF18402; PF18403; PF06427; PF18404	PF18400 Thioredoxin-like domain; PF18401 Thioredoxin-like domain; PF18402 Thioredoxin-like domain; PF18403 Thioredoxin-like domain; PF06427 UDP-glucose:Glycoprotein Glucosyltransferase; PF18404 Glucosyltransferase 24	KOG1879	UDP-glucose:glycoprotein glucosyltransferase
	W5PK04	Phosphoglycerate mutase OS=Ovis aries OX=9940 GN=PGAM1 PE=3 SV=1	PGAM1	0.459929	9.51544e-10	Down	18653100	20111000	19445600	19665700	20060300	8457220	9233290	9316140	8717100	9319710	1.3046	1.40657	1.36003	1.37542	1.40302	0.5915	0.645779	0.651573	0.609676	0.651823	cytoplasm	K01834	PGAM, gpmA; 2,3-bisphosphoglycerate-dependent phosphoglycerate mutase [EC:5.4.2.11]	map00010 Glycolysis / Gluconeogenesis; map00260 Glycine, serine and threonine metabolism; map01100 Metabolic pathways; map01200 Carbon metabolism; map01230 Biosynthesis of amino acids; map04922 Glucagon signaling pathway	GO:0005975 carbohydrate metabolic process; GO:0005996 monosaccharide metabolic process; GO:0006006 glucose metabolic process; GO:0006082 organic acid metabolic process; GO:0006090 pyruvate metabolic process; GO:0006091 generation of precursor metabolites and energy; GO:0006094 gluconeogenesis; GO:0006096 glycolytic process; GO:0006109 regulation of carbohydrate metabolic process; GO:0006110 regul…	GO:0005622 intracellular anatomical structure; GO:0005634 nucleus; GO:0005737 cytoplasm; GO:0005829 cytosol; GO:0005929 cilium; GO:0031514 motile cilium; GO:0036126 sperm flagellum; GO:0042995 cell projection; GO:0043209 myelin sheath; GO:0043226 organelle; GO:0043227 membrane-bounded organelle; GO:0043229 intracellular organelle; GO:0043231 intracellular membrane-bounded organelle; GO:0097228 sp…	GO:0003824 catalytic activity; GO:0004619 phosphoglycerate mutase activity; GO:0005488 binding; GO:0005515 protein binding; GO:0016853 isomerase activity; GO:0016866 intramolecular transferase activity; GO:0016868 intramolecular transferase activity, phosphotransferases; GO:0019899 enzyme binding; GO:0019900 kinase binding; GO:0019901 protein kinase binding; GO:0046538 2,3-bisphosphoglycerate-dep…	PF00300	PF00300 Histidine phosphatase superfamily (branch 1)	KOG0235	Phosphoglycerate mutase
	W5PVY5	Phosphoglycerate mutase OS=Ovis aries OX=9940 GN=PGAM2 PE=3 SV=1	PGAM2	0.424045	2.82581e-09	Down	11275300	9806730	10561100	10637900	10959600	4288670	4422860	4732250	4412980	4719680	1.48717	1.29347	1.39297	1.4031	1.44553	0.56566	0.583359	0.624167	0.582056	0.622509	mitochondria	K01834	PGAM, gpmA; 2,3-bisphosphoglycerate-dependent phosphoglycerate mutase [EC:5.4.2.11]	map00010 Glycolysis / Gluconeogenesis; map00260 Glycine, serine and threonine metabolism; map01100 Metabolic pathways; map01200 Carbon metabolism; map01230 Biosynthesis of amino acids; map04922 Glucagon signaling pathway	GO:0000003 reproduction; GO:0003008 system process; GO:0003012 muscle system process; GO:0005975 carbohydrate metabolic process; GO:0005996 monosaccharide metabolic process; GO:0006006 glucose metabolic process; GO:0006007 glucose catabolic process; GO:0006082 organic acid metabolic process; GO:0006090 pyruvate metabolic process; GO:0006091 generation of precursor metabolites and energy; GO:00060…	GO:0005622 intracellular anatomical structure; GO:0005634 nucleus; GO:0005737 cytoplasm; GO:0005829 cytosol; GO:0043226 organelle; GO:0043227 membrane-bounded organelle; GO:0043229 intracellular organelle; GO:0043231 intracellular membrane-bounded organelle;	GO:0003824 catalytic activity; GO:0004619 phosphoglycerate mutase activity; GO:0005488 binding; GO:0016853 isomerase activity; GO:0016866 intramolecular transferase activity; GO:0016868 intramolecular transferase activity, phosphotransferases; GO:0046538 2,3-bisphosphoglycerate-dependent phosphoglycerate mutase activity;	PF00300	PF00300 Histidine phosphatase superfamily (branch 1)	KOG0235	Phosphoglycerate mutase
	W5QEL0	Beta-1,4-galactosyltransferase OS=Ovis aries OX=9940 GN=B4GALT4 PE=3 SV=1	B4GALT4	1.82232	0.0041666	Up	25719.5	13701.5	24164.5		23349.8	33362.8	36565.6	36310.3	47624.2	44167.5	0.812292	0.432731	0.763181		0.737451	1.05369	1.15484	1.14678	1.5041	1.39493	extracellular	K07969	B4GALT4; beta-1,4-galactosyltransferase 4 [EC:2.4.1.90 2.4.1.275 2.4.1.-]	map00533 Glycosaminoglycan biosynthesis - keratan sulfate; map00601 Glycosphingolipid biosynthesis - lacto and neolacto series; map01100 Metabolic pathways	GO:0006022 aminoglycan metabolic process; GO:0006023 aminoglycan biosynthetic process; GO:0006024 glycosaminoglycan biosynthetic process; GO:0006082 organic acid metabolic process; GO:0006629 lipid metabolic process; GO:0006643 membrane lipid metabolic process; GO:0006790 sulfur compound metabolic process; GO:0006807 nitrogen compound metabolic process; GO:0008152 metabolic process; GO:0009058 bi…	GO:0000139 Golgi membrane; GO:0005622 intracellular anatomical structure; GO:0005737 cytoplasm; GO:0005794 Golgi apparatus; GO:0005795 Golgi stack; GO:0012505 endomembrane system; GO:0016020 membrane; GO:0016021 integral component of membrane; GO:0031090 organelle membrane; GO:0031224 intrinsic component of membrane; GO:0031984 organelle subcompartment; GO:0031985 Golgi cisterna; GO:0032580 Golgi…	GO:0003824 catalytic activity; GO:0003831 beta-N-acetylglucosaminylglycopeptide beta-1,4-galactosyltransferase activity; GO:0008194 UDP-glycosyltransferase activity; GO:0008378 galactosyltransferase activity; GO:0016740 transferase activity; GO:0016757 glycosyltransferase activity; GO:0016758 hexosyltransferase activity; GO:0035250 UDP-galactosyltransferase activity;	PF13733	PF13733 N-terminal region of glycosyl transferase group 7	KOG3916	UDP-Gal:glucosylceramide beta-1,4-galactosyltransferase
[H] Coenzyme transport and metabolism	W5NZX6	Geranylgeranyl diphosphate synthase 1 OS=Ovis aries OX=9940 GN=GGPS1 PE=3 SV=1	GGPS1	0.551193	0.000401063	Down	292582	265531	243657	281377	239739	138058	153608				1.26851	1.15123	1.05639	1.21993	1.0394	0.59856	0.665978				cytoplasm	K00804	GGPS1; geranylgeranyl diphosphate synthase, type III [EC:2.5.1.1 2.5.1.10 2.5.1.29]	map00900 Terpenoid backbone biosynthesis; map01100 Metabolic pathways	GO:0000003 reproduction; GO:0003006 developmental process involved in reproduction; GO:0006066 alcohol metabolic process; GO:0006629 lipid metabolic process; GO:0006694 steroid biosynthetic process; GO:0006695 cholesterol biosynthetic process; GO:0006720 isoprenoid metabolic process; GO:0006928 movement of cell or subcellular component; GO:0007275 multicellular organism development; GO:0007276 ga…	GO:0005622 intracellular anatomical structure; GO:0005737 cytoplasm; GO:0005829 cytosol;	GO:0003824 catalytic activity; GO:0004161 dimethylallyltranstransferase activity; GO:0004311 farnesyltranstransferase activity; GO:0004337 geranyltranstransferase activity; GO:0004659 prenyltransferase activity; GO:0005488 binding; GO:0005515 protein binding; GO:0016740 transferase activity; GO:0016765 transferase activity, transferring alkyl or aryl (other than methyl) groups; GO:0042802 identic…	PF00348	PF00348 Polyprenyl synthetase	KOG0777	Geranylgeranyl pyrophosphate synthase/Polyprenyl synthetase
	W5PPC9	Folylpolyglutamate synthase OS=Ovis aries OX=9940 GN=FPGS PE=3 SV=1	FPGS	1.54151	9.536e-08	Up	1101110	1055430	1086280	1138210	1195270	1659790	1687220	1759370	1746240	1743330	0.776948	0.744716	0.766484	0.803126	0.843388	1.17115	1.19051	1.24142	1.23215	1.2301	mitochondria	K01930	FPGS; folylpolyglutamate synthase [EC:6.3.2.17]	map00790 Folate biosynthesis; map01100 Metabolic pathways; map01240 Biosynthesis of cofactors	GO:0006082 organic acid metabolic process; GO:0006139 nucleobase-containing compound metabolic process; GO:0006520 cellular amino acid metabolic process; GO:0006536 glutamate metabolic process; GO:0006575 cellular modified amino acid metabolic process; GO:0006725 cellular aromatic compound metabolic process; GO:0006760 folic acid-containing compound metabolic process; GO:0006766 vitamin metabolic…	GO:0005622 intracellular anatomical structure; GO:0005737 cytoplasm; GO:0005739 mitochondrion; GO:0005759 mitochondrial matrix; GO:0005829 cytosol; GO:0031974 membrane-enclosed lumen; GO:0043226 organelle; GO:0043227 membrane-bounded organelle; GO:0043229 intracellular organelle; GO:0043231 intracellular membrane-bounded organelle; GO:0043233 organelle lumen; GO:0070013 intracellular organelle lu…	GO:0003824 catalytic activity; GO:0004326 tetrahydrofolylpolyglutamate synthase activity; GO:0016874 ligase activity; GO:0016879 ligase activity, forming carbon-nitrogen bonds; GO:0016881 acid-amino acid ligase activity;	PF08245	PF08245 Mur ligase middle domain	KOG2525	Folylpolyglutamate synthase
[I] Lipid transport and metabolism	W5PAR8	Retinol binding protein 2 OS=Ovis aries OX=9940 GN=RBP2 PE=3 SV=1	RBP2	0.565145	1.08361e-08	Down	24363400	23956900	26410400	24304900	25276600	13342800	14499500	13771000	14575600	14065500	1.25219	1.2313	1.3574	1.24918	1.29912	0.68577	0.74522	0.707778	0.749132	0.722914	cytoplasm	K14622	RBP2, CRBP2; retinol binding protein 2	map04977 Vitamin digestion and absorption	GO:0001523 retinoid metabolic process; GO:0006066 alcohol metabolic process; GO:0006629 lipid metabolic process; GO:0006720 isoprenoid metabolic process; GO:0006721 terpenoid metabolic process; GO:0006766 vitamin metabolic process; GO:0006775 fat-soluble vitamin metabolic process; GO:0006776 vitamin A metabolic process; GO:0008152 metabolic process; GO:0008544 epidermis development; GO:0009888 ti…	GO:0005622 intracellular anatomical structure; GO:0005737 cytoplasm; GO:0005829 cytosol;	GO:0005488 binding; GO:0005501 retinoid binding; GO:0008289 lipid binding; GO:0019840 isoprenoid binding; GO:0019841 retinol binding; GO:0019842 vitamin binding; GO:0036094 small molecule binding; GO:0043178 alcohol binding;	PF00061	PF00061 Lipocalin / cytosolic fatty-acid binding protein family	KOG4015	Fatty acid-binding protein FABP
	W5PD90	AU RNA binding methylglutaconyl-CoA hydratase OS=Ovis aries OX=9940 GN=AUH PE=3 SV=1	AUH	0.537705	4.21022e-07	Down	3336330	3172190	3116980	3655620	3523710	1818630	1705630	1851680	1974380	1685720	1.29111	1.22759	1.20622	1.41467	1.36362	0.70378	0.660051	0.71657	0.764053	0.652346	cytoplasm	K05607	AUH; methylglutaconyl-CoA hydratase [EC:4.2.1.18]	map00280 Valine, leucine and isoleucine degradation; map01100 Metabolic pathways	GO:0000288 nuclear-transcribed mRNA catabolic process, deadenylation-dependent decay; GO:0000956 nuclear-transcribed mRNA catabolic process; GO:0006082 organic acid metabolic process; GO:0006139 nucleobase-containing compound metabolic process; GO:0006401 RNA catabolic process; GO:0006402 mRNA catabolic process; GO:0006520 cellular amino acid metabolic process; GO:0006629 lipid metabolic process;…	GO:0005622 intracellular anatomical structure; GO:0005737 cytoplasm; GO:0005739 mitochondrion; GO:0005759 mitochondrial matrix; GO:0031974 membrane-enclosed lumen; GO:0043226 organelle; GO:0043227 membrane-bounded organelle; GO:0043229 intracellular organelle; GO:0043231 intracellular membrane-bounded organelle; GO:0043233 organelle lumen; GO:0070013 intracellular organelle lumen;	GO:0003676 nucleic acid binding; GO:0003723 RNA binding; GO:0003729 mRNA binding; GO:0003730 mRNA 3'-UTR binding; GO:0003824 catalytic activity; GO:0004300 enoyl-CoA hydratase activity; GO:0004490 methylglutaconyl-CoA hydratase activity; GO:0005488 binding; GO:0016829 lyase activity; GO:0016835 carbon-oxygen lyase activity; GO:0016836 hydro-lyase activity; GO:0097159 organic cyclic compound bindi…	PF00378	PF00378 Enoyl-CoA hydratase/isomerase	KOG1679	Enoyl-CoA hydratase
	W5NWS0	Uncharacterized protein OS=Ovis aries OX=9940 PE=4 SV=1	--	0.629254	1.99876e-08	Down	3462730	3402860	3590910	3319720	3459180	2125610	2149600	2066290	2258260	2245690	1.23313	1.21181	1.27878	1.1822	1.23186	0.756961	0.765504	0.735836	0.804199	0.799723	cytoplasm,nucleus	K10258	TER, TSC13, CER10; very-long-chain enoyl-CoA reductase [EC:1.3.1.93]	map00062 Fatty acid elongation; map01040 Biosynthesis of unsaturated fatty acids; map01100 Metabolic pathways; map01212 Fatty acid metabolism	GO:0000038 very long-chain fatty acid metabolic process; GO:0006082 organic acid metabolic process; GO:0006139 nucleobase-containing compound metabolic process; GO:0006163 purine nucleotide metabolic process; GO:0006164 purine nucleotide biosynthetic process; GO:0006629 lipid metabolic process; GO:0006631 fatty acid metabolic process; GO:0006633 fatty acid biosynthetic process; GO:0006637 acyl-Co…	GO:0005622 intracellular anatomical structure; GO:0005737 cytoplasm; GO:0005783 endoplasmic reticulum; GO:0005789 endoplasmic reticulum membrane; GO:0012505 endomembrane system; GO:0016020 membrane; GO:0016021 integral component of membrane; GO:0030176 integral component of endoplasmic reticulum membrane; GO:0031224 intrinsic component of membrane; GO:0031227 intrinsic component of endoplasmic re…	GO:0003824 catalytic activity; GO:0003995 acyl-CoA dehydrogenase activity; GO:0004466 long-chain-acyl-CoA dehydrogenase activity; GO:0016491 oxidoreductase activity; GO:0016627 oxidoreductase activity, acting on the CH-CH group of donors; GO:0017099 very-long-chain-acyl-CoA dehydrogenase activity;			KOG1639	Steroid reductase required for elongation of the very long chain fatty acids
	A0A6P3EMY0	3-beta-hydroxysteroid-Delta(8), Delta(7)-isomerase OS=Ovis aries OX=9940 GN=EBP PE=3 SV=1	EBP	0.576216	5.20003e-08	Down	3979690	4260750	4216270	4222800	4203860	2387770	2204290	2436640	2416060	2588580	1.20902	1.2944	1.28089	1.28287	1.27712	0.725398	0.669657	0.740244	0.733992	0.786403	plasma membrane	K01824	EBP; cholestenol Delta-isomerase [EC:5.3.3.5]	map00100 Steroid biosynthesis; map01100 Metabolic pathways	GO:0001501 skeletal system development; GO:0002376 immune system process; GO:0002520 immune system development; GO:0006066 alcohol metabolic process; GO:0006629 lipid metabolic process; GO:0006694 steroid biosynthetic process; GO:0006695 cholesterol biosynthetic process; GO:0006810 transport; GO:0006855 xenobiotic transmembrane transport; GO:0007154 cell communication; GO:0007165 signal transduct…	GO:0005622 intracellular anatomical structure; GO:0005634 nucleus; GO:0005635 nuclear envelope; GO:0005737 cytoplasm; GO:0005783 endoplasmic reticulum; GO:0005789 endoplasmic reticulum membrane; GO:0005886 plasma membrane; GO:0005887 integral component of plasma membrane; GO:0012505 endomembrane system; GO:0016020 membrane; GO:0016021 integral component of membrane; GO:0031224 intrinsic component…	GO:0000247 C-8 sterol isomerase activity; GO:0003824 catalytic activity; GO:0004769 steroid delta-isomerase activity; GO:0004888 transmembrane signaling receptor activity; GO:0005215 transporter activity; GO:0016853 isomerase activity; GO:0016860 intramolecular oxidoreductase activity; GO:0016863 intramolecular oxidoreductase activity, transposing C=C bonds; GO:0022857 transmembrane transporter a…			KOG4826	C-8,7 sterol isomerase
	W5QHV3	Fatty acid-binding protein, liver OS=Ovis aries OX=9940 GN=FABP1 PE=3 SV=1	FABP1	0.614944	2.2112e-06	Down	1207610	1140360	1132380	1268600	1243670		754218	722437	780354	691090	1.21562	1.14792	1.13989	1.27701	1.25192		0.759219	0.727227	0.785528	0.695672	cytoplasm	K08750	FABP1, L-FABP; fatty acid-binding protein 1, liver	map03320 PPAR signaling pathway; map04975 Fat digestion and absorption	GO:0000302 response to reactive oxygen species; GO:0001666 response to hypoxia; GO:0003008 system process; GO:0006629 lipid metabolic process; GO:0006638 neutral lipid metabolic process; GO:0006639 acylglycerol metabolic process; GO:0006641 triglyceride metabolic process; GO:0006810 transport; GO:0006811 ion transport; GO:0006820 anion transport; GO:0006869 lipid transport; GO:0006950 response to…	GO:0005622 intracellular anatomical structure; GO:0005634 nucleus; GO:0005654 nucleoplasm; GO:0005737 cytoplasm; GO:0005777 peroxisome; GO:0005782 peroxisomal matrix; GO:0005829 cytosol; GO:0005938 cell cortex; GO:0031907 microbody lumen; GO:0031974 membrane-enclosed lumen; GO:0031981 nuclear lumen; GO:0032991 protein-containing complex; GO:0042579 microbody; GO:0043226 organelle; GO:0043227 memb…	GO:0003682 chromatin binding; GO:0005215 transporter activity; GO:0005319 lipid transporter activity; GO:0005324 long-chain fatty acid transporter activity; GO:0005488 binding; GO:0005504 fatty acid binding; GO:0005543 phospholipid binding; GO:0005548 phospholipid transporter activity; GO:0008289 lipid binding; GO:0016209 antioxidant activity; GO:0031406 carboxylic acid binding; GO:0032052 bile a…	PF14651	PF14651 Lipocalin / cytosolic fatty-acid binding protein family	KOG4015	Fatty acid-binding protein FABP
	W5PFV0	Hydroxymethylglutaryl-CoA synthase OS=Ovis aries OX=9940 GN=HMGCS1 PE=3 SV=1	HMGCS1	1.50212	9.49403e-08	Up	3637400	3949610	3876870	3733410	3642880	5466670	5773340	5773250	5853020	5433890	0.771611	0.837841	0.82241	0.791978	0.772773	1.15966	1.22471	1.22469	1.24162	1.1527	mitochondria	K01641	HMGCS; hydroxymethylglutaryl-CoA synthase [EC:2.3.3.10]	map00280 Valine, leucine and isoleucine degradation; map00650 Butanoate metabolism; map00900 Terpenoid backbone biosynthesis; map01100 Metabolic pathways; map03320 PPAR signaling pathway	GO:0000003 reproduction; GO:0001700 embryonic development via the syncytial blastoderm; GO:0001889 liver development; GO:0003006 developmental process involved in reproduction; GO:0006066 alcohol metabolic process; GO:0006629 lipid metabolic process; GO:0006694 steroid biosynthetic process; GO:0006695 cholesterol biosynthetic process; GO:0007275 multicellular organism development; GO:0007399 nerv…	GO:0005622 intracellular anatomical structure; GO:0005737 cytoplasm; GO:0005829 cytosol;	GO:0003824 catalytic activity; GO:0004421 hydroxymethylglutaryl-CoA synthase activity; GO:0005488 binding; GO:0005515 protein binding; GO:0016740 transferase activity; GO:0016746 acyltransferase activity; GO:0016853 isomerase activity; GO:0036094 small molecule binding; GO:0042802 identical protein binding; GO:0042803 protein homodimerization activity; GO:0043177 organic acid binding; GO:0046912 …	PF01154; PF08540	PF01154 Hydroxymethylglutaryl-coenzyme A synthase N terminal; PF08540 Hydroxymethylglutaryl-coenzyme A synthase C terminal	KOG1393	Hydroxymethylglutaryl-CoA synthase
	W5PSF3	Diazepam binding inhibitor, acyl-CoA binding protein OS=Ovis aries OX=9940 PE=4 SV=1	--	0.583178	3.42289e-06	Down	10178700	10395900	9045410	10812300	9217110	5476410	6313610	5618890	6178650	5366900	1.29494	1.32257	1.15076	1.37554	1.1726	0.69671	0.803219	0.714836	0.786049	0.682778	cytoplasm	K08762	DBI, ACBP; diazepam-binding inhibitor (GABA receptor modulator, acyl-CoA-binding protein)	map03320 PPAR signaling pathway	GO:0001662 behavioral fear response; GO:0001942 hair follicle development; GO:0002209 behavioral defense response; GO:0003008 system process; GO:0006139 nucleobase-containing compound metabolic process; GO:0006163 purine nucleotide metabolic process; GO:0006629 lipid metabolic process; GO:0006637 acyl-CoA metabolic process; GO:0006638 neutral lipid metabolic process; GO:0006639 acylglycerol metab…	GO:0005576 extracellular region; GO:0005615 extracellular space; GO:0005622 intracellular anatomical structure; GO:0005634 nucleus; GO:0005737 cytoplasm; GO:0005783 endoplasmic reticulum; GO:0005788 endoplasmic reticulum lumen; GO:0005794 Golgi apparatus; GO:0005886 plasma membrane; GO:0008021 synaptic vesicle; GO:0012505 endomembrane system; GO:0016020 membrane; GO:0030133 transport vesicle; GO:…	GO:0000062 fatty-acyl-CoA binding; GO:0000166 nucleotide binding; GO:0005102 signaling receptor binding; GO:0005488 binding; GO:0005515 protein binding; GO:0017076 purine nucleotide binding; GO:0030156 benzodiazepine receptor binding; GO:0030554 adenyl nucleotide binding; GO:0032553 ribonucleotide binding; GO:0032555 purine ribonucleotide binding; GO:0032559 adenyl ribonucleotide binding; GO:0033…	PF00887	PF00887 Acyl CoA binding protein	KOG0817	Acyl-CoA-binding protein
	W5QC04	SSD domain-containing protein OS=Ovis aries OX=9940 PE=4 SV=1	--	0.634863	1.28542e-08	Down	4203190	4036820	3892670	4032230	3916190	2651480	2579910	2490030	2578280	2449040	1.2803	1.22962	1.18571	1.22822	1.19288	0.807643	0.785843	0.758465	0.785347	0.74598	plasma membrane	K24682	PTCHD; patched domain-containing protein							KOG1933	Cholesterol transport protein (Niemann-Pick C disease protein)
	W5PV42	LDL receptor related protein associated protein 1 OS=Ovis aries OX=9940 GN=LRPAP1 PE=4 SV=1	LRPAP1	0.578707	1.32531e-08	Down	17962600	17721700	18576400	17141800	17541600	9853650	10248500	10178500	11075400	10116500	1.27924	1.26208	1.32295	1.22078	1.24925	0.701744	0.729864	0.724878	0.788753	0.720463	extracellular	K22290	LRPAP1; alpha-2-macroglobulin receptor-associated protein	map04979 Cholesterol metabolism	GO:0002090 regulation of receptor internalization; GO:0002091 negative regulation of receptor internalization; GO:0006810 transport; GO:0009892 negative regulation of metabolic process; GO:0009966 regulation of signal transduction; GO:0009968 negative regulation of signal transduction; GO:0010469 regulation of signaling receptor activity; GO:0010605 negative regulation of macromolecule metabolic …	GO:0005576 extracellular region; GO:0005622 intracellular anatomical structure; GO:0005737 cytoplasm; GO:0005768 endosome; GO:0005783 endoplasmic reticulum; GO:0005788 endoplasmic reticulum lumen; GO:0005791 rough endoplasmic reticulum; GO:0005793 endoplasmic reticulum-Golgi intermediate compartment; GO:0005794 Golgi apparatus; GO:0005801 cis-Golgi network; GO:0005886 plasma membrane; GO:0012505 …	GO:0001540 amyloid-beta binding; GO:0005102 signaling receptor binding; GO:0005488 binding; GO:0005515 protein binding; GO:0019899 enzyme binding; GO:0030545 signaling receptor regulator activity; GO:0030547 signaling receptor inhibitor activity; GO:0033218 amide binding; GO:0035473 lipase binding; GO:0042277 peptide binding; GO:0048019 receptor antagonist activity; GO:0050750 low-density lipopro…	PF06400; PF06401	PF06400 Alpha-2-macroglobulin RAP, N-terminal domain; PF06401 Alpha-2-macroglobulin RAP, C-terminal domain	KOG3956	Alpha 2-macroglobulin receptor-associated protein
	W5Q7J0	Apolipoprotein B OS=Ovis aries OX=9940 GN=APOB PE=4 SV=1	APOB	2.28543	1.07289e-10	Up	1009740	928366	953129	1028090	985763	2251400	2202200	2279080	2222410	2255130	0.626572	0.576077	0.591443	0.637959	0.611694	1.39706	1.36653	1.41423	1.37907	1.39937	cytoplasm	K14462	APOB; apolipoprotein B	map04975 Fat digestion and absorption; map04977 Vitamin digestion and absorption; map04979 Cholesterol metabolism	GO:0000003 reproduction; GO:0001101 response to acid chemical; GO:0001523 retinoid metabolic process; GO:0001568 blood vessel development; GO:0001701 in utero embryonic development; GO:0001944 vasculature development; GO:0002218 activation of innate immune response; GO:0002221 pattern recognition receptor signaling pathway; GO:0002224 toll-like receptor signaling pathway; GO:0002237 response to m…	GO:0000323 lytic vacuole; GO:0005576 extracellular region; GO:0005615 extracellular space; GO:0005622 intracellular anatomical structure; GO:0005737 cytoplasm; GO:0005764 lysosome; GO:0005768 endosome; GO:0005769 early endosome; GO:0005773 vacuole; GO:0005775 vacuolar lumen; GO:0005783 endoplasmic reticulum; GO:0005788 endoplasmic reticulum lumen; GO:0005789 endoplasmic reticulum membrane; GO:000…	GO:0005102 signaling receptor binding; GO:0005215 transporter activity; GO:0005319 lipid transporter activity; GO:0005488 binding; GO:0005515 protein binding; GO:0005539 glycosaminoglycan binding; GO:0005543 phospholipid binding; GO:0008201 heparin binding; GO:0008289 lipid binding; GO:0015248 sterol transporter activity; GO:0019899 enzyme binding; GO:0035473 lipase binding; GO:0043167 ion bindin…	PF09172	PF09172 Vitellinogen, open beta-sheet	KOG4338	Predicted lipoprotein
[J] Translation, ribosomal structure and biogenesis	W5PT31	Mitochondrial ribosomal protein S6 OS=Ovis aries OX=9940 PE=3 SV=1	--	0.543027	1.00846e-07	Down	923563	1033940	988102	993647	1018380	567516	559018	502292	562227	501074	1.20731	1.3516	1.29168	1.29893	1.33126	0.741874	0.730766	0.656612	0.73496	0.655019	extracellular	K02990	RP-S6, MRPS6, rpsF; small subunit ribosomal protein S6	map03010 Ribosome	GO:0006412 translation; GO:0006414 translational elongation; GO:0006415 translational termination; GO:0006518 peptide metabolic process; GO:0006807 nitrogen compound metabolic process; GO:0008152 metabolic process; GO:0009058 biosynthetic process; GO:0009059 macromolecule biosynthetic process; GO:0009987 cellular process; GO:0010467 gene expression; GO:0016043 cellular component organization; GO:…	GO:0000313 organellar ribosome; GO:0000314 organellar small ribosomal subunit; GO:0005622 intracellular anatomical structure; GO:0005737 cytoplasm; GO:0005739 mitochondrion; GO:0005740 mitochondrial envelope; GO:0005743 mitochondrial inner membrane; GO:0005759 mitochondrial matrix; GO:0005761 mitochondrial ribosome; GO:0005763 mitochondrial small ribosomal subunit; GO:0005840 ribosome; GO:0015935…	GO:0003676 nucleic acid binding; GO:0003723 RNA binding; GO:0003735 structural constituent of ribosome; GO:0005198 structural molecule activity; GO:0005488 binding; GO:0019843 rRNA binding; GO:0070181 small ribosomal subunit rRNA binding; GO:0097159 organic cyclic compound binding; GO:1901363 heterocyclic compound binding;	PF01250	PF01250 Ribosomal protein S6	KOG4708	Mitochondrial ribosomal protein MRP17
	W5Q3C8	Mitochondrial ribosomal protein L43 OS=Ovis aries OX=9940 PE=3 SV=1	--	0.409483	3.47579e-08	Down	1726200	1558500	1682540	1634410	1738380	771464	662671	605136	684810	691018	1.46847	1.3258	1.43132	1.39038	1.47883	0.656279	0.563729	0.514785	0.582563	0.587844	mitochondria	K17424	MRPL43; large subunit ribosomal protein L43		GO:0006412 translation; GO:0006414 translational elongation; GO:0006415 translational termination; GO:0006518 peptide metabolic process; GO:0006807 nitrogen compound metabolic process; GO:0008152 metabolic process; GO:0009058 biosynthetic process; GO:0009059 macromolecule biosynthetic process; GO:0009987 cellular process; GO:0010467 gene expression; GO:0016043 cellular component organization; GO:…	GO:0000313 organellar ribosome; GO:0000315 organellar large ribosomal subunit; GO:0005622 intracellular anatomical structure; GO:0005737 cytoplasm; GO:0005739 mitochondrion; GO:0005740 mitochondrial envelope; GO:0005743 mitochondrial inner membrane; GO:0005759 mitochondrial matrix; GO:0005761 mitochondrial ribosome; GO:0005762 mitochondrial large ribosomal subunit; GO:0005840 ribosome; GO:0015934…	GO:0003735 structural constituent of ribosome; GO:0005198 structural molecule activity;	PF05047	PF05047 Mitochondrial ribosomal protein L51 / S25 / CI-B8 domain	KOG3445	Mitochondrial/chloroplast ribosomal protein 36a
	A0A6P7DK24	Ribosomal protein L7 OS=Ovis aries OX=9940 GN=LOC114110840 PE=3 SV=1	LOC114110840	1.51646	5.05218e-10	Up	11625400	11215100	11511600	11427600	11278300	17688300	17039400	16876500	17187800	17734400	0.809656	0.781081	0.801731	0.79588	0.785482	1.23191	1.18672	1.17537	1.19705	1.23512	cytoplasm	K02937	RP-L7e, RPL7; large subunit ribosomal protein L7e	map03010 Ribosome	GO:0000184 nuclear-transcribed mRNA catabolic process, nonsense-mediated decay; GO:0000463 maturation of LSU-rRNA from tricistronic rRNA transcript (SSU-rRNA, 5.8S rRNA, LSU-rRNA); GO:0000470 maturation of LSU-rRNA; GO:0000956 nuclear-transcribed mRNA catabolic process; GO:0001889 liver development; GO:0002165 instar larval or pupal development; GO:0002181 cytoplasmic translation; GO:0006139 nucl…	GO:0005622 intracellular anatomical structure; GO:0005737 cytoplasm; GO:0005829 cytosol; GO:0005840 ribosome; GO:0005844 polysome; GO:0015934 large ribosomal subunit; GO:0022625 cytosolic large ribosomal subunit; GO:0022626 cytosolic ribosome; GO:0030016 myofibril; GO:0030017 sarcomere; GO:0031672 A band; GO:0032991 protein-containing complex; GO:0043226 organelle; GO:0043228 non-membrane-bounded…	GO:0003676 nucleic acid binding; GO:0003677 DNA binding; GO:0003723 RNA binding; GO:0003729 mRNA binding; GO:0003735 structural constituent of ribosome; GO:0005198 structural molecule activity; GO:0005488 binding; GO:0005515 protein binding; GO:0008097 5S rRNA binding; GO:0019843 rRNA binding; GO:0042802 identical protein binding; GO:0042803 protein homodimerization activity; GO:0046983 protein d…	PF08079; PF00327	PF08079 Ribosomal L30 N-terminal domain; PF00327 Ribosomal protein L30p/L7e	KOG3184	60S ribosomal protein L7
	W5P8R5	Mitochondrial ribosomal protein L55 OS=Ovis aries OX=9940 GN=MRPL55 PE=4 SV=1	MRPL55	0.568004	1.92341e-06	Down	1429350	1579110	1322720	1591970	1585570	931461	863764	782452	847309	839997	1.21402	1.34122	1.12345	1.35214	1.3467	0.791137	0.733638	0.664576	0.719662	0.713452	mitochondria	K17436	MRPL55; large subunit ribosomal protein L55		GO:0006412 translation; GO:0006414 translational elongation; GO:0006415 translational termination; GO:0006518 peptide metabolic process; GO:0006807 nitrogen compound metabolic process; GO:0008152 metabolic process; GO:0009058 biosynthetic process; GO:0009059 macromolecule biosynthetic process; GO:0009987 cellular process; GO:0010467 gene expression; GO:0016043 cellular component organization; GO:…	GO:0000313 organellar ribosome; GO:0000315 organellar large ribosomal subunit; GO:0005622 intracellular anatomical structure; GO:0005737 cytoplasm; GO:0005739 mitochondrion; GO:0005740 mitochondrial envelope; GO:0005743 mitochondrial inner membrane; GO:0005759 mitochondrial matrix; GO:0005761 mitochondrial ribosome; GO:0005762 mitochondrial large ribosomal subunit; GO:0005840 ribosome; GO:0015934…	GO:0003735 structural constituent of ribosome; GO:0005198 structural molecule activity;			KOG4616	Mitochondrial ribosomal protein L55
	W5Q5X6	Mitochondrial ribosomal protein L21 OS=Ovis aries OX=9940 PE=4 SV=1	--	0.651791	8.73304e-08	Down	2409570	2498940	2595440	2426290	2276620	1559990	1569370	1641340	1607210	1578410	1.19503	1.23936	1.28722	1.20333	1.1291	0.773683	0.778335	0.814028	0.797101	0.782818	nucleus	K02888	RP-L21, MRPL21, rplU; large subunit ribosomal protein L21	map03010 Ribosome	GO:0006412 translation; GO:0006414 translational elongation; GO:0006415 translational termination; GO:0006518 peptide metabolic process; GO:0006807 nitrogen compound metabolic process; GO:0008152 metabolic process; GO:0009058 biosynthetic process; GO:0009059 macromolecule biosynthetic process; GO:0009987 cellular process; GO:0010467 gene expression; GO:0016043 cellular component organization; GO:…	GO:0000313 organellar ribosome; GO:0000315 organellar large ribosomal subunit; GO:0005622 intracellular anatomical structure; GO:0005737 cytoplasm; GO:0005739 mitochondrion; GO:0005740 mitochondrial envelope; GO:0005743 mitochondrial inner membrane; GO:0005759 mitochondrial matrix; GO:0005761 mitochondrial ribosome; GO:0005762 mitochondrial large ribosomal subunit; GO:0005840 ribosome; GO:0015934…	GO:0003735 structural constituent of ribosome; GO:0005198 structural molecule activity;			KOG1686	Mitochondrial/chloroplast ribosomal L21 protein
	W5Q802	Mitochondrial ribosomal protein L40 OS=Ovis aries OX=9940 PE=3 SV=1	--	0.586286	1.27493e-08	Down	1068640	1076960	1076780	1158020	1063270	636666	665264	653187	634145	602287	1.23754	1.24717	1.24696	1.34104	1.23132	0.73729	0.770408	0.756422	0.73437	0.697477	nucleus	K17421	MRPL40; large subunit ribosomal protein L40		GO:0006412 translation; GO:0006414 translational elongation; GO:0006415 translational termination; GO:0006518 peptide metabolic process; GO:0006807 nitrogen compound metabolic process; GO:0008152 metabolic process; GO:0009058 biosynthetic process; GO:0009059 macromolecule biosynthetic process; GO:0009653 anatomical structure morphogenesis; GO:0009987 cellular process; GO:0010467 gene expression; …	GO:0000313 organellar ribosome; GO:0000315 organellar large ribosomal subunit; GO:0005622 intracellular anatomical structure; GO:0005634 nucleus; GO:0005737 cytoplasm; GO:0005739 mitochondrion; GO:0005740 mitochondrial envelope; GO:0005743 mitochondrial inner membrane; GO:0005759 mitochondrial matrix; GO:0005761 mitochondrial ribosome; GO:0005762 mitochondrial large ribosomal subunit; GO:0005840 …	GO:0003735 structural constituent of ribosome; GO:0005198 structural molecule activity;			KOG4778	Mitochondrial ribosomal protein L28
	W5Q8S0	Mitochondrial ribosomal protein L1 OS=Ovis aries OX=9940 GN=MRPL1 PE=4 SV=1	MRPL1	0.658926	6.26391e-07	Down	1259840	1249370	1281460	1327040	1359600	811512	848238	933379	857606	817332	1.17245	1.1627	1.19257	1.23499	1.26529	0.75522	0.789398	0.868633	0.798116	0.760636	mitochondria	K02863	RP-L1, MRPL1, rplA; large subunit ribosomal protein L1	map03010 Ribosome	GO:0000154 rRNA modification; GO:0000469 cleavage involved in rRNA processing; GO:0000470 maturation of LSU-rRNA; GO:0001522 pseudouridine synthesis; GO:0006139 nucleobase-containing compound metabolic process; GO:0006364 rRNA processing; GO:0006396 RNA processing; GO:0006412 translation; GO:0006414 translational elongation; GO:0006415 translational termination; GO:0006518 peptide metabolic proce…	GO:0000313 organellar ribosome; GO:0000315 organellar large ribosomal subunit; GO:0005622 intracellular anatomical structure; GO:0005634 nucleus; GO:0005730 nucleolus; GO:0005732 sno(s)RNA-containing ribonucleoprotein complex; GO:0005737 cytoplasm; GO:0005739 mitochondrion; GO:0005740 mitochondrial envelope; GO:0005743 mitochondrial inner membrane; GO:0005759 mitochondrial matrix; GO:0005761 mito…	GO:0003676 nucleic acid binding; GO:0003723 RNA binding; GO:0003735 structural constituent of ribosome; GO:0005198 structural molecule activity; GO:0005488 binding; GO:0030515 snoRNA binding; GO:0034513 box H/ACA snoRNA binding; GO:0097159 organic cyclic compound binding; GO:1901363 heterocyclic compound binding;	PF00687	PF00687 Ribosomal protein L1p/L10e family	KOG1569	50S ribosomal protein L1
	W5QA09	Mitochondrial ribosomal protein L12 OS=Ovis aries OX=9940 PE=3 SV=1	--	0.324692	7.958e-14	Down	11473300	11502800	11782700	11593100	11906200	3804340	3707160	3802230	3725320	3876880	1.48668	1.4905	1.52677	1.5022	1.54277	0.492956	0.480364	0.492683	0.482717	0.502356	mitochondria	K02935	RP-L7, MRPL12, rplL; large subunit ribosomal protein L7/L12	map03010 Ribosome	GO:0000959 mitochondrial RNA metabolic process; GO:0001558 regulation of cell growth; GO:0006139 nucleobase-containing compound metabolic process; GO:0006351 transcription, DNA-templated; GO:0006355 regulation of transcription, DNA-templated; GO:0006390 mitochondrial transcription; GO:0006412 translation; GO:0006414 translational elongation; GO:0006415 translational termination; GO:0006518 peptid…	GO:0000313 organellar ribosome; GO:0000314 organellar small ribosomal subunit; GO:0000315 organellar large ribosomal subunit; GO:0005622 intracellular anatomical structure; GO:0005737 cytoplasm; GO:0005739 mitochondrion; GO:0005740 mitochondrial envelope; GO:0005743 mitochondrial inner membrane; GO:0005759 mitochondrial matrix; GO:0005761 mitochondrial ribosome; GO:0005762 mitochondrial large rib…	GO:0003676 nucleic acid binding; GO:0003682 chromatin binding; GO:0003723 RNA binding; GO:0003735 structural constituent of ribosome; GO:0005198 structural molecule activity; GO:0005488 binding; GO:0005515 protein binding; GO:0097159 organic cyclic compound binding; GO:1901363 heterocyclic compound binding;	PF16320; PF00542	PF16320 Ribosomal protein L7/L12 dimerisation domain; PF00542 Ribosomal protein L7/L12 C-terminal domain	KOG1715	Mitochondrial/chloroplast ribosomal protein L12
	W5P547	Mitochondrial ribosomal protein L11 OS=Ovis aries OX=9940 GN=MRPL11 PE=3 SV=1	MRPL11	0.508253	1.2515e-06	Down	1216470	1167600	1122620	1090480	1258690	688671	515918	581605	597999	592067	1.37733	1.32199	1.27107	1.23468	1.42513	0.779735	0.584138	0.658511	0.677073	0.670357	mitochondria	K02867	RP-L11, MRPL11, rplK; large subunit ribosomal protein L11	map03010 Ribosome	GO:0000027 ribosomal large subunit assembly; GO:0006412 translation; GO:0006414 translational elongation; GO:0006415 translational termination; GO:0006518 peptide metabolic process; GO:0006807 nitrogen compound metabolic process; GO:0006996 organelle organization; GO:0008152 metabolic process; GO:0009058 biosynthetic process; GO:0009059 macromolecule biosynthetic process; GO:0009987 cellular proc…	GO:0000313 organellar ribosome; GO:0000315 organellar large ribosomal subunit; GO:0005622 intracellular anatomical structure; GO:0005737 cytoplasm; GO:0005739 mitochondrion; GO:0005740 mitochondrial envelope; GO:0005743 mitochondrial inner membrane; GO:0005759 mitochondrial matrix; GO:0005761 mitochondrial ribosome; GO:0005762 mitochondrial large ribosomal subunit; GO:0005840 ribosome; GO:0015934…	GO:0003676 nucleic acid binding; GO:0003723 RNA binding; GO:0003735 structural constituent of ribosome; GO:0005198 structural molecule activity; GO:0005488 binding; GO:0019843 rRNA binding; GO:0097159 organic cyclic compound binding; GO:1901363 heterocyclic compound binding;	PF03946; PF00298	PF03946 Ribosomal protein L11, N-terminal domain; PF00298 Ribosomal protein L11, RNA binding domain	KOG3257	Mitochondrial/chloroplast ribosomal protein L11
	W5P3F6	Malignant T-cell-amplified sequence OS=Ovis aries OX=9940 GN=LOC101111215 PE=3 SV=1	LOC101111215	0.634499	1.30029e-07	Down	4120120	4419780	4018350	4567890	4394210	2758110	2635960	2698500	2821470	2740610	1.17132	1.25651	1.14239	1.29862	1.24924	0.784111	0.749385	0.767164	0.802124	0.779136	cytoplasm	K07575	MCTS, TMA20; malignant T-cell-amplified sequence		GO:0001731 formation of translation preinitiation complex; GO:0002181 cytoplasmic translation; GO:0002183 cytoplasmic translational initiation; GO:0002188 translation reinitiation; GO:0006412 translation; GO:0006413 translational initiation; GO:0006417 regulation of translation; GO:0006446 regulation of translational initiation; GO:0006518 peptide metabolic process; GO:0006807 nitrogen compound m…	GO:0005622 intracellular anatomical structure; GO:0005737 cytoplasm; GO:0005829 cytosol; GO:0005840 ribosome; GO:0015935 small ribosomal subunit; GO:0022626 cytosolic ribosome; GO:0022627 cytosolic small ribosomal subunit; GO:0032991 protein-containing complex; GO:0043226 organelle; GO:0043228 non-membrane-bounded organelle; GO:0043229 intracellular organelle; GO:0043232 intracellular non-membran…		PF17832	PF17832 Pre-PUA-like domain	KOG2523	Predicted RNA-binding protein with PUA domain
	W5P016	Mitochondrial ribosomal protein L20 OS=Ovis aries OX=9940 GN=MRPL20 PE=3 SV=1	MRPL20	0.431698	0.0132787	Down	122803	171774	83866.4	138281	102998	43925.5	70066.7		76636.2	23398	1.32561	1.85423	0.905306	1.49269	1.11182	0.474159	0.756343		0.827259	0.252572	mitochondria	K02887	RP-L20, MRPL20, rplT; large subunit ribosomal protein L20	map03010 Ribosome	GO:0000027 ribosomal large subunit assembly; GO:0006412 translation; GO:0006414 translational elongation; GO:0006415 translational termination; GO:0006518 peptide metabolic process; GO:0006807 nitrogen compound metabolic process; GO:0006996 organelle organization; GO:0008152 metabolic process; GO:0009058 biosynthetic process; GO:0009059 macromolecule biosynthetic process; GO:0009987 cellular proc…	GO:0000313 organellar ribosome; GO:0000315 organellar large ribosomal subunit; GO:0005622 intracellular anatomical structure; GO:0005737 cytoplasm; GO:0005739 mitochondrion; GO:0005740 mitochondrial envelope; GO:0005743 mitochondrial inner membrane; GO:0005759 mitochondrial matrix; GO:0005761 mitochondrial ribosome; GO:0005762 mitochondrial large ribosomal subunit; GO:0005840 ribosome; GO:0015934…	GO:0003735 structural constituent of ribosome; GO:0005198 structural molecule activity;			KOG4707	Mitochondrial/chloroplast ribosomal protein L20
	W5NZ91	28S ribosomal protein S10, mitochondrial OS=Ovis aries OX=9940 GN=MRPS10 PE=3 SV=1	MRPS10	0.60113	2.09591e-05	Down	1622040	1733740	1732810	1826980	1562240	869671	1182360	1009410	1066660	968167	1.19495	1.27724	1.27656	1.34593	1.1509	0.640685	0.871043	0.743631	0.785807	0.713247	mitochondria	K02946	RP-S10, MRPS10, rpsJ; small subunit ribosomal protein S10	map03010 Ribosome	GO:0006412 translation; GO:0006414 translational elongation; GO:0006415 translational termination; GO:0006518 peptide metabolic process; GO:0006807 nitrogen compound metabolic process; GO:0008152 metabolic process; GO:0009058 biosynthetic process; GO:0009059 macromolecule biosynthetic process; GO:0009987 cellular process; GO:0010467 gene expression; GO:0016043 cellular component organization; GO:…	GO:0000313 organellar ribosome; GO:0000314 organellar small ribosomal subunit; GO:0005622 intracellular anatomical structure; GO:0005737 cytoplasm; GO:0005739 mitochondrion; GO:0005740 mitochondrial envelope; GO:0005743 mitochondrial inner membrane; GO:0005759 mitochondrial matrix; GO:0005761 mitochondrial ribosome; GO:0005763 mitochondrial small ribosomal subunit; GO:0005840 ribosome; GO:0015935…	GO:0003735 structural constituent of ribosome; GO:0005198 structural molecule activity;	PF00338	PF00338 Ribosomal protein S10p/S20e	KOG3321	Mitochondrial ribosomal protein S10
	W5QHF0	ATP binding cassette subfamily F member 3 OS=Ovis aries OX=9940 GN=ABCF3 PE=4 SV=1	ABCF3	1.53093	0.00676489	Up	393607	242055	394842	320944	439843	660480	576639	518495	462734	523989	0.868194	0.53391	0.870918	0.707919	0.970179	1.45685	1.27192	1.14366	1.02067	1.15578	nucleus	K06158	ABCF3; ATP-binding cassette, subfamily F, member 3		GO:0001932 regulation of protein phosphorylation; GO:0001934 positive regulation of protein phosphorylation; GO:0006417 regulation of translation; GO:0009889 regulation of biosynthetic process; GO:0009893 positive regulation of metabolic process; GO:0010468 regulation of gene expression; GO:0010556 regulation of macromolecule biosynthetic process; GO:0010562 positive regulation of phosphorus meta…	GO:0005622 intracellular anatomical structure; GO:0005737 cytoplasm; GO:0005829 cytosol; GO:0005840 ribosome; GO:0022626 cytosolic ribosome; GO:0032991 protein-containing complex; GO:0043226 organelle; GO:0043228 non-membrane-bounded organelle; GO:0043229 intracellular organelle; GO:0043232 intracellular non-membrane-bounded organelle; GO:1990904 ribonucleoprotein complex;	GO:0005488 binding; GO:0005515 protein binding;	PF00005; PF12848	PF00005 ABC transporter; PF12848 ABC transporter	KOG0062	ATPase component of ABC transporters with duplicated ATPase domains/Translation elongation factor EF-3b
	W5PFD9	60S ribosomal protein L35a OS=Ovis aries OX=9940 GN=LOC101112702 PE=3 SV=1	LOC101112702	1.60537	1.88284e-05	Up	3373760	3096880	3400000	2820030	3234100	5104450	5039700	4672930	5905130	4842990	0.813151	0.746417	0.819475	0.67969	0.77949	1.23029	1.21468	1.12628	1.42327	1.16727	mitochondria	K02917	RP-L35Ae, RPL35A; large subunit ribosomal protein L35Ae	map03010 Ribosome	GO:0002181 cytoplasmic translation; GO:0006412 translation; GO:0006518 peptide metabolic process; GO:0006807 nitrogen compound metabolic process; GO:0008152 metabolic process; GO:0009058 biosynthetic process; GO:0009059 macromolecule biosynthetic process; GO:0009987 cellular process; GO:0010467 gene expression; GO:0019538 protein metabolic process; GO:0022613 ribonucleoprotein complex biogenesis;…	GO:0005622 intracellular anatomical structure; GO:0005737 cytoplasm; GO:0005829 cytosol; GO:0005840 ribosome; GO:0015934 large ribosomal subunit; GO:0022625 cytosolic large ribosomal subunit; GO:0022626 cytosolic ribosome; GO:0032991 protein-containing complex; GO:0043226 organelle; GO:0043228 non-membrane-bounded organelle; GO:0043229 intracellular organelle; GO:0043232 intracellular non-membran…	GO:0003735 structural constituent of ribosome; GO:0005198 structural molecule activity;	PF01247	PF01247 Ribosomal protein L35Ae	KOG0887	60S ribosomal protein L35A/L37
	W5Q4V5	Basic leucine zipper and W2 domains 1 OS=Ovis aries OX=9940 GN=BZW1 PE=3 SV=1	BZW1	0.580358	1.3484e-08	Down	3896560	4066240	4016750	3800600	3961720	2256850	2205300	2360440	2440240	2194530	1.24893	1.30331	1.28745	1.21817	1.26981	0.723367	0.706844	0.75657	0.782148	0.703392	mitochondria				GO:0000003 reproduction; GO:0000902 cell morphogenesis; GO:0000904 cell morphogenesis involved in differentiation; GO:0002064 epithelial cell development; GO:0002065 columnar/cuboidal epithelial cell differentiation; GO:0002066 columnar/cuboidal epithelial cell development; GO:0003006 developmental process involved in reproduction; GO:0003008 system process; GO:0006417 regulation of translation; …	GO:0005622 intracellular anatomical structure; GO:0005737 cytoplasm; GO:0030175 filopodium; GO:0030424 axon; GO:0030426 growth cone; GO:0030427 site of polarized growth; GO:0036477 somatodendritic compartment; GO:0042995 cell projection; GO:0043005 neuron projection; GO:0043025 neuronal cell body; GO:0044295 axonal growth cone; GO:0044297 cell body; GO:0098858 actin-based cell projection; GO:0120…	GO:0005488 binding; GO:0005515 protein binding; GO:0031369 translation initiation factor binding; GO:0043021 ribonucleoprotein complex binding; GO:0043022 ribosome binding; GO:0043024 ribosomal small subunit binding; GO:0044877 protein-containing complex binding;			KOG2297	Predicted translation factor, contains W2 domain
	W5NXP5	Mitochondrial ribosomal protein S18C OS=Ovis aries OX=9940 GN=MRPS18C PE=3 SV=1	MRPS18C	0.582747	7.86466e-06	Down	558233	584838	712428	600741	625878	334954	364219	382113	328138	386671	1.14434	1.19888	1.46043	1.23148	1.28301	0.686633	0.746624	0.783305	0.67266	0.792649	mitochondria	K02963	RP-S18, MRPS18, rpsR; small subunit ribosomal protein S18	map03010 Ribosome	GO:0006412 translation; GO:0006414 translational elongation; GO:0006415 translational termination; GO:0006518 peptide metabolic process; GO:0006807 nitrogen compound metabolic process; GO:0008152 metabolic process; GO:0009058 biosynthetic process; GO:0009059 macromolecule biosynthetic process; GO:0009987 cellular process; GO:0010467 gene expression; GO:0016043 cellular component organization; GO:…	GO:0000313 organellar ribosome; GO:0000314 organellar small ribosomal subunit; GO:0005622 intracellular anatomical structure; GO:0005737 cytoplasm; GO:0005739 mitochondrion; GO:0005740 mitochondrial envelope; GO:0005743 mitochondrial inner membrane; GO:0005759 mitochondrial matrix; GO:0005761 mitochondrial ribosome; GO:0005763 mitochondrial small ribosomal subunit; GO:0005829 cytosol; GO:0005840 …	GO:0003735 structural constituent of ribosome; GO:0005198 structural molecule activity;			KOG3162	Mitochondrial/chloroplast ribosomal protein S18
	A0A6P3T2Z6	CCA tRNA nucleotidyltransferase 1, mitochondrial OS=Ovis aries OX=9940 GN=TRNT1 PE=3 SV=1	TRNT1	0.522386	2.59327e-08	Down	926659	968818	952847	971815	909121	457703	474821	496235	501954	539786	1.28707	1.34563	1.32344	1.34979	1.26271	0.63572	0.659496	0.689238	0.697182	0.749728	mitochondria	K00974	cca; tRNA nucleotidyltransferase (CCA-adding enzyme) [EC:2.7.7.72 3.1.3.- 3.1.4.-]		GO:0000959 mitochondrial RNA metabolic process; GO:0000963 mitochondrial RNA processing; GO:0000965 mitochondrial RNA 3'-end processing; GO:0001680 tRNA 3'-terminal CCA addition; GO:0006139 nucleobase-containing compound metabolic process; GO:0006396 RNA processing; GO:0006399 tRNA metabolic process; GO:0006725 cellular aromatic compound metabolic process; GO:0006807 nitrogen compound metabolic p…	GO:0005622 intracellular anatomical structure; GO:0005634 nucleus; GO:0005654 nucleoplasm; GO:0005737 cytoplasm; GO:0005739 mitochondrion; GO:0005759 mitochondrial matrix; GO:0031974 membrane-enclosed lumen; GO:0031981 nuclear lumen; GO:0043226 organelle; GO:0043227 membrane-bounded organelle; GO:0043229 intracellular organelle; GO:0043231 intracellular membrane-bounded organelle; GO:0043233 orga…	GO:0000049 tRNA binding; GO:0000166 nucleotide binding; GO:0003676 nucleic acid binding; GO:0003723 RNA binding; GO:0003824 catalytic activity; GO:0004652 polynucleotide adenylyltransferase activity; GO:0004810 tRNA adenylyltransferase activity; GO:0005488 binding; GO:0005524 ATP binding; GO:0009022 tRNA nucleotidyltransferase activity; GO:0016740 transferase activity; GO:0016772 transferase acti…	PF01743; PF12627	PF01743 Poly A polymerase head domain; PF12627 Probable RNA and SrmB- binding site of polymerase A	KOG2159	tRNA nucleotidyltransferase/poly(A) polymerase
	A0A6P3EDI7	Eukaryotic translation initiation factor 1 OS=Ovis aries OX=9940 GN=LOC114108775 PE=3 SV=1	LOC114108775	0.563104	5.08977e-07	Down	4969880	5305310	5113070	5432780	5168820	2981840	2737280	2917710	2688960	3309210	1.22336	1.30593	1.25861	1.3373	1.27233	0.733994	0.673794	0.718208	0.6619	0.814578	cytoplasm	K03113	EIF1, SUI1; translation initiation factor 1		GO:0001666 response to hypoxia; GO:0001731 formation of translation preinitiation complex; GO:0002181 cytoplasmic translation; GO:0002183 cytoplasmic translational initiation; GO:0006412 translation; GO:0006413 translational initiation; GO:0006417 regulation of translation; GO:0006446 regulation of translational initiation; GO:0006518 peptide metabolic process; GO:0006807 nitrogen compound metabo…	GO:0005622 intracellular anatomical structure; GO:0005634 nucleus; GO:0005737 cytoplasm; GO:0016282 eukaryotic 43S preinitiation complex; GO:0032991 protein-containing complex; GO:0043226 organelle; GO:0043227 membrane-bounded organelle; GO:0043229 intracellular organelle; GO:0043231 intracellular membrane-bounded organelle; GO:0043614 multi-eIF complex; GO:0070993 translation preinitiation compl…	GO:0003676 nucleic acid binding; GO:0003723 RNA binding; GO:0003743 translation initiation factor activity; GO:0005488 binding; GO:0008135 translation factor activity, RNA binding; GO:0097159 organic cyclic compound binding; GO:1901363 heterocyclic compound binding;	PF01253	PF01253 Translation initiation factor SUI1	KOG1770	Translation initiation factor 1 (eIF-1/SUI1)
	W5QGN9	tryptophan--tRNA ligase OS=Ovis aries OX=9940 GN=WARS2 PE=3 SV=1	WARS2	0.526957	1.26108e-06	Down	487247	518360	542370	508611	462787	225954	288636	271304	277132	264577	1.26657	1.34745	1.40986	1.32211	1.20299	0.587355	0.750293	0.705239	0.720389	0.687753	cytoplasm	K01867	WARS, trpS; tryptophanyl-tRNA synthetase [EC:6.1.1.2]	map00970 Aminoacyl-tRNA biosynthesis	GO:0001568 blood vessel development; GO:0001570 vasculogenesis; GO:0001944 vasculature development; GO:0006082 organic acid metabolic process; GO:0006139 nucleobase-containing compound metabolic process; GO:0006399 tRNA metabolic process; GO:0006412 translation; GO:0006418 tRNA aminoacylation for protein translation; GO:0006436 tryptophanyl-tRNA aminoacylation; GO:0006518 peptide metabolic proces…	GO:0005622 intracellular anatomical structure; GO:0005737 cytoplasm; GO:0005739 mitochondrion; GO:0005759 mitochondrial matrix; GO:0005886 plasma membrane; GO:0016020 membrane; GO:0031974 membrane-enclosed lumen; GO:0043226 organelle; GO:0043227 membrane-bounded organelle; GO:0043229 intracellular organelle; GO:0043231 intracellular membrane-bounded organelle; GO:0043233 organelle lumen; GO:00700…	GO:0003824 catalytic activity; GO:0004812 aminoacyl-tRNA ligase activity; GO:0004830 tryptophan-tRNA ligase activity; GO:0016874 ligase activity; GO:0016875 ligase activity, forming carbon-oxygen bonds; GO:0140098 catalytic activity, acting on RNA; GO:0140101 catalytic activity, acting on a tRNA;			KOG2713	Mitochondrial tryptophanyl-tRNA synthetase
	W5QEM0	28S ribosomal protein S15, mitochondrial OS=Ovis aries OX=9940 GN=MRPS15 PE=3 SV=1	MRPS15	0.384101	5.45306e-08	Down	1406910	1311160	1394520	1318400	1282490	507298	566412	432431	536334	536182	1.51409	1.41104	1.50075	1.41883	1.38019	0.545943	0.609561	0.465373	0.577191	0.577028	mitochondria	K02956	RP-S15, MRPS15, rpsO; small subunit ribosomal protein S15	map03010 Ribosome	GO:0006412 translation; GO:0006518 peptide metabolic process; GO:0006807 nitrogen compound metabolic process; GO:0008152 metabolic process; GO:0009058 biosynthetic process; GO:0009059 macromolecule biosynthetic process; GO:0009987 cellular process; GO:0010467 gene expression; GO:0019538 protein metabolic process; GO:0032543 mitochondrial translation; GO:0034641 cellular nitrogen compound metaboli…	GO:0000313 organellar ribosome; GO:0000314 organellar small ribosomal subunit; GO:0005622 intracellular anatomical structure; GO:0005737 cytoplasm; GO:0005739 mitochondrion; GO:0005740 mitochondrial envelope; GO:0005743 mitochondrial inner membrane; GO:0005759 mitochondrial matrix; GO:0005761 mitochondrial ribosome; GO:0005763 mitochondrial small ribosomal subunit; GO:0005840 ribosome; GO:0015935…	GO:0003735 structural constituent of ribosome; GO:0005198 structural molecule activity;	PF00312	PF00312 Ribosomal protein S15	KOG2815	Mitochondrial/choloroplast ribosomal protein S15
	W5QAQ9	Ribonucloprotein OS=Ovis aries OX=9940 GN=SNU13 PE=3 SV=1	SNU13	0.66448	3.95302e-06	Down	9903680	10182100	11423200	10775500	11922600	7381330	7277230	7202140	6869750	7289090	1.09765	1.1285	1.26606	1.19427	1.32141	0.818088	0.80655	0.798228	0.761388	0.807865	cytoplasm	K12845	SNU13, NHP2L; U4/U6 small nuclear ribonucleoprotein SNU13	map03008 Ribosome biogenesis in eukaryotes; map03040 Spliceosome	GO:0000375 RNA splicing, via transesterification reactions; GO:0000377 RNA splicing, via transesterification reactions with bulged adenosine as nucleophile; GO:0000398 mRNA splicing, via spliceosome; GO:0000470 maturation of LSU-rRNA; GO:0006139 nucleobase-containing compound metabolic process; GO:0006364 rRNA processing; GO:0006396 RNA processing; GO:0006397 mRNA processing; GO:0006417 regulatio…	GO:0005622 intracellular anatomical structure; GO:0005634 nucleus; GO:0005681 spliceosomal complex; GO:0005684 U2-type spliceosomal complex; GO:0005690 U4atac snRNP; GO:0005730 nucleolus; GO:0005732 sno(s)RNA-containing ribonucleoprotein complex; GO:0030532 small nuclear ribonucleoprotein complex; GO:0030684 preribosome; GO:0031428 box C/D RNP complex; GO:0031974 membrane-enclosed lumen; GO:00319…	GO:0003676 nucleic acid binding; GO:0003723 RNA binding; GO:0003729 mRNA binding; GO:0005488 binding; GO:0017069 snRNA binding; GO:0030622 U4atac snRNA binding; GO:0097159 organic cyclic compound binding; GO:1901363 heterocyclic compound binding;	PF01248	PF01248 Ribosomal protein L7Ae/L30e/S12e/Gadd45 family	KOG3387	60S ribosomal protein 15.5kD/SNU13, NHP2/L7A family (includes ribonuclease P subunit p38), involved in splicing
	W5Q518	39S ribosomal protein L17, mitochondrial OS=Ovis aries OX=9940 GN=MRPL17 PE=3 SV=1	MRPL17	0.460666	2.14995e-05	Down	840393	879432	849509	928099	806656	286592	478338	378795	426729	412292	1.33675	1.39885	1.35125	1.47626	1.28309	0.455861	0.760857	0.602521	0.678766	0.655802	mitochondria	K02879	RP-L17, MRPL17, rplQ; large subunit ribosomal protein L17	map03010 Ribosome	GO:0000002 mitochondrial genome maintenance; GO:0006412 translation; GO:0006414 translational elongation; GO:0006415 translational termination; GO:0006518 peptide metabolic process; GO:0006807 nitrogen compound metabolic process; GO:0006996 organelle organization; GO:0007005 mitochondrion organization; GO:0008152 metabolic process; GO:0009058 biosynthetic process; GO:0009059 macromolecule biosynt…	GO:0000313 organellar ribosome; GO:0000315 organellar large ribosomal subunit; GO:0005622 intracellular anatomical structure; GO:0005737 cytoplasm; GO:0005739 mitochondrion; GO:0005740 mitochondrial envelope; GO:0005743 mitochondrial inner membrane; GO:0005759 mitochondrial matrix; GO:0005761 mitochondrial ribosome; GO:0005762 mitochondrial large ribosomal subunit; GO:0005840 ribosome; GO:0015934…	GO:0003735 structural constituent of ribosome; GO:0005198 structural molecule activity; GO:0005488 binding; GO:0005515 protein binding; GO:0019904 protein domain specific binding;			KOG3280	Mitochondrial/chloroplast ribosomal protein L17
	W5PVR4	40S ribosomal protein S17 OS=Ovis aries OX=9940 GN=RPS17 PE=3 SV=1	RPS17	0.622332	1.67117e-09	Down	11934700	12018000	12334500	11290000	11685200	7442570	7497180	7293890	7292290	7354950	1.24135	1.25001	1.28293	1.17429	1.21539	0.774112	0.779792	0.758648	0.758482	0.764999	cytoplasm	K02962	RP-S17e, RPS17; small subunit ribosomal protein S17e	map03010 Ribosome	GO:0000028 ribosomal small subunit assembly; GO:0006996 organelle organization; GO:0009987 cellular process; GO:0016043 cellular component organization; GO:0022607 cellular component assembly; GO:0022613 ribonucleoprotein complex biogenesis; GO:0022618 ribonucleoprotein complex assembly; GO:0042254 ribosome biogenesis; GO:0042255 ribosome assembly; GO:0042274 ribosomal small subunit biogenesis; G…	GO:0005622 intracellular anatomical structure; GO:0005737 cytoplasm; GO:0005783 endoplasmic reticulum; GO:0005789 endoplasmic reticulum membrane; GO:0005791 rough endoplasmic reticulum; GO:0005829 cytosol; GO:0005840 ribosome; GO:0012505 endomembrane system; GO:0015935 small ribosomal subunit; GO:0016020 membrane; GO:0022626 cytosolic ribosome; GO:0022627 cytosolic small ribosomal subunit; GO:003…				KOG0187	40S ribosomal protein S17
	W5PQX4	Ribosomal protein OS=Ovis aries OX=9940 GN=RPL10A PE=3 SV=1	RPL10A	0.655357	9.78912e-09	Down	19679600	19159500	20261900	19234500	19216600	13091800	12983800	12101100	12928400	12826400	1.21867	1.18647	1.25473	1.19111	1.19	0.81072	0.804032	0.74937	0.800601	0.794285	nucleus	K02865	RP-L10Ae, RPL10A; large subunit ribosomal protein L10Ae	map03010 Ribosome	GO:0000470 maturation of LSU-rRNA; GO:0002181 cytoplasmic translation; GO:0006139 nucleobase-containing compound metabolic process; GO:0006364 rRNA processing; GO:0006396 RNA processing; GO:0006412 translation; GO:0006518 peptide metabolic process; GO:0006725 cellular aromatic compound metabolic process; GO:0006807 nitrogen compound metabolic process; GO:0008152 metabolic process; GO:0009058 bios…	GO:0005622 intracellular anatomical structure; GO:0005737 cytoplasm; GO:0005829 cytosol; GO:0005840 ribosome; GO:0015934 large ribosomal subunit; GO:0022625 cytosolic large ribosomal subunit; GO:0022626 cytosolic ribosome; GO:0032991 protein-containing complex; GO:0043226 organelle; GO:0043228 non-membrane-bounded organelle; GO:0043229 intracellular organelle; GO:0043232 intracellular non-membran…	GO:0003676 nucleic acid binding; GO:0003723 RNA binding; GO:0003735 structural constituent of ribosome; GO:0005198 structural molecule activity; GO:0005488 binding; GO:0097159 organic cyclic compound binding; GO:1901363 heterocyclic compound binding;	PF00687	PF00687 Ribosomal protein L1p/L10e family	KOG1570	60S ribosomal protein L10A
	W5PMI4	39S ribosomal protein L46, mitochondrial OS=Ovis aries OX=9940 GN=MRPL46 PE=3 SV=1	MRPL46	0.298031	9.45752e-08	Down	2285950	2195230	2288490	2354270	2355660	529697	720757	726700	778004	666120	1.5341	1.47322	1.53581	1.57995	1.58089	0.35548	0.483701	0.487689	0.52212	0.447034	mitochondria	K17427	MRPL46; large subunit ribosomal protein L46		GO:0006412 translation; GO:0006414 translational elongation; GO:0006415 translational termination; GO:0006518 peptide metabolic process; GO:0006807 nitrogen compound metabolic process; GO:0008152 metabolic process; GO:0009058 biosynthetic process; GO:0009059 macromolecule biosynthetic process; GO:0009987 cellular process; GO:0010467 gene expression; GO:0016043 cellular component organization; GO:…	GO:0000313 organellar ribosome; GO:0000315 organellar large ribosomal subunit; GO:0005622 intracellular anatomical structure; GO:0005634 nucleus; GO:0005654 nucleoplasm; GO:0005737 cytoplasm; GO:0005739 mitochondrion; GO:0005740 mitochondrial envelope; GO:0005743 mitochondrial inner membrane; GO:0005759 mitochondrial matrix; GO:0005761 mitochondrial ribosome; GO:0005762 mitochondrial large riboso…	GO:0003735 structural constituent of ribosome; GO:0005198 structural molecule activity;			KOG4548	Mitochondrial ribosomal protein L17
	W5PBV8	60S ribosomal protein L36 OS=Ovis aries OX=9940 GN=RPL36 PE=3 SV=1	RPL36	0.555183	1.02373e-10	Down	13023000	12749200	12580600	12734400	12578500	7272820	7087030	6992650	7210180	6783450	1.3153	1.28764	1.27062	1.28615	1.2704	0.734541	0.715776	0.706244	0.728214	0.685115	nucleus	K02920	RP-L36e, RPL36; large subunit ribosomal protein L36e	map03010 Ribosome	GO:0002181 cytoplasmic translation; GO:0006412 translation; GO:0006518 peptide metabolic process; GO:0006807 nitrogen compound metabolic process; GO:0007275 multicellular organism development; GO:0007399 nervous system development; GO:0007417 central nervous system development; GO:0007420 brain development; GO:0008152 metabolic process; GO:0009058 biosynthetic process; GO:0009059 macromolecule bi…	GO:0005622 intracellular anatomical structure; GO:0005634 nucleus; GO:0005730 nucleolus; GO:0005737 cytoplasm; GO:0005829 cytosol; GO:0005840 ribosome; GO:0015934 large ribosomal subunit; GO:0022625 cytosolic large ribosomal subunit; GO:0022626 cytosolic ribosome; GO:0031974 membrane-enclosed lumen; GO:0031981 nuclear lumen; GO:0032991 protein-containing complex; GO:0043226 organelle; GO:0043227 …	GO:0003676 nucleic acid binding; GO:0003723 RNA binding; GO:0003735 structural constituent of ribosome; GO:0005198 structural molecule activity; GO:0005488 binding; GO:0005515 protein binding; GO:0097159 organic cyclic compound binding; GO:1901363 heterocyclic compound binding;			KOG3452	60S ribosomal protein L36
	W5P472	Ribosomal protein L37 OS=Ovis aries OX=9940 GN=RPL37 PE=3 SV=1	RPL37	1.68158	0.00210071	Up	261852	398056	366214			620200	606582	583653	518459	546944	0.536862	0.816115	0.750831			1.27157	1.24365	1.19664	1.06297	1.12137	nucleus	K02922	RP-L37e, RPL37; large subunit ribosomal protein L37e	map03010 Ribosome	GO:0000184 nuclear-transcribed mRNA catabolic process, nonsense-mediated decay; GO:0000956 nuclear-transcribed mRNA catabolic process; GO:0002181 cytoplasmic translation; GO:0006139 nucleobase-containing compound metabolic process; GO:0006401 RNA catabolic process; GO:0006402 mRNA catabolic process; GO:0006412 translation; GO:0006413 translational initiation; GO:0006518 peptide metabolic process;…	GO:0005622 intracellular anatomical structure; GO:0005737 cytoplasm; GO:0005829 cytosol; GO:0005840 ribosome; GO:0015934 large ribosomal subunit; GO:0022625 cytosolic large ribosomal subunit; GO:0022626 cytosolic ribosome; GO:0032991 protein-containing complex; GO:0043226 organelle; GO:0043228 non-membrane-bounded organelle; GO:0043229 intracellular organelle; GO:0043232 intracellular non-membran…	GO:0003676 nucleic acid binding; GO:0003723 RNA binding; GO:0003735 structural constituent of ribosome; GO:0005198 structural molecule activity; GO:0005488 binding; GO:0005515 protein binding; GO:0019838 growth factor binding; GO:0097159 organic cyclic compound binding; GO:1901363 heterocyclic compound binding;			KOG3475	60S ribosomal protein L37
	Q6Q312	40S ribosomal protein S26 OS=Ovis aries OX=9940 GN=RPS26 PE=3 SV=3	RPS26	0.590073	0.00058017	Down	4400180	4575880	4977370	4263550	4682330	1838140	2663150	3056930	2985900	2968140	1.20846	1.25671	1.36697	1.17093	1.28595	0.504823	0.731402	0.839549	0.820042	0.815164	cytoplasm	K02976	RP-S26e, RPS26; small subunit ribosomal protein S26e	map03010 Ribosome	GO:0000184 nuclear-transcribed mRNA catabolic process, nonsense-mediated decay; GO:0000956 nuclear-transcribed mRNA catabolic process; GO:0002181 cytoplasmic translation; GO:0006139 nucleobase-containing compound metabolic process; GO:0006401 RNA catabolic process; GO:0006402 mRNA catabolic process; GO:0006412 translation; GO:0006413 translational initiation; GO:0006518 peptide metabolic process;…	GO:0005622 intracellular anatomical structure; GO:0005634 nucleus; GO:0005654 nucleoplasm; GO:0005737 cytoplasm; GO:0005783 endoplasmic reticulum; GO:0005789 endoplasmic reticulum membrane; GO:0005791 rough endoplasmic reticulum; GO:0005829 cytosol; GO:0005840 ribosome; GO:0005844 polysome; GO:0012505 endomembrane system; GO:0015935 small ribosomal subunit; GO:0016020 membrane; GO:0022626 cytosol…	GO:0003676 nucleic acid binding; GO:0003723 RNA binding; GO:0003729 mRNA binding; GO:0003735 structural constituent of ribosome; GO:0005198 structural molecule activity; GO:0005488 binding; GO:0097159 organic cyclic compound binding; GO:1901363 heterocyclic compound binding;			KOG1768	40s ribosomal protein S26
	W5PZH7	Eukaryotic translation initiation factor 3 subunit E OS=Ovis aries OX=9940 GN=EIF3E PE=3 SV=1	EIF3E	0.513734	1.98099e-08	Down	4149850	3942660	3712610	3905750	3567880	1933170	2045860	1996150	2041190	1887770	1.42201	1.35102	1.27219	1.33837	1.22259	0.662433	0.701048	0.684014	0.699448	0.646876	cytoplasm	K03250	EIF3E, INT6; translation initiation factor 3 subunit E		GO:0000184 nuclear-transcribed mRNA catabolic process, nonsense-mediated decay; GO:0000956 nuclear-transcribed mRNA catabolic process; GO:0006139 nucleobase-containing compound metabolic process; GO:0006401 RNA catabolic process; GO:0006402 mRNA catabolic process; GO:0006412 translation; GO:0006413 translational initiation; GO:0006417 regulation of translation; GO:0006446 regulation of translatio…	GO:0005622 intracellular anatomical structure; GO:0005634 nucleus; GO:0005654 nucleoplasm; GO:0005737 cytoplasm; GO:0005829 cytosol; GO:0005852 eukaryotic translation initiation factor 3 complex; GO:0016604 nuclear body; GO:0016605 PML body; GO:0031974 membrane-enclosed lumen; GO:0031981 nuclear lumen; GO:0032991 protein-containing complex; GO:0043226 organelle; GO:0043227 membrane-bounded organe…	GO:0003676 nucleic acid binding; GO:0003723 RNA binding; GO:0003743 translation initiation factor activity; GO:0005488 binding; GO:0005515 protein binding; GO:0008135 translation factor activity, RNA binding; GO:0047485 protein N-terminus binding; GO:0097159 organic cyclic compound binding; GO:1901363 heterocyclic compound binding;	PF09440; PF01399	PF09440 eIF3 subunit 6 N terminal domain; PF01399 PCI domain	KOG2758	Translation initiation factor 3, subunit e (eIF-3e)
	W5QHP0	Mitochondrial ribosomal protein L47 OS=Ovis aries OX=9940 GN=MRPL47 PE=3 SV=1	MRPL47	0.55351	1.82428e-06	Down	894503	1004570	912732	993548	906686	581573	504628	507264	457975	556722	1.22197	1.37233	1.24687	1.35727	1.23861	0.794477	0.689364	0.692965	0.625632	0.760528	mitochondria	K17428	MRPL47, NCM1; large subunit ribosomal protein L47		GO:0006412 translation; GO:0006414 translational elongation; GO:0006415 translational termination; GO:0006518 peptide metabolic process; GO:0006807 nitrogen compound metabolic process; GO:0008152 metabolic process; GO:0009058 biosynthetic process; GO:0009059 macromolecule biosynthetic process; GO:0009987 cellular process; GO:0010467 gene expression; GO:0016043 cellular component organization; GO:…	GO:0000313 organellar ribosome; GO:0000315 organellar large ribosomal subunit; GO:0005622 intracellular anatomical structure; GO:0005737 cytoplasm; GO:0005739 mitochondrion; GO:0005740 mitochondrial envelope; GO:0005743 mitochondrial inner membrane; GO:0005759 mitochondrial matrix; GO:0005761 mitochondrial ribosome; GO:0005762 mitochondrial large ribosomal subunit; GO:0005840 ribosome; GO:0015934…	GO:0003735 structural constituent of ribosome; GO:0005198 structural molecule activity;			KOG3331	Mitochondrial/chloroplast ribosomal protein L4/L29
	W5NX86	Eukaryotic translation initiation factor 1B OS=Ovis aries OX=9940 GN=EIF1B PE=3 SV=1	EIF1B	0.49695	0.0043381	Down	96502	128106	111313		98170.4	62878.5	47668.5		35776.4	69398.5	1.18806	1.57714	1.3704		1.2086	0.774112	0.586858		0.440451	0.854381	cytoplasm	K03113	EIF1, SUI1; translation initiation factor 1		GO:0001666 response to hypoxia; GO:0001731 formation of translation preinitiation complex; GO:0002181 cytoplasmic translation; GO:0002183 cytoplasmic translational initiation; GO:0006412 translation; GO:0006413 translational initiation; GO:0006417 regulation of translation; GO:0006446 regulation of translational initiation; GO:0006518 peptide metabolic process; GO:0006807 nitrogen compound metabo…	GO:0005622 intracellular anatomical structure; GO:0005737 cytoplasm; GO:0016282 eukaryotic 43S preinitiation complex; GO:0032991 protein-containing complex; GO:0043614 multi-eIF complex; GO:0070993 translation preinitiation complex; GO:1990904 ribonucleoprotein complex;	GO:0003676 nucleic acid binding; GO:0003723 RNA binding; GO:0003743 translation initiation factor activity; GO:0005488 binding; GO:0008135 translation factor activity, RNA binding; GO:0097159 organic cyclic compound binding; GO:1901363 heterocyclic compound binding;	PF01253	PF01253 Translation initiation factor SUI1	KOG1770	Translation initiation factor 1 (eIF-1/SUI1)
[K] Transcription	W5PUU5	SWI/SNF related, matrix associated, actin dependent regulator of chromatin, subfamily a, member 2 OS=Ovis aries OX=9940 GN=SMARCA2 PE=3 SV=1	SMARCA2	1.73558	2.03169e-07	Up	375031	351191	388869	388899	415967	703038	643878	693335	639746	652245	0.714046	0.668655	0.740393	0.74045	0.791986	1.33856	1.22592	1.32009	1.21805	1.24185	nucleus	K11647	SMARCA2_4; SWI/SNF-related matrix-associated actin-dependent regulator of chromatin subfamily A member 2/4 [EC:5.6.2.-]	map04714 Thermogenesis	GO:0000003 reproduction; GO:0000122 negative regulation of transcription by RNA polymerase II; GO:0000902 cell morphogenesis; GO:0000904 cell morphogenesis involved in differentiation; GO:0001558 regulation of cell growth; GO:0001944 vasculature development; GO:0002009 morphogenesis of an epithelium; GO:0002165 instar larval or pupal development; GO:0002376 immune system process; GO:0002682 regul…	GO:0000228 nuclear chromosome; GO:0000785 chromatin; GO:0005622 intracellular anatomical structure; GO:0005634 nucleus; GO:0005654 nucleoplasm; GO:0005694 chromosome; GO:0005856 cytoskeleton; GO:0016514 SWI/SNF complex; GO:0016586 RSC-type complex; GO:0031974 membrane-enclosed lumen; GO:0031981 nuclear lumen; GO:0032991 protein-containing complex; GO:0035060 brahma complex; GO:0043226 organelle; …	GO:0001067 transcription regulatory region nucleic acid binding; GO:0001221 transcription coregulator binding; GO:0001223 transcription coactivator binding; GO:0003676 nucleic acid binding; GO:0003677 DNA binding; GO:0003682 chromatin binding; GO:0003712 transcription coregulator activity; GO:0003713 transcription coactivator activity; GO:0003824 catalytic activity; GO:0004386 helicase activity; …	PF08880; PF07529; PF07533; PF00176; PF00271; PF14619; PF00439	PF08880 QLQ; PF07529 HSA domain; PF07533 BRK domain; PF00176 SNF2-related domain; PF00271 Helicase conserved C-terminal domain; PF14619 Snf2-ATP coupling, chromatin remodelling complex; PF00439 Bromodomain	KOG0386	Chromatin remodeling complex SWI/SNF, component SWI2 and related ATPases (DNA/RNA helicase superfamily)
	W5QCX7	MYB binding protein 1a OS=Ovis aries OX=9940 GN=MYBBP1A PE=3 SV=1	MYBBP1A	1.50397	2.45974e-07	Up	1275240	1302400	1370590	1286610	1321190	1919430	2030500	1968840	1843490	2097810	0.776823	0.793367	0.834906	0.783749	0.804814	1.16924	1.2369	1.19933	1.12298	1.2779	nucleus	K02331	POL5, MYBBP1A; DNA polymerase phi [EC:2.7.7.7]		GO:0006091 generation of precursor metabolites and energy; GO:0006355 regulation of transcription, DNA-templated; GO:0006356 regulation of transcription by RNA polymerase I; GO:0006915 apoptotic process; GO:0006950 response to stress; GO:0007154 cell communication; GO:0007165 signal transduction; GO:0007623 circadian rhythm; GO:0008152 metabolic process; GO:0008219 cell death; GO:0009267 cellular…	GO:0005622 intracellular anatomical structure; GO:0005634 nucleus; GO:0005654 nucleoplasm; GO:0005730 nucleolus; GO:0005737 cytoplasm; GO:0031074 nucleocytoplasmic transport complex; GO:0031974 membrane-enclosed lumen; GO:0031981 nuclear lumen; GO:0032991 protein-containing complex; GO:0042564 NLS-dependent protein nuclear import complex; GO:0043226 organelle; GO:0043227 membrane-bounded organell…	GO:0000976 transcription cis-regulatory region binding; GO:0000977 RNA polymerase II transcription regulatory region sequence-specific DNA binding; GO:0000978 RNA polymerase II cis-regulatory region sequence-specific DNA binding; GO:0000987 cis-regulatory region sequence-specific DNA binding; GO:0001067 transcription regulatory region nucleic acid binding; GO:0003676 nucleic acid binding; GO:0003…			KOG1926	Predicted regulator of rRNA gene transcription (MYB-binding protein)
	A0A6P3EA03	Elongation factor 1-beta OS=Ovis aries OX=9940 GN=LOC114113944 PE=3 SV=1	LOC114113944	0.642174	4.8131e-08	Down	32796200	31166900	35011300	34269200	31998400	21467100	21097100	21150300	20766300	21633300	1.2086	1.14856	1.29023	1.26289	1.1792	0.791104	0.777469	0.77943	0.765279	0.797229	nucleus	K03232	EEF1B; elongation factor 1-beta		GO:0006412 translation; GO:0006414 translational elongation; GO:0006518 peptide metabolic process; GO:0006807 nitrogen compound metabolic process; GO:0008152 metabolic process; GO:0009058 biosynthetic process; GO:0009059 macromolecule biosynthetic process; GO:0009636 response to toxic substance; GO:0009987 cellular process; GO:0010033 response to organic substance; GO:0010467 gene expression; GO:…	GO:0005622 intracellular anatomical structure; GO:0005737 cytoplasm; GO:0005829 cytosol; GO:0005853 eukaryotic translation elongation factor 1 complex; GO:0032991 protein-containing complex;	GO:0003676 nucleic acid binding; GO:0003723 RNA binding; GO:0003746 translation elongation factor activity; GO:0005488 binding; GO:0008135 translation factor activity, RNA binding; GO:0097159 organic cyclic compound binding; GO:1901363 heterocyclic compound binding;	PF10587; PF00736	PF10587 Eukaryotic elongation factor 1 beta central acidic region; PF00736 EF-1 guanine nucleotide exchange domain	KOG1668	Elongation factor 1 beta/delta chain
	A0A6P7DBL1	Transcription initiation factor IIA subunit 2 OS=Ovis aries OX=9940 GN=LOC114110262 PE=3 SV=1	LOC114110262	0.533341	2.21844e-05	Down	915942	729681	660036	655212	708224	371865	370052	413821	437478	363663	1.62806	1.29699	1.17319	1.16462	1.25885	0.660979	0.657756	0.735554	0.777604	0.6464	cytoplasm,nucleus	K03123	TFIIA2, GTF2A2, TOA2; transcription initiation factor TFIIA small subunit	map03022 Basal transcription factors	GO:0006139 nucleobase-containing compound metabolic process; GO:0006351 transcription, DNA-templated; GO:0006352 DNA-templated transcription, initiation; GO:0006355 regulation of transcription, DNA-templated; GO:0006357 regulation of transcription by RNA polymerase II; GO:0006366 transcription by RNA polymerase II; GO:0006367 transcription initiation from RNA polymerase II promoter; GO:0006725 ce…	GO:0000428 DNA-directed RNA polymerase complex; GO:0005622 intracellular anatomical structure; GO:0005634 nucleus; GO:0005654 nucleoplasm; GO:0005667 transcription regulator complex; GO:0005669 transcription factor TFIID complex; GO:0005672 transcription factor TFIIA complex; GO:0016591 RNA polymerase II, holoenzyme; GO:0030054 cell junction; GO:0030880 RNA polymerase complex; GO:0031974 membrane…	GO:0003712 transcription coregulator activity; GO:0003713 transcription coactivator activity; GO:0005488 binding; GO:0005515 protein binding; GO:0008134 transcription factor binding; GO:0017025 TBP-class protein binding; GO:0042802 identical protein binding; GO:0042803 protein homodimerization activity; GO:0046982 protein heterodimerization activity; GO:0046983 protein dimerization activity; GO:0…	PF02268; PF02751	PF02268 Transcription initiation factor IIA, gamma subunit, helical domain; PF02751 Transcription initiation factor IIA, gamma subunit	KOG3463	Transcription initiation factor IIA, gamma subunit
	W5NX60	DNA helicase OS=Ovis aries OX=9940 GN=CHD6 PE=3 SV=1	CHD6	1.73444	3.35912e-08	Up	352244	351729	335101	344439	330242	623931	569361	591634	559083	628395	0.751669	0.75057	0.715087	0.735013	0.704718	1.33143	1.21498	1.26251	1.19305	1.34096	nucleus	K14436	CHD6; chromodomain-helicase-DNA-binding protein 6 [EC:5.6.2.-]		GO:0006355 regulation of transcription, DNA-templated; GO:0006357 regulation of transcription by RNA polymerase II; GO:0006950 response to stress; GO:0006979 response to oxidative stress; GO:0009889 regulation of biosynthetic process; GO:0009891 positive regulation of biosynthetic process; GO:0009893 positive regulation of metabolic process; GO:0009987 cellular process; GO:0010468 regulation of g…	GO:0005622 intracellular anatomical structure; GO:0005634 nucleus; GO:0005654 nucleoplasm; GO:0031974 membrane-enclosed lumen; GO:0031981 nuclear lumen; GO:0043226 organelle; GO:0043227 membrane-bounded organelle; GO:0043229 intracellular organelle; GO:0043231 intracellular membrane-bounded organelle; GO:0043233 organelle lumen; GO:0070013 intracellular organelle lumen;	GO:0001221 transcription coregulator binding; GO:0003824 catalytic activity; GO:0005488 binding; GO:0005515 protein binding; GO:0008094 ATP-dependent activity, acting on DNA; GO:0008134 transcription factor binding; GO:0016462 pyrophosphatase activity; GO:0016787 hydrolase activity; GO:0016817 hydrolase activity, acting on acid anhydrides; GO:0016818 hydrolase activity, acting on acid anhydrides,…	PF00385; PF00176; PF00271	PF00385 Chromo (CHRromatin Organisation MOdifier) domain; PF00176 SNF2-related domain; PF00271 Helicase conserved C-terminal domain	KOG0384	Chromodomain-helicase DNA-binding protein
	W5NYJ7	LEM domain containing 3 OS=Ovis aries OX=9940 GN=LEMD3 PE=4 SV=1	LEMD3	1.50294	0.00261059	Up	221760	289832	314576	242547	343147	460284	451892	345491	445439	418843	0.627538	0.820168	0.890189	0.686361	0.971039	1.30251	1.27877	0.977673	1.26051	1.18524	plasma membrane	K19410	LEMD3; inner nuclear membrane protein Man1		GO:0000003 reproduction; GO:0000278 mitotic cell cycle; GO:0000280 nuclear division; GO:0000281 mitotic cytokinesis; GO:0000910 cytokinesis; GO:0001525 angiogenesis; GO:0001568 blood vessel development; GO:0001667 ameboidal-type cell migration; GO:0001944 vasculature development; GO:0002041 intussusceptive angiogenesis; GO:0002044 blood vessel endothelial cell migration involved in intussusceptiv…	GO:0005622 intracellular anatomical structure; GO:0005634 nucleus; GO:0005635 nuclear envelope; GO:0005637 nuclear inner membrane; GO:0005639 integral component of nuclear inner membrane; GO:0012505 endomembrane system; GO:0016020 membrane; GO:0016021 integral component of membrane; GO:0019866 organelle inner membrane; GO:0031090 organelle membrane; GO:0031224 intrinsic component of membrane; GO:…	GO:0003676 nucleic acid binding; GO:0003677 DNA binding; GO:0003682 chromatin binding; GO:0005488 binding; GO:0005515 protein binding; GO:0005521 lamin binding; GO:0031490 chromatin DNA binding; GO:0097159 organic cyclic compound binding; GO:1901363 heterocyclic compound binding;	PF03020; PF09402	PF03020 LEM domain; PF09402 Man1-Src1p-C-terminal domain	KOG0147	Transcriptional coactivator CAPER (RRM superfamily)
	W5PYR0	4a-hydroxytetrahydrobiopterin dehydratase OS=Ovis aries OX=9940 GN=PCBD2 PE=3 SV=1	PCBD2	0.665633	5.41376e-06	Down	5090700	5217050	4977300	5187700	5447560	3793520	3575140	3431620	3056410	3396720	1.17912	1.20839	1.15285	1.20159	1.26178	0.878664	0.828082	0.79484	0.707933	0.786756	cytoplasm	K01724	PCBD, phhB; 4a-hydroxytetrahydrobiopterin dehydratase [EC:4.2.1.96]	map00790 Folate biosynthesis; map01100 Metabolic pathways	GO:0006355 regulation of transcription, DNA-templated; GO:0008152 metabolic process; GO:0009889 regulation of biosynthetic process; GO:0009891 positive regulation of biosynthetic process; GO:0009893 positive regulation of metabolic process; GO:0009987 cellular process; GO:0010468 regulation of gene expression; GO:0010556 regulation of macromolecule biosynthetic process; GO:0010557 positive regula…	GO:0005622 intracellular anatomical structure; GO:0005634 nucleus; GO:0043226 organelle; GO:0043227 membrane-bounded organelle; GO:0043229 intracellular organelle; GO:0043231 intracellular membrane-bounded organelle;	GO:0003824 catalytic activity; GO:0004497 monooxygenase activity; GO:0004505 phenylalanine 4-monooxygenase activity; GO:0016491 oxidoreductase activity; GO:0016705 oxidoreductase activity, acting on paired donors, with incorporation or reduction of molecular oxygen; GO:0016714 oxidoreductase activity, acting on paired donors, with incorporation or reduction of molecular oxygen, reduced pteridine …	PF01329	PF01329 Pterin 4 alpha carbinolamine dehydratase	KOG4073	Pterin carbinolamine dehydratase PCBD/dimerization cofactor of HNF1
	W5Q987	Caudal type homeobox 4 OS=Ovis aries OX=9940 GN=CDX4 PE=3 SV=1	CDX4	0.580401	0.000163211	Down	376021	408121	287262	415198	366767	234495	229975	179248	218644	213336	1.28376	1.39335	0.980729	1.41751	1.25216	0.800579	0.785148	0.611963	0.746463	0.728341	nucleus	K09312	CDX1_4; homeobox protein CDX1/4		GO:0000003 reproduction; GO:0000122 negative regulation of transcription by RNA polymerase II; GO:0001568 blood vessel development; GO:0001701 in utero embryonic development; GO:0001890 placenta development; GO:0001892 embryonic placenta development; GO:0001944 vasculature development; GO:0003002 regionalization; GO:0003006 developmental process involved in reproduction; GO:0006139 nucleobase-con…	GO:0005622 intracellular anatomical structure; GO:0005634 nucleus; GO:0043226 organelle; GO:0043227 membrane-bounded organelle; GO:0043229 intracellular organelle; GO:0043231 intracellular membrane-bounded organelle;	GO:0000976 transcription cis-regulatory region binding; GO:0000977 RNA polymerase II transcription regulatory region sequence-specific DNA binding; GO:0000978 RNA polymerase II cis-regulatory region sequence-specific DNA binding; GO:0000981 DNA-binding transcription factor activity, RNA polymerase II-specific; GO:0000987 cis-regulatory region sequence-specific DNA binding; GO:0001067 transcriptio…	PF00046	PF00046 Homeodomain	KOG0850	Transcription factor DLX and related proteins with LIM Zn-binding and HOX domains
	W5P9G5	Vacuolar-sorting protein SNF8 OS=Ovis aries OX=9940 GN=SNF8 PE=3 SV=1	SNF8	0.439182	4.87851e-07	Down	692545	756395	717587	737736	880160	333464	377539	325706	296480	328861	1.27155	1.38878	1.31753	1.35452	1.61602	0.612257	0.693181	0.598013	0.544352	0.603805	cytoplasm	K12188	SNF8, EAP30; ESCRT-II complex subunit VPS22	map04144 Endocytosis	GO:0000003 reproduction; GO:0000578 embryonic axis specification; GO:0003002 regionalization; GO:0003006 developmental process involved in reproduction; GO:0006355 regulation of transcription, DNA-templated; GO:0006357 regulation of transcription by RNA polymerase II; GO:0006403 RNA localization; GO:0006508 proteolysis; GO:0006511 ubiquitin-dependent protein catabolic process; GO:0006807 nitrogen…	GO:0000814 ESCRT II complex; GO:0005622 intracellular anatomical structure; GO:0005634 nucleus; GO:0005654 nucleoplasm; GO:0005667 transcription regulator complex; GO:0005737 cytoplasm; GO:0005768 endosome; GO:0005770 late endosome; GO:0005829 cytosol; GO:0005886 plasma membrane; GO:0010008 endosome membrane; GO:0012505 endomembrane system; GO:0016020 membrane; GO:0031090 organelle membrane; GO:0…	GO:0005488 binding; GO:0005515 protein binding; GO:0008022 protein C-terminus binding; GO:0008134 transcription factor binding; GO:0016247 channel regulator activity; GO:0042802 identical protein binding; GO:0042803 protein homodimerization activity; GO:0046983 protein dimerization activity; GO:0047485 protein N-terminus binding; GO:0098772 molecular function regulator;			KOG3341	RNA polymerase II transcription factor complex subunit
	W5NPL9	Elongation factor 1-delta OS=Ovis aries OX=9940 PE=3 SV=1	--	0.53328	8.8892e-11	Down	43106000	42983800	42904300	41982900	44738500	23596500	22460800	23541600	22823800	22614100	1.30327	1.29958	1.29717	1.26932	1.35263	0.713419	0.679082	0.711759	0.690057	0.683717	cytoplasm	K15410	EEF1D; elongation factor 1-delta		GO:0006139 nucleobase-containing compound metabolic process; GO:0006351 transcription, DNA-templated; GO:0006412 translation; GO:0006414 translational elongation; GO:0006518 peptide metabolic process; GO:0006725 cellular aromatic compound metabolic process; GO:0006807 nitrogen compound metabolic process; GO:0008152 metabolic process; GO:0009058 biosynthetic process; GO:0009059 macromolecule biosy…	GO:0001650 fibrillar center; GO:0005622 intracellular anatomical structure; GO:0005634 nucleus; GO:0005730 nucleolus; GO:0005737 cytoplasm; GO:0005829 cytosol; GO:0005853 eukaryotic translation elongation factor 1 complex; GO:0031974 membrane-enclosed lumen; GO:0031981 nuclear lumen; GO:0032991 protein-containing complex; GO:0043226 organelle; GO:0043227 membrane-bounded organelle; GO:0043228 non…	GO:0003676 nucleic acid binding; GO:0003677 DNA binding; GO:0003723 RNA binding; GO:0003746 translation elongation factor activity; GO:0005488 binding; GO:0005515 protein binding; GO:0008134 transcription factor binding; GO:0008135 translation factor activity, RNA binding; GO:0031072 heat shock protein binding; GO:0097159 organic cyclic compound binding; GO:1901363 heterocyclic compound binding;	PF10587; PF00736	PF10587 Eukaryotic elongation factor 1 beta central acidic region; PF00736 EF-1 guanine nucleotide exchange domain	KOG1668	Elongation factor 1 beta/delta chain
	W5NXE1	Core-binding factor subunit beta OS=Ovis aries OX=9940 GN=CBFB PE=3 SV=1	CBFB	0.623927	0.00024817	Down	1405290	1403750	1587500	1362440	1471210	871936	853247	1067810	1010830	707286	1.19688	1.19557	1.35207	1.16038	1.25302	0.742623	0.726706	0.909448	0.860918	0.602392	cytoplasm	K25826	CBFB; core-binding factor subunit beta		GO:0000122 negative regulation of transcription by RNA polymerase II; GO:0000209 protein polyubiquitination; GO:0001503 ossification; GO:0001649 osteoblast differentiation; GO:0001654 eye development; GO:0001775 cell activation; GO:0001959 regulation of cytokine-mediated signaling pathway; GO:0002376 immune system process; GO:0002520 immune system development; GO:0002521 leukocyte differentiation…	GO:0005622 intracellular anatomical structure; GO:0005634 nucleus; GO:0005654 nucleoplasm; GO:0005667 transcription regulator complex; GO:0016513 core-binding factor complex; GO:0031974 membrane-enclosed lumen; GO:0031981 nuclear lumen; GO:0032991 protein-containing complex; GO:0043226 organelle; GO:0043227 membrane-bounded organelle; GO:0043229 intracellular organelle; GO:0043231 intracellular m…	GO:0000981 DNA-binding transcription factor activity, RNA polymerase II-specific; GO:0003676 nucleic acid binding; GO:0003677 DNA binding; GO:0003700 DNA-binding transcription factor activity; GO:0003712 transcription coregulator activity; GO:0003713 transcription coactivator activity; GO:0005488 binding; GO:0005515 protein binding; GO:0008134 transcription factor binding; GO:0046982 protein hete…			KOG4785	Transcription factor CBF, beta subunit
	W5P2Z4	Embryonic ectoderm development OS=Ovis aries OX=9940 GN=EED PE=4 SV=1	EED	0.457525	4.98463e-06	Down	564888	648036	614452	644418	734825	308038	261602	245009	323003	329456	1.20865	1.38655	1.31469	1.37881	1.57225	0.659084	0.559729	0.524226	0.691104	0.704911	nucleus	K11462	EED; polycomb protein EED		GO:0000122 negative regulation of transcription by RNA polymerase II; GO:0006139 nucleobase-containing compound metabolic process; GO:0006325 chromatin organization; GO:0006338 chromatin remodeling; GO:0006349 regulation of gene expression by genomic imprinting; GO:0006355 regulation of transcription, DNA-templated; GO:0006357 regulation of transcription by RNA polymerase II; GO:0006464 cellular …	GO:0000228 nuclear chromosome; GO:0000785 chromatin; GO:0000786 nucleosome; GO:0000792 heterochromatin; GO:0000803 sex chromosome; GO:0001739 sex chromatin; GO:0005622 intracellular anatomical structure; GO:0005634 nucleus; GO:0005654 nucleoplasm; GO:0005694 chromosome; GO:0005700 polytene chromosome; GO:0005737 cytoplasm; GO:0005829 cytosol; GO:0031519 PcG protein complex; GO:0031974 membrane-en…	GO:0000976 transcription cis-regulatory region binding; GO:0000977 RNA polymerase II transcription regulatory region sequence-specific DNA binding; GO:0000978 RNA polymerase II cis-regulatory region sequence-specific DNA binding; GO:0000987 cis-regulatory region sequence-specific DNA binding; GO:0001067 transcription regulatory region nucleic acid binding; GO:0003676 nucleic acid binding; GO:0003…			KOG1034	Transcriptional repressor EED/ESC/FIE, required for transcriptional silencing, WD repeat superfamily
	W5P9X2	Coiled-coil-helix-coiled-coil-helix domain containing 3 OS=Ovis aries OX=9940 GN=CHCHD3 PE=4 SV=1	CHCHD3	0.335415	9.98143e-12	Down	11075700	11179800	11036700	11185800	10616100	3621910	3688390	3628870	3939520	3600700	1.50539	1.51954	1.50009	1.52036	1.44292	0.492285	0.501321	0.493231	0.535454	0.489402	cytoplasm	K17563	CHCHD3; MICOS complex subunit MIC19		GO:0000122 negative regulation of transcription by RNA polymerase II; GO:0006355 regulation of transcription, DNA-templated; GO:0006357 regulation of transcription by RNA polymerase II; GO:0006996 organelle organization; GO:0007005 mitochondrion organization; GO:0007006 mitochondrial membrane organization; GO:0007007 inner mitochondrial membrane organization; GO:0008053 mitochondrial fusion; GO:0…	GO:0005622 intracellular anatomical structure; GO:0005634 nucleus; GO:0005737 cytoplasm; GO:0005739 mitochondrion; GO:0005740 mitochondrial envelope; GO:0005743 mitochondrial inner membrane; GO:0016020 membrane; GO:0016021 integral component of membrane; GO:0019866 organelle inner membrane; GO:0031090 organelle membrane; GO:0031224 intrinsic component of membrane; GO:0031300 intrinsic component o…	GO:0000981 DNA-binding transcription factor activity, RNA polymerase II-specific; GO:0001227 DNA-binding transcription repressor activity, RNA polymerase II-specific; GO:0003700 DNA-binding transcription factor activity; GO:0005198 structural molecule activity; GO:0005488 binding; GO:0005515 protein binding; GO:0019899 enzyme binding; GO:0019902 phosphatase binding; GO:0140110 transcription regul…			KOG4083	Head-elevated expression protein
	W5PXR8	RNA polymerase II subunit J OS=Ovis aries OX=9940 GN=POLR2J PE=3 SV=1	POLR2J	0.577357	5.55122e-06	Down	411010	453469	438667	489125	408416	250286	275762	218905	259173	266455	1.18403	1.30635	1.26371	1.40907	1.17656	0.721022	0.794413	0.63062	0.746623	0.767601	cytoplasm	K03008	RPB11, POLR2J; DNA-directed RNA polymerase II subunit RPB11	map03020 RNA polymerase	GO:0000375 RNA splicing, via transesterification reactions; GO:0000377 RNA splicing, via transesterification reactions with bulged adenosine as nucleophile; GO:0000398 mRNA splicing, via spliceosome; GO:0006139 nucleobase-containing compound metabolic process; GO:0006259 DNA metabolic process; GO:0006281 DNA repair; GO:0006283 transcription-coupled nucleotide-excision repair; GO:0006289 nucleotid…	GO:0000428 DNA-directed RNA polymerase complex; GO:0005622 intracellular anatomical structure; GO:0005634 nucleus; GO:0005654 nucleoplasm; GO:0005665 RNA polymerase II, core complex; GO:0016591 RNA polymerase II, holoenzyme; GO:0030880 RNA polymerase complex; GO:0031974 membrane-enclosed lumen; GO:0031981 nuclear lumen; GO:0032991 protein-containing complex; GO:0043226 organelle; GO:0043227 membr…	GO:0003824 catalytic activity; GO:0003899 DNA-directed 5'-3' RNA polymerase activity; GO:0005488 binding; GO:0005515 protein binding; GO:0016740 transferase activity; GO:0016772 transferase activity, transferring phosphorus-containing groups; GO:0016779 nucleotidyltransferase activity; GO:0019904 protein domain specific binding; GO:0030275 LRR domain binding; GO:0034062 5'-3' RNA polymerase activ…	PF13656	PF13656 RNA polymerase Rpb3/Rpb11 dimerisation domain	KOG4392	RNA polymerase, subunit L
	W5QCQ4	RNA helicase OS=Ovis aries OX=9940 GN=DHX9 PE=3 SV=1	DHX9	1.51593	8.73106e-10	Up	4416470	4482740	4488280	4506410	4224740	6678790	6661010	6828640	6696580	6665180	0.793632	0.805541	0.806536	0.809794	0.759178	1.20017	1.19697	1.22709	1.20336	1.19772	nucleus	K13184	DHX9; ATP-dependent RNA helicase A [EC:3.6.4.13]		GO:0000003 reproduction; GO:0000375 RNA splicing, via transesterification reactions; GO:0000377 RNA splicing, via transesterification reactions with bulged adenosine as nucleophile; GO:0000380 alternative mRNA splicing, via spliceosome; GO:0000398 mRNA splicing, via spliceosome; GO:0000902 cell morphogenesis; GO:0000904 cell morphogenesis involved in differentiation; GO:0001672 regulation of chro…	GO:0000123 histone acetyltransferase complex; GO:0000228 nuclear chromosome; GO:0000785 chromatin; GO:0000803 sex chromosome; GO:0000805 X chromosome; GO:0005622 intracellular anatomical structure; GO:0005634 nucleus; GO:0005654 nucleoplasm; GO:0005694 chromosome; GO:0005700 polytene chromosome; GO:0005726 perichromatin fibrils; GO:0005730 nucleolus; GO:0005737 cytoplasm; GO:0005813 centrosome; G…	GO:0000166 nucleotide binding; GO:0000976 transcription cis-regulatory region binding; GO:0000977 RNA polymerase II transcription regulatory region sequence-specific DNA binding; GO:0000978 RNA polymerase II cis-regulatory region sequence-specific DNA binding; GO:0000987 cis-regulatory region sequence-specific DNA binding; GO:0000993 RNA polymerase II complex binding; GO:0001067 transcription reg…	PF00035; PF00270; PF00271; PF04408; PF07717	PF00035 Double-stranded RNA binding motif; PF00270 DEAD/DEAH box helicase; PF00271 Helicase conserved C-terminal domain; PF04408 Helicase associated domain (HA2); PF07717 Oligonucleotide/oligosaccharide-binding (OB)-fold	KOG0921	Dosage compensation complex, subunit MLE
	W5QEU2	Poly [ADP-ribose] polymerase OS=Ovis aries OX=9940 GN=PARP2 PE=3 SV=1	PARP2	1.58105	0.000365437	Up	75750.5	105186	76015.6	95337.7	91553.2	134361	159962	121849	143551	142013	0.661242	0.918191	0.663556	0.832223	0.799187	1.17287	1.39634	1.06365	1.25309	1.23966	cytoplasm,nucleus	K10798	PARP2_3_4; poly [ADP-ribose] polymerase 2/3/4 [EC:2.4.2.30]	map03410 Base excision repair; map04210 Apoptosis; map04212 Longevity regulating pathway - worm	GO:0001558 regulation of cell growth; GO:0006139 nucleobase-containing compound metabolic process; GO:0006259 DNA metabolic process; GO:0006260 DNA replication; GO:0006261 DNA-dependent DNA replication; GO:0006266 DNA ligation; GO:0006271 DNA strand elongation involved in DNA replication; GO:0006273 lagging strand elongation; GO:0006281 DNA repair; GO:0006284 base-excision repair; GO:0006464 cell…	GO:0005622 intracellular anatomical structure; GO:0005634 nucleus; GO:0005654 nucleoplasm; GO:0005730 nucleolus; GO:0005737 cytoplasm; GO:0031974 membrane-enclosed lumen; GO:0031981 nuclear lumen; GO:0043226 organelle; GO:0043227 membrane-bounded organelle; GO:0043228 non-membrane-bounded organelle; GO:0043229 intracellular organelle; GO:0043231 intracellular membrane-bounded organelle; GO:004323…	GO:0003824 catalytic activity; GO:0003909 DNA ligase activity; GO:0003910 DNA ligase (ATP) activity; GO:0003950 NAD+ ADP-ribosyltransferase activity; GO:0016740 transferase activity; GO:0016757 glycosyltransferase activity; GO:0016763 pentosyltransferase activity; GO:0016874 ligase activity; GO:0016886 ligase activity, forming phosphoric ester bonds; GO:0140096 catalytic activity, acting on a pro…	PF05406; PF02877	PF05406 WGR domain; PF02877 Poly(ADP-ribose) polymerase, regulatory domain	KOG1037	NAD+ ADP-ribosyltransferase Parp, required for poly-ADP ribosylation of nuclear proteins
[L] Replication, recombination and repair	W5QEU2	Poly [ADP-ribose] polymerase OS=Ovis aries OX=9940 GN=PARP2 PE=3 SV=1	PARP2	1.58105	0.000365437	Up	75750.5	105186	76015.6	95337.7	91553.2	134361	159962	121849	143551	142013	0.661242	0.918191	0.663556	0.832223	0.799187	1.17287	1.39634	1.06365	1.25309	1.23966	cytoplasm,nucleus	K10798	PARP2_3_4; poly [ADP-ribose] polymerase 2/3/4 [EC:2.4.2.30]	map03410 Base excision repair; map04210 Apoptosis; map04212 Longevity regulating pathway - worm	GO:0001558 regulation of cell growth; GO:0006139 nucleobase-containing compound metabolic process; GO:0006259 DNA metabolic process; GO:0006260 DNA replication; GO:0006261 DNA-dependent DNA replication; GO:0006266 DNA ligation; GO:0006271 DNA strand elongation involved in DNA replication; GO:0006273 lagging strand elongation; GO:0006281 DNA repair; GO:0006284 base-excision repair; GO:0006464 cell…	GO:0005622 intracellular anatomical structure; GO:0005634 nucleus; GO:0005654 nucleoplasm; GO:0005730 nucleolus; GO:0005737 cytoplasm; GO:0031974 membrane-enclosed lumen; GO:0031981 nuclear lumen; GO:0043226 organelle; GO:0043227 membrane-bounded organelle; GO:0043228 non-membrane-bounded organelle; GO:0043229 intracellular organelle; GO:0043231 intracellular membrane-bounded organelle; GO:004323…	GO:0003824 catalytic activity; GO:0003909 DNA ligase activity; GO:0003910 DNA ligase (ATP) activity; GO:0003950 NAD+ ADP-ribosyltransferase activity; GO:0016740 transferase activity; GO:0016757 glycosyltransferase activity; GO:0016763 pentosyltransferase activity; GO:0016874 ligase activity; GO:0016886 ligase activity, forming phosphoric ester bonds; GO:0140096 catalytic activity, acting on a pro…	PF05406; PF02877	PF05406 WGR domain; PF02877 Poly(ADP-ribose) polymerase, regulatory domain	KOG1037	NAD+ ADP-ribosyltransferase Parp, required for poly-ADP ribosylation of nuclear proteins
	W5PKC0	Tumor protein p53 binding protein 1 OS=Ovis aries OX=9940 GN=TP53BP1 PE=4 SV=1	TP53BP1	1.61511	0.00266663	Up		166144		172093	168059	329257	220996	303759	247750	261112		0.711092		0.736554	0.719288	1.40921	0.945857	1.30008	1.06036	1.11755	nucleus	K20915	TP53BP1, P202; tumor suppressor p53-binding protein 1	map04621 NOD-like receptor signaling pathway	GO:0000018 regulation of DNA recombination; GO:0000075 cell cycle checkpoint signaling; GO:0000077 DNA damage checkpoint signaling; GO:0002637 regulation of immunoglobulin production; GO:0002639 positive regulation of immunoglobulin production; GO:0002682 regulation of immune system process; GO:0002684 positive regulation of immune system process; GO:0002694 regulation of leukocyte activation; GO…	GO:0000228 nuclear chromosome; GO:0000775 chromosome, centromeric region; GO:0000776 kinetochore; GO:0000781 chromosome, telomeric region; GO:0005622 intracellular anatomical structure; GO:0005634 nucleus; GO:0005654 nucleoplasm; GO:0005657 replication fork; GO:0005694 chromosome; GO:0005737 cytoplasm; GO:0016604 nuclear body; GO:0031974 membrane-enclosed lumen; GO:0031981 nuclear lumen; GO:00329…	GO:0002039 p53 binding; GO:0003676 nucleic acid binding; GO:0003677 DNA binding; GO:0003684 damaged DNA binding; GO:0003712 transcription coregulator activity; GO:0005488 binding; GO:0005515 protein binding; GO:0008134 transcription factor binding; GO:0035064 methylated histone binding; GO:0042162 telomeric DNA binding; GO:0042393 histone binding; GO:0043565 sequence-specific DNA binding; GO:0061…	PF18428	PF18428 BRCA1 C Terminus (BRCT) domain	KOG3548	DNA damage checkpoint protein RHP9/CRB2/53BP1
	W5Q828	DNA polymerase OS=Ovis aries OX=9940 GN=POLA1 PE=3 SV=1	POLA1	1.51333	0.000221357	Up	191384	201543	196350	242739	178794	305795	289565	290997	286287	357048	0.753331	0.79332	0.772879	0.955477	0.703774	1.20368	1.13979	1.14543	1.12689	1.40542	nucleus	K02320	POLA1; DNA polymerase alpha subunit A [EC:2.7.7.7]	map03030 DNA replication	GO:0000082 G1/S transition of mitotic cell cycle; GO:0000083 regulation of transcription involved in G1/S transition of mitotic cell cycle; GO:0000278 mitotic cell cycle; GO:0000723 telomere maintenance; GO:0000731 DNA synthesis involved in DNA repair; GO:0006139 nucleobase-containing compound metabolic process; GO:0006259 DNA metabolic process; GO:0006260 DNA replication; GO:0006261 DNA-dependen…	GO:0000228 nuclear chromosome; GO:0000428 DNA-directed RNA polymerase complex; GO:0005622 intracellular anatomical structure; GO:0005634 nucleus; GO:0005635 nuclear envelope; GO:0005654 nucleoplasm; GO:0005657 replication fork; GO:0005658 alpha DNA polymerase:primase complex; GO:0005694 chromosome; GO:0005730 nucleolus; GO:0005737 cytoplasm; GO:0005829 cytosol; GO:0012505 endomembrane system; GO:…	GO:0000166 nucleotide binding; GO:0003676 nucleic acid binding; GO:0003677 DNA binding; GO:0003682 chromatin binding; GO:0003690 double-stranded DNA binding; GO:0003824 catalytic activity; GO:0003887 DNA-directed DNA polymerase activity; GO:0005488 binding; GO:0005515 protein binding; GO:0016740 transferase activity; GO:0016772 transferase activity, transferring phosphorus-containing groups; GO:0…	PF08996	PF08996 DNA Polymerase alpha zinc finger	KOG0970	DNA polymerase alpha, catalytic subunit
	W5NT34	BAF nuclear assembly factor 1 OS=Ovis aries OX=9940 GN=BANF1 PE=4 SV=1	BANF1	0.479443	3.55427e-08	Down	3158180	3274200	2943030	3066480	2743390	1383160	1489180	1404860	1465720	1537550	1.40578	1.45742	1.31001	1.36496	1.22114	0.615675	0.662867	0.625334	0.652424	0.684397	extracellular	K21870	BANF; barrier-to-autointegration factor		GO:0000003 reproduction; GO:0000278 mitotic cell cycle; GO:0003006 developmental process involved in reproduction; GO:0006139 nucleobase-containing compound metabolic process; GO:0006259 DNA metabolic process; GO:0006323 DNA packaging; GO:0006725 cellular aromatic compound metabolic process; GO:0006807 nitrogen compound metabolic process; GO:0006810 transport; GO:0006996 organelle organization; G…	GO:0000775 chromosome, centromeric region; GO:0000779 condensed chromosome, centromeric region; GO:0000793 condensed chromosome; GO:0005622 intracellular anatomical structure; GO:0005634 nucleus; GO:0005635 nuclear envelope; GO:0005654 nucleoplasm; GO:0005694 chromosome; GO:0005737 cytoplasm; GO:0005829 cytosol; GO:0012505 endomembrane system; GO:0031967 organelle envelope; GO:0031974 membrane-en…	GO:0003676 nucleic acid binding; GO:0003677 DNA binding; GO:0003690 double-stranded DNA binding; GO:0005488 binding; GO:0005515 protein binding; GO:0008022 protein C-terminus binding; GO:0019899 enzyme binding; GO:0019904 protein domain specific binding; GO:0042802 identical protein binding; GO:0042803 protein homodimerization activity; GO:0046983 protein dimerization activity; GO:0047485 protein…	PF02961	PF02961 Barrier to autointegration factor	KOG4233	DNA-bridging protein BAF
	W5Q278	NUDT8 protein OS=Ovis aries OX=9940 PE=4 SV=1	--	0.656513	0.000443868	Down	769205	609833	850443	886662	828674	523989	559562	533551	472996	499724	1.17712	0.933231	1.30144	1.35686	1.26813	0.801864	0.856301	0.816497	0.723829	0.764731	cytoplasm	K18665	NUDT8; nudix motif 8 [EC:3.6.1.-]							KOG3069	Peroxisomal NUDIX hydrolase
[O] Posttranslational modification, protein turnover, chaperones	W5QHL4	DnaJ heat shock protein family (Hsp40) member C19 OS=Ovis aries OX=9940 GN=DNAJC19 PE=4 SV=1	DNAJC19	0.541705	4.56751e-07	Down	1530490	1512890	1769480	1735280	1538900	866105	803004	884694	927986	898998	1.22755	1.21344	1.41924	1.39181	1.2343	0.694672	0.644061	0.709582	0.744305	0.721054	extracellular	K09539	DNAJC19; DnaJ homolog subfamily C member 19		GO:0000003 reproduction; GO:0003006 developmental process involved in reproduction; GO:0003008 system process; GO:0006457 protein folding; GO:0006605 protein targeting; GO:0006626 protein targeting to mitochondrion; GO:0006810 transport; GO:0006839 mitochondrial transport; GO:0006886 intracellular protein transport; GO:0006996 organelle organization; GO:0007005 mitochondrion organization; GO:0007…	GO:0001405 PAM complex, Tim23 associated import motor; GO:0005622 intracellular anatomical structure; GO:0005737 cytoplasm; GO:0005739 mitochondrion; GO:0005740 mitochondrial envelope; GO:0005743 mitochondrial inner membrane; GO:0005744 TIM23 mitochondrial import inner membrane translocase complex; GO:0016020 membrane; GO:0016021 integral component of membrane; GO:0019866 organelle inner membrane…	GO:0001671 ATPase activator activity; GO:0008047 enzyme activator activity; GO:0030234 enzyme regulator activity; GO:0060589 nucleoside-triphosphatase regulator activity; GO:0060590 ATPase regulator activity; GO:0098772 molecular function regulator;			KOG0723	Molecular chaperone (DnaJ superfamily)
	W5NVD7	COP9 signalosome complex subunit 4 OS=Ovis aries OX=9940 GN=COPS4 PE=3 SV=1	COPS4	0.516807	6.96538e-07	Down	3818080	4130420	3903440	3864630	4167710	1835220	1846080	2222330	2133460	2239240	1.26592	1.36947	1.29422	1.28135	1.38184	0.608482	0.612083	0.736832	0.707366	0.742439	cytoplasm	K12178	COPS4, CSN4; COP9 signalosome complex subunit 4		GO:0000003 reproduction; GO:0000338 protein deneddylation; GO:0000715 nucleotide-excision repair, DNA damage recognition; GO:0001654 eye development; GO:0001745 compound eye morphogenesis; GO:0001751 compound eye photoreceptor cell differentiation; GO:0001754 eye photoreceptor cell differentiation; GO:0002009 morphogenesis of an epithelium; GO:0003006 developmental process involved in reproductio…	GO:0005622 intracellular anatomical structure; GO:0005634 nucleus; GO:0005654 nucleoplasm; GO:0005737 cytoplasm; GO:0005829 cytosol; GO:0008021 synaptic vesicle; GO:0008180 COP9 signalosome; GO:0012505 endomembrane system; GO:0016604 nuclear body; GO:0016607 nuclear speck; GO:0030054 cell junction; GO:0030133 transport vesicle; GO:0031410 cytoplasmic vesicle; GO:0031974 membrane-enclosed lumen; G…	GO:0001067 transcription regulatory region nucleic acid binding; GO:0003676 nucleic acid binding; GO:0003677 DNA binding; GO:0003824 catalytic activity; GO:0005488 binding; GO:0005515 protein binding; GO:0008233 peptidase activity; GO:0008234 cysteine-type peptidase activity; GO:0016787 hydrolase activity; GO:0019783 ubiquitin-like protein-specific protease activity; GO:0019784 NEDD8-specific pro…	PF01399; PF18420	PF01399 PCI domain; PF18420 CSN4/RPN5/eIF3a helix turn helix domain	KOG1497	COP9 signalosome, subunit CSN4
	W5NY88	Proteasome 26S subunit, non-ATPase 10 OS=Ovis aries OX=9940 GN=PSMD10 PE=4 SV=1	PSMD10	0.620249	0.00036912	Down	687019	474203	649335	692668	603303	425743	366588	367110	418274	349107	1.36493	0.942122	1.29007	1.37616	1.19861	0.845844	0.728318	0.729355	0.831005	0.693588	cytoplasm	K06694	PSMD10; 26S proteasome non-ATPase regulatory subunit 10		GO:0000079 regulation of cyclin-dependent protein serine/threonine kinase activity; GO:0000122 negative regulation of transcription by RNA polymerase II; GO:0001558 regulation of cell growth; GO:0001932 regulation of protein phosphorylation; GO:0001933 negative regulation of protein phosphorylation; GO:0001934 positive regulation of protein phosphorylation; GO:0006355 regulation of transcription,…	GO:0000502 proteasome complex; GO:0005622 intracellular anatomical structure; GO:0005634 nucleus; GO:0005654 nucleoplasm; GO:0005737 cytoplasm; GO:0005829 cytosol; GO:0005838 proteasome regulatory particle; GO:0005856 cytoskeleton; GO:0022624 proteasome accessory complex; GO:0031974 membrane-enclosed lumen; GO:0031981 nuclear lumen; GO:0032991 protein-containing complex; GO:0043226 organelle; GO:…	GO:0005488 binding; GO:0005515 protein binding; GO:0008134 transcription factor binding;			KOG4412	26S proteasome regulatory complex, subunit PSMD10
	W5NYH9	DnaJ heat shock protein family (Hsp40) member C8 OS=Ovis aries OX=9940 GN=DNAJC8 PE=4 SV=1	DNAJC8	0.399778	3.30734e-08	Down	2136130	2058730	2016890	1827550	2016610	853861	855357	744686	723540	842691	1.51756	1.46258	1.43285	1.29834	1.43265	0.606606	0.607669	0.529045	0.514022	0.59867	nucleus	K09528	DNAJC8; DnaJ homolog subfamily C member 8		GO:0000375 RNA splicing, via transesterification reactions; GO:0000377 RNA splicing, via transesterification reactions with bulged adenosine as nucleophile; GO:0000398 mRNA splicing, via spliceosome; GO:0006139 nucleobase-containing compound metabolic process; GO:0006396 RNA processing; GO:0006397 mRNA processing; GO:0006725 cellular aromatic compound metabolic process; GO:0006807 nitrogen compou…	GO:0005576 extracellular region; GO:0005622 intracellular anatomical structure; GO:0005634 nucleus; GO:0005654 nucleoplasm; GO:0005737 cytoplasm; GO:0005829 cytosol; GO:0031974 membrane-enclosed lumen; GO:0031981 nuclear lumen; GO:0043226 organelle; GO:0043227 membrane-bounded organelle; GO:0043229 intracellular organelle; GO:0043231 intracellular membrane-bounded organelle; GO:0043233 organelle …	GO:0005488 binding; GO:0005515 protein binding; GO:0030544 Hsp70 protein binding; GO:0031072 heat shock protein binding;	PF00226	PF00226 DnaJ domain	KOG1150	Predicted molecular chaperone (DnaJ superfamily)
	W5P0J8	Farnesyltransferase, CAAX box, alpha OS=Ovis aries OX=9940 GN=FNTA PE=3 SV=1	FNTA	0.61329	3.48432e-07	Down	2225750	2237970	2024240	2171580	2189480	1319620	1309920	1435820	1367450	1220790	1.27167	1.27865	1.15654	1.24072	1.25094	0.753956	0.748414	0.820346	0.781283	0.69749	extracellular	K05955	FNTA; protein farnesyltransferase/geranylgeranyltransferase type-1 subunit alpha [EC:2.5.1.58 2.5.1.59]	map00900 Terpenoid backbone biosynthesis	GO:0006464 cellular protein modification process; GO:0006807 nitrogen compound metabolic process; GO:0007154 cell communication; GO:0007165 signal transduction; GO:0007166 cell surface receptor signaling pathway; GO:0007167 enzyme linked receptor protein signaling pathway; GO:0007178 transmembrane receptor protein serine/threonine kinase signaling pathway; GO:0007179 transforming growth factor be…	GO:0005622 intracellular anatomical structure; GO:0005737 cytoplasm; GO:0005829 cytosol; GO:0005856 cytoskeleton; GO:0005875 microtubule associated complex; GO:0005953 CAAX-protein geranylgeranyltransferase complex; GO:0005965 protein farnesyltransferase complex; GO:0015630 microtubule cytoskeleton; GO:0032991 protein-containing complex; GO:0043226 organelle; GO:0043228 non-membrane-bounded organ…	GO:0003824 catalytic activity; GO:0004659 prenyltransferase activity; GO:0004660 protein farnesyltransferase activity; GO:0004661 protein geranylgeranyltransferase activity; GO:0004663 Rab geranylgeranyltransferase activity; GO:0005102 signaling receptor binding; GO:0005488 binding; GO:0005515 protein binding; GO:0008017 microtubule binding; GO:0008092 cytoskeletal protein binding; GO:0008318 pro…			KOG0530	Protein farnesyltransferase, alpha subunit/protein geranylgeranyltransferase type I, alpha subunit
	W5P303	Tyrosine 3-monooxygenase/tryptophan 5-monooxygenase activation protein beta OS=Ovis aries OX=9940 GN=YWHAB PE=3 SV=1	YWHAB	0.417427	1.33538e-09	Down	23006000	23812700	25267100	25198700	25116500	10160900	10295500	9613710	10961000	10062400	1.32604	1.37253	1.45636	1.45242	1.44768	0.585661	0.593419	0.554122	0.631778	0.579984	cytoplasm	K16197	YWHAB_Q_Z; 14-3-3 protein beta/theta/zeta	map04013 MAPK signaling pathway - fly; map04110 Cell cycle; map04114 Oocyte meiosis; map04151 PI3K-Akt signaling pathway; map04212 Longevity regulating pathway - worm; map04390 Hippo signaling pathway; map04391 Hippo signaling pathway - fly	GO:0000165 MAPK cascade; GO:0006355 regulation of transcription, DNA-templated; GO:0006464 cellular protein modification process; GO:0006468 protein phosphorylation; GO:0006605 protein targeting; GO:0006793 phosphorus metabolic process; GO:0006796 phosphate-containing compound metabolic process; GO:0006807 nitrogen compound metabolic process; GO:0006810 transport; GO:0006839 mitochondrial transpo…	GO:0005622 intracellular anatomical structure; GO:0005634 nucleus; GO:0005737 cytoplasm; GO:0005829 cytosol; GO:0017053 transcription repressor complex; GO:0031410 cytoplasmic vesicle; GO:0031982 vesicle; GO:0032991 protein-containing complex; GO:0042470 melanosome; GO:0043226 organelle; GO:0043227 membrane-bounded organelle; GO:0043229 intracellular organelle; GO:0043231 intracellular membrane-b…	GO:0003712 transcription coregulator activity; GO:0003714 transcription corepressor activity; GO:0005488 binding; GO:0005515 protein binding; GO:0008022 protein C-terminus binding; GO:0019899 enzyme binding; GO:0019904 protein domain specific binding; GO:0042802 identical protein binding; GO:0042826 histone deacetylase binding; GO:0044877 protein-containing complex binding; GO:0045309 protein pho…			KOG0841	Multifunctional chaperone (14-3-3 family)
	W5P359	Stress induced phosphoprotein 1 OS=Ovis aries OX=9940 GN=STIP1 PE=4 SV=1	STIP1	0.590719	4.20742e-11	Down	35633000	34613100	35330200	36098500	34734000	21398000	20451300	20950100	20603900	20804800	1.26981	1.23346	1.25902	1.2864	1.23777	0.762534	0.728798	0.746573	0.734236	0.741395	cytoplasm	K09553	STIP1; stress-induced-phosphoprotein 1		GO:0000003 reproduction; GO:0006950 response to stress; GO:0007275 multicellular organism development; GO:0007568 aging; GO:0008340 determination of adult lifespan; GO:0009266 response to temperature stimulus; GO:0009408 response to heat; GO:0009628 response to abiotic stimulus; GO:0010259 multicellular organism aging; GO:0032501 multicellular organismal process; GO:0032502 developmental process;…	GO:0005622 intracellular anatomical structure; GO:0005634 nucleus; GO:0005737 cytoplasm; GO:0005794 Golgi apparatus; GO:0005829 cytosol; GO:0012505 endomembrane system; GO:0032991 protein-containing complex; GO:0043209 myelin sheath; GO:0043226 organelle; GO:0043227 membrane-bounded organelle; GO:0043229 intracellular organelle; GO:0043231 intracellular membrane-bounded organelle; GO:0101031 chap…	GO:0004857 enzyme inhibitor activity; GO:0005488 binding; GO:0005515 protein binding; GO:0008022 protein C-terminus binding; GO:0030234 enzyme regulator activity; GO:0030544 Hsp70 protein binding; GO:0031072 heat shock protein binding; GO:0042030 ATPase inhibitor activity; GO:0051087 chaperone binding; GO:0051879 Hsp90 protein binding; GO:0060589 nucleoside-triphosphatase regulator activity; GO:0…	PF17830	PF17830 STI1 domain	KOG0548	Molecular co-chaperone STI1
	W5P3B5	14-3-3 domain-containing protein OS=Ovis aries OX=9940 PE=3 SV=1	--	0.559392	8.59935e-09	Down	41309300	39788400	41846100	41429900	42498800	24384800	21673600	22520300	23171500	23972600	1.28053	1.23338	1.29717	1.28427	1.3174	0.755894	0.671851	0.698098	0.718284	0.743117	mitochondria	K16197	YWHAB_Q_Z; 14-3-3 protein beta/theta/zeta	map04013 MAPK signaling pathway - fly; map04110 Cell cycle; map04114 Oocyte meiosis; map04151 PI3K-Akt signaling pathway; map04212 Longevity regulating pathway - worm; map04390 Hippo signaling pathway; map04391 Hippo signaling pathway - fly	GO:0001775 cell activation; GO:0006810 transport; GO:0006839 mitochondrial transport; GO:0006950 response to stress; GO:0006996 organelle organization; GO:0007005 mitochondrion organization; GO:0007006 mitochondrial membrane organization; GO:0007030 Golgi organization; GO:0007154 cell communication; GO:0007165 signal transduction; GO:0007166 cell surface receptor signaling pathway; GO:0007596 blo…	GO:0005576 extracellular region; GO:0005615 extracellular space; GO:0005622 intracellular anatomical structure; GO:0005634 nucleus; GO:0005654 nucleoplasm; GO:0005737 cytoplasm; GO:0005829 cytosol; GO:0031410 cytoplasmic vesicle; GO:0031974 membrane-enclosed lumen; GO:0031981 nuclear lumen; GO:0031982 vesicle; GO:0042470 melanosome; GO:0043226 organelle; GO:0043227 membrane-bounded organelle; GO:…	GO:0005488 binding; GO:0005515 protein binding; GO:0008134 transcription factor binding; GO:0019899 enzyme binding; GO:0019900 kinase binding; GO:0019901 protein kinase binding; GO:0031625 ubiquitin protein ligase binding; GO:0042802 identical protein binding; GO:0044325 transmembrane transporter binding; GO:0044389 ubiquitin-like protein ligase binding;			KOG0841	Multifunctional chaperone (14-3-3 family)
	W5P417	Tyrosine 3-monooxygenase/tryptophan 5-monooxygenase activation protein eta OS=Ovis aries OX=9940 GN=YWHAH PE=3 SV=1	YWHAH	0.443753	1.49934e-08	Down	4896990	4910850	4706740	4936700	4619620	2229770	2208490	1954010	2305700	1983560	1.40911	1.4131	1.35436	1.42053	1.32929	0.641616	0.635492	0.562266	0.663464	0.570769	cytoplasm	K16198	YWHAG_H; 14-3-3 protein gamma/eta	map04110 Cell cycle; map04114 Oocyte meiosis; map04151 PI3K-Akt signaling pathway; map04390 Hippo signaling pathway	GO:0007275 multicellular organism development; GO:0007399 nervous system development; GO:0007417 central nervous system development; GO:0007420 brain development; GO:0007507 heart development; GO:0032501 multicellular organismal process; GO:0032502 developmental process; GO:0048513 animal organ development; GO:0048731 system development; GO:0048856 anatomical structure development; GO:0060322 hea…	GO:0005622 intracellular anatomical structure; GO:0005737 cytoplasm;				KOG0841	Multifunctional chaperone (14-3-3 family)
	W5P4T0	von Hippel-Lindau tumor suppressor OS=Ovis aries OX=9940 GN=VHL PE=3 SV=1	VHL	0.658371	0.00941852	Down	581340	367042	429542	392891	449935	322816	274661	304192	357032	203377	1.57852	0.996631	1.16634	1.06682	1.22171	0.876544	0.745788	0.825974	0.969451	0.552231	nucleus	K03871	VHL; von Hippel-Lindau disease tumor supressor	map04066 HIF-1 signaling pathway; map04120 Ubiquitin mediated proteolysis; map04212 Longevity regulating pathway - worm	GO:0000122 negative regulation of transcription by RNA polymerase II; GO:0000226 microtubule cytoskeleton organization; GO:0000278 mitotic cell cycle; GO:0000280 nuclear division; GO:0000902 cell morphogenesis; GO:0001525 angiogenesis; GO:0001568 blood vessel development; GO:0001654 eye development; GO:0001666 response to hypoxia; GO:0001667 ameboidal-type cell migration; GO:0001894 tissue homeos…	GO:0000151 ubiquitin ligase complex; GO:0000153 cytoplasmic ubiquitin ligase complex; GO:0005622 intracellular anatomical structure; GO:0005634 nucleus; GO:0005654 nucleoplasm; GO:0005667 transcription regulator complex; GO:0005730 nucleolus; GO:0005737 cytoplasm; GO:0005739 mitochondrion; GO:0005783 endoplasmic reticulum; GO:0005829 cytosol; GO:0005929 cilium; GO:0012505 endomembrane system; GO:…	GO:0003824 catalytic activity; GO:0004842 ubiquitin-protein transferase activity; GO:0005488 binding; GO:0005515 protein binding; GO:0008134 transcription factor binding; GO:0016740 transferase activity; GO:0019787 ubiquitin-like protein transferase activity; GO:0019899 enzyme binding; GO:0044877 protein-containing complex binding; GO:0061630 ubiquitin protein ligase activity; GO:0061659 ubiquiti…	PF01847; PF17211	PF01847 VHL beta domain; PF17211 VHL box domain	KOG4710	E3 ubiquitin ligase, VHL component (von Hippel-Lindau tumor suppressor in humans)
	W5P2A6	Ubiquitin like 4A OS=Ovis aries OX=9940 PE=4 SV=1	--	0.347112	9.57518e-06	Down	636288	724545	595550	645713	643938	149824	221332	229296	279059	247227	1.45511	1.65695	1.36195	1.47667	1.47261	0.342629	0.506159	0.524372	0.638174	0.565378	cytoplasm,nucleus	K23388	UBL4; ubiquitin-like protein 4		GO:0006464 cellular protein modification process; GO:0006807 nitrogen compound metabolic process; GO:0006996 organelle organization; GO:0007029 endoplasmic reticulum organization; GO:0008104 protein localization; GO:0008152 metabolic process; GO:0009987 cellular process; GO:0010256 endomembrane system organization; GO:0016043 cellular component organization; GO:0019538 protein metabolic process; …	GO:0005622 intracellular anatomical structure; GO:0005634 nucleus; GO:0005654 nucleoplasm; GO:0005737 cytoplasm; GO:0005829 cytosol; GO:0016020 membrane; GO:0031974 membrane-enclosed lumen; GO:0031981 nuclear lumen; GO:0032991 protein-containing complex; GO:0043226 organelle; GO:0043227 membrane-bounded organelle; GO:0043229 intracellular organelle; GO:0043231 intracellular membrane-bounded organ…	GO:0003824 catalytic activity; GO:0005488 binding; GO:0005515 protein binding; GO:0016740 transferase activity; GO:0019787 ubiquitin-like protein transferase activity; GO:0051087 chaperone binding; GO:0140096 catalytic activity, acting on a protein;	PF00240; PF17840	PF00240 Ubiquitin family; PF17840 Tethering Ubl4a to BAGS domain	KOG0001	Ubiquitin and ubiquitin-like proteins
	W5PAX3	2-oxoglutarate and iron dependent oxygenase domain containing 2 OS=Ovis aries OX=9940 GN=OGFOD2 PE=4 SV=1	OGFOD2	0.636356	0.0187166	Down	1373110	1838970		1540960	2196840	1259190	834871	1247120		1081420	0.965918	1.29363		1.08399	1.54537	0.88578	0.587292	0.87729		0.760728	mitochondria									KOG1971	Lysyl hydroxylase
	W5PCB1	DnaJ heat shock protein family (Hsp40) member C9 OS=Ovis aries OX=9940 GN=DNAJC9 PE=4 SV=1	DNAJC9	0.665079	1.46505e-06	Down	1582850	1399970	1364120	1539130	1531980	1006050	990131	1000540	934390	1002480	1.28149	1.13343	1.1044	1.24609	1.2403	0.814507	0.801619	0.810046	0.756491	0.811617	cytoplasm	K09529	DNAJC9; DnaJ homolog subfamily C member 9		GO:0007610 behavior; GO:0032781 positive regulation of ATP-dependent activity; GO:0035176 social behavior; GO:0043085 positive regulation of catalytic activity; GO:0043462 regulation of ATP-dependent activity; GO:0044093 positive regulation of molecular function; GO:0050790 regulation of catalytic activity; GO:0051336 regulation of hydrolase activity; GO:0051345 positive regulation of hydrolase a…	GO:0005576 extracellular region; GO:0005615 extracellular space; GO:0005622 intracellular anatomical structure; GO:0005634 nucleus; GO:0005654 nucleoplasm; GO:0005737 cytoplasm; GO:0005829 cytosol; GO:0005886 plasma membrane; GO:0016020 membrane; GO:0031974 membrane-enclosed lumen; GO:0031981 nuclear lumen; GO:0043226 organelle; GO:0043227 membrane-bounded organelle; GO:0043229 intracellular orga…	GO:0005488 binding; GO:0005515 protein binding; GO:0031072 heat shock protein binding;	PF00226	PF00226 DnaJ domain	KOG0719	Molecular chaperone (DnaJ superfamily)
	W5PHI9	Prefoldin subunit 6 OS=Ovis aries OX=9940 GN=PFDN6 PE=3 SV=1	PFDN6	0.271436	2.57641e-07	Down	3108900	3106110	3027210	2847640	3613410	1017810	676634	916114	754350	897530	1.55712	1.55572	1.5162	1.42627	1.80981	0.509779	0.338898	0.458844	0.377823	0.449536	cytoplasm	K04798	pfdB, PFDN6; prefoldin beta subunit		GO:0006457 protein folding; GO:0009987 cellular process; GO:0016043 cellular component organization; GO:0022607 cellular component assembly; GO:0043933 protein-containing complex organization; GO:0044085 cellular component biogenesis; GO:0051131 chaperone-mediated protein complex assembly; GO:0065003 protein-containing complex assembly; GO:0071840 cellular component organization or biogenesis;	GO:0005622 intracellular anatomical structure; GO:0005634 nucleus; GO:0005737 cytoplasm; GO:0005829 cytosol; GO:0016272 prefoldin complex; GO:0032991 protein-containing complex; GO:0043226 organelle; GO:0043227 membrane-bounded organelle; GO:0043229 intracellular organelle; GO:0043231 intracellular membrane-bounded organelle;	GO:0005488 binding; GO:0005515 protein binding; GO:0051082 unfolded protein binding; GO:0051087 chaperone binding;			KOG3478	Prefoldin subunit 6, KE2 family
	W5PIL1	UBX domain protein 6 OS=Ovis aries OX=9940 GN=UBXN6 PE=4 SV=1	UBXN6	0.553105	7.38833e-06	Down	805143	759886	813970	660925	735077	443828	460665	384948	364773	433757	1.37327	1.29608	1.38832	1.12729	1.25376	0.757002	0.785719	0.656575	0.622164	0.739824	cytoplasm	K14011	UBXN6, UBXD1; UBX domain-containing protein 6	map04141 Protein processing in endoplasmic reticulum	GO:0006508 proteolysis; GO:0006807 nitrogen compound metabolic process; GO:0006810 transport; GO:0006914 autophagy; GO:0006950 response to stress; GO:0007034 vacuolar transport; GO:0007041 lysosomal transport; GO:0008152 metabolic process; GO:0008333 endosome to lysosome transport; GO:0009056 catabolic process; GO:0009057 macromolecule catabolic process; GO:0009966 regulation of signal transducti…	GO:0000323 lytic vacuole; GO:0005622 intracellular anatomical structure; GO:0005737 cytoplasm; GO:0005764 lysosome; GO:0005765 lysosomal membrane; GO:0005768 endosome; GO:0005769 early endosome; GO:0005770 late endosome; GO:0005773 vacuole; GO:0005774 vacuolar membrane; GO:0005829 cytosol; GO:0005938 cell cortex; GO:0010008 endosome membrane; GO:0012505 endomembrane system; GO:0016020 membrane; G…		PF09409; PF00789	PF09409 PUB domain; PF00789 UBX domain	KOG2699	Predicted ubiquitin regulatory protein
	W5PNT5	Proteasome 26S subunit, non-ATPase 6 OS=Ovis aries OX=9940 GN=PSMD6 PE=4 SV=1	PSMD6	0.631504	5.54253e-09	Down	2502380	2361340	2394440	2531120	2379230	1537740	1501520	1600320	1519410	1525470	1.26046	1.18941	1.20609	1.27493	1.19843	0.774564	0.75632	0.806086	0.765331	0.768384	cytoplasm	K03037	PSMD6, RPN7; 26S proteasome regulatory subunit N7	map03050 Proteasome	GO:0001775 cell activation; GO:0002252 immune effector process; GO:0002263 cell activation involved in immune response; GO:0002274 myeloid leukocyte activation; GO:0002275 myeloid cell activation involved in immune response; GO:0002283 neutrophil activation involved in immune response; GO:0002366 leukocyte activation involved in immune response; GO:0002376 immune system process; GO:0002443 leukoc…	GO:0000502 proteasome complex; GO:0005576 extracellular region; GO:0005622 intracellular anatomical structure; GO:0005634 nucleus; GO:0005654 nucleoplasm; GO:0005737 cytoplasm; GO:0005829 cytosol; GO:0005838 proteasome regulatory particle; GO:0008541 proteasome regulatory particle, lid subcomplex; GO:0012505 endomembrane system; GO:0022624 proteasome accessory complex; GO:0030141 secretory granul…	GO:0003824 catalytic activity; GO:0005488 binding; GO:0005515 protein binding; GO:0016462 pyrophosphatase activity; GO:0016787 hydrolase activity; GO:0016817 hydrolase activity, acting on acid anhydrides; GO:0016818 hydrolase activity, acting on acid anhydrides, in phosphorus-containing anhydrides; GO:0016887 ATP hydrolysis activity; GO:0017111 nucleoside-triphosphatase activity;	PF01399	PF01399 PCI domain	KOG0687	26S proteasome regulatory complex, subunit RPN7/PSMD6
	W5PV42	LDL receptor related protein associated protein 1 OS=Ovis aries OX=9940 GN=LRPAP1 PE=4 SV=1	LRPAP1	0.578707	1.32531e-08	Down	17962600	17721700	18576400	17141800	17541600	9853650	10248500	10178500	11075400	10116500	1.27924	1.26208	1.32295	1.22078	1.24925	0.701744	0.729864	0.724878	0.788753	0.720463	extracellular	K22290	LRPAP1; alpha-2-macroglobulin receptor-associated protein	map04979 Cholesterol metabolism	GO:0002090 regulation of receptor internalization; GO:0002091 negative regulation of receptor internalization; GO:0006810 transport; GO:0009892 negative regulation of metabolic process; GO:0009966 regulation of signal transduction; GO:0009968 negative regulation of signal transduction; GO:0010469 regulation of signaling receptor activity; GO:0010605 negative regulation of macromolecule metabolic …	GO:0005576 extracellular region; GO:0005622 intracellular anatomical structure; GO:0005737 cytoplasm; GO:0005768 endosome; GO:0005783 endoplasmic reticulum; GO:0005788 endoplasmic reticulum lumen; GO:0005791 rough endoplasmic reticulum; GO:0005793 endoplasmic reticulum-Golgi intermediate compartment; GO:0005794 Golgi apparatus; GO:0005801 cis-Golgi network; GO:0005886 plasma membrane; GO:0012505 …	GO:0001540 amyloid-beta binding; GO:0005102 signaling receptor binding; GO:0005488 binding; GO:0005515 protein binding; GO:0019899 enzyme binding; GO:0030545 signaling receptor regulator activity; GO:0030547 signaling receptor inhibitor activity; GO:0033218 amide binding; GO:0035473 lipase binding; GO:0042277 peptide binding; GO:0048019 receptor antagonist activity; GO:0050750 low-density lipopro…	PF06400; PF06401	PF06400 Alpha-2-macroglobulin RAP, N-terminal domain; PF06401 Alpha-2-macroglobulin RAP, C-terminal domain	KOG3956	Alpha 2-macroglobulin receptor-associated protein
	W5PWD6	Tyrosine 3-monooxygenase/tryptophan 5-monooxygenase activation protein gamma OS=Ovis aries OX=9940 PE=3 SV=1	--	0.399684	6.38265e-11	Down	26647200	25753600	26145000	26216800	26672600	10425500	10910300	11034500	10152700	10009500	1.44847	1.3999	1.42117	1.42508	1.44985	0.566703	0.593055	0.599806	0.551874	0.54409	cytoplasm	K16198	YWHAG_H; 14-3-3 protein gamma/eta	map04110 Cell cycle; map04114 Oocyte meiosis; map04151 PI3K-Akt signaling pathway; map04390 Hippo signaling pathway	GO:0007275 multicellular organism development; GO:0007399 nervous system development; GO:0007417 central nervous system development; GO:0007420 brain development; GO:0007507 heart development; GO:0009987 cellular process; GO:0010646 regulation of cell communication; GO:0022008 neurogenesis; GO:0023051 regulation of signaling; GO:0030154 cell differentiation; GO:0032501 multicellular organismal pr…	GO:0005622 intracellular anatomical structure; GO:0005737 cytoplasm;	GO:0005102 signaling receptor binding; GO:0005159 insulin-like growth factor receptor binding; GO:0005488 binding; GO:0005515 protein binding; GO:0019904 protein domain specific binding;			KOG0841	Multifunctional chaperone (14-3-3 family)
	W5PWF8	E3 ubiquitin-protein ligase TRIM39 OS=Ovis aries OX=9940 GN=LOC101106373 PE=4 SV=1	LOC101106373	0.398533	2.07803e-07	Down	933845	943749	864979	1052840	1046610	382523	330160	382928	420110	413987	1.37903	1.39366	1.27734	1.55476	1.54556	0.564882	0.487556	0.56548	0.620388	0.611346	nucleus	K12015	TRIM39; tripartite motif-containing protein 39 [EC:2.3.2.27]		GO:0009892 negative regulation of metabolic process; GO:0009894 regulation of catabolic process; GO:0009895 negative regulation of catabolic process; GO:0009966 regulation of signal transduction; GO:0009967 positive regulation of signal transduction; GO:0010605 negative regulation of macromolecule metabolic process; GO:0010646 regulation of cell communication; GO:0010647 positive regulation of ce…	GO:0005622 intracellular anatomical structure; GO:0005737 cytoplasm; GO:0005739 mitochondrion; GO:0005829 cytosol; GO:0043226 organelle; GO:0043227 membrane-bounded organelle; GO:0043229 intracellular organelle; GO:0043231 intracellular membrane-bounded organelle;	GO:0005488 binding; GO:0005515 protein binding; GO:0042802 identical protein binding;	PF15227; PF00643	PF15227 zinc finger of C3HC4-type, RING; PF00643 B-box zinc finger	KOG2177	Predicted E3 ubiquitin ligase
	W5PZM2	Ubiquitin conjugating enzyme E2 I OS=Ovis aries OX=9940 GN=UBE2I PE=3 SV=1	UBE2I	0.581053	1.41404e-07	Down	9863820	9998590	10977200	10067300	9330120	5934110	5875200	5724020	5514840	6142230	1.24187	1.25883	1.38204	1.26748	1.17467	0.747111	0.739694	0.72066	0.694324	0.773313	cytoplasm	K10577	UBE2I, UBC9; ubiquitin-conjugating enzyme E2 I	map03013 Nucleocytoplasmic transport; map04064 NF-kappa B signaling pathway; map04120 Ubiquitin mediated proteolysis	GO:0000003 reproduction; GO:0000122 negative regulation of transcription by RNA polymerase II; GO:0000280 nuclear division; GO:0000578 embryonic axis specification; GO:0001700 embryonic development via the syncytial blastoderm; GO:0001947 heart looping; GO:0002009 morphogenesis of an epithelium; GO:0002119 nematode larval development; GO:0002164 larval development; GO:0002376 immune system proces…	GO:0000228 nuclear chromosome; GO:0000775 chromosome, centromeric region; GO:0000776 kinetochore; GO:0000779 condensed chromosome, centromeric region; GO:0000793 condensed chromosome; GO:0000794 condensed nuclear chromosome; GO:0000795 synaptonemal complex; GO:0000940 outer kinetochore; GO:0001650 fibrillar center; GO:0005622 intracellular anatomical structure; GO:0005634 nucleus; GO:0005635 nucl…	GO:0003824 catalytic activity; GO:0004842 ubiquitin-protein transferase activity; GO:0005488 binding; GO:0005515 protein binding; GO:0008022 protein C-terminus binding; GO:0008134 transcription factor binding; GO:0016740 transferase activity; GO:0019787 ubiquitin-like protein transferase activity; GO:0019789 SUMO transferase activity; GO:0019899 enzyme binding; GO:0019904 protein domain specific …	PF00179	PF00179 Ubiquitin-conjugating enzyme	KOG0424	Ubiquitin-protein ligase
	W5Q2N2	Proteasome 26S subunit, non-ATPase 12 OS=Ovis aries OX=9940 GN=PSMD12 PE=3 SV=1	PSMD12	0.633476	2.62008e-09	Down	2473550	2633690	2491800	2520410	2526420	1597260	1626230	1604150	1535400	1647810	1.19746	1.27498	1.20629	1.22014	1.22305	0.77324	0.787264	0.776575	0.743293	0.797711	cytoplasm	K03035	PSMD12, RPN5; 26S proteasome regulatory subunit N5	map03050 Proteasome	GO:0001775 cell activation; GO:0002252 immune effector process; GO:0002263 cell activation involved in immune response; GO:0002274 myeloid leukocyte activation; GO:0002275 myeloid cell activation involved in immune response; GO:0002283 neutrophil activation involved in immune response; GO:0002366 leukocyte activation involved in immune response; GO:0002376 immune system process; GO:0002443 leukoc…	GO:0000502 proteasome complex; GO:0005576 extracellular region; GO:0005622 intracellular anatomical structure; GO:0005634 nucleus; GO:0005654 nucleoplasm; GO:0005737 cytoplasm; GO:0005829 cytosol; GO:0005838 proteasome regulatory particle; GO:0008541 proteasome regulatory particle, lid subcomplex; GO:0012505 endomembrane system; GO:0022624 proteasome accessory complex; GO:0030141 secretory granul…		PF01399; PF18098	PF01399 PCI domain; PF18098 26S proteasome regulatory subunit RPN5 C-terminal domain	KOG1498	26S proteasome regulatory complex, subunit RPN5/PSMD12
	W5Q375	Cell division cycle 23 OS=Ovis aries OX=9940 GN=CDC23 PE=4 SV=1	CDC23	1.51271	0.0205683	Up	74458.4	33924.6	57151.3	67720.9	49859.9	74237.7	82540.6	109536	81176.6	80781	1.04667	0.47688	0.803378	0.951956	0.700883	1.04356	1.16028	1.53975	1.1411	1.13554	extracellular	K03355	APC8, CDC23; anaphase-promoting complex subunit 8	map04110 Cell cycle; map04114 Oocyte meiosis; map04120 Ubiquitin mediated proteolysis; map04914 Progesterone-mediated oocyte maturation	GO:0000070 mitotic sister chromatid segregation; GO:0000209 protein polyubiquitination; GO:0000278 mitotic cell cycle; GO:0000280 nuclear division; GO:0000819 sister chromatid segregation; GO:0003002 regionalization; GO:0006464 cellular protein modification process; GO:0006508 proteolysis; GO:0006511 ubiquitin-dependent protein catabolic process; GO:0006807 nitrogen compound metabolic process; GO…	GO:0000151 ubiquitin ligase complex; GO:0000152 nuclear ubiquitin ligase complex; GO:0005622 intracellular anatomical structure; GO:0005634 nucleus; GO:0005654 nucleoplasm; GO:0005680 anaphase-promoting complex; GO:0005737 cytoplasm; GO:0005829 cytosol; GO:0031461 cullin-RING ubiquitin ligase complex; GO:0031974 membrane-enclosed lumen; GO:0031981 nuclear lumen; GO:0032991 protein-containing comp…	GO:0003824 catalytic activity; GO:0004842 ubiquitin-protein transferase activity; GO:0016740 transferase activity; GO:0019787 ubiquitin-like protein transferase activity; GO:0061630 ubiquitin protein ligase activity; GO:0061659 ubiquitin-like protein ligase activity; GO:0140096 catalytic activity, acting on a protein;			KOG1155	Anaphase-promoting complex (APC), Cdc23 subunit
	W5Q7Q9	Prefoldin subunit 1 OS=Ovis aries OX=9940 GN=PFDN1 PE=3 SV=1	PFDN1	0.220249	2.08503e-09	Down	2833360	2977380	2917070	2853330	2678270	702933	601721	588059	549488	698423	1.62836	1.71113	1.67647	1.63984	1.53923	0.403984	0.345816	0.337964	0.315797	0.401392	cytoplasm	K09548	PFDN1; prefoldin subunit 1		GO:0001775 cell activation; GO:0002376 immune system process; GO:0006355 regulation of transcription, DNA-templated; GO:0006457 protein folding; GO:0006996 organelle organization; GO:0007010 cytoskeleton organization; GO:0007275 multicellular organism development; GO:0007399 nervous system development; GO:0007417 central nervous system development; GO:0007420 brain development; GO:0009889 regulat…	GO:0005622 intracellular anatomical structure; GO:0005737 cytoplasm; GO:0005829 cytosol;	GO:0003700 DNA-binding transcription factor activity; GO:0005488 binding; GO:0005515 protein binding; GO:0044183 protein folding chaperone; GO:0140110 transcription regulator activity;			KOG3501	Molecular chaperone Prefoldin, subunit 1
	W5QAA1	Stratifin OS=Ovis aries OX=9940 GN=SFN PE=3 SV=1	SFN	0.456075	9.05276e-14	Down	91758900	91212300	89977400	90074400	89148000	41004500	40972900	40779000	42101500	41366000	1.39368	1.38537	1.36662	1.36809	1.35402	0.622795	0.622315	0.61937	0.639457	0.628286	cytoplasm,nucleus	K06644	SFN; stratifin	map04110 Cell cycle; map04115 p53 signaling pathway; map04960 Aldosterone-regulated sodium reabsorption	GO:0000075 cell cycle checkpoint signaling; GO:0000077 DNA damage checkpoint signaling; GO:0000079 regulation of cyclin-dependent protein serine/threonine kinase activity; GO:0000278 mitotic cell cycle; GO:0001558 regulation of cell growth; GO:0001836 release of cytochrome c from mitochondria; GO:0001932 regulation of protein phosphorylation; GO:0001933 negative regulation of protein phosphorylat…	GO:0005576 extracellular region; GO:0005615 extracellular space; GO:0005622 intracellular anatomical structure; GO:0005634 nucleus; GO:0005737 cytoplasm; GO:0005829 cytosol; GO:0043226 organelle; GO:0043227 membrane-bounded organelle; GO:0043229 intracellular organelle; GO:0043231 intracellular membrane-bounded organelle;	GO:0004857 enzyme inhibitor activity; GO:0004860 protein kinase inhibitor activity; GO:0005488 binding; GO:0005515 protein binding; GO:0008426 protein kinase C inhibitor activity; GO:0019207 kinase regulator activity; GO:0019210 kinase inhibitor activity; GO:0019887 protein kinase regulator activity; GO:0019899 enzyme binding; GO:0019900 kinase binding; GO:0019901 protein kinase binding; GO:00302…			KOG0841	Multifunctional chaperone (14-3-3 family)
	W5QD41	Proteasome activator subunit 2 OS=Ovis aries OX=9940 GN=PSME2 PE=3 SV=1	PSME2	0.399198	1.23533e-08	Down	3477070	3585520	3471500	2965930	3388080	1340900	1315270	1285530	1342320	1457670	1.47148	1.51737	1.46912	1.25517	1.43382	0.567462	0.556615	0.544029	0.568063	0.616878	cytoplasm	K06697	PSME2; proteasome activator subunit 2 (PA28 beta)	map03050 Proteasome; map04612 Antigen processing and presentation	GO:0002376 immune system process; GO:0006464 cellular protein modification process; GO:0006508 proteolysis; GO:0006807 nitrogen compound metabolic process; GO:0007154 cell communication; GO:0007165 signal transduction; GO:0007166 cell surface receptor signaling pathway; GO:0007346 regulation of mitotic cell cycle; GO:0008152 metabolic process; GO:0009893 positive regulation of metabolic process; …	GO:0000502 proteasome complex; GO:0005622 intracellular anatomical structure; GO:0005634 nucleus; GO:0005654 nucleoplasm; GO:0005737 cytoplasm; GO:0005829 cytosol; GO:0031974 membrane-enclosed lumen; GO:0031981 nuclear lumen; GO:0032991 protein-containing complex; GO:0043226 organelle; GO:0043227 membrane-bounded organelle; GO:0043229 intracellular organelle; GO:0043231 intracellular membrane-bou…	GO:0005488 binding; GO:0005515 protein binding; GO:0008047 enzyme activator activity; GO:0016504 peptidase activator activity; GO:0030234 enzyme regulator activity; GO:0042802 identical protein binding; GO:0061133 endopeptidase activator activity; GO:0061134 peptidase regulator activity; GO:0061135 endopeptidase regulator activity; GO:0098772 molecular function regulator;			KOG4470	Proteasome activator subunit
	W5QD49	Proteasome activator subunit 1 OS=Ovis aries OX=9940 GN=PSME1 PE=3 SV=1	PSME1	0.313129	6.44047e-13	Down	12219500	11866100	11865300	11562000	11528900	3836760	3626770	3687040	3646540	3690600	1.57611	1.53053	1.53042	1.4913	1.48703	0.494877	0.467792	0.475566	0.470342	0.476025	cytoplasm	K06696	PSME1; proteasome activator subunit 1 (PA28 alpha)	map03050 Proteasome; map04612 Antigen processing and presentation	GO:0002376 immune system process; GO:0007346 regulation of mitotic cell cycle; GO:0009893 positive regulation of metabolic process; GO:0009894 regulation of catabolic process; GO:0010564 regulation of cell cycle process; GO:0010604 positive regulation of macromolecule metabolic process; GO:0010950 positive regulation of endopeptidase activity; GO:0010952 positive regulation of peptidase activity;…	GO:0000502 proteasome complex; GO:0005622 intracellular anatomical structure; GO:0005737 cytoplasm; GO:0032991 protein-containing complex; GO:1902494 catalytic complex; GO:1905368 peptidase complex; GO:1905369 endopeptidase complex;	GO:0008047 enzyme activator activity; GO:0016504 peptidase activator activity; GO:0030234 enzyme regulator activity; GO:0061133 endopeptidase activator activity; GO:0061134 peptidase regulator activity; GO:0061135 endopeptidase regulator activity; GO:0098772 molecular function regulator;			KOG4470	Proteasome activator subunit
	W5QDD0	glutathione transferase OS=Ovis aries OX=9940 GN=LOC101108092 PE=3 SV=1	LOC101108092	0.627852	1.37081e-08	Down	8113540	8015730	8243050	8200630	8359270	5291900	5185020	4967280	4868660	5386520	1.21767	1.20299	1.23711	1.23074	1.25455	0.794203	0.778162	0.745484	0.730683	0.808403	cytoplasm	K00799	GST, gst; glutathione S-transferase [EC:2.5.1.18]	map00480 Glutathione metabolism; map00980 Metabolism of xenobiotics by cytochrome P450; map00982 Drug metabolism - cytochrome P450; map00983 Drug metabolism - other enzymes; map01100 Metabolic pathways; map04212 Longevity regulating pathway - worm	GO:0001676 long-chain fatty acid metabolic process; GO:0006082 organic acid metabolic process; GO:0006518 peptide metabolic process; GO:0006575 cellular modified amino acid metabolic process; GO:0006629 lipid metabolic process; GO:0006631 fatty acid metabolic process; GO:0006633 fatty acid biosynthetic process; GO:0006749 glutathione metabolic process; GO:0006790 sulfur compound metabolic process…	GO:0005576 extracellular region; GO:0005622 intracellular anatomical structure; GO:0005737 cytoplasm; GO:0005829 cytosol; GO:0045171 intercellular bridge;	GO:0003824 catalytic activity; GO:0004364 glutathione transferase activity; GO:0005488 binding; GO:0005515 protein binding; GO:0016740 transferase activity; GO:0016765 transferase activity, transferring alkyl or aryl (other than methyl) groups; GO:0019899 enzyme binding; GO:0033218 amide binding; GO:0042277 peptide binding; GO:0042802 identical protein binding; GO:0042803 protein homodimerization…	PF02798; PF14497	PF02798 Glutathione S-transferase, N-terminal domain; PF14497 Glutathione S-transferase, C-terminal domain	KOG1695	Glutathione S-transferase
	W5QIM2	COP9 signalosome subunit 2 OS=Ovis aries OX=9940 GN=COPS2 PE=4 SV=1	COPS2	0.644886	8.2614e-08	Down	1404560	1540780	1508820	1543280	1478970	904293	962605	981169	990008	983358	1.14212	1.25289	1.2269	1.25492	1.20263	0.735327	0.782743	0.797838	0.805026	0.799618	cytoplasm,nucleus	K12176	COPS2, CSN2, TRIP15; COP9 signalosome complex subunit 2		GO:0000003 reproduction; GO:0000122 negative regulation of transcription by RNA polymerase II; GO:0000338 protein deneddylation; GO:0000715 nucleotide-excision repair, DNA damage recognition; GO:0002009 morphogenesis of an epithelium; GO:0003006 developmental process involved in reproduction; GO:0006139 nucleobase-containing compound metabolic process; GO:0006259 DNA metabolic process; GO:0006281…	GO:0005622 intracellular anatomical structure; GO:0005634 nucleus; GO:0005654 nucleoplasm; GO:0005667 transcription regulator complex; GO:0005737 cytoplasm; GO:0005829 cytosol; GO:0008180 COP9 signalosome; GO:0008230 ecdysone receptor holocomplex; GO:0008231 repressor ecdysone receptor complex; GO:0031974 membrane-enclosed lumen; GO:0031981 nuclear lumen; GO:0032991 protein-containing complex; GO…	GO:0003712 transcription coregulator activity; GO:0003714 transcription corepressor activity; GO:0005102 signaling receptor binding; GO:0005488 binding; GO:0005515 protein binding; GO:0008134 transcription factor binding; GO:0016922 nuclear receptor binding; GO:0042802 identical protein binding; GO:0042803 protein homodimerization activity; GO:0046983 protein dimerization activity; GO:0051427 hor…	PF01399	PF01399 PCI domain	KOG1464	COP9 signalosome, subunit CSN2
	W5PH55	2'-5' oligoadenylate synthase OS=Ovis aries OX=9940 PE=3 SV=1	--	0.608173	1.62752e-05	Down	863217	788094	890208	952578	853752	509371	448492	573686	562920	549776	1.23456	1.12712	1.27316	1.36236	1.22102	0.728496	0.641427	0.820478	0.805081	0.786282	cytoplasm	K14216	OAS; 2'-5'-oligoadenylate synthetase [EC:2.7.7.84]	map04621 NOD-like receptor signaling pathway	GO:0000003 reproduction; GO:0001541 ovarian follicle development; GO:0001542 ovulation from ovarian follicle; GO:0003006 developmental process involved in reproduction; GO:0006139 nucleobase-containing compound metabolic process; GO:0006163 purine nucleotide metabolic process; GO:0006164 purine nucleotide biosynthetic process; GO:0006725 cellular aromatic compound metabolic process; GO:0006753 nu…	GO:0005622 intracellular anatomical structure; GO:0005634 nucleus; GO:0005737 cytoplasm; GO:0005783 endoplasmic reticulum; GO:0005789 endoplasmic reticulum membrane; GO:0005829 cytosol; GO:0012505 endomembrane system; GO:0016020 membrane; GO:0031984 organelle subcompartment; GO:0042175 nuclear outer membrane-endoplasmic reticulum membrane network; GO:0043226 organelle; GO:0043227 membrane-bounded…	GO:0001730 2'-5'-oligoadenylate synthetase activity; GO:0003676 nucleic acid binding; GO:0003723 RNA binding; GO:0003725 double-stranded RNA binding; GO:0003824 catalytic activity; GO:0004857 enzyme inhibitor activity; GO:0005488 binding; GO:0016740 transferase activity; GO:0016772 transferase activity, transferring phosphorus-containing groups; GO:0016779 nucleotidyltransferase activity; GO:0030…	PF10421	PF10421 2'-5'-oligoadenylate synthetase 1, domain 2, C-terminus	KOG0001	Ubiquitin and ubiquitin-like proteins
	W5PBE1	ISG15 ubiquitin like modifier OS=Ovis aries OX=9940 GN=ISG15 PE=4 SV=1	ISG15	0.34722	5.07818e-11	Down	20674500	21120600	20232300	21454100	19506700	7432870	7127550	6780180	7298770	7120240	1.49008	1.52223	1.45821	1.54627	1.40591	0.535711	0.513705	0.488669	0.526046	0.513179	cytoplasm	K12159	ISG15; ubiquitin cross-reactive protein	map04622 RIG-I-like receptor signaling pathway	GO:0000731 DNA synthesis involved in DNA repair; GO:0001817 regulation of cytokine production; GO:0001818 negative regulation of cytokine production; GO:0002252 immune effector process; GO:0002376 immune system process; GO:0002682 regulation of immune system process; GO:0002684 positive regulation of immune system process; GO:0006139 nucleobase-containing compound metabolic process; GO:0006259 DN…	GO:0005576 extracellular region; GO:0005622 intracellular anatomical structure; GO:0005634 nucleus; GO:0005654 nucleoplasm; GO:0005737 cytoplasm; GO:0005829 cytosol; GO:0031974 membrane-enclosed lumen; GO:0031981 nuclear lumen; GO:0043226 organelle; GO:0043227 membrane-bounded organelle; GO:0043229 intracellular organelle; GO:0043231 intracellular membrane-bounded organelle; GO:0043233 organelle …	GO:0031386 protein tag;	PF00240	PF00240 Ubiquitin family	KOG0001	Ubiquitin and ubiquitin-like proteins
	W5NU00	Alpha-2-macroglobulin domain-containing protein OS=Ovis aries OX=9940 PE=4 SV=1	--	0.446469	6.03366e-09	Down	1340560	1374660	1241710	1275150	1278530	533426	580749	588034	626889	577687	1.42349	1.4597	1.31853	1.35404	1.35763	0.566426	0.616677	0.624413	0.665671	0.613425	plasma membrane	K03989	C4; complement component 4	map04610 Complement and coagulation cascades	GO:0002237 response to molecule of bacterial origin; GO:0002250 adaptive immune response; GO:0002252 immune effector process; GO:0002253 activation of immune response; GO:0002376 immune system process; GO:0002443 leukocyte mediated immunity; GO:0002449 lymphocyte mediated immunity; GO:0002460 adaptive immune response based on somatic recombination of immune receptors built from immunoglobulin sup…	GO:0005576 extracellular region; GO:0005615 extracellular space; GO:0005622 intracellular anatomical structure; GO:0005737 cytoplasm; GO:0005783 endoplasmic reticulum; GO:0005788 endoplasmic reticulum lumen; GO:0005886 plasma membrane; GO:0012505 endomembrane system; GO:0016020 membrane; GO:0030424 axon; GO:0030425 dendrite; GO:0031974 membrane-enclosed lumen; GO:0036477 somatodendritic compartme…	GO:0001846 opsonin binding; GO:0001848 complement binding; GO:0001849 complement component C1q complex binding; GO:0003824 catalytic activity; GO:0004175 endopeptidase activity; GO:0004252 serine-type endopeptidase activity; GO:0005488 binding; GO:0005515 protein binding; GO:0008233 peptidase activity; GO:0008236 serine-type peptidase activity; GO:0016787 hydrolase activity; GO:0017171 serine hyd…	PF01835; PF17791; PF17789	PF01835 MG2 domain; PF17791 Macroglobulin domain MG3; PF17789 Macroglobulin domain MG4	KOG1366	Alpha-macroglobulin
	A0A6P3DZL9	Cytochrome C oxidase Copper Chaperone OS=Ovis aries OX=9940 GN=LOC101117181 PE=3 SV=1	LOC101117181	0.396392	2.76224e-07	Down	2763130	2688640	2180190	2797820	2889790	1001620	1018340	1188910	1038040	1032860	1.48561	1.44556	1.17219	1.50426	1.55371	0.538524	0.547514	0.639222	0.558106	0.555321	extracellular	K02260	COX17; cytochrome c oxidase assembly protein subunit 17	map00190 Oxidative phosphorylation; map01100 Metabolic pathways; map04714 Thermogenesis	GO:0000041 transition metal ion transport; GO:0006091 generation of precursor metabolites and energy; GO:0006810 transport; GO:0006811 ion transport; GO:0006812 cation transport; GO:0006825 copper ion transport; GO:0006996 organelle organization; GO:0007005 mitochondrion organization; GO:0008152 metabolic process; GO:0008284 positive regulation of cell population proliferation; GO:0008535 respira…	GO:0005622 intracellular anatomical structure; GO:0005737 cytoplasm; GO:0005739 mitochondrion; GO:0005740 mitochondrial envelope; GO:0005758 mitochondrial intermembrane space; GO:0031967 organelle envelope; GO:0031970 organelle envelope lumen; GO:0031974 membrane-enclosed lumen; GO:0031975 envelope; GO:0043226 organelle; GO:0043227 membrane-bounded organelle; GO:0043229 intracellular organelle; G…	GO:0005488 binding; GO:0005507 copper ion binding; GO:0008047 enzyme activator activity; GO:0016530 metallochaperone activity; GO:0016531 copper chaperone activity; GO:0030234 enzyme regulator activity; GO:0043167 ion binding; GO:0043169 cation binding; GO:0046872 metal ion binding; GO:0046914 transition metal ion binding; GO:0098772 molecular function regulator; GO:0140104 molecular carrier acti…			KOG3496	Cytochrome c oxidase assembly protein/Cu2+ chaperone COX17
	W5P6A5	Serine peptidase inhibitor, Kunitz type 2 OS=Ovis aries OX=9940 GN=SPINT2 PE=4 SV=1	SPINT2	1.77465	0.023835	Up	343685	640583	821984	225883	610316	921041	1085230	956995	926136	800029	0.468754	0.873695	1.12111	0.308083	0.832414	1.25621	1.48015	1.30525	1.26316	1.09116	extracellular	K23421	SPINT2; Kunitz-type protease inhibitor 2		GO:0000003 reproduction; GO:0000902 cell morphogenesis; GO:0000904 cell morphogenesis involved in differentiation; GO:0001701 in utero embryonic development; GO:0001763 morphogenesis of a branching structure; GO:0001838 embryonic epithelial tube formation; GO:0001841 neural tube formation; GO:0001843 neural tube closure; GO:0001890 placenta development; GO:0001892 embryonic placenta development; …	GO:0005576 extracellular region; GO:0005622 intracellular anatomical structure; GO:0005737 cytoplasm; GO:0005886 plasma membrane; GO:0016020 membrane; GO:0016021 integral component of membrane; GO:0031224 intrinsic component of membrane; GO:0071944 cell periphery;	GO:0004857 enzyme inhibitor activity; GO:0004866 endopeptidase inhibitor activity; GO:0004867 serine-type endopeptidase inhibitor activity; GO:0030234 enzyme regulator activity; GO:0030414 peptidase inhibitor activity; GO:0061134 peptidase regulator activity; GO:0061135 endopeptidase regulator activity; GO:0098772 molecular function regulator;	PF00014	PF00014 Kunitz/Bovine pancreatic trypsin inhibitor domain	KOG4295	Serine proteinase inhibitor (KU family)
	W5PC25	Glutathione S-transferase omega OS=Ovis aries OX=9940 GN=LOC101116273 PE=3 SV=1	LOC101116273	0.666258	2.41226e-09	Down	173126000	168671000	168310000	168476000	175283000	118360000	114351000	110683000	111920000	113581000	1.21683	1.18552	1.18298	1.18415	1.23199	0.831904	0.803726	0.777945	0.786639	0.798314	cytoplasm	K00799	GST, gst; glutathione S-transferase [EC:2.5.1.18]	map00480 Glutathione metabolism; map00980 Metabolism of xenobiotics by cytochrome P450; map00982 Drug metabolism - cytochrome P450; map00983 Drug metabolism - other enzymes; map01100 Metabolic pathways; map04212 Longevity regulating pathway - worm	GO:0000302 response to reactive oxygen species; GO:0005975 carbohydrate metabolic process; GO:0005996 monosaccharide metabolic process; GO:0006082 organic acid metabolic process; GO:0006518 peptide metabolic process; GO:0006575 cellular modified amino acid metabolic process; GO:0006725 cellular aromatic compound metabolic process; GO:0006726 eye pigment biosynthetic process; GO:0006728 pteridine …	GO:0005576 extracellular region; GO:0005604 basement membrane; GO:0005622 intracellular anatomical structure; GO:0005634 nucleus; GO:0005635 nuclear envelope; GO:0005737 cytoplasm; GO:0005739 mitochondrion; GO:0005829 cytosol; GO:0012505 endomembrane system; GO:0016020 membrane; GO:0030424 axon; GO:0031012 extracellular matrix; GO:0031090 organelle membrane; GO:0031965 nuclear membrane; GO:003196…	GO:0003824 catalytic activity; GO:0004364 glutathione transferase activity; GO:0004734 pyrimidodiazepine synthase activity; GO:0005488 binding; GO:0005515 protein binding; GO:0015036 disulfide oxidoreductase activity; GO:0015038 glutathione disulfide oxidoreductase activity; GO:0016209 antioxidant activity; GO:0016491 oxidoreductase activity; GO:0016645 oxidoreductase activity, acting on the CH-N…	PF13417; PF00043	PF13417 Glutathione S-transferase, N-terminal domain; PF00043 Glutathione S-transferase, C-terminal domain	KOG0406	Glutathione S-transferase
	C5ISA4	COP9 constitutive photomorphogenic subunit 7B protein-like protein OS=Ovis aries OX=9940 GN=COPS7B PE=2 SV=1	COPS7B	0.566364	0.000464844	Down	217660	223481	202435	235096	250915	112521	144370	91973.5	132549	158344	1.23017	1.26307	1.14412	1.32872	1.41812	0.635947	0.815952	0.519817	0.749142	0.89493	cytoplasm	K12180	COPS7, CSN7; COP9 signalosome complex subunit 7		GO:0000003 reproduction; GO:0000338 protein deneddylation; GO:0000715 nucleotide-excision repair, DNA damage recognition; GO:0002009 morphogenesis of an epithelium; GO:0003006 developmental process involved in reproduction; GO:0006139 nucleobase-containing compound metabolic process; GO:0006259 DNA metabolic process; GO:0006281 DNA repair; GO:0006283 transcription-coupled nucleotide-excision repa…	GO:0005622 intracellular anatomical structure; GO:0005634 nucleus; GO:0005654 nucleoplasm; GO:0005737 cytoplasm; GO:0005829 cytosol; GO:0008180 COP9 signalosome; GO:0031974 membrane-enclosed lumen; GO:0031981 nuclear lumen; GO:0032991 protein-containing complex; GO:0034399 nuclear periphery; GO:0043226 organelle; GO:0043227 membrane-bounded organelle; GO:0043229 intracellular organelle; GO:004323…	GO:0005488 binding; GO:0005515 protein binding;	PF01399; PF18392	PF01399 PCI domain; PF18392 COP9 signalosome complex subunit 7a helix I domain	KOG3250	COP9 signalosome, subunit CSN7
	W5NRJ6	S-phase kinase-associated protein 1 OS=Ovis aries OX=9940 PE=3 SV=1	--	0.505322	7.68092e-08	Down	5607740	6041250	5150260	5452590	6012560	3051590	2764330	2694890	2874750	2897070	1.31801	1.4199	1.21049	1.28154	1.41316	0.717228	0.649712	0.633391	0.675664	0.68091	cytoplasm	K03094	SKP1, CBF3D; S-phase kinase-associated protein 1	map04110 Cell cycle; map04114 Oocyte meiosis; map04120 Ubiquitin mediated proteolysis; map04141 Protein processing in endoplasmic reticulum; map04310 Wnt signaling pathway; map04341 Hedgehog signaling pathway - fly; map04350 TGF-beta signaling pathway; map04710 Circadian rhythm	GO:0000003 reproduction; GO:0000132 establishment of mitotic spindle orientation; GO:0000226 microtubule cytoskeleton organization; GO:0000278 mitotic cell cycle; GO:0001932 regulation of protein phosphorylation; GO:0001933 negative regulation of protein phosphorylation; GO:0002376 immune system process; GO:0003006 developmental process involved in reproduction; GO:0006139 nucleobase-containing c…	GO:0000151 ubiquitin ligase complex; GO:0005622 intracellular anatomical structure; GO:0005634 nucleus; GO:0005654 nucleoplasm; GO:0005737 cytoplasm; GO:0005813 centrosome; GO:0005815 microtubule organizing center; GO:0005829 cytosol; GO:0005856 cytoskeleton; GO:0015630 microtubule cytoskeleton; GO:0019005 SCF ubiquitin ligase complex; GO:0031461 cullin-RING ubiquitin ligase complex; GO:0031467 C…	GO:0003824 catalytic activity; GO:0004842 ubiquitin-protein transferase activity; GO:0005488 binding; GO:0005515 protein binding; GO:0008013 beta-catenin binding; GO:0016740 transferase activity; GO:0019787 ubiquitin-like protein transferase activity; GO:0019904 protein domain specific binding; GO:0097602 cullin family protein binding; GO:0140096 catalytic activity, acting on a protein;	PF03931; PF01466	PF03931 Skp1 family, tetramerisation domain; PF01466 Skp1 family, dimerisation domain	KOG1724	SCF ubiquitin ligase, Skp1 component
	W5PQA8	Peroxiredoxin-6 OS=Ovis aries OX=9940 GN=PRDX6 PE=3 SV=1	PRDX6	0.663671	1.9151e-08	Down	2030750000	2064010000	2083640000	2118290000	2066380000	1347810000	1346220000	1318900000	1441910000	1422830000	1.17788	1.19717	1.20856	1.22865	1.19854	0.781759	0.780837	0.76499	0.836339	0.825272	cytoplasm	K11188	PRDX6; peroxiredoxin 6 [EC:1.11.1.7 1.11.1.27 3.1.1.-]	map00480 Glutathione metabolism; map01100 Metabolic pathways	GO:0000302 response to reactive oxygen species; GO:0001775 cell activation; GO:0002252 immune effector process; GO:0002263 cell activation involved in immune response; GO:0002274 myeloid leukocyte activation; GO:0002275 myeloid cell activation involved in immune response; GO:0002283 neutrophil activation involved in immune response; GO:0002366 leukocyte activation involved in immune response; GO:…	GO:0000323 lytic vacuole; GO:0005576 extracellular region; GO:0005615 extracellular space; GO:0005622 intracellular anatomical structure; GO:0005634 nucleus; GO:0005737 cytoplasm; GO:0005764 lysosome; GO:0005766 primary lysosome; GO:0005773 vacuole; GO:0005775 vacuolar lumen; GO:0005829 cytosol; GO:0012505 endomembrane system; GO:0030141 secretory granule; GO:0031410 cytoplasmic vesicle; GO:00319…	GO:0003824 catalytic activity; GO:0004601 peroxidase activity; GO:0004602 glutathione peroxidase activity; GO:0004620 phospholipase activity; GO:0004623 phospholipase A2 activity; GO:0005488 binding; GO:0005515 protein binding; GO:0016209 antioxidant activity; GO:0016298 lipase activity; GO:0016491 oxidoreductase activity; GO:0016684 oxidoreductase activity, acting on peroxide as acceptor; GO:001…	PF00578	PF00578 AhpC/TSA family	KOG0854	Alkyl hydroperoxide reductase, thiol specific antioxidant and related enzymes
	P62262	14-3-3 protein epsilon OS=Ovis aries OX=9940 GN=YWHAE PE=1 SV=1	YWHAE	0.414975	4.93991e-12	Down	32600300	32399300	31347400	32202200	31475000	13404400	13148100	12993900	13019600	13840000	1.43975	1.43087	1.38442	1.42217	1.39005	0.591988	0.580669	0.573859	0.574994	0.611226	cytoplasm	K06630	YWHAE; 14-3-3 protein epsilon	map04110 Cell cycle; map04114 Oocyte meiosis; map04151 PI3K-Akt signaling pathway; map04390 Hippo signaling pathway; map04391 Hippo signaling pathway - fly; map04621 NOD-like receptor signaling pathway; map04722 Neurotrophin signaling pathway	GO:0000003 reproduction; GO:0000075 cell cycle checkpoint signaling; GO:0000077 DNA damage checkpoint signaling; GO:0000086 G2/M transition of mitotic cell cycle; GO:0000165 MAPK cascade; GO:0000226 microtubule cytoskeleton organization; GO:0000278 mitotic cell cycle; GO:0000902 cell morphogenesis; GO:0000904 cell morphogenesis involved in differentiation; GO:0001508 action potential; GO:0001709 …	GO:0005576 extracellular region; GO:0005622 intracellular anatomical structure; GO:0005634 nucleus; GO:0005694 chromosome; GO:0005737 cytoplasm; GO:0005829 cytosol; GO:0005856 cytoskeleton; GO:0005871 kinesin complex; GO:0005875 microtubule associated complex; GO:0015630 microtubule cytoskeleton; GO:0030424 axon; GO:0030426 growth cone; GO:0030427 site of polarized growth; GO:0032991 protein-cont…	GO:0004857 enzyme inhibitor activity; GO:0004860 protein kinase inhibitor activity; GO:0005085 guanyl-nucleotide exchange factor activity; GO:0005246 calcium channel regulator activity; GO:0005488 binding; GO:0005515 protein binding; GO:0008426 protein kinase C inhibitor activity; GO:0015459 potassium channel regulator activity; GO:0016247 channel regulator activity; GO:0019207 kinase regulator a…			KOG0841	Multifunctional chaperone (14-3-3 family)
	A0A6P3TXF5	Ubiquitin carboxyl-terminal hydrolase 16 OS=Ovis aries OX=9940 GN=USP16 PE=3 SV=1	USP16	0.54031	1.35633e-05	Down	683975	754397	638943	765421	728742	376944	446621	364421	419653	322066	1.24332	1.37134	1.16146	1.39138	1.3247	0.685205	0.811864	0.662441	0.762841	0.585449	nucleus	K11844	USP16_45; ubiquitin carboxyl-terminal hydrolase 16/45 [EC:3.4.19.12]		GO:0000278 mitotic cell cycle; GO:0006325 chromatin organization; GO:0006355 regulation of transcription, DNA-templated; GO:0006357 regulation of transcription by RNA polymerase II; GO:0006417 regulation of translation; GO:0006448 regulation of translational elongation; GO:0006464 cellular protein modification process; GO:0006508 proteolysis; GO:0006807 nitrogen compound metabolic process; GO:000…	GO:0005622 intracellular anatomical structure; GO:0005634 nucleus; GO:0005654 nucleoplasm; GO:0005737 cytoplasm; GO:0031974 membrane-enclosed lumen; GO:0031981 nuclear lumen; GO:0043226 organelle; GO:0043227 membrane-bounded organelle; GO:0043229 intracellular organelle; GO:0043231 intracellular membrane-bounded organelle; GO:0043233 organelle lumen; GO:0070013 intracellular organelle lumen;	GO:0003712 transcription coregulator activity; GO:0003713 transcription coactivator activity; GO:0003824 catalytic activity; GO:0004175 endopeptidase activity; GO:0004197 cysteine-type endopeptidase activity; GO:0004843 thiol-dependent deubiquitinase; GO:0005488 binding; GO:0005515 protein binding; GO:0008233 peptidase activity; GO:0008234 cysteine-type peptidase activity; GO:0008270 zinc ion bin…	PF02148	PF02148 Zn-finger in ubiquitin-hydrolases and other protein	KOG1873	Ubiquitin-specific protease
	W5PNH4	Autophagy protein 5 OS=Ovis aries OX=9940 GN=ATG5 PE=3 SV=1	ATG5	0.649245	0.0114581	Down	430608	578304	495054	587566	437123	263882	333340	223318	391102	430075	1.03254	1.3867	1.18707	1.40891	1.04816	0.632754	0.799305	0.535487	0.937811	1.03126	cytoplasm	K08339	ATG5; autophagy-related protein 5	map04136 Autophagy - other; map04137 Mitophagy - animal; map04140 Autophagy - animal; map04211 Longevity regulating pathway; map04213 Longevity regulating pathway - multiple species; map04216 Ferroptosis; map04621 NOD-like receptor signaling pathway; map04622 RIG-I-like receptor signaling pathway	GO:0000045 autophagosome assembly; GO:0000272 polysaccharide catabolic process; GO:0000422 autophagy of mitochondrion; GO:0001101 response to acid chemical; GO:0001775 cell activation; GO:0001817 regulation of cytokine production; GO:0001974 blood vessel remodeling; GO:0002165 instar larval or pupal development; GO:0002376 immune system process; GO:0002520 immune system development; GO:0002521 le…	GO:0000407 phagophore assembly site; GO:0005622 intracellular anatomical structure; GO:0005737 cytoplasm; GO:0005773 vacuole; GO:0005776 autophagosome; GO:0005829 cytosol; GO:0005856 cytoskeleton; GO:0005929 cilium; GO:0005930 axoneme; GO:0012506 vesicle membrane; GO:0016020 membrane; GO:0030139 endocytic vesicle; GO:0030424 axon; GO:0030659 cytoplasmic vesicle membrane; GO:0030666 endocytic vesi…				KOG2976	Protein involved in autophagy and nutrient starvation
	W5NWM7	maleylacetoacetate isomerase OS=Ovis aries OX=9940 GN=GSTZ1 PE=3 SV=1	GSTZ1	0.606617	0.000916283	Down	451801	333045	523331	485136	432750	263758	291543	319216	247405	228446	1.26327	0.931222	1.46328	1.35648	1.21001	0.737489	0.815179	0.892555	0.691765	0.638754	mitochondria	K01800	maiA, GSTZ1; maleylacetoacetate isomerase [EC:5.2.1.2]	map00350 Tyrosine metabolism; map01100 Metabolic pathways	GO:0006082 organic acid metabolic process; GO:0006140 regulation of nucleotide metabolic process; GO:0006518 peptide metabolic process; GO:0006520 cellular amino acid metabolic process; GO:0006558 L-phenylalanine metabolic process; GO:0006559 L-phenylalanine catabolic process; GO:0006570 tyrosine metabolic process; GO:0006572 tyrosine catabolic process; GO:0006575 cellular modified amino acid met…	GO:0005622 intracellular anatomical structure; GO:0005737 cytoplasm; GO:0005739 mitochondrion; GO:0005759 mitochondrial matrix; GO:0005829 cytosol; GO:0031974 membrane-enclosed lumen; GO:0043226 organelle; GO:0043227 membrane-bounded organelle; GO:0043229 intracellular organelle; GO:0043231 intracellular membrane-bounded organelle; GO:0043233 organelle lumen; GO:0070013 intracellular organelle lu…	GO:0003824 catalytic activity; GO:0004364 glutathione transferase activity; GO:0004601 peroxidase activity; GO:0004602 glutathione peroxidase activity; GO:0005488 binding; GO:0005515 protein binding; GO:0016034 maleylacetoacetate isomerase activity; GO:0016209 antioxidant activity; GO:0016491 oxidoreductase activity; GO:0016684 oxidoreductase activity, acting on peroxide as acceptor; GO:0016740 t…	PF02798; PF14497	PF02798 Glutathione S-transferase, N-terminal domain; PF14497 Glutathione S-transferase, C-terminal domain	KOG0868	Glutathione S-transferase
	W5P0G8	Prefoldin subunit 3 OS=Ovis aries OX=9940 GN=VBP1 PE=3 SV=1	VBP1	0.645594	9.72545e-06	Down	2395380	2232860	2141440	2468610	1942460	1485470	1465310	1382830	1432810	1451810	1.30191	1.21358	1.16389	1.34171	1.05574	0.807365	0.796408	0.75158	0.778744	0.789071	cytoplasm				GO:0000003 reproduction; GO:0000212 meiotic spindle organization; GO:0000226 microtubule cytoskeleton organization; GO:0000278 mitotic cell cycle; GO:0000280 nuclear division; GO:0006996 organelle organization; GO:0007010 cytoskeleton organization; GO:0007017 microtubule-based process; GO:0007021 tubulin complex assembly; GO:0007049 cell cycle; GO:0007051 spindle organization; GO:0007052 mitotic …	GO:0005622 intracellular anatomical structure; GO:0005634 nucleus; GO:0005737 cytoplasm; GO:0005829 cytosol; GO:0005844 polysome; GO:0016272 prefoldin complex; GO:0032991 protein-containing complex; GO:0043226 organelle; GO:0043227 membrane-bounded organelle; GO:0043229 intracellular organelle; GO:0043231 intracellular membrane-bounded organelle; GO:1990904 ribonucleoprotein complex;	GO:0005488 binding; GO:0005515 protein binding; GO:0008092 cytoskeletal protein binding; GO:0015631 tubulin binding; GO:0048487 beta-tubulin binding;			KOG3313	Molecular chaperone Prefoldin, subunit 3
	W5P9U4	Proteasome subunit alpha type OS=Ovis aries OX=9940 GN=PSMA1 PE=3 SV=1	PSMA1	0.637662	1.55817e-07	Down	23966500	24139400	22647700	22465300	21148700	15244100	14334900	14485900	14371200	14491800	1.27961	1.28884	1.2092	1.19946	1.12916	0.813906	0.765363	0.773425	0.767301	0.77374	cytoplasm	K02725	PSMA1; 20S proteasome subunit alpha 6 [EC:3.4.25.1]	map03050 Proteasome	GO:0000003 reproduction; GO:0001703 gastrulation with mouth forming first; GO:0002682 regulation of immune system process; GO:0002683 negative regulation of immune system process; GO:0002861 regulation of inflammatory response to antigenic stimulus; GO:0002862 negative regulation of inflammatory response to antigenic stimulus; GO:0003006 developmental process involved in reproduction; GO:0006464 …	GO:0000502 proteasome complex; GO:0001673 male germ cell nucleus; GO:0005622 intracellular anatomical structure; GO:0005634 nucleus; GO:0005654 nucleoplasm; GO:0005737 cytoplasm; GO:0005813 centrosome; GO:0005815 microtubule organizing center; GO:0005829 cytosol; GO:0005839 proteasome core complex; GO:0005844 polysome; GO:0005856 cytoskeleton; GO:0015630 microtubule cytoskeleton; GO:0019773 prote…	GO:0001530 lipopolysaccharide binding; GO:0003676 nucleic acid binding; GO:0003723 RNA binding; GO:0005488 binding; GO:0005515 protein binding; GO:0008289 lipid binding; GO:0097159 organic cyclic compound binding; GO:0097367 carbohydrate derivative binding; GO:1901363 heterocyclic compound binding;	PF00227	PF00227 Proteasome subunit	KOG0863	20S proteasome, regulatory subunit alpha type PSMA1/PRE5
	W5PCL8	Proteasome subunit beta OS=Ovis aries OX=9940 GN=PSMB8 PE=3 SV=1	PSMB8	0.563307	1.2898e-06	Down	1244780	1357780	1289810	1243810	1219210	684210	631672	714034	805927	744195	1.25287	1.3666	1.29819	1.25189	1.22713	0.688657	0.635777	0.718675	0.811165	0.749032	nucleus	K02740	PSMB8, LMP7; 20S proteasome subunit beta 8 [EC:3.4.25.1]	map03050 Proteasome	GO:0000226 microtubule cytoskeleton organization; GO:0002376 immune system process; GO:0006464 cellular protein modification process; GO:0006508 proteolysis; GO:0006511 ubiquitin-dependent protein catabolic process; GO:0006807 nitrogen compound metabolic process; GO:0006950 response to stress; GO:0006952 defense response; GO:0006955 immune response; GO:0006996 organelle organization; GO:0007010 c…	GO:0000502 proteasome complex; GO:0005622 intracellular anatomical structure; GO:0005634 nucleus; GO:0005654 nucleoplasm; GO:0005737 cytoplasm; GO:0005829 cytosol; GO:0005839 proteasome core complex; GO:0019774 proteasome core complex, beta-subunit complex; GO:0031974 membrane-enclosed lumen; GO:0031981 nuclear lumen; GO:0032991 protein-containing complex; GO:0043226 organelle; GO:0043227 membran…	GO:0003824 catalytic activity; GO:0004175 endopeptidase activity; GO:0008233 peptidase activity; GO:0016787 hydrolase activity; GO:0140096 catalytic activity, acting on a protein;	PF00227	PF00227 Proteasome subunit	KOG0175	20S proteasome, regulatory subunit beta type PSMB5/PSMB8/PRE2
	W5PDC7	Proteasome subunit beta OS=Ovis aries OX=9940 GN=PSMB9 PE=3 SV=1	PSMB9	0.629429	1.99356e-07	Down	2736870	2598060	2604450	2604900	2534360	1499300	1709380	1730200	1669610	1623580	1.28427	1.21913	1.22213	1.22234	1.18924	0.703543	0.802123	0.811892	0.783461	0.761861	cytoplasm	K02741	PSMB9, LMP2; 20S proteasome subunit beta 9 [EC:3.4.25.1]	map03050 Proteasome	GO:0001889 liver development; GO:0002376 immune system process; GO:0002520 immune system development; GO:0003008 system process; GO:0003012 muscle system process; GO:0006464 cellular protein modification process; GO:0006508 proteolysis; GO:0006511 ubiquitin-dependent protein catabolic process; GO:0006807 nitrogen compound metabolic process; GO:0007275 multicellular organism development; GO:000815…	GO:0000502 proteasome complex; GO:0005622 intracellular anatomical structure; GO:0005634 nucleus; GO:0005654 nucleoplasm; GO:0005737 cytoplasm; GO:0005829 cytosol; GO:0005839 proteasome core complex; GO:0019774 proteasome core complex, beta-subunit complex; GO:0031974 membrane-enclosed lumen; GO:0031981 nuclear lumen; GO:0032991 protein-containing complex; GO:0043226 organelle; GO:0043227 membran…	GO:0003824 catalytic activity; GO:0004175 endopeptidase activity; GO:0005488 binding; GO:0008233 peptidase activity; GO:0016787 hydrolase activity; GO:0044877 protein-containing complex binding; GO:0070628 proteasome binding; GO:0140096 catalytic activity, acting on a protein;	PF00227	PF00227 Proteasome subunit	KOG0174	20S proteasome, regulatory subunit beta type PSMB6/PSMB9/PRE3
	W5PSF4	peptidylprolyl isomerase OS=Ovis aries OX=9940 GN=AIP PE=4 SV=1	AIP	0.568461	8.1443e-08	Down	2808000	2906980	3022290	3037240	3142400	1662360	1737510	1722500	1560230	1797080	1.20017	1.24248	1.29177	1.29815	1.3431	0.710514	0.742634	0.736218	0.666862	0.768095	cytoplasm	K17767	AIP, XAP2; AH receptor-interacting protein		GO:0003008 system process; GO:0006457 protein folding; GO:0006605 protein targeting; GO:0006626 protein targeting to mitochondrion; GO:0006805 xenobiotic metabolic process; GO:0006807 nitrogen compound metabolic process; GO:0006810 transport; GO:0006839 mitochondrial transport; GO:0006886 intracellular protein transport; GO:0006996 organelle organization; GO:0007005 mitochondrion organization; GO…	GO:0005622 intracellular anatomical structure; GO:0005634 nucleus; GO:0005654 nucleoplasm; GO:0005667 transcription regulator complex; GO:0005737 cytoplasm; GO:0005829 cytosol; GO:0016020 membrane; GO:0031974 membrane-enclosed lumen; GO:0031981 nuclear lumen; GO:0032991 protein-containing complex; GO:0034751 aryl hydrocarbon receptor complex; GO:0043226 organelle; GO:0043227 membrane-bounded orga…	GO:0003712 transcription coregulator activity; GO:0003713 transcription coactivator activity; GO:0005102 signaling receptor binding; GO:0005488 binding; GO:0005515 protein binding; GO:0008134 transcription factor binding; GO:0017162 aryl hydrocarbon receptor binding; GO:0019904 protein domain specific binding; GO:0036004 GAF domain binding; GO:0051082 unfolded protein binding; GO:0140110 transcri…	PF00254	PF00254 FKBP-type peptidyl-prolyl cis-trans isomerase	KOG0545	Aryl-hydrocarbon receptor-interacting protein
	W5PPL5	GrpE protein homolog OS=Ovis aries OX=9940 GN=GRPEL1 PE=3 SV=1	GRPEL1	0.553225	2.77106e-11	Down	9451790	9748770	9352960	9450190	9297770	5273100	5347180	5227970	5076330	5243790	1.28649	1.32691	1.27303	1.28627	1.26552	0.717723	0.727806	0.71158	0.690941	0.713734	mitochondria	K03687	GRPE; molecular chaperone GrpE		GO:0006457 protein folding; GO:0006605 protein targeting; GO:0006626 protein targeting to mitochondrion; GO:0006810 transport; GO:0006839 mitochondrial transport; GO:0006886 intracellular protein transport; GO:0006996 organelle organization; GO:0007005 mitochondrion organization; GO:0008104 protein localization; GO:0009987 cellular process; GO:0015031 protein transport; GO:0015833 peptide transpo…	GO:0001405 PAM complex, Tim23 associated import motor; GO:0005622 intracellular anatomical structure; GO:0005634 nucleus; GO:0005737 cytoplasm; GO:0005739 mitochondrion; GO:0005740 mitochondrial envelope; GO:0005743 mitochondrial inner membrane; GO:0005744 TIM23 mitochondrial import inner membrane translocase complex; GO:0005759 mitochondrial matrix; GO:0016020 membrane; GO:0019866 organelle inne…	GO:0000166 nucleotide binding; GO:0000774 adenyl-nucleotide exchange factor activity; GO:0001671 ATPase activator activity; GO:0005488 binding; GO:0005515 protein binding; GO:0008047 enzyme activator activity; GO:0017076 purine nucleotide binding; GO:0019899 enzyme binding; GO:0030234 enzyme regulator activity; GO:0030554 adenyl nucleotide binding; GO:0036094 small molecule binding; GO:0042802 id…			KOG3003	Molecular chaperone of the GrpE family
	W5PTW1	Glutathione S-transferase OS=Ovis aries OX=9940 GN=GSTP1 PE=3 SV=1	GSTP1	0.457343	2.10299e-11	Down	6751110	6972480	6813150	7050530	6662440	3217100	3178900	3101550	3146470	3019860	1.35256	1.39691	1.36499	1.41255	1.33479	0.644534	0.636881	0.621384	0.630383	0.605018	cytoplasm	K23790	GSTP; glutathione S-transferase P [EC:2.5.1.18]	map00480 Glutathione metabolism; map00980 Metabolism of xenobiotics by cytochrome P450; map00982 Drug metabolism - cytochrome P450; map00983 Drug metabolism - other enzymes; map01100 Metabolic pathways				PF02798; PF14497	PF02798 Glutathione S-transferase, N-terminal domain; PF14497 Glutathione S-transferase, C-terminal domain	KOG1695	Glutathione S-transferase
	W5PUH4	Glutathione S-transferase OS=Ovis aries OX=9940 PE=3 SV=1	--	0.465037	9.29044e-10	Down	157370000	158397000	149553000	143947000	155977000	74802700	71208900	68339000	71831100	69684700	1.4037	1.41286	1.33397	1.28397	1.39127	0.66722	0.635164	0.609565	0.640714	0.621569	cytoplasm	K23790	GSTP; glutathione S-transferase P [EC:2.5.1.18]	map00480 Glutathione metabolism; map00980 Metabolism of xenobiotics by cytochrome P450; map00982 Drug metabolism - cytochrome P450; map00983 Drug metabolism - other enzymes; map01100 Metabolic pathways	GO:0000302 response to reactive oxygen species; GO:0001101 response to acid chemical; GO:0001676 long-chain fatty acid metabolic process; GO:0001775 cell activation; GO:0001817 regulation of cytokine production; GO:0001818 negative regulation of cytokine production; GO:0001932 regulation of protein phosphorylation; GO:0001933 negative regulation of protein phosphorylation; GO:0001959 regulation o…	GO:0005576 extracellular region; GO:0005622 intracellular anatomical structure; GO:0005634 nucleus; GO:0005737 cytoplasm; GO:0005739 mitochondrion; GO:0005829 cytosol; GO:0005886 plasma membrane; GO:0012505 endomembrane system; GO:0016020 membrane; GO:0030141 secretory granule; GO:0031410 cytoplasmic vesicle; GO:0031974 membrane-enclosed lumen; GO:0031982 vesicle; GO:0031983 vesicle lumen; GO:003…	GO:0003824 catalytic activity; GO:0004364 glutathione transferase activity; GO:0004601 peroxidase activity; GO:0004602 glutathione peroxidase activity; GO:0005488 binding; GO:0005515 protein binding; GO:0008432 JUN kinase binding; GO:0016209 antioxidant activity; GO:0016491 oxidoreductase activity; GO:0016684 oxidoreductase activity, acting on peroxide as acceptor; GO:0016740 transferase activity…	PF02798; PF14497	PF02798 Glutathione S-transferase, N-terminal domain; PF14497 Glutathione S-transferase, C-terminal domain	KOG1695	Glutathione S-transferase
	W5PVD0	RING-type E3 ubiquitin transferase OS=Ovis aries OX=9940 GN=STUB1 PE=4 SV=1	STUB1	0.637924	2.48087e-07	Down	5465230	5487090	5141390	5778040	5672180	3769810	3357640	3440520	3441500	3561460	1.2114	1.21625	1.13962	1.28074	1.25728	0.835603	0.744243	0.762613	0.762831	0.789421	cytoplasm	K09561	STUB1, CHIP; STIP1 homology and U-box containing protein 1 [EC:2.3.2.27]	map04120 Ubiquitin mediated proteolysis; map04141 Protein processing in endoplasmic reticulum	GO:0000003 reproduction; GO:0000209 protein polyubiquitination; GO:0001666 response to hypoxia; GO:0002931 response to ischemia; GO:0006457 protein folding; GO:0006464 cellular protein modification process; GO:0006508 proteolysis; GO:0006511 ubiquitin-dependent protein catabolic process; GO:0006515 protein quality control for misfolded or incompletely synthesized proteins; GO:0006807 nitrogen com…	GO:0000151 ubiquitin ligase complex; GO:0005622 intracellular anatomical structure; GO:0005634 nucleus; GO:0005654 nucleoplasm; GO:0005737 cytoplasm; GO:0005783 endoplasmic reticulum; GO:0005829 cytosol; GO:0012505 endomembrane system; GO:0016234 inclusion body; GO:0030016 myofibril; GO:0030017 sarcomere; GO:0030018 Z disc; GO:0031371 ubiquitin conjugating enzyme complex; GO:0031674 I band; GO:00…	GO:0001664 G protein-coupled receptor binding; GO:0003824 catalytic activity; GO:0004842 ubiquitin-protein transferase activity; GO:0005102 signaling receptor binding; GO:0005488 binding; GO:0005515 protein binding; GO:0016740 transferase activity; GO:0019787 ubiquitin-like protein transferase activity; GO:0019899 enzyme binding; GO:0019900 kinase binding; GO:0019904 protein domain specific bindi…	PF04564	PF04564 U-box domain	KOG4642	Chaperone-dependent E3 ubiquitin protein ligase (contains TPR repeats)
	W5Q0S4	Prefoldin subunit 4 OS=Ovis aries OX=9940 PE=3 SV=1	--	0.497933	2.64776e-06	Down	1325310	1457030	1730020	1720580	1487730	805654	840337	746043	714160	738182	1.14596	1.25986	1.4959	1.48774	1.2864	0.696628	0.726618	0.645084	0.617516	0.638287	cytoplasm	K09550	PFDN4; prefoldin subunit 4		GO:0006457 protein folding; GO:0009987 cellular process;	GO:0005622 intracellular anatomical structure; GO:0005634 nucleus; GO:0005737 cytoplasm; GO:0005739 mitochondrion; GO:0005829 cytosol; GO:0016272 prefoldin complex; GO:0032991 protein-containing complex; GO:0043226 organelle; GO:0043227 membrane-bounded organelle; GO:0043229 intracellular organelle; GO:0043231 intracellular membrane-bounded organelle;	GO:0005488 binding; GO:0005515 protein binding; GO:0051087 chaperone binding;			KOG1760	Molecular chaperone Prefoldin, subunit 4
	W5Q4L6	UBX domain protein 1 OS=Ovis aries OX=9940 GN=UBXN1 PE=4 SV=1	UBXN1	0.621806	6.57494e-08	Down	5595770	5506280	5981260	5396220	5408200	3479470	3650560	3472250	3454880	3283590	1.23722	1.21744	1.32245	1.1931	1.19575	0.76931	0.807137	0.767713	0.763873	0.726001	cytoplasm	K24348	UBXN1_4; UBX domain-containing protein 1/4	map04141 Protein processing in endoplasmic reticulum	GO:0006457 protein folding; GO:0006508 proteolysis; GO:0006511 ubiquitin-dependent protein catabolic process; GO:0006807 nitrogen compound metabolic process; GO:0008152 metabolic process; GO:0009056 catabolic process; GO:0009057 macromolecule catabolic process; GO:0009892 negative regulation of metabolic process; GO:0009894 regulation of catabolic process; GO:0009895 negative regulation of catabo…	GO:0005622 intracellular anatomical structure; GO:0005634 nucleus; GO:0005737 cytoplasm; GO:0005783 endoplasmic reticulum; GO:0005789 endoplasmic reticulum membrane; GO:0005829 cytosol; GO:0012505 endomembrane system; GO:0016020 membrane; GO:0030425 dendrite; GO:0031984 organelle subcompartment; GO:0032991 protein-containing complex; GO:0034098 VCP-NPL4-UFD1 AAA ATPase complex; GO:0036477 somatod…	GO:0005488 binding; GO:0005515 protein binding; GO:0019899 enzyme binding; GO:0031593 polyubiquitin modification-dependent protein binding; GO:0031625 ubiquitin protein ligase binding; GO:0032182 ubiquitin-like protein binding; GO:0036435 K48-linked polyubiquitin modification-dependent protein binding; GO:0043130 ubiquitin binding; GO:0044389 ubiquitin-like protein ligase binding; GO:0051117 ATPa…	PF00627; PF00789	PF00627 UBA/TS-N domain; PF00789 UBX domain	KOG2689	Predicted ubiquitin regulatory protein
	W5Q6J7	Tubulin-specific chaperone A OS=Ovis aries OX=9940 GN=TBCA PE=3 SV=1	TBCA	0.334461	1.08703e-09	Down	3456360	3517160	3478930	3368210	3318980	1095450	1105770	1191870	1275350	1064100	1.51116	1.53775	1.52103	1.47262	1.4511	0.478944	0.483456	0.5211	0.557599	0.465238	cytoplasm	K17292	TBCA; tubulin-specific chaperone A		GO:0006457 protein folding; GO:0007023 post-chaperonin tubulin folding pathway; GO:0009987 cellular process;	GO:0005622 intracellular anatomical structure; GO:0005634 nucleus; GO:0005730 nucleolus; GO:0005737 cytoplasm; GO:0005829 cytosol; GO:0005856 cytoskeleton; GO:0015630 microtubule cytoskeleton; GO:0031974 membrane-enclosed lumen; GO:0031981 nuclear lumen; GO:0043226 organelle; GO:0043227 membrane-bounded organelle; GO:0043228 non-membrane-bounded organelle; GO:0043229 intracellular organelle; GO:0…	GO:0005488 binding; GO:0005515 protein binding; GO:0051087 chaperone binding;	PF02970	PF02970 Tubulin binding cofactor A	KOG3470	Beta-tubulin folding cofactor A
	W5Q805	Proteasome 26S subunit, ATPase 6 OS=Ovis aries OX=9940 GN=PSMC6 PE=3 SV=1	PSMC6	0.644531	2.73962e-09	Down	3106410	3062370	3150400	3024130	3032550	2083300	1924780	1970740	1946860	1984540	1.22851	1.21109	1.2459	1.19597	1.1993	0.823892	0.761201	0.779377	0.769933	0.784835	cytoplasm	K03064	PSMC6, RPT4; 26S proteasome regulatory subunit T4	map03050 Proteasome	GO:0000003 reproduction; GO:0002064 epithelial cell development; GO:0002065 columnar/cuboidal epithelial cell differentiation; GO:0002066 columnar/cuboidal epithelial cell development; GO:0003006 developmental process involved in reproduction; GO:0006355 regulation of transcription, DNA-templated; GO:0006356 regulation of transcription by RNA polymerase I; GO:0006357 regulation of transcription b…	GO:0000502 proteasome complex; GO:0005622 intracellular anatomical structure; GO:0005634 nucleus; GO:0005654 nucleoplasm; GO:0005737 cytoplasm; GO:0005829 cytosol; GO:0005838 proteasome regulatory particle; GO:0008540 proteasome regulatory particle, base subcomplex; GO:0016234 inclusion body; GO:0022624 proteasome accessory complex; GO:0031595 nuclear proteasome complex; GO:0031597 cytosolic prot…	GO:0001067 transcription regulatory region nucleic acid binding; GO:0001163 RNA polymerase I transcription regulatory region sequence-specific DNA binding; GO:0003676 nucleic acid binding; GO:0003677 DNA binding; GO:0003824 catalytic activity; GO:0005488 binding; GO:0005515 protein binding; GO:0008134 transcription factor binding; GO:0016462 pyrophosphatase activity; GO:0016787 hydrolase activity…	PF16450; PF00004; PF17862	PF16450 Proteasomal ATPase OB C-terminal domain; PF00004 ATPase family associated with various cellular activities (AAA); PF17862 AAA+ lid domain	KOG0651	26S proteasome regulatory complex, ATPase RPT4
	W5Q824	Glutathione S-transferase OS=Ovis aries OX=9940 GN=LOC114109675 PE=3 SV=1	LOC114109675	0.501188	2.08188e-08	Down	38852800	38676500	42931900	44346000	41507800	21748500	20227400	21176600	19846800	20403400	1.25446	1.24877	1.38616	1.43182	1.34018	0.702204	0.653092	0.683739	0.640803	0.658774	cytoplasm	K00799	GST, gst; glutathione S-transferase [EC:2.5.1.18]	map00480 Glutathione metabolism; map00980 Metabolism of xenobiotics by cytochrome P450; map00982 Drug metabolism - cytochrome P450; map00983 Drug metabolism - other enzymes; map01100 Metabolic pathways; map04212 Longevity regulating pathway - worm	GO:0006518 peptide metabolic process; GO:0006575 cellular modified amino acid metabolic process; GO:0006749 glutathione metabolic process; GO:0006790 sulfur compound metabolic process; GO:0006805 xenobiotic metabolic process; GO:0006807 nitrogen compound metabolic process; GO:0007568 aging; GO:0008152 metabolic process; GO:0009056 catabolic process; GO:0009410 response to xenobiotic stimulus; GO:…	GO:0005576 extracellular region; GO:0005615 extracellular space; GO:0005622 intracellular anatomical structure; GO:0005634 nucleus; GO:0005635 nuclear envelope; GO:0005640 nuclear outer membrane; GO:0005737 cytoplasm; GO:0005829 cytosol; GO:0012505 endomembrane system; GO:0016020 membrane; GO:0019867 outer membrane; GO:0031090 organelle membrane; GO:0031965 nuclear membrane; GO:0031967 organelle …	GO:0003824 catalytic activity; GO:0004364 glutathione transferase activity; GO:0005488 binding; GO:0016740 transferase activity; GO:0016765 transferase activity, transferring alkyl or aryl (other than methyl) groups; GO:0033218 amide binding; GO:0042277 peptide binding; GO:0043167 ion binding; GO:0043168 anion binding; GO:0043295 glutathione binding; GO:0072341 modified amino acid binding; GO:190…	PF02798; PF00043	PF02798 Glutathione S-transferase, N-terminal domain; PF00043 Glutathione S-transferase, C-terminal domain	KOG1695	Glutathione S-transferase
	W5QDE3	Glutathione S-transferase OS=Ovis aries OX=9940 GN=LOC101108705 PE=3 SV=1	LOC101108705	0.584305	0.000105937	Down	5540740	6594940	5565340	6262450	6093360	3677880	3765180	3502510	3948180	2668600	1.16355	1.38493	1.16872	1.31511	1.2796	0.772353	0.790686	0.735525	0.829115	0.560404	cytoplasm	K00799	GST, gst; glutathione S-transferase [EC:2.5.1.18]	map00480 Glutathione metabolism; map00980 Metabolism of xenobiotics by cytochrome P450; map00982 Drug metabolism - cytochrome P450; map00983 Drug metabolism - other enzymes; map01100 Metabolic pathways; map04212 Longevity regulating pathway - worm	GO:0001101 response to acid chemical; GO:0006518 peptide metabolic process; GO:0006575 cellular modified amino acid metabolic process; GO:0006725 cellular aromatic compound metabolic process; GO:0006749 glutathione metabolic process; GO:0006790 sulfur compound metabolic process; GO:0006805 xenobiotic metabolic process; GO:0006807 nitrogen compound metabolic process; GO:0006950 response to stress;…	GO:0005576 extracellular region; GO:0005622 intracellular anatomical structure; GO:0005737 cytoplasm; GO:0005829 cytosol; GO:0005886 plasma membrane; GO:0016020 membrane; GO:0032991 protein-containing complex; GO:0043209 myelin sheath; GO:0045171 intercellular bridge; GO:0071944 cell periphery;	GO:0003824 catalytic activity; GO:0004364 glutathione transferase activity; GO:0005488 binding; GO:0005496 steroid binding; GO:0005515 protein binding; GO:0008289 lipid binding; GO:0016151 nickel cation binding; GO:0016740 transferase activity; GO:0016765 transferase activity, transferring alkyl or aryl (other than methyl) groups; GO:0019899 enzyme binding; GO:0019900 kinase binding; GO:0019901 p…	PF02798; PF00043	PF02798 Glutathione S-transferase, N-terminal domain; PF00043 Glutathione S-transferase, C-terminal domain	KOG1695	Glutathione S-transferase
	W5QDF4	Glutathione S-transferase OS=Ovis aries OX=9940 GN=GSTM3 PE=3 SV=1	GSTM3	0.619231	3.48043e-09	Down	9782830	10497100	10675900	10488300	10635500	6348170	6626190	6401910	6457890	6415160	1.16008	1.24478	1.26598	1.24374	1.26119	0.752787	0.785755	0.759159	0.765798	0.76073	cytoplasm	K00799	GST, gst; glutathione S-transferase [EC:2.5.1.18]	map00480 Glutathione metabolism; map00980 Metabolism of xenobiotics by cytochrome P450; map00982 Drug metabolism - cytochrome P450; map00983 Drug metabolism - other enzymes; map01100 Metabolic pathways; map04212 Longevity regulating pathway - worm	GO:0001885 endothelial cell development; GO:0002064 epithelial cell development; GO:0003158 endothelium development; GO:0006518 peptide metabolic process; GO:0006575 cellular modified amino acid metabolic process; GO:0006725 cellular aromatic compound metabolic process; GO:0006749 glutathione metabolic process; GO:0006790 sulfur compound metabolic process; GO:0006805 xenobiotic metabolic process;…	GO:0005576 extracellular region; GO:0005622 intracellular anatomical structure; GO:0005737 cytoplasm; GO:0005829 cytosol; GO:0005929 cilium; GO:0031514 motile cilium; GO:0035686 sperm fibrous sheath; GO:0036126 sperm flagellum; GO:0042995 cell projection; GO:0043226 organelle; GO:0045171 intercellular bridge; GO:0097729 9+2 motile cilium; GO:0120025 plasma membrane bounded cell projection;	GO:0003824 catalytic activity; GO:0004364 glutathione transferase activity; GO:0005488 binding; GO:0005515 protein binding; GO:0016740 transferase activity; GO:0016765 transferase activity, transferring alkyl or aryl (other than methyl) groups; GO:0019899 enzyme binding; GO:0033218 amide binding; GO:0042277 peptide binding; GO:0042802 identical protein binding; GO:0042803 protein homodimerization…	PF02798; PF00043	PF02798 Glutathione S-transferase, N-terminal domain; PF00043 Glutathione S-transferase, C-terminal domain	KOG1695	Glutathione S-transferase
	W5QEU2	Poly [ADP-ribose] polymerase OS=Ovis aries OX=9940 GN=PARP2 PE=3 SV=1	PARP2	1.58105	0.000365437	Up	75750.5	105186	76015.6	95337.7	91553.2	134361	159962	121849	143551	142013	0.661242	0.918191	0.663556	0.832223	0.799187	1.17287	1.39634	1.06365	1.25309	1.23966	cytoplasm,nucleus	K10798	PARP2_3_4; poly [ADP-ribose] polymerase 2/3/4 [EC:2.4.2.30]	map03410 Base excision repair; map04210 Apoptosis; map04212 Longevity regulating pathway - worm	GO:0001558 regulation of cell growth; GO:0006139 nucleobase-containing compound metabolic process; GO:0006259 DNA metabolic process; GO:0006260 DNA replication; GO:0006261 DNA-dependent DNA replication; GO:0006266 DNA ligation; GO:0006271 DNA strand elongation involved in DNA replication; GO:0006273 lagging strand elongation; GO:0006281 DNA repair; GO:0006284 base-excision repair; GO:0006464 cell…	GO:0005622 intracellular anatomical structure; GO:0005634 nucleus; GO:0005654 nucleoplasm; GO:0005730 nucleolus; GO:0005737 cytoplasm; GO:0031974 membrane-enclosed lumen; GO:0031981 nuclear lumen; GO:0043226 organelle; GO:0043227 membrane-bounded organelle; GO:0043228 non-membrane-bounded organelle; GO:0043229 intracellular organelle; GO:0043231 intracellular membrane-bounded organelle; GO:004323…	GO:0003824 catalytic activity; GO:0003909 DNA ligase activity; GO:0003910 DNA ligase (ATP) activity; GO:0003950 NAD+ ADP-ribosyltransferase activity; GO:0016740 transferase activity; GO:0016757 glycosyltransferase activity; GO:0016763 pentosyltransferase activity; GO:0016874 ligase activity; GO:0016886 ligase activity, forming phosphoric ester bonds; GO:0140096 catalytic activity, acting on a pro…	PF05406; PF02877	PF05406 WGR domain; PF02877 Poly(ADP-ribose) polymerase, regulatory domain	KOG1037	NAD+ ADP-ribosyltransferase Parp, required for poly-ADP ribosylation of nuclear proteins
	W5PR99	Deoxyhypusine synthase OS=Ovis aries OX=9940 GN=DHPS PE=3 SV=1	DHPS	0.492708	1.83272e-05	Down	413330	480383	440934	482355	374608	257178	193443	224017	179869	225317	1.26345	1.46842	1.34783	1.47445	1.14509	0.786132	0.591309	0.684767	0.549817	0.688741	cytoplasm,nucleus	K00809	DHPS, dys; deoxyhypusine synthase [EC:2.5.1.46]		GO:0002682 regulation of immune system process; GO:0002684 positive regulation of immune system process; GO:0002694 regulation of leukocyte activation; GO:0002696 positive regulation of leukocyte activation; GO:0006412 translation; GO:0006464 cellular protein modification process; GO:0006518 peptide metabolic process; GO:0006576 cellular biogenic amine metabolic process; GO:0006595 polyamine meta…	GO:0005622 intracellular anatomical structure; GO:0005737 cytoplasm; GO:0005829 cytosol;	GO:0003824 catalytic activity; GO:0005488 binding; GO:0005515 protein binding; GO:0016740 transferase activity; GO:0016765 transferase activity, transferring alkyl or aryl (other than methyl) groups; GO:0034038 deoxyhypusine synthase activity; GO:0042802 identical protein binding;	PF01916	PF01916 Deoxyhypusine synthase	KOG2924	Deoxyhypusine synthase
	W5PC90	Glutathione S-transferase omega OS=Ovis aries OX=9940 GN=LOC101115083 PE=3 SV=1	LOC101115083	0.649853	7.91093e-10	Down	135790000	139758000	139367000	142015000	144637000	88879100	91274100	91751800	90748000	93262200	1.17315	1.20743	1.20405	1.22693	1.24958	0.767866	0.788557	0.792684	0.784012	0.805733	mitochondria	K00799	GST, gst; glutathione S-transferase [EC:2.5.1.18]	map00480 Glutathione metabolism; map00980 Metabolism of xenobiotics by cytochrome P450; map00982 Drug metabolism - cytochrome P450; map00983 Drug metabolism - other enzymes; map01100 Metabolic pathways; map04212 Longevity regulating pathway - worm	GO:0000302 response to reactive oxygen species; GO:0005975 carbohydrate metabolic process; GO:0005996 monosaccharide metabolic process; GO:0006082 organic acid metabolic process; GO:0006518 peptide metabolic process; GO:0006575 cellular modified amino acid metabolic process; GO:0006725 cellular aromatic compound metabolic process; GO:0006726 eye pigment biosynthetic process; GO:0006728 pteridine …	GO:0005576 extracellular region; GO:0005604 basement membrane; GO:0005622 intracellular anatomical structure; GO:0005634 nucleus; GO:0005635 nuclear envelope; GO:0005737 cytoplasm; GO:0005739 mitochondrion; GO:0005829 cytosol; GO:0012505 endomembrane system; GO:0016020 membrane; GO:0030424 axon; GO:0031012 extracellular matrix; GO:0031090 organelle membrane; GO:0031965 nuclear membrane; GO:003196…	GO:0003824 catalytic activity; GO:0004364 glutathione transferase activity; GO:0004734 pyrimidodiazepine synthase activity; GO:0005488 binding; GO:0005515 protein binding; GO:0015036 disulfide oxidoreductase activity; GO:0015038 glutathione disulfide oxidoreductase activity; GO:0016209 antioxidant activity; GO:0016491 oxidoreductase activity; GO:0016645 oxidoreductase activity, acting on the CH-N…	PF13417; PF00043	PF13417 Glutathione S-transferase, N-terminal domain; PF00043 Glutathione S-transferase, C-terminal domain	KOG0406	Glutathione S-transferase
[P] Inorganic ion transport and metabolism	W5PA59	Ferritin OS=Ovis aries OX=9940 GN=LOC101117015 PE=3 SV=1	LOC101117015	0.412058	1.06369e-10	Down	18192100	19310100	18148000	19465600	17956800	7814220	7437670	7707620	7914480	7477340	1.38423	1.4693	1.38087	1.48113	1.36633	0.594581	0.56593	0.58647	0.60221	0.568948	cytoplasm,nucleus	K13625	FTL; ferritin light chain	map04216 Ferroptosis; map04217 Necroptosis; map04978 Mineral absorption	GO:0006873 cellular ion homeostasis; GO:0006875 cellular metal ion homeostasis; GO:0006879 cellular iron ion homeostasis; GO:0006880 intracellular sequestering of iron ion; GO:0009987 cellular process; GO:0019725 cellular homeostasis; GO:0030003 cellular cation homeostasis; GO:0042592 homeostatic process; GO:0046916 cellular transition metal ion homeostasis; GO:0048878 chemical homeostasis; GO:00…	GO:0005622 intracellular anatomical structure; GO:0005737 cytoplasm; GO:0008043 intracellular ferritin complex; GO:0032991 protein-containing complex; GO:0070288 ferritin complex;	GO:0005488 binding; GO:0005506 iron ion binding; GO:0043167 ion binding; GO:0043169 cation binding; GO:0046872 metal ion binding; GO:0046914 transition metal ion binding;	PF00210	PF00210 Ferritin-like domain	KOG2332	Ferritin
	W5P0K8	Chloride intracellular channel 2 OS=Ovis aries OX=9940 GN=CLIC2 PE=3 SV=1	CLIC2	0.562167	2.36803e-06	Down	1516830	1530710	1554550	1471290	1745490	782298	957600	818825	902978	933809	1.24184	1.2532	1.27272	1.20456	1.42905	0.640473	0.783994	0.670378	0.739275	0.764516	cytoplasm	K05022	CLIC2; chloride intracellular channel protein 2		GO:0006810 transport; GO:0006811 ion transport; GO:0006820 anion transport; GO:0006821 chloride transport; GO:0006937 regulation of muscle contraction; GO:0006942 regulation of striated muscle contraction; GO:0007154 cell communication; GO:0007165 signal transduction; GO:0008016 regulation of heart contraction; GO:0008152 metabolic process; GO:0009636 response to toxic substance; GO:0009966 regul…	GO:0000139 Golgi membrane; GO:0000323 lytic vacuole; GO:0005622 intracellular anatomical structure; GO:0005634 nucleus; GO:0005737 cytoplasm; GO:0005764 lysosome; GO:0005765 lysosomal membrane; GO:0005773 vacuole; GO:0005774 vacuolar membrane; GO:0005783 endoplasmic reticulum; GO:0005794 Golgi apparatus; GO:0005886 plasma membrane; GO:0012505 endomembrane system; GO:0016020 membrane; GO:0016324 a…	GO:0003824 catalytic activity; GO:0004601 peroxidase activity; GO:0004602 glutathione peroxidase activity; GO:0005215 transporter activity; GO:0005216 ion channel activity; GO:0005253 anion channel activity; GO:0005254 chloride channel activity; GO:0008509 anion transmembrane transporter activity; GO:0015075 ion transmembrane transporter activity; GO:0015103 inorganic anion transmembrane transpor…	PF13409; PF13410	PF13409 Glutathione S-transferase, N-terminal domain; PF13410 Glutathione S-transferase, C-terminal domain	KOG1422	Intracellular Cl- channel CLIC, contains GST domain
	P18685	Ferritin heavy chain OS=Ovis aries OX=9940 GN=FTH1 PE=1 SV=3	FTH1	0.559395	7.0134e-10	Down	54396100	53071700	56066100	51925700	52221600	30262800	30867800	29251000	29326700	30031300	1.30315	1.27142	1.34316	1.24397	1.25105	0.724995	0.739489	0.700756	0.702569	0.719449	cytoplasm	K00522	FTH1; ferritin heavy chain [EC:1.16.3.2]	map04216 Ferroptosis; map04217 Necroptosis; map04978 Mineral absorption	GO:0000041 transition metal ion transport; GO:0001775 cell activation; GO:0002252 immune effector process; GO:0002263 cell activation involved in immune response; GO:0002274 myeloid leukocyte activation; GO:0002275 myeloid cell activation involved in immune response; GO:0002283 neutrophil activation involved in immune response; GO:0002366 leukocyte activation involved in immune response; GO:00023…	GO:0000323 lytic vacuole; GO:0005576 extracellular region; GO:0005622 intracellular anatomical structure; GO:0005737 cytoplasm; GO:0005764 lysosome; GO:0005767 secondary lysosome; GO:0005773 vacuole; GO:0005776 autophagosome; GO:0005829 cytosol; GO:0008043 intracellular ferritin complex; GO:0012505 endomembrane system; GO:0030139 endocytic vesicle; GO:0030141 secretory granule; GO:0031410 cytopla…	GO:0005488 binding; GO:0005506 iron ion binding; GO:0043167 ion binding; GO:0043169 cation binding; GO:0046872 metal ion binding; GO:0046914 transition metal ion binding;	PF00210	PF00210 Ferritin-like domain	KOG2332	Ferritin
	W5QAU1	heme oxygenase (biliverdin-producing) OS=Ovis aries OX=9940 PE=3 SV=1	--	0.63091	5.69706e-07	Down	2671890	2586120	2531190	2857170	2599540	1614870	1765530	1542330	1717570	1716680	1.23682	1.19712	1.17169	1.32259	1.20333	0.747525	0.817266	0.713946	0.795065	0.794653	cytoplasm,nucleus	K00510	HMOX1; heme oxygenase 1 [EC:1.14.14.18]	map00860 Porphyrin metabolism; map01100 Metabolic pathways; map04066 HIF-1 signaling pathway; map04216 Ferroptosis; map04978 Mineral absorption	GO:0006725 cellular aromatic compound metabolic process; GO:0006778 porphyrin-containing compound metabolic process; GO:0006787 porphyrin-containing compound catabolic process; GO:0006788 heme oxidation; GO:0006807 nitrogen compound metabolic process; GO:0006950 response to stress; GO:0006979 response to oxidative stress; GO:0008152 metabolic process; GO:0009056 catabolic process; GO:0009987 cell…	GO:0016020 membrane;	GO:0003824 catalytic activity; GO:0004392 heme oxygenase (decyclizing) activity; GO:0005488 binding; GO:0016491 oxidoreductase activity; GO:0016705 oxidoreductase activity, acting on paired donors, with incorporation or reduction of molecular oxygen; GO:0020037 heme binding; GO:0046906 tetrapyrrole binding; GO:0097159 organic cyclic compound binding; GO:1901363 heterocyclic compound binding;	PF01126	PF01126 Heme oxygenase	KOG4480	Heme oxygenase
	W5P0Z4	Sodium/hydrogen exchanger OS=Ovis aries OX=9940 GN=SLC9A1 PE=3 SV=1	SLC9A1	2.41017	0.0050095	Up	39018.4	51660.4		35151.5	15884.1	103072	75090.9	86677.9	68983.7	93120.2	0.617533	0.817614		0.556332	0.251393	1.63129	1.18844	1.37183	1.09178	1.47379	plasma membrane	K05742	SLC9A1, NHE1; solute carrier family 9 (sodium/hydrogen exchanger), member 1	map04024 cAMP signaling pathway; map04260 Cardiac muscle contraction; map04261 Adrenergic signaling in cardiomyocytes; map04371 Apelin signaling pathway; map04810 Regulation of actin cytoskeleton; map04919 Thyroid hormone signaling pathway; map04970 Salivary secretion; map04971 Gastric acid secretion; map04972 Pancreatic secretion; map04976 Bile secretion	GO:0001558 regulation of cell growth; GO:0001654 eye development; GO:0001666 response to hypoxia; GO:0001745 compound eye morphogenesis; GO:0001952 regulation of cell-matrix adhesion; GO:0002026 regulation of the force of heart contraction; GO:0002028 regulation of sodium ion transport; GO:0003008 system process; GO:0003012 muscle system process; GO:0003013 circulatory system process; GO:0003015 …	GO:0005622 intracellular anatomical structure; GO:0005634 nucleus; GO:0005654 nucleoplasm; GO:0005737 cytoplasm; GO:0005739 mitochondrion; GO:0005783 endoplasmic reticulum; GO:0005789 endoplasmic reticulum membrane; GO:0005886 plasma membrane; GO:0005887 integral component of plasma membrane; GO:0005911 cell-cell junction; GO:0009986 cell surface; GO:0012505 endomembrane system; GO:0014704 interc…	GO:0005198 structural molecule activity; GO:0005215 transporter activity; GO:0005451 monovalent cation:proton antiporter activity; GO:0005488 binding; GO:0005515 protein binding; GO:0005543 phospholipid binding; GO:0005546 phosphatidylinositol-4,5-bisphosphate binding; GO:0008289 lipid binding; GO:0008324 cation transmembrane transporter activity; GO:0015075 ion transmembrane transporter activity…	PF16644	PF16644 Regulatory region of Na+/H+ exchanger NHE binds to calmodulin	KOG1966	Sodium/hydrogen exchanger protein
[Q] Secondary metabolites biosynthesis, transport and catabolism	W5PZH4	isopentenyl-diphosphate Delta-isomerase OS=Ovis aries OX=9940 GN=LOC101108851 PE=3 SV=1	LOC101108851	0.631689	7.23835e-05	Down	1039800	1023670	1200080	1282120	1177410	720639	785578	791218	694036	623736	1.11348	1.09621	1.28512	1.37297	1.26084	0.771704	0.841244	0.847284	0.743216	0.667934	cytoplasm	K01823	idi, IDI; isopentenyl-diphosphate Delta-isomerase [EC:5.3.3.2]	map00900 Terpenoid backbone biosynthesis; map01100 Metabolic pathways	GO:0006066 alcohol metabolic process; GO:0006629 lipid metabolic process; GO:0006644 phospholipid metabolic process; GO:0006694 steroid biosynthetic process; GO:0006695 cholesterol biosynthetic process; GO:0006720 isoprenoid metabolic process; GO:0006793 phosphorus metabolic process; GO:0006796 phosphate-containing compound metabolic process; GO:0008152 metabolic process; GO:0008202 steroid metab…	GO:0005622 intracellular anatomical structure; GO:0005737 cytoplasm; GO:0005777 peroxisome; GO:0005829 cytosol; GO:0042579 microbody; GO:0043226 organelle; GO:0043227 membrane-bounded organelle; GO:0043229 intracellular organelle; GO:0043231 intracellular membrane-bounded organelle;	GO:0000287 magnesium ion binding; GO:0003824 catalytic activity; GO:0004452 isopentenyl-diphosphate delta-isomerase activity; GO:0005488 binding; GO:0016853 isomerase activity; GO:0016860 intramolecular oxidoreductase activity; GO:0016863 intramolecular oxidoreductase activity, transposing C=C bonds; GO:0030145 manganese ion binding; GO:0043167 ion binding; GO:0043169 cation binding; GO:0046872 m…	PF00293	PF00293 NUDIX domain	KOG0142	Isopentenyl pyrophosphate:dimethylallyl pyrophosphate isomerase
	W5PT40	Prostaglandin I2 synthase OS=Ovis aries OX=9940 GN=PTGIS PE=3 SV=1	PTGIS	0.467687	1.29497e-07	Down	2749870	2657740	2963890	2597190	2691010	1287850	1375260	1371650	1121710	1231990	1.37163	1.32568	1.47839	1.29548	1.34227	0.642378	0.685978	0.684178	0.559508	0.614515	nucleus	K01831	PTGIS, CYP8A; prostacyclin synthase [EC:5.3.99.4]	map00590 Arachidonic acid metabolism; map01100 Metabolic pathways	GO:0000003 reproduction; GO:0001505 regulation of neurotransmitter levels; GO:0001516 prostaglandin biosynthetic process; GO:0001666 response to hypoxia; GO:0001676 long-chain fatty acid metabolic process; GO:0001890 placenta development; GO:0001893 maternal placenta development; GO:0003006 developmental process involved in reproduction; GO:0006082 organic acid metabolic process; GO:0006139 nucle…	GO:0005576 extracellular region; GO:0005615 extracellular space; GO:0005622 intracellular anatomical structure; GO:0005634 nucleus; GO:0005737 cytoplasm; GO:0005783 endoplasmic reticulum; GO:0005789 endoplasmic reticulum membrane; GO:0005886 plasma membrane; GO:0005901 caveola; GO:0012505 endomembrane system; GO:0016020 membrane; GO:0031984 organelle subcompartment; GO:0042175 nuclear outer membr…	GO:0003824 catalytic activity; GO:0005488 binding; GO:0008116 prostaglandin-I synthase activity; GO:0016853 isomerase activity; GO:0016860 intramolecular oxidoreductase activity; GO:0020037 heme binding; GO:0046906 tetrapyrrole binding; GO:0097159 organic cyclic compound binding; GO:1901363 heterocyclic compound binding;	PF00067	PF00067 Cytochrome P450	KOG0684	Cytochrome P450
	Q9XT27	Ceruloplasmin OS=Ovis aries OX=9940 GN=CP PE=2 SV=1	CP	1.93011	0.00159361	Up	308877	162486	347306	255451	230070	587045	556261	468941	409738	495245	0.808278	0.425198	0.90884	0.668471	0.602054	1.5362	1.45564	1.22714	1.07221	1.29597	extracellular	K13624	CP; ceruloplasmin [EC:1.16.3.1]	map00860 Porphyrin metabolism; map04216 Ferroptosis	GO:0000041 transition metal ion transport; GO:0001889 liver development; GO:0006464 cellular protein modification process; GO:0006807 nitrogen compound metabolic process; GO:0006810 transport; GO:0006811 ion transport; GO:0006812 cation transport; GO:0006825 copper ion transport; GO:0006873 cellular ion homeostasis; GO:0006875 cellular metal ion homeostasis; GO:0006879 cellular iron ion homeostas…	GO:0005576 extracellular region; GO:0005615 extracellular space; GO:0005622 intracellular anatomical structure; GO:0005737 cytoplasm; GO:0005783 endoplasmic reticulum; GO:0005788 endoplasmic reticulum lumen; GO:0005886 plasma membrane; GO:0012505 endomembrane system; GO:0016020 membrane; GO:0031224 intrinsic component of membrane; GO:0031225 anchored component of membrane; GO:0031226 intrinsic co…	GO:0003824 catalytic activity; GO:0004322 ferroxidase activity; GO:0005488 binding; GO:0005507 copper ion binding; GO:0005515 protein binding; GO:0016491 oxidoreductase activity; GO:0016722 oxidoreductase activity, acting on metal ions; GO:0016724 oxidoreductase activity, acting on metal ions, oxygen as acceptor; GO:0043167 ion binding; GO:0043169 cation binding; GO:0046872 metal ion binding; GO:…	PF07732; PF00394; PF07731	PF07732 Multicopper oxidase; PF00394 Multicopper oxidase; PF07731 Multicopper oxidase	KOG1263	Multicopper oxidases
[R] General function prediction only	W5PC00	Aldo-keto reductase family 1 member B OS=Ovis aries OX=9940 GN=AKR1B1 PE=3 SV=1	AKR1B1	0.596192	2.08735e-07	Down	3767650	3439630	3520580	3641660	3336280	2255980	2008820	2173060	1989840	2128350	1.33312	1.21706	1.2457	1.28854	1.18049	0.798242	0.710789	0.768902	0.704073	0.753082	cytoplasm	K00011	AKR1B; aldehyde reductase [EC:1.1.1.21]	map00040 Pentose and glucuronate interconversions; map00051 Fructose and mannose metabolism; map00052 Galactose metabolism; map00561 Glycerolipid metabolism; map00790 Folate biosynthesis; map01100 Metabolic pathways	GO:0000003 reproduction; GO:0000302 response to reactive oxygen species; GO:0001101 response to acid chemical; GO:0001655 urogenital system development; GO:0001822 kidney development; GO:0001894 tissue homeostasis; GO:0003008 system process; GO:0003014 renal system process; GO:0003091 renal water homeostasis; GO:0005975 carbohydrate metabolic process; GO:0005996 monosaccharide metabolic process; …	GO:0000323 lytic vacuole; GO:0005576 extracellular region; GO:0005615 extracellular space; GO:0005622 intracellular anatomical structure; GO:0005634 nucleus; GO:0005654 nucleoplasm; GO:0005737 cytoplasm; GO:0005764 lysosome; GO:0005773 vacuole; GO:0005829 cytosol; GO:0005902 microvillus; GO:0005911 cell-cell junction; GO:0030054 cell junction; GO:0031974 membrane-enclosed lumen; GO:0031981 nuclea…	GO:0003824 catalytic activity; GO:0004032 alditol:NADP+ 1-oxidoreductase activity; GO:0004033 aldo-keto reductase (NADP) activity; GO:0008106 alcohol dehydrogenase (NADP+) activity; GO:0009055 electron transfer activity; GO:0016491 oxidoreductase activity; GO:0016614 oxidoreductase activity, acting on CH-OH group of donors; GO:0016616 oxidoreductase activity, acting on the CH-OH group of donors, …	PF00248	PF00248 Aldo/keto reductase family	KOG1577	Aldo/keto reductase family proteins
	W5PBE1	ISG15 ubiquitin like modifier OS=Ovis aries OX=9940 GN=ISG15 PE=4 SV=1	ISG15	0.34722	5.07818e-11	Down	20674500	21120600	20232300	21454100	19506700	7432870	7127550	6780180	7298770	7120240	1.49008	1.52223	1.45821	1.54627	1.40591	0.535711	0.513705	0.488669	0.526046	0.513179	cytoplasm	K12159	ISG15; ubiquitin cross-reactive protein	map04622 RIG-I-like receptor signaling pathway	GO:0000731 DNA synthesis involved in DNA repair; GO:0001817 regulation of cytokine production; GO:0001818 negative regulation of cytokine production; GO:0002252 immune effector process; GO:0002376 immune system process; GO:0002682 regulation of immune system process; GO:0002684 positive regulation of immune system process; GO:0006139 nucleobase-containing compound metabolic process; GO:0006259 DN…	GO:0005576 extracellular region; GO:0005622 intracellular anatomical structure; GO:0005634 nucleus; GO:0005654 nucleoplasm; GO:0005737 cytoplasm; GO:0005829 cytosol; GO:0031974 membrane-enclosed lumen; GO:0031981 nuclear lumen; GO:0043226 organelle; GO:0043227 membrane-bounded organelle; GO:0043229 intracellular organelle; GO:0043231 intracellular membrane-bounded organelle; GO:0043233 organelle …	GO:0031386 protein tag;	PF00240	PF00240 Ubiquitin family	KOG0001	Ubiquitin and ubiquitin-like proteins
	W5P797	U2 snRNP associated SURP domain containing OS=Ovis aries OX=9940 GN=U2SURP PE=4 SV=1	U2SURP	1.52768	0.000122712	Up	406395	429024	544779	494891	401767	701101	730855	686113	705152	655093	0.706139	0.745458	0.946591	0.859907	0.698098	1.21821	1.26991	1.19217	1.22525	1.13827	nucleus	K12842	SR140; U2-associated protein SR140	map03040 Spliceosome	GO:0000375 RNA splicing, via transesterification reactions; GO:0000377 RNA splicing, via transesterification reactions with bulged adenosine as nucleophile; GO:0000398 mRNA splicing, via spliceosome; GO:0006139 nucleobase-containing compound metabolic process; GO:0006396 RNA processing; GO:0006397 mRNA processing; GO:0006725 cellular aromatic compound metabolic process; GO:0006807 nitrogen compou…	GO:0005622 intracellular anatomical structure; GO:0005634 nucleus; GO:0005654 nucleoplasm; GO:0031974 membrane-enclosed lumen; GO:0031981 nuclear lumen; GO:0043226 organelle; GO:0043227 membrane-bounded organelle; GO:0043229 intracellular organelle; GO:0043231 intracellular membrane-bounded organelle; GO:0043233 organelle lumen; GO:0070013 intracellular organelle lumen;	GO:0003676 nucleic acid binding; GO:0003723 RNA binding; GO:0003729 mRNA binding; GO:0005488 binding; GO:0097159 organic cyclic compound binding; GO:1901363 heterocyclic compound binding;	PF00076; PF08312	PF00076 RNA recognition motif. (a.k.a. RRM, RBD, or RNP domain); PF08312 cwf21 domain	KOG0151	Predicted splicing regulator, contains RRM, SWAP and RPR domains
	W5PD32	Mesencephalic astrocyte derived neurotrophic factor OS=Ovis aries OX=9940 GN=MANF PE=3 SV=1	MANF	0.347446	1.81435e-08	Down	4307180	4209920	4045380	4561420	4489750	1448490	1701940	1575550	1462290	1321300	1.47895	1.44555	1.38906	1.56625	1.54164	0.497366	0.584393	0.540994	0.502105	0.453693	extracellular	K22556	MANF, ARMET; mesencephalic astrocyte-derived neurotrophic factor		GO:0001963 synaptic transmission, dopaminergic; GO:0001976 nervous system process involved in regulation of systemic arterial blood pressure; GO:0001980 regulation of systemic arterial blood pressure by ischemic conditions; GO:0002014 vasoconstriction of artery involved in ischemic response to lowering of systemic arterial blood pressure; GO:0002576 platelet degranulation; GO:0003008 system proce…	GO:0005576 extracellular region; GO:0005615 extracellular space; GO:0005622 intracellular anatomical structure; GO:0005737 cytoplasm; GO:0005783 endoplasmic reticulum; GO:0005788 endoplasmic reticulum lumen; GO:0005829 cytosol; GO:0012505 endomembrane system; GO:0031974 membrane-enclosed lumen; GO:0043226 organelle; GO:0043227 membrane-bounded organelle; GO:0043229 intracellular organelle; GO:004…	GO:0005488 binding; GO:0008289 lipid binding;	PF20145; PF10208	PF20145 ARMET, N-terminal; PF10208 ARMET, C-terminal	KOG4154	Arginine-rich protein
	W5P4H7	LAS1 like ribosome biogenesis factor OS=Ovis aries OX=9940 GN=LAS1L PE=4 SV=1	LAS1L	1.70501	3.61862e-07	Up	286783	295343	274030	283217	285806	474886	441765	501332	538576	473392	0.7439	0.766104	0.710819	0.73465	0.741365	1.23183	1.14591	1.30043	1.39704	1.22795	nucleus	K16912	LAS1; ribosomal biogenesis protein LAS1		GO:0000460 maturation of 5.8S rRNA; GO:0000469 cleavage involved in rRNA processing; GO:0000470 maturation of LSU-rRNA; GO:0000478 endonucleolytic cleavage involved in rRNA processing; GO:0006139 nucleobase-containing compound metabolic process; GO:0006325 chromatin organization; GO:0006364 rRNA processing; GO:0006396 RNA processing; GO:0006725 cellular aromatic compound metabolic process; GO:000…	GO:0005622 intracellular anatomical structure; GO:0005634 nucleus; GO:0005654 nucleoplasm; GO:0030684 preribosome; GO:0030687 preribosome, large subunit precursor; GO:0031974 membrane-enclosed lumen; GO:0031981 nuclear lumen; GO:0032991 protein-containing complex; GO:0034708 methyltransferase complex; GO:0035097 histone methyltransferase complex; GO:0043226 organelle; GO:0043227 membrane-bounded …				KOG2425	Nuclear protein involved in cell morphogenesis and cell surface growth
	W5PEL2	Osteoglycin OS=Ovis aries OX=9940 GN=OGN PE=3 SV=1	OGN	0.592288	3.13217e-07	Down	254759000	260861000	270101000	301701000	280999000	156924000	166919000	155414000	162707000	168536000	1.1692	1.1972	1.23961	1.38463	1.28962	0.720191	0.766063	0.713261	0.746732	0.773484	extracellular	K08126	OGN; osteoglycin		GO:0000902 cell morphogenesis; GO:0000904 cell morphogenesis involved in differentiation; GO:0006022 aminoglycan metabolic process; GO:0006023 aminoglycan biosynthetic process; GO:0006024 glycosaminoglycan biosynthetic process; GO:0006026 aminoglycan catabolic process; GO:0006027 glycosaminoglycan catabolic process; GO:0006082 organic acid metabolic process; GO:0006790 sulfur compound metabolic p…	GO:0000323 lytic vacuole; GO:0005576 extracellular region; GO:0005615 extracellular space; GO:0005622 intracellular anatomical structure; GO:0005737 cytoplasm; GO:0005764 lysosome; GO:0005773 vacuole; GO:0005775 vacuolar lumen; GO:0005794 Golgi apparatus; GO:0005796 Golgi lumen; GO:0012505 endomembrane system; GO:0031974 membrane-enclosed lumen; GO:0043202 lysosomal lumen; GO:0043226 organelle; G…				KOG0619	FOG: Leucine rich repeat
	W5PEZ1	Nudix hydrolase 14 OS=Ovis aries OX=9940 PE=4 SV=1	--	0.63649	0.0142688	Down	667008	650583	706362	747875	711685	299528		460994	569810		1.10848	1.08119	1.17388	1.24287	1.18273	0.497778		0.766114	0.946952		nucleus	K08077	NUDT14; UDP-sugar diphosphatase [EC:3.6.1.45]		GO:0006464 cellular protein modification process; GO:0006486 protein glycosylation; GO:0006487 protein N-linked glycosylation; GO:0006807 nitrogen compound metabolic process; GO:0008152 metabolic process; GO:0009058 biosynthetic process; GO:0009059 macromolecule biosynthetic process; GO:0009100 glycoprotein metabolic process; GO:0009101 glycoprotein biosynthetic process; GO:0009987 cellular proce…	GO:0005622 intracellular anatomical structure; GO:0005737 cytoplasm; GO:0005829 cytosol;	GO:0003824 catalytic activity; GO:0005488 binding; GO:0005515 protein binding; GO:0008768 UDP-sugar diphosphatase activity; GO:0016462 pyrophosphatase activity; GO:0016787 hydrolase activity; GO:0016817 hydrolase activity, acting on acid anhydrides; GO:0016818 hydrolase activity, acting on acid anhydrides, in phosphorus-containing anhydrides; GO:0042802 identical protein binding; GO:0047631 ADP-r…			KOG4432	Uncharacterized NUDIX family hydrolase
	W5PIS3	NADP-dependent oxidoreductase domain-containing protein OS=Ovis aries OX=9940 PE=3 SV=1	--	0.629957	1.24982e-06	Down	113054000	119685000	108424000	122110000	102646000	70956300	73576900	67193700	71436100	73341500	1.22562	1.29751	1.17543	1.3238	1.11279	0.769238	0.797648	0.728447	0.774439	0.795096	cytoplasm	K04119	AKR1C3; aldo-keto reductase family 1 member C3 [EC:1.1.1.51 1.1.1.188 1.1.1.213 1.1.1.357]	map00140 Steroid hormone biosynthesis; map00590 Arachidonic acid metabolism; map00790 Folate biosynthesis; map01100 Metabolic pathways; map04913 Ovarian steroidogenesis	GO:0000003 reproduction; GO:0000302 response to reactive oxygen species; GO:0001101 response to acid chemical; GO:0001516 prostaglandin biosynthetic process; GO:0001523 retinoid metabolic process; GO:0001676 long-chain fatty acid metabolic process; GO:0003006 developmental process involved in reproduction; GO:0003008 system process; GO:0003014 renal system process; GO:0006066 alcohol metabolic pr…	GO:0005622 intracellular anatomical structure; GO:0005634 nucleus; GO:0005737 cytoplasm; GO:0005829 cytosol; GO:0043226 organelle; GO:0043227 membrane-bounded organelle; GO:0043229 intracellular organelle; GO:0043231 intracellular membrane-bounded organelle;	GO:0000166 nucleotide binding; GO:0001758 retinal dehydrogenase activity; GO:0003824 catalytic activity; GO:0004032 alditol:NADP+ 1-oxidoreductase activity; GO:0004033 aldo-keto reductase (NADP) activity; GO:0004303 estradiol 17-beta-dehydrogenase activity; GO:0004497 monooxygenase activity; GO:0004745 NAD-retinol dehydrogenase activity; GO:0005215 transporter activity; GO:0005319 lipid transport…	PF00248	PF00248 Aldo/keto reductase family	KOG1577	Aldo/keto reductase family proteins
	W5PCN3	Aldo-keto reductase family 1 member B10 OS=Ovis aries OX=9940 PE=3 SV=1	--	0.628664	3.04159e-08	Down	196435000	209337000	194708000	200383000	200879000	122915000	119719000	132082000	130591000	124452000	1.20401	1.28309	1.19343	1.22821	1.23125	0.753386	0.733797	0.809574	0.800435	0.762807	cytoplasm	K00011	AKR1B; aldehyde reductase [EC:1.1.1.21]	map00040 Pentose and glucuronate interconversions; map00051 Fructose and mannose metabolism; map00052 Galactose metabolism; map00561 Glycerolipid metabolism; map00790 Folate biosynthesis; map01100 Metabolic pathways	GO:0001523 retinoid metabolic process; GO:0006066 alcohol metabolic process; GO:0006629 lipid metabolic process; GO:0006694 steroid biosynthetic process; GO:0006703 estrogen biosynthetic process; GO:0006714 sesquiterpenoid metabolic process; GO:0006720 isoprenoid metabolic process; GO:0006721 terpenoid metabolic process; GO:0006725 cellular aromatic compound metabolic process; GO:0006807 nitrogen…	GO:0005622 intracellular anatomical structure; GO:0005737 cytoplasm; GO:0005739 mitochondrion; GO:0005759 mitochondrial matrix; GO:0005829 cytosol; GO:0031974 membrane-enclosed lumen; GO:0043226 organelle; GO:0043227 membrane-bounded organelle; GO:0043229 intracellular organelle; GO:0043231 intracellular membrane-bounded organelle; GO:0043233 organelle lumen; GO:0070013 intracellular organelle lu…	GO:0001758 retinal dehydrogenase activity; GO:0003824 catalytic activity; GO:0004032 alditol:NADP+ 1-oxidoreductase activity; GO:0004033 aldo-keto reductase (NADP) activity; GO:0004303 estradiol 17-beta-dehydrogenase activity; GO:0008106 alcohol dehydrogenase (NADP+) activity; GO:0016229 steroid dehydrogenase activity; GO:0016491 oxidoreductase activity; GO:0016614 oxidoreductase activity, acting…	PF00248	PF00248 Aldo/keto reductase family	KOG1577	Aldo/keto reductase family proteins
	W5PK33	EF-hand domain family member D2 OS=Ovis aries OX=9940 GN=EFHD2 PE=4 SV=1	EFHD2	0.397485	1.59266e-11	Down	7485090	7461000	7328670	7177780	7553580	2818230	2987450	3012770	2862030	3028900	1.44736	1.4427	1.41711	1.38794	1.4606	0.544949	0.57767	0.582566	0.553418	0.585685	cytoplasm	K23922	EFHD2; EF-hand domain-containing family member D2		GO:0007498 mesoderm development; GO:0009888 tissue development; GO:0032502 developmental process; GO:0048856 anatomical structure development;	GO:0005886 plasma membrane; GO:0005912 adherens junction; GO:0005927 muscle tendon junction; GO:0016020 membrane; GO:0030054 cell junction; GO:0030055 cell-substrate junction; GO:0070161 anchoring junction; GO:0071944 cell periphery;	GO:0005488 binding; GO:0005509 calcium ion binding; GO:0043167 ion binding; GO:0043169 cation binding; GO:0046872 metal ion binding;	PF13499	PF13499 EF-hand domain pair	KOG0041	Predicted Ca2+-binding protein, EF-Hand protein superfamily
	W5QHQ1	RNA transcription, translation and transport factor protein OS=Ovis aries OX=9940 GN=RTRAF PE=3 SV=1	RTRAF	0.38735	3.55103e-11	Down	3240580	3218330	3448650	3524370	3420410	1303680	1288680	1314530	1281850	1339020	1.38604	1.37653	1.47504	1.50742	1.46296	0.557602	0.551187	0.562243	0.548265	0.572718	cytoplasm	K15433	CGI99, CLE7, RLLM1; RLL motif containing protein 1		GO:0000394 RNA splicing, via endonucleolytic cleavage and ligation; GO:0001932 regulation of protein phosphorylation; GO:0001933 negative regulation of protein phosphorylation; GO:0006139 nucleobase-containing compound metabolic process; GO:0006355 regulation of transcription, DNA-templated; GO:0006357 regulation of transcription by RNA polymerase II; GO:0006388 tRNA splicing, via endonucleolytic…	GO:0005622 intracellular anatomical structure; GO:0005634 nucleus; GO:0005654 nucleoplasm; GO:0005737 cytoplasm; GO:0005813 centrosome; GO:0005815 microtubule organizing center; GO:0005819 spindle; GO:0005856 cytoskeleton; GO:0015630 microtubule cytoskeleton; GO:0031974 membrane-enclosed lumen; GO:0031981 nuclear lumen; GO:0032991 protein-containing complex; GO:0043226 organelle; GO:0043227 membr…	GO:0000993 RNA polymerase II complex binding; GO:0001098 basal transcription machinery binding; GO:0001099 basal RNA polymerase II transcription machinery binding; GO:0003676 nucleic acid binding; GO:0003723 RNA binding; GO:0005488 binding; GO:0005515 protein binding; GO:0019899 enzyme binding; GO:0042802 identical protein binding; GO:0043175 RNA polymerase core enzyme binding; GO:0044877 protein…			KOG4380	Carnitine deficiency associated protein
	W5PNE9	Huntingtin interacting protein K OS=Ovis aries OX=9940 PE=4 SV=1	--	0.499945	5.20794e-06	Down	2209570	1804820	1918470	1942050	1930700	833275	955505	1154670	1047760	911059	1.5023	1.22711	1.30438	1.32041	1.3127	0.56655	0.649655	0.785069	0.71238	0.619436	nucleus							PF19026	PF19026 HYPK UBA domain	KOG3450	Huntingtin interacting protein HYPK
	W5PPQ3	Trafficking protein particle complex 10 OS=Ovis aries OX=9940 GN=TRAPPC10 PE=4 SV=1	TRAPPC10	1.68341	0.0025921	Up	129632	117447	187682	114289	118725	242708	199684	289573	207783	184389	0.723428	0.655428	1.04738	0.637805	0.66256	1.35446	1.11436	1.616	1.15956	1.02901	nucleus	K20307	TRAPPC10, TRS130; trafficking protein particle complex subunit 10		GO:0006810 transport; GO:0006888 endoplasmic reticulum to Golgi vesicle-mediated transport; GO:0006891 intra-Golgi vesicle-mediated transport; GO:0006900 vesicle budding from membrane; GO:0006901 vesicle coating; GO:0006903 vesicle targeting; GO:0006996 organelle organization; GO:0009987 cellular process; GO:0016043 cellular component organization; GO:0016050 vesicle organization; GO:0016192 vesi…	GO:0005622 intracellular anatomical structure; GO:0005737 cytoplasm; GO:0005768 endosome; GO:0005794 Golgi apparatus; GO:0005829 cytosol; GO:0012505 endomembrane system; GO:0030008 TRAPP complex; GO:0031410 cytoplasmic vesicle; GO:0031982 vesicle; GO:0032991 protein-containing complex; GO:0043226 organelle; GO:0043227 membrane-bounded organelle; GO:0043229 intracellular organelle; GO:0043231 intr…	GO:0005085 guanyl-nucleotide exchange factor activity; GO:0005488 binding; GO:0005515 protein binding; GO:0019899 enzyme binding; GO:0031267 small GTPase binding; GO:0051020 GTPase binding; GO:0098772 molecular function regulator;			KOG1931	Putative transmembrane protein
	W5PQY3	Methyltransferase like 27 OS=Ovis aries OX=9940 GN=METTL27 PE=4 SV=1	METTL27	0.541563	4.36453e-05	Down	757317	610047	786335	694151	864999	400360	332747	414508	432333	430793	1.32315	1.06585	1.37385	1.21279	1.51129	0.699491	0.581361	0.72421	0.755353	0.752662	cytoplasm	K24419	METTL27; methyltransferase-like protein 27 [EC:2.1.1.-]					PF08241	PF08241 Methyltransferase domain	KOG1541	Predicted protein carboxyl methylase
	W5Q0D7	Guanylate-binding protein 1-like OS=Ovis aries OX=9940 GN=LOC101119517 PE=3 SV=1	LOC101119517	0.620174	0.00705286	Down	1007990	1233030	1297140	1875130	1582020	851415	684562	1052280	798640	951410	0.889381	1.08794	1.14451	1.65449	1.39587	0.75123	0.60401	0.928459	0.704665	0.839458	cytoplasm	K20899	GBP1_3_4_7; guanylate-binding protein 1/3/4/7	map04621 NOD-like receptor signaling pathway	GO:0001817 regulation of cytokine production; GO:0001818 negative regulation of cytokine production; GO:0001932 regulation of protein phosphorylation; GO:0001933 negative regulation of protein phosphorylation; GO:0002376 immune system process; GO:0002682 regulation of immune system process; GO:0002683 negative regulation of immune system process; GO:0002791 regulation of peptide secretion; GO:000…	GO:0005576 extracellular region; GO:0005622 intracellular anatomical structure; GO:0005737 cytoplasm; GO:0005794 Golgi apparatus; GO:0005829 cytosol; GO:0005856 cytoskeleton; GO:0012505 endomembrane system; GO:0012506 vesicle membrane; GO:0015629 actin cytoskeleton; GO:0016020 membrane; GO:0031090 organelle membrane; GO:0031982 vesicle; GO:0043226 organelle; GO:0043227 membrane-bounded organelle;…	GO:0000166 nucleotide binding; GO:0001882 nucleoside binding; GO:0001883 purine nucleoside binding; GO:0003779 actin binding; GO:0003824 catalytic activity; GO:0003924 GTPase activity; GO:0005488 binding; GO:0005515 protein binding; GO:0005525 GTP binding; GO:0008092 cytoskeletal protein binding; GO:0016462 pyrophosphatase activity; GO:0016787 hydrolase activity; GO:0016817 hydrolase activity, ac…	PF02263; PF02841	PF02263 Guanylate-binding protein, N-terminal domain; PF02841 Guanylate-binding protein, C-terminal domain	KOG2037	Guanylate-binding protein
	W5Q0P2	Enhancer of rudimentary homolog OS=Ovis aries OX=9940 PE=3 SV=1	--	0.456297	7.6098e-07	Down	2977480	3829270	3285830	3684170	3918930	1565080	1682300	1730460	1561500	1535140	1.1554	1.48593	1.27505	1.42963	1.52072	0.607323	0.652809	0.671498	0.605933	0.595704	cytoplasm				GO:0006139 nucleobase-containing compound metabolic process; GO:0006206 pyrimidine nucleobase metabolic process; GO:0006207 'de novo' pyrimidine nucleobase biosynthetic process; GO:0006213 pyrimidine nucleoside metabolic process; GO:0006725 cellular aromatic compound metabolic process; GO:0006807 nitrogen compound metabolic process; GO:0008152 metabolic process; GO:0008593 regulation of Notch sig…	GO:0005622 intracellular anatomical structure; GO:0005634 nucleus; GO:0005737 cytoplasm; GO:0030496 midbody; GO:0032991 protein-containing complex; GO:0034708 methyltransferase complex; GO:0034709 methylosome; GO:0043226 organelle; GO:0043227 membrane-bounded organelle; GO:0043229 intracellular organelle; GO:0043231 intracellular membrane-bounded organelle; GO:1902494 catalytic complex; GO:199023…	GO:0000166 nucleotide binding; GO:0003676 nucleic acid binding; GO:0003677 DNA binding; GO:0005488 binding; GO:0005515 protein binding; GO:0008327 methyl-CpG binding; GO:0036094 small molecule binding; GO:0042802 identical protein binding; GO:0043565 sequence-specific DNA binding; GO:0097159 organic cyclic compound binding; GO:1901265 nucleoside phosphate binding; GO:1901363 heterocyclic compound…			KOG1766	Enhancer of rudimentary
	W5Q0P6	Interferon induced protein with tetratricopeptide repeats 1 OS=Ovis aries OX=9940 GN=IFIT1 PE=4 SV=1	IFIT1	0.530464	9.53133e-06	Down	473031	476459	430178	577784	476635	261792	265298	250038	255829		1.22793	1.23683	1.11669	1.49985	1.23728	0.679578	0.688679	0.649066	0.664099		cytoplasm	K14217	IFIT1; interferon-induced protein with tetratricopeptide repeats 1		GO:0002376 immune system process; GO:0002682 regulation of immune system process; GO:0002683 negative regulation of immune system process; GO:0002697 regulation of immune effector process; GO:0002698 negative regulation of immune effector process; GO:0002831 regulation of response to biotic stimulus; GO:0002832 negative regulation of response to biotic stimulus; GO:0006810 transport; GO:0006886 i…	GO:0005622 intracellular anatomical structure; GO:0005737 cytoplasm; GO:0005829 cytosol;	GO:0003676 nucleic acid binding; GO:0003723 RNA binding; GO:0005488 binding; GO:0097159 organic cyclic compound binding; GO:1901363 heterocyclic compound binding;			KOG1124	FOG: TPR repeat
	W5Q5A6	Fibrinogen gamma chain OS=Ovis aries OX=9940 GN=FGG PE=4 SV=1	FGG	1.70653	4.88457e-09	Up	8258320	7971550	7836080	7960870	7791230	12871200	14230000	14001100	13393800	13454600	0.7663	0.73969	0.72712	0.738699	0.722958	1.19434	1.32042	1.29918	1.24283	1.24847	extracellular	K03905	FGG; fibrinogen gamma chain	map04610 Complement and coagulation cascades; map04611 Platelet activation; map04613 Neutrophil extracellular trap formation	GO:0001775 cell activation; GO:0001932 regulation of protein phosphorylation; GO:0001934 positive regulation of protein phosphorylation; GO:0002218 activation of innate immune response; GO:0002221 pattern recognition receptor signaling pathway; GO:0002224 toll-like receptor signaling pathway; GO:0002253 activation of immune response; GO:0002376 immune system process; GO:0002576 platelet degranula…	GO:0005576 extracellular region; GO:0005577 fibrinogen complex; GO:0005615 extracellular space; GO:0005622 intracellular anatomical structure; GO:0005737 cytoplasm; GO:0005783 endoplasmic reticulum; GO:0005788 endoplasmic reticulum lumen; GO:0005886 plasma membrane; GO:0005938 cell cortex; GO:0009897 external side of plasma membrane; GO:0009986 cell surface; GO:0012505 endomembrane system; GO:001…	GO:0005102 signaling receptor binding; GO:0005198 structural molecule activity; GO:0005488 binding; GO:0005515 protein binding; GO:0042802 identical protein binding; GO:0042803 protein homodimerization activity; GO:0046983 protein dimerization activity; GO:0050839 cell adhesion molecule binding;	PF00147	PF00147 Fibrinogen beta and gamma chains, C-terminal globular domain	KOG2579	Ficolin and related extracellular proteins
	W5Q7V5	Immunoglobulin superfamily containing leucine rich repeat OS=Ovis aries OX=9940 GN=ISLR PE=4 SV=1	ISLR	0.538786	4.58221e-09	Down	1033650	937794	1002120	956826	988961	530254	511289	514770	559250	534913	1.36549	1.23886	1.32383	1.264	1.30645	0.700484	0.67543	0.680029	0.738788	0.706638	extracellular	K25566	ISLR; immunoglobulin superfamily containing leucine-rich repeat protein		GO:0002576 platelet degranulation; GO:0006810 transport; GO:0006887 exocytosis; GO:0007155 cell adhesion; GO:0009987 cellular process; GO:0016192 vesicle-mediated transport; GO:0022610 biological adhesion; GO:0032940 secretion by cell; GO:0045055 regulated exocytosis; GO:0046903 secretion; GO:0051179 localization; GO:0051234 establishment of localization;	GO:0005576 extracellular region; GO:0005622 intracellular anatomical structure; GO:0005737 cytoplasm; GO:0012505 endomembrane system; GO:0030141 secretory granule; GO:0031091 platelet alpha granule; GO:0031093 platelet alpha granule lumen; GO:0031410 cytoplasmic vesicle; GO:0031974 membrane-enclosed lumen; GO:0031982 vesicle; GO:0031983 vesicle lumen; GO:0034774 secretory granule lumen; GO:004322…		PF07679	PF07679 Immunoglobulin I-set domain	KOG0619	FOG: Leucine rich repeat
	W5Q8S3	Splicing factor 3b subunit 6 OS=Ovis aries OX=9940 GN=SF3B6 PE=4 SV=1	SF3B6	0.526307	1.74099e-05	Down	1112480	960657	931564	1110310	898470	611721	450264	515553	572969	488125	1.45382	1.25541	1.21739	1.45098	1.17415	0.799414	0.588418	0.673739	0.748772	0.637896	nucleus	K12833	SF3B14; pre-mRNA branch site protein p14	map03040 Spliceosome	GO:0000375 RNA splicing, via transesterification reactions; GO:0000377 RNA splicing, via transesterification reactions with bulged adenosine as nucleophile; GO:0000398 mRNA splicing, via spliceosome; GO:0001701 in utero embryonic development; GO:0001824 blastocyst development; GO:0001825 blastocyst formation; GO:0006139 nucleobase-containing compound metabolic process; GO:0006396 RNA processing; …	GO:0005622 intracellular anatomical structure; GO:0005634 nucleus; GO:0005654 nucleoplasm; GO:0005681 spliceosomal complex; GO:0005684 U2-type spliceosomal complex; GO:0005686 U2 snRNP; GO:0005689 U12-type spliceosomal complex; GO:0030532 small nuclear ribonucleoprotein complex; GO:0031974 membrane-enclosed lumen; GO:0031981 nuclear lumen; GO:0032991 protein-containing complex; GO:0043226 organel…	GO:0003676 nucleic acid binding; GO:0003723 RNA binding; GO:0003729 mRNA binding; GO:0005488 binding; GO:0097159 organic cyclic compound binding; GO:1901363 heterocyclic compound binding;	PF00076	PF00076 RNA recognition motif. (a.k.a. RRM, RBD, or RNP domain)	KOG0114	Predicted RNA-binding protein (RRM superfamily)
	W5QB24	Acidic nuclear phosphoprotein 32 family member A OS=Ovis aries OX=9940 GN=ANP32A PE=3 SV=1	ANP32A	0.457176	1.48988e-09	Down	10105900	10380400	10910400	9997700	10754400	4802360	4974110	4588250	4951780	4524670	1.3299	1.36602	1.43577	1.31566	1.41524	0.631973	0.654575	0.603797	0.651636	0.59543	nucleus	K18646	ANP32A_C_D; acidic leucine-rich nuclear phosphoprotein 32 family member A/C/D		GO:0006323 DNA packaging; GO:0006325 chromatin organization; GO:0006333 chromatin assembly or disassembly; GO:0006334 nucleosome assembly; GO:0006338 chromatin remodeling; GO:0006810 transport; GO:0006913 nucleocytoplasmic transport; GO:0006996 organelle organization; GO:0007017 microtubule-based process; GO:0007154 cell communication; GO:0007165 signal transduction; GO:0007275 multicellular orga…	GO:0005622 intracellular anatomical structure; GO:0005634 nucleus; GO:0005654 nucleoplasm; GO:0005737 cytoplasm; GO:0005783 endoplasmic reticulum; GO:0005829 cytosol; GO:0005856 cytoskeleton; GO:0005875 microtubule associated complex; GO:0012505 endomembrane system; GO:0015630 microtubule cytoskeleton; GO:0016363 nuclear matrix; GO:0031974 membrane-enclosed lumen; GO:0031981 nuclear lumen; GO:003…	GO:0005102 signaling receptor binding; GO:0005178 integrin binding; GO:0005488 binding; GO:0005515 protein binding; GO:0008017 microtubule binding; GO:0008022 protein C-terminus binding; GO:0008092 cytoskeletal protein binding; GO:0015631 tubulin binding; GO:0042393 histone binding; GO:0044877 protein-containing complex binding; GO:0050839 cell adhesion molecule binding;			KOG2739	Leucine-rich acidic nuclear protein
	W5QC48	TBC1 domain family member 8B OS=Ovis aries OX=9940 GN=TBC1D8B PE=4 SV=1	TBC1D8B	0.656977	5.58268e-06	Down	2848230	2925910	3097070	2876150	2874770	1884360	2044510	2128650	1775350	1773540	1.17557	1.20763	1.27827	1.18709	1.18652	0.777744	0.843844	0.878571	0.732752	0.732004	cytoplasm	K19951	TBC1D8_9; TBC1 domain family member 8/9		GO:0006810 transport; GO:0006886 intracellular protein transport; GO:0008104 protein localization; GO:0015031 protein transport; GO:0015833 peptide transport; GO:0031338 regulation of vesicle fusion; GO:0032879 regulation of localization; GO:0033036 macromolecule localization; GO:0033043 regulation of organelle organization; GO:0034613 cellular protein localization; GO:0042886 amide transport; GO…	GO:0005622 intracellular anatomical structure; GO:0012505 endomembrane system;	GO:0005096 GTPase activator activity; GO:0005488 binding; GO:0005515 protein binding; GO:0008047 enzyme activator activity; GO:0019899 enzyme binding; GO:0030234 enzyme regulator activity; GO:0030695 GTPase regulator activity; GO:0031267 small GTPase binding; GO:0051020 GTPase binding; GO:0060589 nucleoside-triphosphatase regulator activity; GO:0098772 molecular function regulator;	PF02893	PF02893 GRAM domain	KOG4347	GTPase-activating protein VRP
	W5QCC6	WD repeat domain 36 OS=Ovis aries OX=9940 GN=WDR36 PE=4 SV=1	WDR36	1.7187	0.000524048	Up	151838	202111			151165	289863	284562	306513	307095	258863	0.622284	0.82832			0.619526	1.18796	1.16623	1.25619	1.25858	1.06091	cytoplasm,nucleus	K14554	UTP21, WDR36; U3 small nucleolar RNA-associated protein 21	map03008 Ribosome biogenesis in eukaryotes	GO:0006139 nucleobase-containing compound metabolic process; GO:0006364 rRNA processing; GO:0006396 RNA processing; GO:0006725 cellular aromatic compound metabolic process; GO:0006807 nitrogen compound metabolic process; GO:0008152 metabolic process; GO:0009987 cellular process; GO:0010467 gene expression; GO:0016070 RNA metabolic process; GO:0016072 rRNA metabolic process; GO:0022613 ribonucleop…	GO:0005622 intracellular anatomical structure; GO:0005634 nucleus; GO:0005654 nucleoplasm; GO:0005730 nucleolus; GO:0030684 preribosome; GO:0030686 90S preribosome; GO:0031974 membrane-enclosed lumen; GO:0031981 nuclear lumen; GO:0032040 small-subunit processome; GO:0032991 protein-containing complex; GO:0034388 Pwp2p-containing subcomplex of 90S preribosome; GO:0043226 organelle; GO:0043227 memb…		PF04192	PF04192 Utp21 specific WD40 associated putative domain	KOG1539	WD repeat protein
	W5QDY1	N-alpha-acetyltransferase 50, NatE catalytic subunit OS=Ovis aries OX=9940 PE=4 SV=1	--	0.558756	5.67417e-07	Down	2156270	2195670	1967680	1967680	2111240	1147310	1143780	1074990	1316070	1128100	1.33031	1.35462	1.21396	1.21396	1.30253	0.707832	0.705654	0.663214	0.811948	0.69598	cytoplasm	K20793	NAA50, NAT5; N-alpha-acetyltransferase 50 [EC:2.3.1.258]		GO:0000070 mitotic sister chromatid segregation; GO:0000278 mitotic cell cycle; GO:0000280 nuclear division; GO:0000819 sister chromatid segregation; GO:0001756 somitogenesis; GO:0003002 regionalization; GO:0006325 chromatin organization; GO:0006464 cellular protein modification process; GO:0006473 protein acetylation; GO:0006474 N-terminal protein amino acid acetylation; GO:0006475 internal prot…	GO:0005622 intracellular anatomical structure; GO:0005634 nucleus; GO:0005737 cytoplasm; GO:0005829 cytosol; GO:0031248 protein acetyltransferase complex; GO:0031414 N-terminal protein acetyltransferase complex; GO:0031415 NatA complex; GO:0032991 protein-containing complex; GO:0043226 organelle; GO:0043227 membrane-bounded organelle; GO:0043229 intracellular organelle; GO:0043231 intracellular m…	GO:0003824 catalytic activity; GO:0004402 histone acetyltransferase activity; GO:0004596 peptide alpha-N-acetyltransferase activity; GO:0008080 N-acetyltransferase activity; GO:0010485 H4 histone acetyltransferase activity; GO:0016407 acetyltransferase activity; GO:0016410 N-acyltransferase activity; GO:0016740 transferase activity; GO:0016746 acyltransferase activity; GO:0016747 acyltransferase …			KOG3138	Predicted N-acetyltransferase
	W5PN69	Dihydrodiol dehydrogenase 3 OS=Ovis aries OX=9940 GN=LOC101109111 PE=3 SV=1	LOC101109111	0.545698	2.51509e-07	Down	1280680	1141290	1173320	1277120	1072490	687201	651999	626264	653158	625501	1.39371	1.24201	1.27687	1.38983	1.16714	0.74785	0.709541	0.681535	0.710802	0.680705	cytoplasm	K04119	AKR1C3; aldo-keto reductase family 1 member C3 [EC:1.1.1.51 1.1.1.188 1.1.1.213 1.1.1.357]	map00140 Steroid hormone biosynthesis; map00590 Arachidonic acid metabolism; map00790 Folate biosynthesis; map01100 Metabolic pathways; map04913 Ovarian steroidogenesis	GO:0000003 reproduction; GO:0000302 response to reactive oxygen species; GO:0001101 response to acid chemical; GO:0001516 prostaglandin biosynthetic process; GO:0001523 retinoid metabolic process; GO:0001676 long-chain fatty acid metabolic process; GO:0003006 developmental process involved in reproduction; GO:0003008 system process; GO:0003014 renal system process; GO:0006066 alcohol metabolic pr…	GO:0005622 intracellular anatomical structure; GO:0005634 nucleus; GO:0005737 cytoplasm; GO:0005829 cytosol; GO:0043226 organelle; GO:0043227 membrane-bounded organelle; GO:0043229 intracellular organelle; GO:0043231 intracellular membrane-bounded organelle;	GO:0000166 nucleotide binding; GO:0001758 retinal dehydrogenase activity; GO:0003824 catalytic activity; GO:0004032 alditol:NADP+ 1-oxidoreductase activity; GO:0004033 aldo-keto reductase (NADP) activity; GO:0004303 estradiol 17-beta-dehydrogenase activity; GO:0004497 monooxygenase activity; GO:0004745 NAD-retinol dehydrogenase activity; GO:0005215 transporter activity; GO:0005319 lipid transport…	PF00248	PF00248 Aldo/keto reductase family	KOG1577	Aldo/keto reductase family proteins
	W5P2A6	Ubiquitin like 4A OS=Ovis aries OX=9940 PE=4 SV=1	--	0.347112	9.57518e-06	Down	636288	724545	595550	645713	643938	149824	221332	229296	279059	247227	1.45511	1.65695	1.36195	1.47667	1.47261	0.342629	0.506159	0.524372	0.638174	0.565378	cytoplasm,nucleus	K23388	UBL4; ubiquitin-like protein 4		GO:0006464 cellular protein modification process; GO:0006807 nitrogen compound metabolic process; GO:0006996 organelle organization; GO:0007029 endoplasmic reticulum organization; GO:0008104 protein localization; GO:0008152 metabolic process; GO:0009987 cellular process; GO:0010256 endomembrane system organization; GO:0016043 cellular component organization; GO:0019538 protein metabolic process; …	GO:0005622 intracellular anatomical structure; GO:0005634 nucleus; GO:0005654 nucleoplasm; GO:0005737 cytoplasm; GO:0005829 cytosol; GO:0016020 membrane; GO:0031974 membrane-enclosed lumen; GO:0031981 nuclear lumen; GO:0032991 protein-containing complex; GO:0043226 organelle; GO:0043227 membrane-bounded organelle; GO:0043229 intracellular organelle; GO:0043231 intracellular membrane-bounded organ…	GO:0003824 catalytic activity; GO:0005488 binding; GO:0005515 protein binding; GO:0016740 transferase activity; GO:0019787 ubiquitin-like protein transferase activity; GO:0051087 chaperone binding; GO:0140096 catalytic activity, acting on a protein;	PF00240; PF17840	PF00240 Ubiquitin family; PF17840 Tethering Ubl4a to BAGS domain	KOG0001	Ubiquitin and ubiquitin-like proteins
	W5NXN2	FERM domain-containing protein OS=Ovis aries OX=9940 PE=4 SV=1	--	0.621189	6.56537e-11	Down	20821000	21059500	21120800	21088900	20287100	12938600	12876300	12949500	13326700	12746900	1.23044	1.24454	1.24816	1.24628	1.19889	0.764624	0.760942	0.765268	0.787559	0.753295	cytoplasm	K08007	VIL2; villin 2 (ezrin)	map04530 Tight junction; map04670 Leukocyte transendothelial migration; map04810 Regulation of actin cytoskeleton; map04971 Gastric acid secretion	GO:0000003 reproduction; GO:0000122 negative regulation of transcription by RNA polymerase II; GO:0000226 microtubule cytoskeleton organization; GO:0000578 embryonic axis specification; GO:0000902 cell morphogenesis; GO:0000904 cell morphogenesis involved in differentiation; GO:0001654 eye development; GO:0001745 compound eye morphogenesis; GO:0001751 compound eye photoreceptor cell differentiati…	GO:0000785 chromatin; GO:0001650 fibrillar center; GO:0001726 ruffle; GO:0001772 immunological synapse; GO:0001931 uropod; GO:0005622 intracellular anatomical structure; GO:0005634 nucleus; GO:0005694 chromosome; GO:0005700 polytene chromosome; GO:0005703 polytene chromosome puff; GO:0005730 nucleolus; GO:0005737 cytoplasm; GO:0005768 endosome; GO:0005815 microtubule organizing center; GO:0005819…	GO:0003779 actin binding; GO:0005198 structural molecule activity; GO:0005488 binding; GO:0005515 protein binding; GO:0005543 phospholipid binding; GO:0005546 phosphatidylinositol-4,5-bisphosphate binding; GO:0008017 microtubule binding; GO:0008022 protein C-terminus binding; GO:0008092 cytoskeletal protein binding; GO:0008289 lipid binding; GO:0015631 tubulin binding; GO:0019899 enzyme binding; …	PF09379; PF00373; PF09380	PF09379 FERM N-terminal domain ; PF00373 FERM central domain; PF09380 FERM C-terminal PH-like domain	KOG3529	Radixin, moesin and related proteins of the ERM family
	W5NZ76	TIMP metallopeptidase inhibitor 2 OS=Ovis aries OX=9940 GN=TIMP2 PE=3 SV=1	TIMP2	0.579922	5.09022e-08	Down	1960790	1995120	1989460	2161250	2024770	1195780	1163180	1085560	1242460	1188440	1.22497	1.24642	1.24288	1.35021	1.26494	0.747045	0.726678	0.678186	0.776207	0.742459	cytoplasm	K22583	TIMP2; metalloproteinase inhibitor 2		GO:0000003 reproduction; GO:0001775 cell activation; GO:0001932 regulation of protein phosphorylation; GO:0001934 positive regulation of protein phosphorylation; GO:0002252 immune effector process; GO:0002263 cell activation involved in immune response; GO:0002274 myeloid leukocyte activation; GO:0002275 myeloid cell activation involved in immune response; GO:0002283 neutrophil activation involve…	GO:0005576 extracellular region; GO:0005604 basement membrane; GO:0005615 extracellular space; GO:0005622 intracellular anatomical structure; GO:0005737 cytoplasm; GO:0009986 cell surface; GO:0012505 endomembrane system; GO:0030141 secretory granule; GO:0030424 axon; GO:0030426 growth cone; GO:0030427 site of polarized growth; GO:0031012 extracellular matrix; GO:0031410 cytoplasmic vesicle; GO:00…	GO:0002020 protease binding; GO:0004857 enzyme inhibitor activity; GO:0004866 endopeptidase inhibitor activity; GO:0005102 signaling receptor binding; GO:0005178 integrin binding; GO:0005488 binding; GO:0005515 protein binding; GO:0008047 enzyme activator activity; GO:0008191 metalloendopeptidase inhibitor activity; GO:0008270 zinc ion binding; GO:0019899 enzyme binding; GO:0030234 enzyme regulat…	PF00965	PF00965 Tissue inhibitor of metalloproteinase	KOG4745	Metalloproteinase inhibitor TIMP and related proteins
	W5P4C5	RNA-binding protein 42 OS=Ovis aries OX=9940 GN=RBM42 PE=3 SV=1	RBM42	0.609593	5.6249e-08	Down	1283090	1365950	1398140	1426210	1329680	803658	878150	809464	805253	850580	1.17175	1.24742	1.27682	1.30245	1.2143	0.733923	0.801951	0.739225	0.735379	0.776773	nucleus	K25079	RBM42; RNA-binding protein 42		GO:0000375 RNA splicing, via transesterification reactions; GO:0000377 RNA splicing, via transesterification reactions with bulged adenosine as nucleophile; GO:0000398 mRNA splicing, via spliceosome; GO:0001654 eye development; GO:0002088 lens development in camera-type eye; GO:0006139 nucleobase-containing compound metabolic process; GO:0006396 RNA processing; GO:0006397 mRNA processing; GO:0006…		GO:0003676 nucleic acid binding; GO:0003723 RNA binding; GO:0003729 mRNA binding; GO:0005488 binding; GO:0097159 organic cyclic compound binding; GO:1901363 heterocyclic compound binding;	PF00076	PF00076 RNA recognition motif. (a.k.a. RRM, RBD, or RNP domain)	KOG0226	RNA-binding proteins
	W5P1C2	Nucleobindin 2 OS=Ovis aries OX=9940 GN=NUCB2 PE=3 SV=1	NUCB2	0.618884	1.303e-08	Down	3056690	3227910	3048680	3056910	2943630	2009120	1872920	1856270	1864220	1887320	1.23136	1.30034	1.22813	1.23145	1.18582	0.809357	0.75449	0.747782	0.750985	0.76029	endoplasmic reticulum	K20371	NUCB; nucleobindin		GO:0002791 regulation of peptide secretion; GO:0002792 negative regulation of peptide secretion; GO:0006807 nitrogen compound metabolic process; GO:0006873 cellular ion homeostasis; GO:0006874 cellular calcium ion homeostasis; GO:0006875 cellular metal ion homeostasis; GO:0006950 response to stress; GO:0006952 defense response; GO:0008152 metabolic process; GO:0009605 response to external stimulu…	GO:0005576 extracellular region; GO:0005615 extracellular space; GO:0005622 intracellular anatomical structure; GO:0005634 nucleus; GO:0005635 nuclear envelope; GO:0005640 nuclear outer membrane; GO:0005737 cytoplasm; GO:0005783 endoplasmic reticulum; GO:0005793 endoplasmic reticulum-Golgi intermediate compartment; GO:0005794 Golgi apparatus; GO:0005795 Golgi stack; GO:0005797 Golgi medial cister…	GO:0003676 nucleic acid binding; GO:0003677 DNA binding; GO:0005102 signaling receptor binding; GO:0005126 cytokine receptor binding; GO:0005164 tumor necrosis factor receptor binding; GO:0005488 binding; GO:0005509 calcium ion binding; GO:0005515 protein binding; GO:0032813 tumor necrosis factor receptor superfamily binding; GO:0043167 ion binding; GO:0043169 cation binding; GO:0046872 metal ion…	PF13499	PF13499 EF-hand domain pair	KOG3866	DNA-binding protein of the nucleobindin family
	W5NZ92	Translin associated factor X OS=Ovis aries OX=9940 GN=TSNAX PE=3 SV=1	TSNAX	0.633641	1.02136e-05	Down	970129	1032730	1069720	994131	898867	570844	605138	603459	684390	682563	1.19592	1.27309	1.31869	1.22551	1.10807	0.703706	0.745981	0.743912	0.843679	0.841427	nucleus				GO:0006139 nucleobase-containing compound metabolic process; GO:0006725 cellular aromatic compound metabolic process; GO:0006807 nitrogen compound metabolic process; GO:0006810 transport; GO:0008104 protein localization; GO:0008152 metabolic process; GO:0009987 cellular process; GO:0015031 protein transport; GO:0015833 peptide transport; GO:0016070 RNA metabolic process; GO:0033036 macromolecule …	GO:0005622 intracellular anatomical structure; GO:0005634 nucleus; GO:0005737 cytoplasm; GO:0005829 cytosol; GO:0043226 organelle; GO:0043227 membrane-bounded organelle; GO:0043229 intracellular organelle; GO:0043231 intracellular membrane-bounded organelle;	GO:0001664 G protein-coupled receptor binding; GO:0003676 nucleic acid binding; GO:0003677 DNA binding; GO:0003824 catalytic activity; GO:0004518 nuclease activity; GO:0004519 endonuclease activity; GO:0004521 endoribonuclease activity; GO:0004540 ribonuclease activity; GO:0005102 signaling receptor binding; GO:0005215 transporter activity; GO:0005488 binding; GO:0005515 protein binding; GO:00167…			KOG3066	Translin-associated protein X
	W5NT24	Tenascin XB OS=Ovis aries OX=9940 GN=TNXB PE=3 SV=1	TNXB	0.619979	1.15272e-12	Down	13746200	13542200	13666800	13596500	13502000	8522140	8562950	8427830	8311900	8367030	1.24687	1.22837	1.23967	1.23329	1.22472	0.773014	0.776716	0.76446	0.753944	0.758945	extracellular	K06252	TN; tenascin	map04151 PI3K-Akt signaling pathway; map04510 Focal adhesion; map04512 ECM-receptor interaction				PF07974; PF18720; PF00041; PF00147	PF07974 EGF-like domain; PF18720 Tenascin EGF domain; PF00041 Fibronectin type III domain; PF00147 Fibrinogen beta and gamma chains, C-terminal globular domain	KOG2579	Ficolin and related extracellular proteins
	W5NR34	P53 apoptosis effector related to PMP22 OS=Ovis aries OX=9940 GN=PERP PE=3 SV=1	PERP	1.77238	8.42183e-08	Up	1034880	1037040	992830	888556	932853	1769550	1768100	1717970	1706560	1697930	0.763959	0.765554	0.732918	0.655941	0.688642	1.3063	1.30523	1.26822	1.2598	1.25343	plasma membrane	K10136	PERP; TP53 apoptosis effector	map04115 p53 signaling pathway	GO:0002934 desmosome organization; GO:0006508 proteolysis; GO:0006807 nitrogen compound metabolic process; GO:0006915 apoptotic process; GO:0007154 cell communication; GO:0007155 cell adhesion; GO:0007165 signal transduction; GO:0007166 cell surface receptor signaling pathway; GO:0007219 Notch signaling pathway; GO:0007275 multicellular organism development; GO:0008152 metabolic process; GO:00082…	GO:0005622 intracellular anatomical structure; GO:0005737 cytoplasm; GO:0005739 mitochondrion; GO:0005794 Golgi apparatus; GO:0005886 plasma membrane; GO:0005887 integral component of plasma membrane; GO:0012505 endomembrane system; GO:0016020 membrane; GO:0016021 integral component of membrane; GO:0031224 intrinsic component of membrane; GO:0031226 intrinsic component of plasma membrane; GO:0043…				KOG4671	Brain cell membrane protein 1 (BCMP1)
	W5NQ45	Fibrinogen beta chain OS=Ovis aries OX=9940 GN=FGB PE=4 SV=1	FGB	1.9109	1.89626e-11	Up	11679400	11145500	11099100	11251700	11272400	21151900	21330600	22181300	21769000	21433900	0.710794	0.678302	0.675478	0.684765	0.686025	1.28728	1.29815	1.34993	1.32484	1.30444	extracellular	K03904	FGB; fibrinogen beta chain	map04610 Complement and coagulation cascades; map04611 Platelet activation; map04613 Neutrophil extracellular trap formation	GO:0001775 cell activation; GO:0001932 regulation of protein phosphorylation; GO:0001934 positive regulation of protein phosphorylation; GO:0002218 activation of innate immune response; GO:0002221 pattern recognition receptor signaling pathway; GO:0002224 toll-like receptor signaling pathway; GO:0002253 activation of immune response; GO:0002376 immune system process; GO:0002576 platelet degranula…	GO:0005576 extracellular region; GO:0005577 fibrinogen complex; GO:0005615 extracellular space; GO:0005622 intracellular anatomical structure; GO:0005737 cytoplasm; GO:0005783 endoplasmic reticulum; GO:0005886 plasma membrane; GO:0005938 cell cortex; GO:0009897 external side of plasma membrane; GO:0009986 cell surface; GO:0012505 endomembrane system; GO:0016020 membrane; GO:0030141 secretory gran…	GO:0005198 structural molecule activity; GO:0005488 binding; GO:0005515 protein binding; GO:0030674 protein-macromolecule adaptor activity; GO:0051087 chaperone binding; GO:0060090 molecular adaptor activity;	PF00147	PF00147 Fibrinogen beta and gamma chains, C-terminal globular domain	KOG2579	Ficolin and related extracellular proteins
	P68214	Fibrinogen alpha chain (Fragment) OS=Ovis aries OX=9940 GN=FGA PE=1 SV=1	FGA	1.80654	0.000650115	Up	397690	445085	502079	527007	683449	947964	809774	795926	1132240	930365	0.554536	0.620623	0.700095	0.734855	0.952997	1.32183	1.12914	1.10983	1.57879	1.29729		K03903	FGA; fibrinogen alpha chain	map04610 Complement and coagulation cascades; map04611 Platelet activation; map04613 Neutrophil extracellular trap formation	GO:0001775 cell activation; GO:0001889 liver development; GO:0001932 regulation of protein phosphorylation; GO:0001934 positive regulation of protein phosphorylation; GO:0002218 activation of innate immune response; GO:0002221 pattern recognition receptor signaling pathway; GO:0002224 toll-like receptor signaling pathway; GO:0002253 activation of immune response; GO:0002376 immune system process;…	GO:0005576 extracellular region; GO:0005577 fibrinogen complex; GO:0005615 extracellular space; GO:0005622 intracellular anatomical structure; GO:0005737 cytoplasm; GO:0005783 endoplasmic reticulum; GO:0005788 endoplasmic reticulum lumen; GO:0005791 rough endoplasmic reticulum; GO:0005886 plasma membrane; GO:0005938 cell cortex; GO:0009897 external side of plasma membrane; GO:0009986 cell surface…	GO:0005198 structural molecule activity; GO:0005488 binding; GO:0005515 protein binding; GO:0030674 protein-macromolecule adaptor activity; GO:0060090 molecular adaptor activity;			KOG2579	Ficolin and related extracellular proteins
	W5Q519	Eukaryotic translation initiation factor 3 subunit M OS=Ovis aries OX=9940 GN=EIF3M PE=3 SV=1	EIF3M	0.564932	3.49515e-07	Down	1866130	2113300	1864000	2103120	1820280	1044110	1078030	1105000	1169740	1120710	1.22094	1.38265	1.21954	1.37599	1.19094	0.68312	0.705313	0.722958	0.765315	0.733237	cytoplasm	K15030	EIF3M; translation initiation factor 3 subunit M		GO:0000003 reproduction; GO:0002181 cytoplasmic translation; GO:0002183 cytoplasmic translational initiation; GO:0002790 peptide secretion; GO:0003006 developmental process involved in reproduction; GO:0006412 translation; GO:0006413 translational initiation; GO:0006508 proteolysis; GO:0006518 peptide metabolic process; GO:0006807 nitrogen compound metabolic process; GO:0006810 transport; GO:0006…	GO:0005622 intracellular anatomical structure; GO:0005737 cytoplasm; GO:0005794 Golgi apparatus; GO:0005829 cytosol; GO:0005852 eukaryotic translation initiation factor 3 complex; GO:0005856 cytoskeleton; GO:0012505 endomembrane system; GO:0032991 protein-containing complex; GO:0043226 organelle; GO:0043227 membrane-bounded organelle; GO:0043228 non-membrane-bounded organelle; GO:0043229 intracel…	GO:0002020 protease binding; GO:0005488 binding; GO:0005515 protein binding; GO:0019899 enzyme binding; GO:0031369 translation initiation factor binding; GO:0089720 caspase binding;	PF01399; PF18005	PF01399 PCI domain; PF18005 eIF3 subunit M, C-terminal helix	KOG2753	Uncharacterized conserved protein, contains PCI domain
	W5PSQ0	Deoxyhypusine hydroxylase OS=Ovis aries OX=9940 GN=DOHH PE=3 SV=1	DOHH	0.625698	0.00157949	Down	1095880	868612	854379	1376030	1010640	631332	691388	718187	659226	556964	1.29496	1.02641	1.00959	1.62601	1.19424	0.746023	0.816989	0.848656	0.778984	0.658145	extracellular	K06072	DOHH; deoxyhypusine monooxygenase [EC:1.14.99.29]		GO:0006464 cellular protein modification process; GO:0006807 nitrogen compound metabolic process; GO:0008152 metabolic process; GO:0008283 cell population proliferation; GO:0008612 peptidyl-lysine modification to peptidyl-hypusine; GO:0009058 biosynthetic process; GO:0009893 positive regulation of metabolic process; GO:0009894 regulation of catabolic process; GO:0009896 positive regulation of cat…	GO:0005622 intracellular anatomical structure; GO:0005737 cytoplasm; GO:0005783 endoplasmic reticulum; GO:0005789 endoplasmic reticulum membrane; GO:0005829 cytosol; GO:0012505 endomembrane system; GO:0016020 membrane; GO:0031984 organelle subcompartment; GO:0042175 nuclear outer membrane-endoplasmic reticulum membrane network; GO:0043226 organelle; GO:0043227 membrane-bounded organelle; GO:00432…	GO:0003824 catalytic activity; GO:0004497 monooxygenase activity; GO:0005488 binding; GO:0005506 iron ion binding; GO:0016491 oxidoreductase activity; GO:0016705 oxidoreductase activity, acting on paired donors, with incorporation or reduction of molecular oxygen; GO:0019135 deoxyhypusine monooxygenase activity; GO:0043167 ion binding; GO:0043169 cation binding; GO:0046872 metal ion binding; GO:0…			KOG0567	HEAT repeat-containing protein
	Q6A1I3	Acidic leucine-rich nuclear phosphoprotein 32 family member B OS=Ovis aries OX=9940 GN=ANP32B PE=2 SV=1	ANP32B	0.586731	9.3713e-10	Down	5818640	6188340	5834990	5730700	6030830	3555400	3370900	3488560	3505840	3448590	1.23873	1.31743	1.24221	1.22	1.2839	0.756906	0.717628	0.742677	0.746355	0.734168	cytoplasm	K18647	ANP32B; acidic leucine-rich nuclear phosphoprotein 32 family member B		GO:0000082 G1/S transition of mitotic cell cycle; GO:0000278 mitotic cell cycle; GO:0001944 vasculature development; GO:0006323 DNA packaging; GO:0006325 chromatin organization; GO:0006333 chromatin assembly or disassembly; GO:0006334 nucleosome assembly; GO:0006338 chromatin remodeling; GO:0006810 transport; GO:0006913 nucleocytoplasmic transport; GO:0006919 activation of cysteine-type endopepti…	GO:0005622 intracellular anatomical structure; GO:0005634 nucleus; GO:0005737 cytoplasm; GO:0005783 endoplasmic reticulum; GO:0005856 cytoskeleton; GO:0005875 microtubule associated complex; GO:0012505 endomembrane system; GO:0015630 microtubule cytoskeleton; GO:0032991 protein-containing complex; GO:0043226 organelle; GO:0043227 membrane-bounded organelle; GO:0043228 non-membrane-bounded organel…	GO:0005488 binding; GO:0005515 protein binding; GO:0008017 microtubule binding; GO:0008092 cytoskeletal protein binding; GO:0015631 tubulin binding; GO:0019899 enzyme binding; GO:0042393 histone binding; GO:0070063 RNA polymerase binding;			KOG2739	Leucine-rich acidic nuclear protein
	W5P823	RNA helicase OS=Ovis aries OX=9940 GN=IFIH1 PE=3 SV=1	IFIH1	0.642466	8.3144e-08	Down	844272	847652	881541	832686	890866	529458	554794	565695	585553	525187	1.19624	1.20103	1.24905	1.17983	1.26226	0.750184	0.786083	0.801528	0.829665	0.744133	cytoplasm	K12647	IFIH1, MDA5; interferon-induced helicase C domain-containing protein 1 [EC:3.6.4.13]	map04622 RIG-I-like receptor signaling pathway	GO:0000003 reproduction; GO:0000578 embryonic axis specification; GO:0001817 regulation of cytokine production; GO:0001818 negative regulation of cytokine production; GO:0001819 positive regulation of cytokine production; GO:0002218 activation of innate immune response; GO:0002221 pattern recognition receptor signaling pathway; GO:0002252 immune effector process; GO:0002253 activation of immune r…	GO:0000228 nuclear chromosome; GO:0000793 condensed chromosome; GO:0000794 condensed nuclear chromosome; GO:0005622 intracellular anatomical structure; GO:0005634 nucleus; GO:0005694 chromosome; GO:0005737 cytoplasm; GO:0005829 cytosol; GO:0031974 membrane-enclosed lumen; GO:0031981 nuclear lumen; GO:0032991 protein-containing complex; GO:0035770 ribonucleoprotein granule; GO:0036464 cytoplasmic …	GO:0003676 nucleic acid binding; GO:0003723 RNA binding; GO:0003725 double-stranded RNA binding; GO:0003727 single-stranded RNA binding; GO:0003824 catalytic activity; GO:0005488 binding; GO:0005515 protein binding; GO:0008186 ATP-dependent activity, acting on RNA; GO:0008270 zinc ion binding; GO:0016462 pyrophosphatase activity; GO:0016787 hydrolase activity; GO:0016817 hydrolase activity, actin…	PF16739; PF18119; PF00271; PF11648	PF16739 Caspase recruitment domain; PF18119 RIG-I receptor C-terminal domain; PF00271 Helicase conserved C-terminal domain; PF11648 C-terminal domain of RIG-I	KOG0354	DEAD-box like helicase
[truncated: 181 more rows]

## Sheet: Up Classification
COG/KOG category	Category description	Number of proteins
INFORMATION STORAGE AND PROCESSING	[A] RNA processing and modification	4
INFORMATION STORAGE AND PROCESSING	[B] Chromatin structure and dynamics	4
METABOLISM	[C] Energy production and conversion	3
CELLULAR PROCESSES AND SIGNALING	[D] Cell cycle control, cell division, chromosome partitioning	4
METABOLISM	[E] Amino acid transport and metabolism	3
METABOLISM	[G] Carbohydrate transport and metabolism	3
METABOLISM	[H] Coenzyme transport and metabolism	1
METABOLISM	[I] Lipid transport and metabolism	2
INFORMATION STORAGE AND PROCESSING	[J] Translation, ribosomal structure and biogenesis	4
INFORMATION STORAGE AND PROCESSING	[K] Transcription	6
INFORMATION STORAGE AND PROCESSING	[L] Replication, recombination and repair	3
[truncated: 9 more rows]

## Sheet: Up list
Category description	Protein accession	Protein description	Gene name	NM/NC Ratio	NM/NC P value	Regulated Type	Intensity NC_1	Intensity NC_2	Intensity NC_3	Intensity NC_4	Intensity NC_5	Intensity NM_1	Intensity NM_2	Intensity NM_3	Intensity NM_4	Intensity NM_5	NC_1	NC_2	NC_3	NC_4	NC_5	NM_1	NM_2	NM_3	NM_4	NM_5	Subcellular localization	KEGG KO No.	KEGG Gene	KEGG pathway	Biological Process	Cellular Component	Molecular Function	Pfam ID	Domain description	KOG NO.	KOG description
[truncated: 75 more rows]

[truncated: 2 more sheets: Down Classification, Down list]
