# Supplementary material for: Yeast culture in weaned lamb feed: a proteomic journey into enhanced rumen health and growth
Source: J Anim Sci Biotechnol. 2025 Aug 1;16:107. doi: 10.1186/s40104-025-01223-8 (PMC12315397; doi:10.1186/s40104-025-01223-8)
Supplement: Supplementary file 5 — Additional file 5: KEGG pathway enrichment of DEPs. [file 40104_2025_1223_MOESM5_ESM.csv]

KEGG pathway	Mapping	Background	All Mapping	All Background	Fold Enrichment	Fisher's exact test p value	-log10(p value)	Related proteins
map00010 Glycolysis / Gluconeogenesis	3	45	249	2499	0.67	0.6179509681786953	0.21	W5NUN8 W5PK04 W5PVY5
map00040 Pentose and glucuronate interconversions	5	22	249	2499	2.28	0.06051072317413086	1.22	W5NUN8 W5PH14 W5PC00 W5PCN3 W5QD57
map00051 Fructose and mannose metabolism	2	23	249	2499	0.87	1.0	-0.0	W5PC00 W5PCN3
map00052 Galactose metabolism	2	20	249	2499	1.0	1.0	-0.0	W5PC00 W5PCN3
map00053 Ascorbate and aldarate metabolism	3	19	249	2499	1.58	0.42747494847352496	0.37	W5NUN8 W5PH14 W5QD57
map00140 Steroid hormone biosynthesis	6	32	249	2499	1.88	0.1258123305860079	0.9	W5PH14 W5PK05 A0A6P7EN58 W5PIS3 W5PN69 W5QD57
map00190 Oxidative phosphorylation	34	89	249	2499	3.83	3.384613964302607e-13	12.47	P62896 O78747 W5P7L2 A0A6P7E5B2 A0A8V6V740 A0A8V6VHV8 A0A8V6VT05 A0A8V6W0E9 A0A8V6WJW2 Q9TR30 W5NXT8 W5NZZ3 W5P9Q8 W5PB27 W5PF18 W5PP37 W5PT98 W5PVH8 W5PYC8 W5PZC9 W5PZE3 W5Q5T7 W5Q5Y9 W5QC06 W5QF73 W5QG39 A0A6P3DZL9 A0A8V6V4N3 A0A8V6VZ54 A0A8V6WE19 A0A8V6WHY3 W5P642 W5PKK9 W5PW27
map00230 Purine metabolism	6	53	249	2499	1.14	0.6460185895457191	0.19	W5QI77 W5PVD4 W5PDL8 W5PHQ4 W5PJ63 W5PHL8
map00240 Pyrimidine metabolism	2	29	249	2499	0.69	1.0	-0.0	W5PDL8 W5PHQ4
map00260 Glycine, serine and threonine metabolism	2	24	249	2499	0.84	1.0	-0.0	W5PK04 W5PVY5
map00280 Valine, leucine and isoleucine degradation	2	43	249	2499	0.47	0.31152051784112633	0.51	W5PFV0 W5PD90
map00480 Glutathione metabolism	10	34	249	2499	2.95	0.0012143713299852775	2.92	W5PQA8 W5PC25 W5PC90 W5PTW1 W5PUH4 W5Q824 W5Q894 W5QDE3 W5QDF4 W5QDD0
map00561 Glycerolipid metabolism	3	20	249	2499	1.51	0.4424165464458311	0.35	W5NUN8 W5PC00 W5PCN3
map00590 Arachidonic acid metabolism	5	28	249	2499	1.79	0.19144154222874438	0.72	W5PT40 A0A6P7EN58 W5PIS3 W5PN69 W5Q9A8
map00730 Thiamine metabolism	2	6	249	2499	3.35	0.11335910765685069	0.95	W5QI77 W5P583
map00790 Folate biosynthesis	7	22	249	2499	3.19	0.00411466257216437	2.39	W5PPC9 W5PYR0 A0A6P7EN58 W5PC00 W5PCN3 W5PIS3 W5PN69
map00830 Retinol metabolism	2	27	249	2499	0.74	1.0	-0.0	W5PH14 W5QD57
map00860 Porphyrin metabolism	5	32	249	2499	1.57	0.24233492908539733	0.62	Q9XT27 W5PH14 W5QAU1 W5PZZ9 W5QD57
map00900 Terpenoid backbone biosynthesis	5	15	249	2499	3.35	0.012263312554959934	1.91	W5QG63 W5NZX6 W5PFV0 W5PZH4 W5P0J8
map00980 Metabolism of xenobiotics by cytochrome P450	11	36	249	2499	3.07	0.00048102232891648303	3.32	W5PC25 W5PC90 W5PH14 W5PTW1 W5PUH4 W5Q824 W5Q894 W5QDE3 W5QDF4 W5QD57 W5QDD0
map00982 Drug metabolism - cytochrome P450	11	32	249	2499	3.45	0.00014857767497917173	3.83	W5PC25 W5PC90 W5PH14 W5PTW1 W5PUH4 W5Q824 W5Q894 W5QDE3 W5QDF4 W5QD57 W5QDD0
map00983 Drug metabolism - other enzymes	11	48	249	2499	2.3	0.0061148760074086605	2.21	W5PC25 W5PC90 W5PH14 W5PJ63 W5PTW1 W5PUH4 W5Q824 W5QDE3 W5QDF4 W5QD57 W5QDD0
map03008 Ribosome biogenesis in eukaryotes	6	39	249	2499	1.54	0.27358690601055585	0.56	W5QAQ9 W5NSD9 W5P468 W5P8G4 W5QCC6 W5QGH9
map03010 Ribosome	18	107	249	2499	1.69	0.02064870342660129	1.69	Q6Q312 W5P472 W5PBV8 W5PQX4 W5PVR4 W5Q518 W5QEM0 A0A6P7DK24 W5NXP5 W5NZ91 W5P016 W5P547 W5PFD9 W5PQA3 W5PT31 W5Q5X6 W5Q8S0 W5QA09
map03013 Nucleocytoplasmic transport	3	75	249	2499	0.4	0.11304940013170842	0.95	W5NZ31 W5PWM2 W5PZM2
map03015 mRNA surveillance pathway	2	51	249	2499	0.39	0.23167624844068802	0.64	W5PM65 W5QAS3
map03040 Spliceosome	9	105	249	2499	0.86	0.7403449695835853	0.13	W5NPV2 W5PKG8 W5QAQ9 A0A6P3TBG1 W5P797 W5PQH9 W5PV05 W5Q5E9 W5Q8S3
map03050 Proteasome	8	42	249	2499	1.91	0.06316898900070428	1.2	W5P9U4 W5PCL8 W5PDC7 W5Q805 W5PNT5 W5Q2N2 W5QD41 W5QD49
map03320 PPAR signaling pathway	4	34	249	2499	1.18	0.7700064414448822	0.11	W5PFV0 W5QHV3 W5NX51 W5PSF3
map03410 Base excision repair	2	12	249	2499	1.67	0.33942811855171934	0.47	W5QEU2 W5Q423
map04010 MAPK signaling pathway	5	88	249	2499	0.57	0.20593089422234004	0.69	W5PP04 A0A6P3E1Y4 W5P1P1 W5PLS7 W5QF78
map04013 MAPK signaling pathway - fly	3	41	249	2499	0.73	0.7929237420351982	0.1	W5P303 W5P3B5 W5PLS7
map04014 Ras signaling pathway	4	61	249	2499	0.66	0.5151926378983013	0.29	W5PP04 A0A6P3E902 W5P1P1 W5PLS7
map04020 Calcium signaling pathway	4	47	249	2499	0.85	1.0	-0.0	W5NXW9 W5PGE9 W5PU75 W5QF78
map04022 cGMP-PKG signaling pathway	3	51	249	2499	0.59	0.47687716815467	0.32	W5PU75 W5Q2S8 W5QF78
map04024 cAMP signaling pathway	2	50	249	2499	0.4	0.22891249657673485	0.64	W5P0Z4 W5Q2S8
map04062 Chemokine signaling pathway	3	55	249	2499	0.55	0.36188895889034445	0.44	W5PP04 W5P1P1 W5PLS7
map04064 NF-kappa B signaling pathway	6	32	249	2499	1.88	0.1258123305860079	0.9	W5PY07 W5QBW5 W5NXW9 W5P1P1 W5PGE9 W5PZM2
map04066 HIF-1 signaling pathway	2	56	249	2499	0.36	0.11723641801122331	0.93	W5QAU1 W5P4T0
map04068 FoxO signaling pathway	2	40	249	2499	0.5	0.42521067132615065	0.37	W5PJN7 W5PLS7
map04071 Sphingolipid signaling pathway	2	49	249	2499	0.41	0.22716406991408508	0.64	W5PM65 W5PSA7
map04072 Phospholipase D signaling pathway	4	59	249	2499	0.68	0.5140050196981799	0.29	A0A6P3E902 W5NXW9 W5PGE9 W5PLS7
map04110 Cell cycle	8	38	249	2499	2.11	0.04807994569126427	1.32	P62262 W5NRJ6 W5P303 W5P3B5 W5P417 W5PWD6 W5Q375 W5QAA1
map04114 Oocyte meiosis	9	44	249	2499	2.05	0.035720897600049435	1.45	P62262 W5PM65 W5NRJ6 W5P303 W5P3B5 W5P417 W5PWD6 W5Q375 W5QF78
map04115 p53 signaling pathway	4	17	249	2499	2.36	0.08109184220816247	1.09	P62896 W5NR34 W5PSA7 W5QAA1
map04120 Ubiquitin mediated proteolysis	5	60	249	2499	0.84	0.8286471497167909	0.08	W5NRJ6 W5PVD0 W5P4T0 W5PZM2 W5Q375
map04130 SNARE interactions in vesicular transport	4	9	249	2499	4.46	0.008094559530113551	2.09	W5QGX9 W5PY17 W5Q4Q8 W5QH60
map04136 Autophagy - other	2	19	249	2499	1.06	0.7136733616892803	0.15	W5PNH4 W5Q0H0
map04140 Autophagy - animal	4	73	249	2499	0.55	0.23645839716849681	0.63	W5PNH4 W5Q0H0 W5Q4Q8 W5QH60
map04141 Protein processing in endoplasmic reticulum	10	108	249	2499	0.93	1.0	-0.0	W5NRJ6 W5NWJ7 W5PB89 W5PVD0 W5Q4L6 W5NVV6 W5PIL1 W5PK25 W5PLE9 W5PSA7
map04142 Lysosome	3	71	249	2499	0.42	0.10987790696185021	0.96	W5PPS6 W5PBK6 W5PF33
map04144 Endocytosis	15	137	249	2499	1.1	0.6602221593762226	0.18	W5PGC1 A0A6P7EW54 W5NVB9 W5P9G5 W5PC20 W5PPS6 W5PUT8 W5Q428 W5Q5K9 A0A6P3EA09 W5P9Y1 W5PGG0 W5PXY1 W5Q3D2 W5Q6A5
map04145 Phagosome	8	93	249	2499	0.86	0.8594248346827598	0.07	W5P7L2 W5QGX9 W5NZZ3 W5PVH8 W5PY17 W5Q5T7 W5NXW9 W5PGE9
map04146 Peroxisome	3	42	249	2499	0.72	0.7939391260226156	0.1	W5P254 W5PFR9 W5Q894
map04150 mTOR signaling pathway	7	62	249	2499	1.13	0.6679991779799337	0.18	W5P7L2 W5NZZ3 W5PVH8 W5Q5T7 W5QHL5 A0A6P3E7D8 W5PLS7
map04151 PI3K-Akt signaling pathway	14	121	249	2499	1.16	0.5332511886849794	0.27	P62262 W5NTT7 W5PM65 W5NT24 W5PP04 W5NXW9 W5P1P1 W5P303 W5P3B5 W5P417 W5PGE9 W5PLS7 W5PWD6 W5QG67
map04152 AMPK signaling pathway	4	51	249	2499	0.79	0.81352920683489	0.09	W5PM65 W5QHL5 A0A6P3E7D8 A0A6P7ECA4
map04210 Apoptosis	7	70	249	2499	1.0	1.0	-0.0	P62896 W5PQ00 W5PTI1 W5QEU2 W5P1P1 W5PK25 W5PSA7
map04211 Longevity regulating pathway	2	33	249	2499	0.61	0.7670629626731909	0.12	W5PNH4 W5PSA7
map04212 Longevity regulating pathway - worm	10	44	249	2499	2.28	0.009376578149314344	2.03	W5PC25 W5PC90 W5Q824 W5QDE3 W5QDF4 W5QEU2 W5P303 W5P3B5 W5P4T0 W5QDD0
map04214 Apoptosis - fly	2	30	249	2499	0.67	0.7624836348709488	0.12	P62896 W5PTI1
map04215 Apoptosis - multiple species	5	15	249	2499	3.35	0.012263312554959934	1.91	P62896 W5PQ00 W5PTI1 W5PK25 W5PSA7
map04216 Ferroptosis	5	25	249	2499	2.01	0.0957948502693657	1.02	W5PNH4 P18685 Q9XT27 W5PA59 W5QAU1
map04217 Necroptosis	8	67	249	2499	1.2	0.5359344776582255	0.27	W5PGJ7 W5PGC1 P18685 W5PA59 A0A6P3EA09 W5PSA7 W5PXY1 W5Q6A5
map04260 Cardiac muscle contraction	15	34	249	2499	4.43	2.0597488751365936e-07	6.69	A0A6P7E5B2 Q9TR30 W5NXT8 W5P0Z4 W5PZC9 A0A8V6V4N3 A0A8V6VZ54 W5NRW4 W5NUU3 W5P642 W5PKK9 W5PQL4 W5PW27 W5QI03 W5QI04
map04261 Adrenergic signaling in cardiomyocytes	7	40	249	2499	1.76	0.11086691970794399	0.96	W5PM65 W5P0Z4 W5NRW4 W5NUU3 W5PQL4 W5QI03 W5QI04
map04270 Vascular smooth muscle contraction	2	42	249	2499	0.48	0.4305229885974393	0.37	W5PU75 W5Q2S8
map04310 Wnt signaling pathway	2	37	249	2499	0.54	0.5767298846441553	0.24	W5NRJ6 W5QF78
map04360 Axon guidance	3	62	249	2499	0.49	0.20259731804157208	0.69	W5PKY9 W5Q2S8 W5QF78
map04371 Apelin signaling pathway	3	47	249	2499	0.64	0.6206464044451101	0.21	W5P0Z4 W5PP04 W5NYJ3
map04380 Osteoclast differentiation	3	40	249	2499	0.75	0.7924469652260882	0.1	W5P1P1 W5PLS7 W5QF78
map04390 Hippo signaling pathway	6	40	249	2499	1.51	0.2823699668748186	0.55	P62262 W5P303 W5P3B5 W5P417 W5PWD6 W5PXZ3
map04391 Hippo signaling pathway - fly	3	23	249	2499	1.31	0.49441053528196666	0.31	P62262 W5P303 W5P3B5
map04510 Focal adhesion	7	106	249	2499	0.66	0.3183136421078035	0.5	W5NTT7 W5PFI7 W5NT24 W5PKY9 W5PLS7 W5Q2S8 W5QG67
map04512 ECM-receptor interaction	3	47	249	2499	0.64	0.6206464044451101	0.21	W5NTT7 W5NT24 W5QG67
map04520 Adherens junction	2	40	249	2499	0.5	0.42521067132615065	0.37	W5P583 W5PFI7
map04530 Tight junction	8	82	249	2499	0.98	1.0	-0.0	W5P4R1 W5NVB9 W5NXN2 W5PUT8 W5PUV9 W5Q5K9 W5PKY9 W5Q2S8
map04540 Gap junction	2	39	249	2499	0.51	0.42443133723636917	0.37	W5PLS7 W5PU75
map04610 Complement and coagulation cascades	6	57	249	2499	1.06	0.8230964080665395	0.08	P68214 W5NQ45 W5PGT6 W5Q5H8 W5NU00 W5Q5A6
map04611 Platelet activation	7	60	249	2499	1.17	0.6604098058015564	0.18	W5NTT7 P68214 W5NQ45 W5Q5H8 W5PKY9 W5Q5A6 W5QH60
map04612 Antigen processing and presentation	2	36	249	2499	0.56	0.5741512640523767	0.24	W5QD41 W5QD49
map04613 Neutrophil extracellular trap formation	7	75	249	2499	0.94	1.0	-0.0	P68214 W5NQ45 W5Q5H8 W5NXW9 W5NYL5 W5PGE9 W5Q5A6
map04620 Toll-like receptor signaling pathway	2	34	249	2499	0.59	0.5724917029825364	0.24	W5QBW5 W5P1P1
map04621 NOD-like receptor signaling pathway	9	71	249	2499	1.27	0.42043724197688015	0.38	W5PGJ7 W5PNH4 P62262 W5PH55 W5NYL5 W5P1P1 W5PEH8 W5PKC0 W5Q0D7
map04622 RIG-I-like receptor signaling pathway	4	26	249	2499	1.54	0.32068148790794804	0.49	W5PNH4 W5P823 W5P1P1 W5PBE1
map04623 Cytosolic DNA-sensing pathway	2	15	249	2499	1.34	0.655622279984245	0.18	W5PGJ7 W5P1P1
map04625 C-type lectin receptor signaling pathway	4	42	249	2499	0.96	1.0	-0.0	W5PGJ7 W5PY07 W5P1P1 W5QF78
map04640 Hematopoietic cell lineage	2	33	249	2499	0.61	0.7670629626731909	0.12	W5NXW9 W5PGE9
map04650 Natural killer cell mediated cytotoxicity	4	40	249	2499	1.0	1.0	-0.0	W5NXW9 W5PGE9 W5PLS7 W5QF78
map04657 IL-17 signaling pathway	2	25	249	2499	0.8	1.0	-0.0	W5NQK9 W5P1P1
map04658 Th1 and Th2 cell differentiation	2	28	249	2499	0.72	1.0	-0.0	W5P1P1 W5QF78
map04659 Th17 cell differentiation	2	36	249	2499	0.56	0.5741512640523767	0.24	W5P1P1 W5QF78
map04660 T cell receptor signaling pathway	4	43	249	2499	0.93	1.0	-0.0	W5PY07 W5P1P1 W5PLS7 W5QF78
map04662 B cell receptor signaling pathway	6	38	249	2499	1.58	0.2659173730466013	0.58	W5PY07 W5NXW9 W5P1P1 W5PGE9 W5PLS7 W5QF78
map04664 Fc epsilon RI signaling pathway	3	35	249	2499	0.86	1.0	-0.0	W5NXW9 W5PGE9 W5PLS7
map04666 Fc gamma R-mediated phagocytosis	5	55	249	2499	0.91	1.0	-0.0	W5NVB9 W5PUT8 W5Q5K9 W5NXW9 W5PGE9
map04668 TNF signaling pathway	2	39	249	2499	0.51	0.42443133723636917	0.37	W5PTI1 W5P1P1
map04670 Leukocyte transendothelial migration	5	53	249	2499	0.95	1.0	-0.0	W5P4R1 W5PFI7 W5NXN2 W5PKY9 W5Q2S8
map04672 Intestinal immune network for IgA production	2	12	249	2499	1.67	0.33942811855171934	0.47	W5NXW9 W5PGE9
map04714 Thermogenesis	32	126	249	2499	2.55	2.2892459298293578e-07	6.64	O78747 A0A6P7E5B2 A0A8V6V740 A0A8V6VHV8 A0A8V6VT05 A0A8V6W0E9 A0A8V6WJW2 Q9TR30 W5NXT8 W5P9Q8 W5PB27 W5PF18 W5PP37 W5PT98 W5PUU5 W5PYC8 W5PZC9 W5PZE3 W5Q5Y9 W5QC06 W5QF73 W5QG39 A0A6P3DZL9 A0A8V6V4N3 A0A8V6VZ54 A0A8V6WE19 A0A8V6WHY3 W5P642 W5P697 W5PKK9 W5PLS7 W5PW27
map04721 Synaptic vesicle cycle	6	26	249	2499	2.32	0.03842081932218857	1.42	W5P7L2 W5NZZ3 W5PNM6 W5PPS6 W5PVH8 W5Q5T7
map04722 Neurotrophin signaling pathway	4	49	249	2499	0.82	1.0	-0.0	P62262 W5PZ99 W5PLS7 W5PSA7
map04723 Retrograde endocannabinoid signaling	16	53	249	2499	3.03	2.937754947576485e-05	4.53	O78747 A0A8V6V740 A0A8V6VHV8 A0A8V6VT05 A0A8V6W0E9 A0A8V6WJW2 W5P9Q8 W5PB27 W5PP04 W5PYC8 W5PZE3 W5Q5Y9 W5QC06 W5QF73 W5QG39 A0A8V6WE19
map04724 Glutamatergic synapse	3	26	249	2499	1.16	0.7392608558326705	0.13	W5PJN7 W5PP04 W5QF78
map04725 Cholinergic synapse	2	28	249	2499	0.72	1.0	-0.0	W5PP04 W5PU75
map04728 Dopaminergic synapse	2	39	249	2499	0.51	0.42443133723636917	0.37	W5PM65 W5PP04
map04810 Regulation of actin cytoskeleton	12	110	249	2499	1.09	0.7439150239833344	0.13	W5P4R1 W5PFI7 W5NVB9 W5NXN2 W5P0Z4 W5PP04 W5PUT8 W5PUV9 W5Q5K9 W5NVW5 W5PKY9 W5Q2S8
map04910 Insulin signaling pathway	2	66	249	2499	0.3	0.059232542762895316	1.23	W5PDR6 W5PLS7
map04912 GnRH signaling pathway	2	38	249	2499	0.53	0.5803691113213039	0.24	W5PLS7 W5PU75
map04913 Ovarian steroidogenesis	3	17	249	2499	1.77	0.23614228937869644	0.63	A0A6P7EN58 W5PIS3 W5PN69
map04918 Thyroid hormone synthesis	2	24	249	2499	0.84	1.0	-0.0	P14639 W5PWE9
map04921 Oxytocin signaling pathway	2	49	249	2499	0.41	0.22716406991408508	0.64	W5Q2S8 W5QF78
map04922 Glucagon signaling pathway	3	39	249	2499	0.77	1.0	-0.0	W5PK04 W5PVY5 W5QF78
map04926 Relaxin signaling pathway	3	49	249	2499	0.61	0.47510237988512205	0.32	W5NTT7 W5PP04 W5PLS7
map04935 Growth hormone synthesis, secretion and action	2	43	249	2499	0.47	0.31152051784112633	0.51	W5PLS7 W5PU75
map04966 Collecting duct acid secretion	4	15	249	2499	2.68	0.05439220288975035	1.26	W5P7L2 W5NZZ3 W5PVH8 W5Q5T7
map04971 Gastric acid secretion	2	22	249	2499	0.91	1.0	-0.0	W5NXN2 W5P0Z4
map04974 Protein digestion and absorption	5	32	249	2499	1.57	0.24233492908539733	0.62	W5NTT7 W5Q4M3 W5NVR8 W5Q5Q6 W5QG67
map04975 Fat digestion and absorption	4	13	249	2499	3.09	0.033365372803025366	1.48	W5NWM2 W5QHV3 W5NX51 W5Q7J0
map04976 Bile secretion	3	27	249	2499	1.12	0.7465273911403407	0.13	W5P0Z4 W5PH14 W5QD57
map04977 Vitamin digestion and absorption	4	6	249	2499	6.69	0.0012285950942164741	2.91	W5NWM2 W5NX51 W5PAR8 W5Q7J0
map04978 Mineral absorption	3	18	249	2499	1.67	0.41423239494287567	0.38	P18685 W5PA59 W5QAU1
map04979 Cholesterol metabolism	5	19	249	2499	2.64	0.03413422130143712	1.47	W5NWM2 W5PI61 W5NX51 W5PV42 W5Q7J0
