# Supplementary material for: Yeast culture in weaned lamb feed: a proteomic journey into enhanced rumen health and growth
Source: J Anim Sci Biotechnol. 2025 Aug 1;16:107. doi: 10.1186/s40104-025-01223-8 (PMC12315397; doi:10.1186/s40104-025-01223-8)
Supplement: Supplementary file 7 — Additional file 7: KEGG pathway clustering analysis. [file 40104_2025_1223_MOESM7_ESM.xlsx]

## Sheet: Q1
KEGG pathway	Mapping	Background	All Mapping	All Background	Fold Enrichment	Fisher's exact test p value	-log10(p value)	Related proteins
map00190 Oxidative phosphorylation	18	89	71	2499	7.12	1.02229e-11	10.99	W5P7L2 A0A8V6V740 A0A8V6VHV8 A0A8V6VT05 A0A8V6W0E9 A0A8V6WJW2 W5P9Q8 W5PF18 W5PP37 W5PZC9 W5Q5T7 W5Q5Y9 W5QC06 W5QF73 W5QG39 A0A6P3DZL9 W5P642 W5PKK9
map04723 Retrograde endocannabinoid signaling	11	53	71	2499	7.31	1.3069e-07	6.88	A0A8V6V740 A0A8V6VHV8 A0A8V6VT05 A0A8V6W0E9 A0A8V6WJW2 W5P9Q8 W5PP04 W5Q5Y9 W5QC06 W5QF73 W5QG39
map04714 Thermogenesis	16	126	71	2499	4.47	2.05547e-07	6.69	A0A8V6V740 A0A8V6VHV8 A0A8V6VT05 A0A8V6W0E9 A0A8V6WJW2 W5P9Q8 W5PF18 W5PP37 W5PZC9 W5Q5Y9 W5QC06 W5QF73 W5QG39 A0A6P3DZL9 W5P642 W5PKK9
map04260 Cardiac muscle contraction	8	34	71	2499	8.28	2.86582e-06	5.54	W5PZC9 W5NRW4 W5NUU3 W5P642 W5PKK9 W5PQL4 W5QI03 W5QI04
map04261 Adrenergic signaling in cardiomyocytes	6	40	71	2499	5.28	0.000759668	3.12	W5PM65 W5NRW4 W5NUU3 W5PQL4 W5QI03 W5QI04
map04110 Cell cycle	5	38	71	2499	4.63	0.00388626	2.41	P62262 W5P303 W5P417 W5PWD6 W5QAA1
map04390 Hippo signaling pathway	5	40	71	2499	4.4	0.00487508	2.31	P62262 W5P303 W5P417 W5PWD6 W5PXZ3
map04114 Oocyte meiosis	5	44	71	2499	4	0.00736852	2.13	P62262 W5PM65 W5P303 W5P417 W5PWD6
map04977 Vitamin digestion and absorption	2	6	71	2499	11.73	0.0110889	1.96	W5NWM2 W5NX51
map04130 SNARE interactions in vesicular transport	2	9	71	2499	7.82	0.0251842	1.6	W5PY17 W5Q4Q8
map04721 Synaptic vesicle cycle	3	26	71	2499	4.06	0.0357918	1.45	W5P7L2 W5PNM6 W5Q5T7

## Sheet: Q1 Pathway2Protein
KEGG pathway	Fisher's exact test p value	Fold Enrichment	Protein accession	Protein description	Gene name	NM/NC Ratio	NM/NC P value	Regulated Type	Intensity NC_1	Intensity NC_2	KEGG KO No.	Intensity NC_3	Intensity NC_4	Intensity NC_5	Intensity NM_1	Intensity NM_2	Intensity NM_3	Intensity NM_4	Intensity NM_5	NC_1	NC_2	NC_3	NC_4	NC_5	NM_1	NM_2	NM_3	NM_4	NM_5
map00010 Glycolysis / Gluconeogenesis	0.367782	1.56	W5PK04	Phosphoglycerate mutase OS=Ovis aries OX=9940 GN=PGAM1 PE=3 SV=1	PGAM1	0.459929	9.51544e-10	Q1	18653100	20111000	K01834	19445600	19665700	20060300	8457220	9233290	9316140	8717100	9319710	1.3046	1.40657	1.36003	1.37542	1.40302	0.5915	0.645779	0.651573	0.609676	0.651823
map00010 Glycolysis / Gluconeogenesis	0.367782	1.56	W5PVY5	Phosphoglycerate mutase OS=Ovis aries OX=9940 GN=PGAM2 PE=3 SV=1	PGAM2	0.424045	2.82581e-09	Q1	11275300	9806730	K01834	10561100	10637900	10959600	4288670	4422860	4732250	4412980	4719680	1.48717	1.29347	1.39297	1.4031	1.44553	0.56566	0.583359	0.624167	0.582056	0.622509
map00190 Oxidative phosphorylation	1.02229e-11	7.12	W5P7L2	V-type proton ATPase subunit G OS=Ovis aries OX=9940 GN=ATP6V1G1 PE=3 SV=1	ATP6V1G1	0.311988	1.50365e-09	Q1	9761040	9641170	K02152	8976550	10113400	8226800	2825270	2919460	2881520	2930090	3019410	1.59248	1.57292	1.46449	1.64996	1.34217	0.460932	0.476299	0.470109	0.478033	0.492605
map00190 Oxidative phosphorylation	1.02229e-11	7.12	A0A8V6V740	NADH dehydrogenase [ubiquinone] 1 beta subcomplex subunit 7 OS=Ovis aries OX=9940 GN=NDUFB7 PE=3 SV=1	NDUFB7	0.337268	4.81576e-09	Q1	1504870	1548780	K03963	1443770	1459040	1596890	462044	573028	499156	528418	484861	1.48984	1.53332	1.42935	1.44447	1.58095	0.45743	0.567306	0.494172	0.523142	0.48002
map00190 Oxidative phosphorylation	1.02229e-11	7.12	A0A8V6VHV8	NADH dehydrogenase [ubiquinone] 1 beta subcomplex subunit 9 OS=Ovis aries OX=9940 GN=NDUFB9 PE=3 SV=1	NDUFB9	0.417051	7.16321e-11	Q1	1365190	1283710	K03965	1394940	1315170	1340460	536152	568617	571063	546093	572093	1.43803	1.3522	1.46937	1.38534	1.41198	0.564758	0.598955	0.601531	0.575229	0.602616
map00190 Oxidative phosphorylation	1.02229e-11	7.12	A0A8V6VT05	NADH dehydrogenase [ubiquinone] 1 alpha subcomplex subunit 5 OS=Ovis aries OX=9940 GN=NDUFA5 PE=3 SV=1	NDUFA5	0.443121	1.80988e-07	Q1	965640	916372	K03949	858538	920065	884079	370899	422248	351443	448402	420856	1.47234	1.39722	1.30904	1.40285	1.34798	0.565521	0.643814	0.535855	0.683692	0.641691
map00190 Oxidative phosphorylation	1.02229e-11	7.12	A0A8V6W0E9	NADH dehydrogenase [ubiquinone] 1 alpha subcomplex subunit 8 OS=Ovis aries OX=9940 GN=NDUFA8 PE=3 SV=1	NDUFA8	0.43744	7.91519e-10	Q1	5712870	5752860	K03952	6089180	5728460	5817300	2381140	2470880	2712460	2567020	2598300	1.36572	1.37528	1.45568	1.36945	1.39068	0.569236	0.590689	0.648441	0.613672	0.62115
map00190 Oxidative phosphorylation	1.02229e-11	7.12	A0A8V6WJW2	NADH dehydrogenase [ubiquinone] 1 beta subcomplex subunit 5, mitochondrial OS=Ovis aries OX=9940 GN=NDUFB5 PE=3 SV=1	NDUFB5	0.467765	2.96874e-09	Q1	2950340	2718640	K03961	2709750	2645840	2508050	1253620	1262380	1301850	1250200	1262030	1.48537	1.36872	1.36424	1.33206	1.26269	0.631143	0.635553	0.655424	0.629421	0.635377
map00190 Oxidative phosphorylation	1.02229e-11	7.12	W5P9Q8	NADH dehydrogenase [ubiquinone] 1 subunit C2 OS=Ovis aries OX=9940 GN=NDUFC2 PE=1 SV=1	NDUFC2	0.447551	9.83233e-08	Q1	1948970	1672270	K03968	1807860	1817000	1713680	850020	817541	719387	751990	871020	1.50271	1.28936	1.39391	1.40095	1.32129	0.655387	0.630345	0.554666	0.579804	0.671579
map00190 Oxidative phosphorylation	1.02229e-11	7.12	W5PF18	ATP synthase subunit e, mitochondrial OS=Ovis aries OX=9940 GN=LOC101102454 PE=1 SV=1	LOC101102454	0.342409	4.02598e-12	Q1	10828100	11005600	K02129	10536000	10641600	10453700	3769230	3541690	3795670	3623030	3577260	1.50868	1.53341	1.46798	1.4827	1.45652	0.525168	0.493465	0.528852	0.504798	0.498421
map00190 Oxidative phosphorylation	1.02229e-11	7.12	W5PP37	ATP synthase subunit d, mitochondrial OS=Ovis aries OX=9940 GN=ATP5PD PE=1 SV=1	ATP5PD	0.369854	9.48107e-11	Q1	21942500	20568800	K02138	20372600	19249200	19586300	7624810	7474760	7444890	7518240	7558600	1.57474	1.47615	1.46207	1.38145	1.40564	0.547206	0.536438	0.534294	0.539558	0.542455
map00190 Oxidative phosphorylation	1.02229e-11	7.12	W5PZC9	Cytochrome b-c1 complex subunit 6 OS=Ovis aries OX=9940 GN=LOC101115589 PE=1 SV=1	LOC101115589	0.360337	1.30799e-09	Q1	5557860	6265430	K00416	6280490	6429030	6361960	2241410	2072480	2294980	2208210	2315450	1.32244	1.4908	1.49438	1.52973	1.51377	0.533322	0.493127	0.546069	0.525423	0.55094
map00190 Oxidative phosphorylation	1.02229e-11	7.12	W5Q5T7	V-type proton ATPase subunit C OS=Ovis aries OX=9940 GN=ATP6V1C1 PE=3 SV=1	ATP6V1C1	0.345225	4.59947e-05	Q1	558633	318245	K02148	461434	423162	582722	129136	150657	203679	153557	172245	1.77149	1.00919	1.46326	1.34189	1.84788	0.409504	0.47775	0.645888	0.486946	0.546208
map00190 Oxidative phosphorylation	1.02229e-11	7.12	W5Q5Y9	NADH dehydrogenase [ubiquinone] 1 beta subcomplex subunit 10 OS=Ovis aries OX=9940 GN=NDUFB10 PE=1 SV=1	NDUFB10	0.148364	1.3748e-08	Q1	752105	652565	K03966	756690	701850	651272	117425	102517	104440	77738.9	119300	1.86354	1.6169	1.8749	1.73902	1.6137	0.290951	0.254013	0.258777	0.192618	0.295597
map00190 Oxidative phosphorylation	1.02229e-11	7.12	W5QC06	NADH dehydrogenase [ubiquinone] 1 alpha subcomplex subunit 6 OS=Ovis aries OX=9940 GN=NDUFA6 PE=1 SV=1	NDUFA6	0.432207	1.99821e-08	Q1	528672	497245	K03950	546236	550356	611452	231266	232680	241111	250628	225953	1.35017	1.26991	1.39503	1.40555	1.56158	0.590627	0.594239	0.61577	0.640076	0.577059
map00190 Oxidative phosphorylation	1.02229e-11	7.12	W5QF73	NADH dehydrogenase [ubiquinone] 1 beta subcomplex subunit 4 OS=Ovis aries OX=9940 GN=NDUFB4 PE=1 SV=1	NDUFB4	0.374249	1.27111e-10	Q1	2718510	2611650	K03960	2687080	2700240	2595850	1030930	938526	972289	1060870	979880	1.48586	1.42746	1.46868	1.47588	1.41882	0.563478	0.512973	0.531427	0.579843	0.535576
map00190 Oxidative phosphorylation	1.02229e-11	7.12	W5QG39	NADH dehydrogenase [ubiquinone] 1 beta subcomplex subunit 1 OS=Ovis aries OX=9940 PE=1 SV=1	--	0.423412	1.79601e-05	Q1	515141	593792	K03957	480720	514081	381622	242214	221884	186016	175811	226404	1.45615	1.67848	1.35885	1.45316	1.07873	0.684668	0.627201	0.525813	0.496966	0.639978
map00190 Oxidative phosphorylation	1.02229e-11	7.12	A0A6P3DZL9	Cytochrome C oxidase Copper Chaperone OS=Ovis aries OX=9940 GN=LOC101117181 PE=3 SV=1	LOC101117181	0.396392	2.76224e-07	Q1	2763130	2688640	K02260	2180190	2797820	2889790	1001620	1018340	1188910	1038040	1032860	1.48561	1.44556	1.17219	1.50426	1.55371	0.538524	0.547514	0.639222	0.558106	0.555321
map00190 Oxidative phosphorylation	1.02229e-11	7.12	W5P642	Cytochrome b-c1 complex subunit 7 OS=Ovis aries OX=9940 PE=1 SV=1	--	0.307229	8.69542e-11	Q1	8902450	8595130	K00417	8709930	9286140	8283390	2803620	2619210	2618720	2577160	2830880	1.55565	1.50195	1.52201	1.6227	1.44747	0.489915	0.457691	0.457605	0.450343	0.494679
map00190 Oxidative phosphorylation	1.02229e-11	7.12	W5PKK9	Cytochrome c oxidase subunit 7A2, mitochondrial OS=Ovis aries OX=9940 PE=3 SV=1	--	0.495031	1.42355e-08	Q1	12900300	14491200	K02270	12791400	13377100	13900700	6594790	6796810	6592610	6299390	7111530	1.27908	1.43682	1.26829	1.32636	1.37827	0.653883	0.673913	0.653667	0.624594	0.705118
map00230 Purine metabolism	0.189346	1.99	W5QI77	Adenylate kinase 2, mitochondrial OS=Ovis aries OX=9940 GN=AK2 PE=3 SV=1	AK2	0.416595	1.55322e-12	Q1	105539000	105842000	K00939	108798000	110168000	103360000	44566400	44540700	43809100	44440600	44983100	1.39593	1.39994	1.43904	1.45716	1.36711	0.589466	0.589126	0.57945	0.587802	0.594978
map00230 Purine metabolism	0.189346	1.99	W5PDL8	5'-deoxynucleotidase HDDC2 OS=Ovis aries OX=9940 GN=HDDC2 PE=3 SV=1	HDDC2	0.151841	2.80816e-05	Q1	286168	249822	K07023	229039	223419	226780		29628.9		44179.7		1.55401	1.35664	1.24378	1.21326	1.23151		0.160897		0.239914
map00230 Purine metabolism	0.189346	1.99	W5PHL8	Nudix hydrolase 16 OS=Ovis aries OX=9940 GN=NUDT16 PE=4 SV=1	NUDT16	0.445312	2.5306e-08	Q1	678409	767803	K16855	682674	699031	706440	312750	286232	338447	333632	302831	1.32807	1.50306	1.33641	1.36844	1.38294	0.612245	0.560333	0.66255	0.653124	0.592827
map00260 Glycine, serine and threonine metabolism	0.147317	2.93	W5PK04	Phosphoglycerate mutase OS=Ovis aries OX=9940 GN=PGAM1 PE=3 SV=1	PGAM1	0.459929	9.51544e-10	Q1	18653100	20111000	K01834	19445600	19665700	20060300	8457220	9233290	9316140	8717100	9319710	1.3046	1.40657	1.36003	1.37542	1.40302	0.5915	0.645779	0.651573	0.609676	0.651823
map00260 Glycine, serine and threonine metabolism	0.147317	2.93	W5PVY5	Phosphoglycerate mutase OS=Ovis aries OX=9940 GN=PGAM2 PE=3 SV=1	PGAM2	0.424045	2.82581e-09	Q1	11275300	9806730	K01834	10561100	10637900	10959600	4288670	4422860	4732250	4412980	4719680	1.48717	1.29347	1.39297	1.4031	1.44553	0.56566	0.583359	0.624167	0.582056	0.622509
map00480 Glutathione metabolism	0.251357	2.07	W5PTW1	Glutathione S-transferase OS=Ovis aries OX=9940 GN=GSTP1 PE=3 SV=1	GSTP1	0.457343	2.10299e-11	Q1	6751110	6972480	K23790	6813150	7050530	6662440	3217100	3178900	3101550	3146470	3019860	1.35256	1.39691	1.36499	1.41255	1.33479	0.644534	0.636881	0.621384	0.630383	0.605018
map00480 Glutathione metabolism	0.251357	2.07	W5PUH4	Glutathione S-transferase OS=Ovis aries OX=9940 PE=3 SV=1	--	0.465037	9.29044e-10	Q1	157370000	158397000	K23790	149553000	143947000	155977000	74802700	71208900	68339000	71831100	69684700	1.4037	1.41286	1.33397	1.28397	1.39127	0.66722	0.635164	0.609565	0.640714	0.621569
map00590 Arachidonic acid metabolism	0.188019	2.51	W5PT40	Prostaglandin I2 synthase OS=Ovis aries OX=9940 GN=PTGIS PE=3 SV=1	PTGIS	0.467687	1.29497e-07	Q1	2749870	2657740	K01831	2963890	2597190	2691010	1287850	1375260	1371650	1121710	1231990	1.37163	1.32568	1.47839	1.29548	1.34227	0.642378	0.685978	0.684178	0.559508	0.614515
map00590 Arachidonic acid metabolism	0.188019	2.51	A0A6P7EN58	Dihydrodiol dehydrogenase 3-like OS=Ovis aries OX=9940 GN=LOC101109377 PE=3 SV=1	LOC101109377	0.277657	6.54665e-09	Q1	6761020	7007360	K04119	6607040	6937190	7023180	1830170	1889680	1706610	2287580	1819520	1.54117	1.59732	1.50607	1.58133	1.60093	0.417186	0.430752	0.389021	0.521453	0.414759
map00980 Metabolism of xenobiotics by cytochrome P450	0.272707	1.96	W5PTW1	Glutathione S-transferase OS=Ovis aries OX=9940 GN=GSTP1 PE=3 SV=1	GSTP1	0.457343	2.10299e-11	Q1	6751110	6972480	K23790	6813150	7050530	6662440	3217100	3178900	3101550	3146470	3019860	1.35256	1.39691	1.36499	1.41255	1.33479	0.644534	0.636881	0.621384	0.630383	0.605018
map00980 Metabolism of xenobiotics by cytochrome P450	0.272707	1.96	W5PUH4	Glutathione S-transferase OS=Ovis aries OX=9940 PE=3 SV=1	--	0.465037	9.29044e-10	Q1	157370000	158397000	K23790	149553000	143947000	155977000	74802700	71208900	68339000	71831100	69684700	1.4037	1.41286	1.33397	1.28397	1.39127	0.66722	0.635164	0.609565	0.640714	0.621569
map00982 Drug metabolism - cytochrome P450	0.23007	2.2	W5PTW1	Glutathione S-transferase OS=Ovis aries OX=9940 GN=GSTP1 PE=3 SV=1	GSTP1	0.457343	2.10299e-11	Q1	6751110	6972480	K23790	6813150	7050530	6662440	3217100	3178900	3101550	3146470	3019860	1.35256	1.39691	1.36499	1.41255	1.33479	0.644534	0.636881	0.621384	0.630383	0.605018
map00982 Drug metabolism - cytochrome P450	0.23007	2.2	W5PUH4	Glutathione S-transferase OS=Ovis aries OX=9940 PE=3 SV=1	--	0.465037	9.29044e-10	Q1	157370000	158397000	K23790	149553000	143947000	155977000	74802700	71208900	68339000	71831100	69684700	1.4037	1.41286	1.33397	1.28397	1.39127	0.66722	0.635164	0.609565	0.640714	0.621569
map00983 Drug metabolism - other enzymes	0.398558	1.47	W5PTW1	Glutathione S-transferase OS=Ovis aries OX=9940 GN=GSTP1 PE=3 SV=1	GSTP1	0.457343	2.10299e-11	Q1	6751110	6972480	K23790	6813150	7050530	6662440	3217100	3178900	3101550	3146470	3019860	1.35256	1.39691	1.36499	1.41255	1.33479	0.644534	0.636881	0.621384	0.630383	0.605018
map00983 Drug metabolism - other enzymes	0.398558	1.47	W5PUH4	Glutathione S-transferase OS=Ovis aries OX=9940 PE=3 SV=1	--	0.465037	9.29044e-10	Q1	157370000	158397000	K23790	149553000	143947000	155977000	74802700	71208900	68339000	71831100	69684700	1.4037	1.41286	1.33397	1.28397	1.39127	0.66722	0.635164	0.609565	0.640714	0.621569
map03050 Proteasome	0.336444	1.68	W5QD41	Proteasome activator subunit 2 OS=Ovis aries OX=9940 GN=PSME2 PE=3 SV=1	PSME2	0.399198	1.23533e-08	Q1	3477070	3585520	K06697	3471500	2965930	3388080	1340900	1315270	1285530	1342320	1457670	1.47148	1.51737	1.46912	1.25517	1.43382	0.567462	0.556615	0.544029	0.568063	0.616878
map03050 Proteasome	0.336444	1.68	W5QD49	Proteasome activator subunit 1 OS=Ovis aries OX=9940 GN=PSME1 PE=3 SV=1	PSME1	0.313129	6.44047e-13	Q1	12219500	11866100	K06696	11865300	11562000	11528900	3836760	3626770	3687040	3646540	3690600	1.57611	1.53053	1.53042	1.4913	1.48703	0.494877	0.467792	0.475566	0.470342	0.476025
map04110 Cell cycle	0.00388626	4.63	P62262	14-3-3 protein epsilon OS=Ovis aries OX=9940 GN=YWHAE PE=1 SV=1	YWHAE	0.414975	4.93991e-12	Q1	32600300	32399300	K06630	31347400	32202200	31475000	13404400	13148100	12993900	13019600	13840000	1.43975	1.43087	1.38442	1.42217	1.39005	0.591988	0.580669	0.573859	0.574994	0.611226
map04110 Cell cycle	0.00388626	4.63	W5P303	Tyrosine 3-monooxygenase/tryptophan 5-monooxygenase activation protein beta OS=Ovis aries OX=9940 GN=YWHAB PE=3 SV=1	YWHAB	0.417427	1.33538e-09	Q1	23006000	23812700	K16197	25267100	25198700	25116500	10160900	10295500	9613710	10961000	10062400	1.32604	1.37253	1.45636	1.45242	1.44768	0.585661	0.593419	0.554122	0.631778	0.579984
map04110 Cell cycle	0.00388626	4.63	W5P417	Tyrosine 3-monooxygenase/tryptophan 5-monooxygenase activation protein eta OS=Ovis aries OX=9940 GN=YWHAH PE=3 SV=1	YWHAH	0.443753	1.49934e-08	Q1	4896990	4910850	K16198	4706740	4936700	4619620	2229770	2208490	1954010	2305700	1983560	1.40911	1.4131	1.35436	1.42053	1.32929	0.641616	0.635492	0.562266	0.663464	0.570769
map04110 Cell cycle	0.00388626	4.63	W5PWD6	Tyrosine 3-monooxygenase/tryptophan 5-monooxygenase activation protein gamma OS=Ovis aries OX=9940 PE=3 SV=1	--	0.399684	6.38265e-11	Q1	26647200	25753600	K16198	26145000	26216800	26672600	10425500	10910300	11034500	10152700	10009500	1.44847	1.3999	1.42117	1.42508	1.44985	0.566703	0.593055	0.599806	0.551874	0.54409
map04110 Cell cycle	0.00388626	4.63	W5QAA1	Stratifin OS=Ovis aries OX=9940 GN=SFN PE=3 SV=1	SFN	0.456075	9.05276e-14	Q1	91758900	91212300	K06644	89977400	90074400	89148000	41004500	40972900	40779000	42101500	41366000	1.39368	1.38537	1.36662	1.36809	1.35402	0.622795	0.622315	0.61937	0.639457	0.628286
map04114 Oocyte meiosis	0.00736852	4	P62262	14-3-3 protein epsilon OS=Ovis aries OX=9940 GN=YWHAE PE=1 SV=1	YWHAE	0.414975	4.93991e-12	Q1	32600300	32399300	K06630	31347400	32202200	31475000	13404400	13148100	12993900	13019600	13840000	1.43975	1.43087	1.38442	1.42217	1.39005	0.591988	0.580669	0.573859	0.574994	0.611226
map04114 Oocyte meiosis	0.00736852	4	W5PM65	Serine/threonine-protein phosphatase 2A 56 kDa regulatory subunit OS=Ovis aries OX=9940 GN=PPP2R5A PE=3 SV=1	PPP2R5A	0.412392	2.72222e-06	Q1	696220	704695	K11584	772763	782028	703255	296055		353870	302176	255040	1.28768	1.30335	1.42925	1.44638	1.30069	0.547563		0.654493	0.558883	0.471704
map04114 Oocyte meiosis	0.00736852	4	W5P303	Tyrosine 3-monooxygenase/tryptophan 5-monooxygenase activation protein beta OS=Ovis aries OX=9940 GN=YWHAB PE=3 SV=1	YWHAB	0.417427	1.33538e-09	Q1	23006000	23812700	K16197	25267100	25198700	25116500	10160900	10295500	9613710	10961000	10062400	1.32604	1.37253	1.45636	1.45242	1.44768	0.585661	0.593419	0.554122	0.631778	0.579984
map04114 Oocyte meiosis	0.00736852	4	W5P417	Tyrosine 3-monooxygenase/tryptophan 5-monooxygenase activation protein eta OS=Ovis aries OX=9940 GN=YWHAH PE=3 SV=1	YWHAH	0.443753	1.49934e-08	Q1	4896990	4910850	K16198	4706740	4936700	4619620	2229770	2208490	1954010	2305700	1983560	1.40911	1.4131	1.35436	1.42053	1.32929	0.641616	0.635492	0.562266	0.663464	0.570769
map04114 Oocyte meiosis	0.00736852	4	W5PWD6	Tyrosine 3-monooxygenase/tryptophan 5-monooxygenase activation protein gamma OS=Ovis aries OX=9940 PE=3 SV=1	--	0.399684	6.38265e-11	Q1	26647200	25753600	K16198	26145000	26216800	26672600	10425500	10910300	11034500	10152700	10009500	1.44847	1.3999	1.42117	1.42508	1.44985	0.566703	0.593055	0.599806	0.551874	0.54409
map04130 SNARE interactions in vesicular transport	0.0251842	7.82	W5PY17	Syntaxin 7 OS=Ovis aries OX=9940 GN=STX7 PE=3 SV=1	STX7	0.486545	2.05572e-07	Q1	1882600	2166080	K08488	2028910	2133740	2149570	925111	1007600	1145120	965319	997891	1.22231	1.40637	1.31731	1.38537	1.39565	0.600646	0.654203	0.743491	0.626752	0.6479
map04130 SNARE interactions in vesicular transport	0.0251842	7.82	W5Q4Q8	Synaptosome associated protein 29 OS=Ovis aries OX=9940 PE=4 SV=1	--	0.424142	4.0826e-08	Q1	838280	818865	K08509	809169	803444	842518	352360	348904	344564	395107	303255	1.43138	1.39822	1.38167	1.37189	1.43861	0.60166	0.595759	0.588348	0.674651	0.517812
map04150 mTOR signaling pathway	0.0972991	2.27	W5P7L2	V-type proton ATPase subunit G OS=Ovis aries OX=9940 GN=ATP6V1G1 PE=3 SV=1	ATP6V1G1	0.311988	1.50365e-09	Q1	9761040	9641170	K02152	8976550	10113400	8226800	2825270	2919460	2881520	2930090	3019410	1.59248	1.57292	1.46449	1.64996	1.34217	0.460932	0.476299	0.470109	0.478033	0.492605
map04150 mTOR signaling pathway	0.0972991	2.27	W5Q5T7	V-type proton ATPase subunit C OS=Ovis aries OX=9940 GN=ATP6V1C1 PE=3 SV=1	ATP6V1C1	0.345225	4.59947e-05	Q1	558633	318245	K02148	461434	423162	582722	129136	150657	203679	153557	172245	1.77149	1.00919	1.46326	1.34189	1.84788	0.409504	0.47775	0.645888	0.486946	0.546208
map04150 mTOR signaling pathway	0.0972991	2.27	W5QHL5	Calcium binding protein 39 OS=Ovis aries OX=9940 GN=CAB39 PE=3 SV=1	CAB39	0.397064	2.61255e-09	Q1	892819	897347	K08272	878462	957112	841875	382929	366033	332210	351536	341222	1.43045	1.4377	1.40744	1.53345	1.34882	0.613516	0.586446	0.532256	0.56322	0.546695
map04150 mTOR signaling pathway	0.0972991	2.27	A0A6P3E7D8	Calcium binding protein 39 like OS=Ovis aries OX=9940 GN=CAB39L PE=3 SV=1	CAB39L	0.452358	1.8791e-10	Q1	1085750	1124360	K08272	1117490	1096390	1128350	524434	498315	520854	494649	473393	1.34642	1.3943	1.38578	1.35961	1.39925	0.650341	0.617951	0.645901	0.613405	0.587046
map04151 PI3K-Akt signaling pathway	0.15424	1.75	P62262	14-3-3 protein epsilon OS=Ovis aries OX=9940 GN=YWHAE PE=1 SV=1	YWHAE	0.414975	4.93991e-12	Q1	32600300	32399300	K06630	31347400	32202200	31475000	13404400	13148100	12993900	13019600	13840000	1.43975	1.43087	1.38442	1.42217	1.39005	0.591988	0.580669	0.573859	0.574994	0.611226
map04151 PI3K-Akt signaling pathway	0.15424	1.75	W5PM65	Serine/threonine-protein phosphatase 2A 56 kDa regulatory subunit OS=Ovis aries OX=9940 GN=PPP2R5A PE=3 SV=1	PPP2R5A	0.412392	2.72222e-06	Q1	696220	704695	K11584	772763	782028	703255	296055		353870	302176	255040	1.28768	1.30335	1.42925	1.44638	1.30069	0.547563		0.654493	0.558883	0.471704
map04151 PI3K-Akt signaling pathway	0.15424	1.75	W5PP04	Guanine nucleotide-binding protein subunit gamma OS=Ovis aries OX=9940 GN=GNG12 PE=3 SV=1	GNG12	0.306933	4.46136e-08	Q1	1724830	1432770	K04347	1554990	1302580	1342600	425551	481539	479487	414247	457521	1.79369	1.48997	1.61707	1.35458	1.3962	0.442539	0.500763	0.498629	0.430784	0.475786
map04151 PI3K-Akt signaling pathway	0.15424	1.75	W5P303	Tyrosine 3-monooxygenase/tryptophan 5-monooxygenase activation protein beta OS=Ovis aries OX=9940 GN=YWHAB PE=3 SV=1	YWHAB	0.417427	1.33538e-09	Q1	23006000	23812700	K16197	25267100	25198700	25116500	10160900	10295500	9613710	10961000	10062400	1.32604	1.37253	1.45636	1.45242	1.44768	0.585661	0.593419	0.554122	0.631778	0.579984
map04151 PI3K-Akt signaling pathway	0.15424	1.75	W5P417	Tyrosine 3-monooxygenase/tryptophan 5-monooxygenase activation protein eta OS=Ovis aries OX=9940 GN=YWHAH PE=3 SV=1	YWHAH	0.443753	1.49934e-08	Q1	4896990	4910850	K16198	4706740	4936700	4619620	2229770	2208490	1954010	2305700	1983560	1.40911	1.4131	1.35436	1.42053	1.32929	0.641616	0.635492	0.562266	0.663464	0.570769
map04151 PI3K-Akt signaling pathway	0.15424	1.75	W5PWD6	Tyrosine 3-monooxygenase/tryptophan 5-monooxygenase activation protein gamma OS=Ovis aries OX=9940 PE=3 SV=1	--	0.399684	6.38265e-11	Q1	26647200	25753600	K16198	26145000	26216800	26672600	10425500	10910300	11034500	10152700	10009500	1.44847	1.3999	1.42117	1.42508	1.44985	0.566703	0.593055	0.599806	0.551874	0.54409
map04152 AMPK signaling pathway	0.174966	2.07	W5PM65	Serine/threonine-protein phosphatase 2A 56 kDa regulatory subunit OS=Ovis aries OX=9940 GN=PPP2R5A PE=3 SV=1	PPP2R5A	0.412392	2.72222e-06	Q1	696220	704695	K11584	772763	782028	703255	296055		353870	302176	255040	1.28768	1.30335	1.42925	1.44638	1.30069	0.547563		0.654493	0.558883	0.471704
map04152 AMPK signaling pathway	0.174966	2.07	W5QHL5	Calcium binding protein 39 OS=Ovis aries OX=9940 GN=CAB39 PE=3 SV=1	CAB39	0.397064	2.61255e-09	Q1	892819	897347	K08272	878462	957112	841875	382929	366033	332210	351536	341222	1.43045	1.4377	1.40744	1.53345	1.34882	0.613516	0.586446	0.532256	0.56322	0.546695
map04152 AMPK signaling pathway	0.174966	2.07	A0A6P3E7D8	Calcium binding protein 39 like OS=Ovis aries OX=9940 GN=CAB39L PE=3 SV=1	CAB39L	0.452358	1.8791e-10	Q1	1085750	1124360	K08272	1117490	1096390	1128350	524434	498315	520854	494649	473393	1.34642	1.3943	1.38578	1.35961	1.39925	0.650341	0.617951	0.645901	0.613405	0.587046
map04215 Apoptosis - multiple species	0.0658473	4.69	W5PTI1	Caspase 7 OS=Ovis aries OX=9940 GN=CASP7 PE=3 SV=1	CASP7	0.497542	2.33811e-08	Q1	1013450	1062470	K04397	1064590	1074570	1072560	543909	466314	530288	555408	534906	1.27986	1.34176	1.34444	1.35704	1.3545	0.686887	0.588894	0.669685	0.701409	0.675517
map04215 Apoptosis - multiple species	0.0658473	4.69	W5PK25	BCL2 antagonist/killer 1 OS=Ovis aries OX=9940 GN=BAK1 PE=3 SV=1	BAK1	0.36776	1.74401e-08	Q1	1586090	1663260	K14021	1708540	1415260	1605550	525022	570981	605538	605793	626910	1.4534	1.52412	1.56561	1.29686	1.47123	0.4811	0.523214	0.554881	0.555114	0.574465
map04217 Necroptosis	0.437574	1.58	W5PGJ7	Apoptosis-associated speck-like protein containing a CARD OS=Ovis aries OX=9940 GN=LOC101105208 PE=4 SV=1	LOC101105208	0.23424	1.9526e-08	Q1	678213	698594	K12799	688676	746033	617193	144883		153498	176732	167400	1.49928	1.54434	1.52241	1.64921	1.36439	0.320284		0.339329	0.390691	0.370061
map04217 Necroptosis	0.437574	1.58	W5PA59	Ferritin OS=Ovis aries OX=9940 GN=LOC101117015 PE=3 SV=1	LOC101117015	0.412058	1.06369e-10	Q1	18192100	19310100	K13625	18148000	19465600	17956800	7814220	7437670	7707620	7914480	7477340	1.38423	1.4693	1.38087	1.48113	1.36633	0.594581	0.56593	0.58647	0.60221	0.568948
map04217 Necroptosis	0.437574	1.58	A0A6P3EA09	Charged multivesicular body protein 2A OS=Ovis aries OX=9940 GN=CHMP2A PE=3 SV=1	CHMP2A	0.377062	1.01307e-09	Q1	4341360	4187200	K12191	4212960	4153080	4121760	1680910	1533420	1712270	1477700	1520170	1.50008	1.44681	1.45571	1.43502	1.4242	0.580809	0.529847	0.591645	0.510594	0.525268
map04260 Cardiac muscle contraction	2.86582e-06	8.28	W5PZC9	Cytochrome b-c1 complex subunit 6 OS=Ovis aries OX=9940 GN=LOC101115589 PE=1 SV=1	LOC101115589	0.360337	1.30799e-09	Q1	5557860	6265430	K00416	6280490	6429030	6361960	2241410	2072480	2294980	2208210	2315450	1.32244	1.4908	1.49438	1.52973	1.51377	0.533322	0.493127	0.546069	0.525423	0.55094
map04260 Cardiac muscle contraction	2.86582e-06	8.28	W5NRW4	Tropomyosin 4 OS=Ovis aries OX=9940 GN=TPM4 PE=3 SV=1	TPM4	0.360904	6.71234e-12	Q1	20677200	21272100	K10375	20865400	20609800	19834700	7396830	7784070	7529240	7280960	7275570	1.47142	1.51375	1.48481	1.46662	1.41146	0.526368	0.553924	0.53579	0.518122	0.517739
map04260 Cardiac muscle contraction	2.86582e-06	8.28	W5NUU3	Tropomyosin 3 OS=Ovis aries OX=9940 GN=TPM3 PE=3 SV=1	TPM3	0.31402	3.61951e-11	Q1	25391400	25826800	K09290	26235000	23906600	26515100	7641150	7896060	8205090	8062520	8350480	1.51112	1.53703	1.56133	1.42276	1.578	0.454749	0.469919	0.48831	0.479826	0.496963
map04260 Cardiac muscle contraction	2.86582e-06	8.28	W5P642	Cytochrome b-c1 complex subunit 7 OS=Ovis aries OX=9940 PE=1 SV=1	--	0.307229	8.69542e-11	Q1	8902450	8595130	K00417	8709930	9286140	8283390	2803620	2619210	2618720	2577160	2830880	1.55565	1.50195	1.52201	1.6227	1.44747	0.489915	0.457691	0.457605	0.450343	0.494679
map04260 Cardiac muscle contraction	2.86582e-06	8.28	W5PKK9	Cytochrome c oxidase subunit 7A2, mitochondrial OS=Ovis aries OX=9940 PE=3 SV=1	--	0.495031	1.42355e-08	Q1	12900300	14491200	K02270	12791400	13377100	13900700	6594790	6796810	6592610	6299390	7111530	1.27908	1.43682	1.26829	1.32636	1.37827	0.653883	0.673913	0.653667	0.624594	0.705118
map04260 Cardiac muscle contraction	2.86582e-06	8.28	W5PQL4	Tropomyosin 2 OS=Ovis aries OX=9940 GN=TPM2 PE=3 SV=1	TPM2	0.2923	6.40997e-14	Q1	242397000	241594000	K10374	248045000	234193000	238905000	69346800	69487900	70997800	70625800	71802800	1.55643	1.55127	1.59269	1.50375	1.534	0.445274	0.44618	0.455875	0.453487	0.461044
map04260 Cardiac muscle contraction	2.86582e-06	8.28	W5QI03	Tropomyosin 1 OS=Ovis aries OX=9940 GN=TPM1 PE=3 SV=1	TPM1	0.162831	5.29416e-08	Q1	3790260	3468870	K10373	3749140	3820860	3633150			623239	579254		1.34921	1.2348	1.33457	1.3601	1.29328			0.221852	0.206195
map04260 Cardiac muscle contraction	2.86582e-06	8.28	W5QI04	Tropomyosin 1 OS=Ovis aries OX=9940 GN=TPM1 PE=3 SV=1	TPM1	0.304388	1.4553e-10	Q1	61259800	63744200	K10373	63112700	56923400	57841600	19019300	18825400	19076000	17489200	17783700	1.55059	1.61347	1.59749	1.44082	1.46407	0.481409	0.476502	0.482845	0.44268	0.450134
map04261 Adrenergic signaling in cardiomyocytes	0.000759668	5.28	W5PM65	Serine/threonine-protein phosphatase 2A 56 kDa regulatory subunit OS=Ovis aries OX=9940 GN=PPP2R5A PE=3 SV=1	PPP2R5A	0.412392	2.72222e-06	Q1	696220	704695	K11584	772763	782028	703255	296055		353870	302176	255040	1.28768	1.30335	1.42925	1.44638	1.30069	0.547563		0.654493	0.558883	0.471704
map04261 Adrenergic signaling in cardiomyocytes	0.000759668	5.28	W5NRW4	Tropomyosin 4 OS=Ovis aries OX=9940 GN=TPM4 PE=3 SV=1	TPM4	0.360904	6.71234e-12	Q1	20677200	21272100	K10375	20865400	20609800	19834700	7396830	7784070	7529240	7280960	7275570	1.47142	1.51375	1.48481	1.46662	1.41146	0.526368	0.553924	0.53579	0.518122	0.517739
map04261 Adrenergic signaling in cardiomyocytes	0.000759668	5.28	W5NUU3	Tropomyosin 3 OS=Ovis aries OX=9940 GN=TPM3 PE=3 SV=1	TPM3	0.31402	3.61951e-11	Q1	25391400	25826800	K09290	26235000	23906600	26515100	7641150	7896060	8205090	8062520	8350480	1.51112	1.53703	1.56133	1.42276	1.578	0.454749	0.469919	0.48831	0.479826	0.496963
map04261 Adrenergic signaling in cardiomyocytes	0.000759668	5.28	W5PQL4	Tropomyosin 2 OS=Ovis aries OX=9940 GN=TPM2 PE=3 SV=1	TPM2	0.2923	6.40997e-14	Q1	242397000	241594000	K10374	248045000	234193000	238905000	69346800	69487900	70997800	70625800	71802800	1.55643	1.55127	1.59269	1.50375	1.534	0.445274	0.44618	0.455875	0.453487	0.461044
map04261 Adrenergic signaling in cardiomyocytes	0.000759668	5.28	W5QI03	Tropomyosin 1 OS=Ovis aries OX=9940 GN=TPM1 PE=3 SV=1	TPM1	0.162831	5.29416e-08	Q1	3790260	3468870	K10373	3749140	3820860	3633150			623239	579254		1.34921	1.2348	1.33457	1.3601	1.29328			0.221852	0.206195
map04261 Adrenergic signaling in cardiomyocytes	0.000759668	5.28	W5QI04	Tropomyosin 1 OS=Ovis aries OX=9940 GN=TPM1 PE=3 SV=1	TPM1	0.304388	1.4553e-10	Q1	61259800	63744200	K10373	63112700	56923400	57841600	19019300	18825400	19076000	17489200	17783700	1.55059	1.61347	1.59749	1.44082	1.46407	0.481409	0.476502	0.482845	0.44268	0.450134
map04371 Apelin signaling pathway	0.38837	1.5	W5PP04	Guanine nucleotide-binding protein subunit gamma OS=Ovis aries OX=9940 GN=GNG12 PE=3 SV=1	GNG12	0.306933	4.46136e-08	Q1	1724830	1432770	K04347	1554990	1302580	1342600	425551	481539	479487	414247	457521	1.79369	1.48997	1.61707	1.35458	1.3962	0.442539	0.500763	0.498629	0.430784	0.475786
map04371 Apelin signaling pathway	0.38837	1.5	W5NYJ3	Transcription factor A, mitochondrial OS=Ovis aries OX=9940 GN=TFAM PE=4 SV=1	TFAM	0.471044	9.25578e-09	Q1	1403330	1363830	K11830	1449530	1319560	1323710	694633	611787	621781	678088	625052	1.39063	1.35149	1.43642	1.30762	1.31173	0.688348	0.606252	0.616155	0.671953	0.619397
map04390 Hippo signaling pathway	0.00487508	4.4	P62262	14-3-3 protein epsilon OS=Ovis aries OX=9940 GN=YWHAE PE=1 SV=1	YWHAE	0.414975	4.93991e-12	Q1	32600300	32399300	K06630	31347400	32202200	31475000	13404400	13148100	12993900	13019600	13840000	1.43975	1.43087	1.38442	1.42217	1.39005	0.591988	0.580669	0.573859	0.574994	0.611226
map04390 Hippo signaling pathway	0.00487508	4.4	W5P303	Tyrosine 3-monooxygenase/tryptophan 5-monooxygenase activation protein beta OS=Ovis aries OX=9940 GN=YWHAB PE=3 SV=1	YWHAB	0.417427	1.33538e-09	Q1	23006000	23812700	K16197	25267100	25198700	25116500	10160900	10295500	9613710	10961000	10062400	1.32604	1.37253	1.45636	1.45242	1.44768	0.585661	0.593419	0.554122	0.631778	0.579984
map04390 Hippo signaling pathway	0.00487508	4.4	W5P417	Tyrosine 3-monooxygenase/tryptophan 5-monooxygenase activation protein eta OS=Ovis aries OX=9940 GN=YWHAH PE=3 SV=1	YWHAH	0.443753	1.49934e-08	Q1	4896990	4910850	K16198	4706740	4936700	4619620	2229770	2208490	1954010	2305700	1983560	1.40911	1.4131	1.35436	1.42053	1.32929	0.641616	0.635492	0.562266	0.663464	0.570769
map04390 Hippo signaling pathway	0.00487508	4.4	W5PWD6	Tyrosine 3-monooxygenase/tryptophan 5-monooxygenase activation protein gamma OS=Ovis aries OX=9940 PE=3 SV=1	--	0.399684	6.38265e-11	Q1	26647200	25753600	K16198	26145000	26216800	26672600	10425500	10910300	11034500	10152700	10009500	1.44847	1.3999	1.42117	1.42508	1.44985	0.566703	0.593055	0.599806	0.551874	0.54409
map04390 Hippo signaling pathway	0.00487508	4.4	W5PXZ3	Alpha-fetoprotein-like OS=Ovis aries OX=9940 GN=LOC101102731 PE=4 SV=1	LOC101102731	0.402623	8.73486e-07	Q1	1565290	1426120	K16144	1639330	1488870	1318380	705388	638425	530356	524029	596507	1.50037	1.36697	1.57134	1.42712	1.2637	0.676132	0.611946	0.50836	0.502295	0.571767
map04391 Hippo signaling pathway - fly	0.137458	3.06	P62262	14-3-3 protein epsilon OS=Ovis aries OX=9940 GN=YWHAE PE=1 SV=1	YWHAE	0.414975	4.93991e-12	Q1	32600300	32399300	K06630	31347400	32202200	31475000	13404400	13148100	12993900	13019600	13840000	1.43975	1.43087	1.38442	1.42217	1.39005	0.591988	0.580669	0.573859	0.574994	0.611226
map04391 Hippo signaling pathway - fly	0.137458	3.06	W5P303	Tyrosine 3-monooxygenase/tryptophan 5-monooxygenase activation protein beta OS=Ovis aries OX=9940 GN=YWHAB PE=3 SV=1	YWHAB	0.417427	1.33538e-09	Q1	23006000	23812700	K16197	25267100	25198700	25116500	10160900	10295500	9613710	10961000	10062400	1.32604	1.37253	1.45636	1.45242	1.44768	0.585661	0.593419	0.554122	0.631778	0.579984
map04612 Antigen processing and presentation	0.272707	1.96	W5QD41	Proteasome activator subunit 2 OS=Ovis aries OX=9940 GN=PSME2 PE=3 SV=1	PSME2	0.399198	1.23533e-08	Q1	3477070	3585520	K06697	3471500	2965930	3388080	1340900	1315270	1285530	1342320	1457670	1.47148	1.51737	1.46912	1.25517	1.43382	0.567462	0.556615	0.544029	0.568063	0.616878
map04612 Antigen processing and presentation	0.272707	1.96	W5QD49	Proteasome activator subunit 1 OS=Ovis aries OX=9940 GN=PSME1 PE=3 SV=1	PSME1	0.313129	6.44047e-13	Q1	12219500	11866100	K06696	11865300	11562000	11528900	3836760	3626770	3687040	3646540	3690600	1.57611	1.53053	1.53042	1.4913	1.48703	0.494877	0.467792	0.475566	0.470342	0.476025
map04714 Thermogenesis	2.05547e-07	4.47	A0A8V6V740	NADH dehydrogenase [ubiquinone] 1 beta subcomplex subunit 7 OS=Ovis aries OX=9940 GN=NDUFB7 PE=3 SV=1	NDUFB7	0.337268	4.81576e-09	Q1	1504870	1548780	K03963	1443770	1459040	1596890	462044	573028	499156	528418	484861	1.48984	1.53332	1.42935	1.44447	1.58095	0.45743	0.567306	0.494172	0.523142	0.48002
map04714 Thermogenesis	2.05547e-07	4.47	A0A8V6VHV8	NADH dehydrogenase [ubiquinone] 1 beta subcomplex subunit 9 OS=Ovis aries OX=9940 GN=NDUFB9 PE=3 SV=1	NDUFB9	0.417051	7.16321e-11	Q1	1365190	1283710	K03965	1394940	1315170	1340460	536152	568617	571063	546093	572093	1.43803	1.3522	1.46937	1.38534	1.41198	0.564758	0.598955	0.601531	0.575229	0.602616
map04714 Thermogenesis	2.05547e-07	4.47	A0A8V6VT05	NADH dehydrogenase [ubiquinone] 1 alpha subcomplex subunit 5 OS=Ovis aries OX=9940 GN=NDUFA5 PE=3 SV=1	NDUFA5	0.443121	1.80988e-07	Q1	965640	916372	K03949	858538	920065	884079	370899	422248	351443	448402	420856	1.47234	1.39722	1.30904	1.40285	1.34798	0.565521	0.643814	0.535855	0.683692	0.641691
map04714 Thermogenesis	2.05547e-07	4.47	A0A8V6W0E9	NADH dehydrogenase [ubiquinone] 1 alpha subcomplex subunit 8 OS=Ovis aries OX=9940 GN=NDUFA8 PE=3 SV=1	NDUFA8	0.43744	7.91519e-10	Q1	5712870	5752860	K03952	6089180	5728460	5817300	2381140	2470880	2712460	2567020	2598300	1.36572	1.37528	1.45568	1.36945	1.39068	0.569236	0.590689	0.648441	0.613672	0.62115
map04714 Thermogenesis	2.05547e-07	4.47	A0A8V6WJW2	NADH dehydrogenase [ubiquinone] 1 beta subcomplex subunit 5, mitochondrial OS=Ovis aries OX=9940 GN=NDUFB5 PE=3 SV=1	NDUFB5	0.467765	2.96874e-09	Q1	2950340	2718640	K03961	2709750	2645840	2508050	1253620	1262380	1301850	1250200	1262030	1.48537	1.36872	1.36424	1.33206	1.26269	0.631143	0.635553	0.655424	0.629421	0.635377
map04714 Thermogenesis	2.05547e-07	4.47	W5P9Q8	NADH dehydrogenase [ubiquinone] 1 subunit C2 OS=Ovis aries OX=9940 GN=NDUFC2 PE=1 SV=1	NDUFC2	0.447551	9.83233e-08	Q1	1948970	1672270	K03968	1807860	1817000	1713680	850020	817541	719387	751990	871020	1.50271	1.28936	1.39391	1.40095	1.32129	0.655387	0.630345	0.554666	0.579804	0.671579
map04714 Thermogenesis	2.05547e-07	4.47	W5PF18	ATP synthase subunit e, mitochondrial OS=Ovis aries OX=9940 GN=LOC101102454 PE=1 SV=1	LOC101102454	0.342409	4.02598e-12	Q1	10828100	11005600	K02129	10536000	10641600	10453700	3769230	3541690	3795670	3623030	3577260	1.50868	1.53341	1.46798	1.4827	1.45652	0.525168	0.493465	0.528852	0.504798	0.498421
map04714 Thermogenesis	2.05547e-07	4.47	W5PP37	ATP synthase subunit d, mitochondrial OS=Ovis aries OX=9940 GN=ATP5PD PE=1 SV=1	ATP5PD	0.369854	9.48107e-11	Q1	21942500	20568800	K02138	20372600	19249200	19586300	7624810	7474760	7444890	7518240	7558600	1.57474	1.47615	1.46207	1.38145	1.40564	0.547206	0.536438	0.534294	0.539558	0.542455
map04714 Thermogenesis	2.05547e-07	4.47	W5PZC9	Cytochrome b-c1 complex subunit 6 OS=Ovis aries OX=9940 GN=LOC101115589 PE=1 SV=1	LOC101115589	0.360337	1.30799e-09	Q1	5557860	6265430	K00416	6280490	6429030	6361960	2241410	2072480	2294980	2208210	2315450	1.32244	1.4908	1.49438	1.52973	1.51377	0.533322	0.493127	0.546069	0.525423	0.55094
map04714 Thermogenesis	2.05547e-07	4.47	W5Q5Y9	NADH dehydrogenase [ubiquinone] 1 beta subcomplex subunit 10 OS=Ovis aries OX=9940 GN=NDUFB10 PE=1 SV=1	NDUFB10	0.148364	1.3748e-08	Q1	752105	652565	K03966	756690	701850	651272	117425	102517	104440	77738.9	119300	1.86354	1.6169	1.8749	1.73902	1.6137	0.290951	0.254013	0.258777	0.192618	0.295597
map04714 Thermogenesis	2.05547e-07	4.47	W5QC06	NADH dehydrogenase [ubiquinone] 1 alpha subcomplex subunit 6 OS=Ovis aries OX=9940 GN=NDUFA6 PE=1 SV=1	NDUFA6	0.432207	1.99821e-08	Q1	528672	497245	K03950	546236	550356	611452	231266	232680	241111	250628	225953	1.35017	1.26991	1.39503	1.40555	1.56158	0.590627	0.594239	0.61577	0.640076	0.577059
map04714 Thermogenesis	2.05547e-07	4.47	W5QF73	NADH dehydrogenase [ubiquinone] 1 beta subcomplex subunit 4 OS=Ovis aries OX=9940 GN=NDUFB4 PE=1 SV=1	NDUFB4	0.374249	1.27111e-10	Q1	2718510	2611650	K03960	2687080	2700240	2595850	1030930	938526	972289	1060870	979880	1.48586	1.42746	1.46868	1.47588	1.41882	0.563478	0.512973	0.531427	0.579843	0.535576
map04714 Thermogenesis	2.05547e-07	4.47	W5QG39	NADH dehydrogenase [ubiquinone] 1 beta subcomplex subunit 1 OS=Ovis aries OX=9940 PE=1 SV=1	--	0.423412	1.79601e-05	Q1	515141	593792	K03957	480720	514081	381622	242214	221884	186016	175811	226404	1.45615	1.67848	1.35885	1.45316	1.07873	0.684668	0.627201	0.525813	0.496966	0.639978
map04714 Thermogenesis	2.05547e-07	4.47	A0A6P3DZL9	Cytochrome C oxidase Copper Chaperone OS=Ovis aries OX=9940 GN=LOC101117181 PE=3 SV=1	LOC101117181	0.396392	2.76224e-07	Q1	2763130	2688640	K02260	2180190	2797820	2889790	1001620	1018340	1188910	1038040	1032860	1.48561	1.44556	1.17219	1.50426	1.55371	0.538524	0.547514	0.639222	0.558106	0.555321
map04714 Thermogenesis	2.05547e-07	4.47	W5P642	Cytochrome b-c1 complex subunit 7 OS=Ovis aries OX=9940 PE=1 SV=1	--	0.307229	8.69542e-11	Q1	8902450	8595130	K00417	8709930	9286140	8283390	2803620	2619210	2618720	2577160	2830880	1.55565	1.50195	1.52201	1.6227	1.44747	0.489915	0.457691	0.457605	0.450343	0.494679
map04714 Thermogenesis	2.05547e-07	4.47	W5PKK9	Cytochrome c oxidase subunit 7A2, mitochondrial OS=Ovis aries OX=9940 PE=3 SV=1	--	0.495031	1.42355e-08	Q1	12900300	14491200	K02270	12791400	13377100	13900700	6594790	6796810	6592610	6299390	7111530	1.27908	1.43682	1.26829	1.32636	1.37827	0.653883	0.673913	0.653667	0.624594	0.705118
map04721 Synaptic vesicle cycle	0.0357918	4.06	W5P7L2	V-type proton ATPase subunit G OS=Ovis aries OX=9940 GN=ATP6V1G1 PE=3 SV=1	ATP6V1G1	0.311988	1.50365e-09	Q1	9761040	9641170	K02152	8976550	10113400	8226800	2825270	2919460	2881520	2930090	3019410	1.59248	1.57292	1.46449	1.64996	1.34217	0.460932	0.476299	0.470109	0.478033	0.492605
map04721 Synaptic vesicle cycle	0.0357918	4.06	W5PNM6	NSF attachment protein alpha OS=Ovis aries OX=9940 GN=NAPA PE=3 SV=1	NAPA	0.44748	5.43793e-09	Q1	4642230	5035360	K15296	4908580	4507300	4966230	2231410	1999180	2227830	2229410	2078410	1.33298	1.44586	1.40946	1.29424	1.42601	0.640732	0.574049	0.639704	0.640158	0.596799
map04721 Synaptic vesicle cycle	0.0357918	4.06	W5Q5T7	V-type proton ATPase subunit C OS=Ovis aries OX=9940 GN=ATP6V1C1 PE=3 SV=1	ATP6V1C1	0.345225	4.59947e-05	Q1	558633	318245	K02148	461434	423162	582722	129136	150657	203679	153557	172245	1.77149	1.00919	1.46326	1.34189	1.84788	0.409504	0.47775	0.645888	0.486946	0.546208
map04723 Retrograde endocannabinoid signaling	1.3069e-07	7.31	A0A8V6V740	NADH dehydrogenase [ubiquinone] 1 beta subcomplex subunit 7 OS=Ovis aries OX=9940 GN=NDUFB7 PE=3 SV=1	NDUFB7	0.337268	4.81576e-09	Q1	1504870	1548780	K03963	1443770	1459040	1596890	462044	573028	499156	528418	484861	1.48984	1.53332	1.42935	1.44447	1.58095	0.45743	0.567306	0.494172	0.523142	0.48002
map04723 Retrograde endocannabinoid signaling	1.3069e-07	7.31	A0A8V6VHV8	NADH dehydrogenase [ubiquinone] 1 beta subcomplex subunit 9 OS=Ovis aries OX=9940 GN=NDUFB9 PE=3 SV=1	NDUFB9	0.417051	7.16321e-11	Q1	1365190	1283710	K03965	1394940	1315170	1340460	536152	568617	571063	546093	572093	1.43803	1.3522	1.46937	1.38534	1.41198	0.564758	0.598955	0.601531	0.575229	0.602616
map04723 Retrograde endocannabinoid signaling	1.3069e-07	7.31	A0A8V6VT05	NADH dehydrogenase [ubiquinone] 1 alpha subcomplex subunit 5 OS=Ovis aries OX=9940 GN=NDUFA5 PE=3 SV=1	NDUFA5	0.443121	1.80988e-07	Q1	965640	916372	K03949	858538	920065	884079	370899	422248	351443	448402	420856	1.47234	1.39722	1.30904	1.40285	1.34798	0.565521	0.643814	0.535855	0.683692	0.641691
map04723 Retrograde endocannabinoid signaling	1.3069e-07	7.31	A0A8V6W0E9	NADH dehydrogenase [ubiquinone] 1 alpha subcomplex subunit 8 OS=Ovis aries OX=9940 GN=NDUFA8 PE=3 SV=1	NDUFA8	0.43744	7.91519e-10	Q1	5712870	5752860	K03952	6089180	5728460	5817300	2381140	2470880	2712460	2567020	2598300	1.36572	1.37528	1.45568	1.36945	1.39068	0.569236	0.590689	0.648441	0.613672	0.62115
map04723 Retrograde endocannabinoid signaling	1.3069e-07	7.31	A0A8V6WJW2	NADH dehydrogenase [ubiquinone] 1 beta subcomplex subunit 5, mitochondrial OS=Ovis aries OX=9940 GN=NDUFB5 PE=3 SV=1	NDUFB5	0.467765	2.96874e-09	Q1	2950340	2718640	K03961	2709750	2645840	2508050	1253620	1262380	1301850	1250200	1262030	1.48537	1.36872	1.36424	1.33206	1.26269	0.631143	0.635553	0.655424	0.629421	0.635377
map04723 Retrograde endocannabinoid signaling	1.3069e-07	7.31	W5P9Q8	NADH dehydrogenase [ubiquinone] 1 subunit C2 OS=Ovis aries OX=9940 GN=NDUFC2 PE=1 SV=1	NDUFC2	0.447551	9.83233e-08	Q1	1948970	1672270	K03968	1807860	1817000	1713680	850020	817541	719387	751990	871020	1.50271	1.28936	1.39391	1.40095	1.32129	0.655387	0.630345	0.554666	0.579804	0.671579
map04723 Retrograde endocannabinoid signaling	1.3069e-07	7.31	W5PP04	Guanine nucleotide-binding protein subunit gamma OS=Ovis aries OX=9940 GN=GNG12 PE=3 SV=1	GNG12	0.306933	4.46136e-08	Q1	1724830	1432770	K04347	1554990	1302580	1342600	425551	481539	479487	414247	457521	1.79369	1.48997	1.61707	1.35458	1.3962	0.442539	0.500763	0.498629	0.430784	0.475786
map04723 Retrograde endocannabinoid signaling	1.3069e-07	7.31	W5Q5Y9	NADH dehydrogenase [ubiquinone] 1 beta subcomplex subunit 10 OS=Ovis aries OX=9940 GN=NDUFB10 PE=1 SV=1	NDUFB10	0.148364	1.3748e-08	Q1	752105	652565	K03966	756690	701850	651272	117425	102517	104440	77738.9	119300	1.86354	1.6169	1.8749	1.73902	1.6137	0.290951	0.254013	0.258777	0.192618	0.295597
map04723 Retrograde endocannabinoid signaling	1.3069e-07	7.31	W5QC06	NADH dehydrogenase [ubiquinone] 1 alpha subcomplex subunit 6 OS=Ovis aries OX=9940 GN=NDUFA6 PE=1 SV=1	NDUFA6	0.432207	1.99821e-08	Q1	528672	497245	K03950	546236	550356	611452	231266	232680	241111	250628	225953	1.35017	1.26991	1.39503	1.40555	1.56158	0.590627	0.594239	0.61577	0.640076	0.577059
map04723 Retrograde endocannabinoid signaling	1.3069e-07	7.31	W5QF73	NADH dehydrogenase [ubiquinone] 1 beta subcomplex subunit 4 OS=Ovis aries OX=9940 GN=NDUFB4 PE=1 SV=1	NDUFB4	0.374249	1.27111e-10	Q1	2718510	2611650	K03960	2687080	2700240	2595850	1030930	938526	972289	1060870	979880	1.48586	1.42746	1.46868	1.47588	1.41882	0.563478	0.512973	0.531427	0.579843	0.535576
map04723 Retrograde endocannabinoid signaling	1.3069e-07	7.31	W5QG39	NADH dehydrogenase [ubiquinone] 1 beta subcomplex subunit 1 OS=Ovis aries OX=9940 PE=1 SV=1	--	0.423412	1.79601e-05	Q1	515141	593792	K03957	480720	514081	381622	242214	221884	186016	175811	226404	1.45615	1.67848	1.35885	1.45316	1.07873	0.684668	0.627201	0.525813	0.496966	0.639978
map04728 Dopaminergic synapse	0.304693	1.8	W5PM65	Serine/threonine-protein phosphatase 2A 56 kDa regulatory subunit OS=Ovis aries OX=9940 GN=PPP2R5A PE=3 SV=1	PPP2R5A	0.412392	2.72222e-06	Q1	696220	704695	K11584	772763	782028	703255	296055		353870	302176	255040	1.28768	1.30335	1.42925	1.44638	1.30069	0.547563		0.654493	0.558883	0.471704
map04728 Dopaminergic synapse	0.304693	1.8	W5PP04	Guanine nucleotide-binding protein subunit gamma OS=Ovis aries OX=9940 GN=GNG12 PE=3 SV=1	GNG12	0.306933	4.46136e-08	Q1	1724830	1432770	K04347	1554990	1302580	1342600	425551	481539	479487	414247	457521	1.79369	1.48997	1.61707	1.35458	1.3962	0.442539	0.500763	0.498629	0.430784	0.475786
map04918 Thyroid hormone synthesis	0.147317	2.93	P14639	Albumin OS=Ovis aries OX=9940 GN=ALB PE=1 SV=1	ALB	0.334921	9.09695e-15	Q1	397726000	392806000	K16141	404611000	406214000	410345000	134508000	134514000	135547000	134236000	134957000	1.48103	1.46271	1.50667	1.51264	1.52802	0.500874	0.500897	0.504743	0.499861	0.502546
map04918 Thyroid hormone synthesis	0.147317	2.93	W5PWE9	Albumin OS=Ovis aries OX=9940 GN=ALB PE=4 SV=1	ALB	0.22979	9.43983e-11	Q1	177433000	193188000	K16141	170931000	206869000	188899000	43175400	42656600	43203900	44151000	42199400	1.53927	1.67595	1.48287	1.79464	1.63874	0.374557	0.370056	0.374804	0.38302	0.36609
map04922 Glucagon signaling pathway	0.304693	1.8	W5PK04	Phosphoglycerate mutase OS=Ovis aries OX=9940 GN=PGAM1 PE=3 SV=1	PGAM1	0.459929	9.51544e-10	Q1	18653100	20111000	K01834	19445600	19665700	20060300	8457220	9233290	9316140	8717100	9319710	1.3046	1.40657	1.36003	1.37542	1.40302	0.5915	0.645779	0.651573	0.609676	0.651823
map04922 Glucagon signaling pathway	0.304693	1.8	W5PVY5	Phosphoglycerate mutase OS=Ovis aries OX=9940 GN=PGAM2 PE=3 SV=1	PGAM2	0.424045	2.82581e-09	Q1	11275300	9806730	K01834	10561100	10637900	10959600	4288670	4422860	4732250	4412980	4719680	1.48717	1.29347	1.39297	1.4031	1.44553	0.56566	0.583359	0.624167	0.582056	0.622509
map04966 Collecting duct acid secretion	0.0658473	4.69	W5P7L2	V-type proton ATPase subunit G OS=Ovis aries OX=9940 GN=ATP6V1G1 PE=3 SV=1	ATP6V1G1	0.311988	1.50365e-09	Q1	9761040	9641170	K02152	8976550	10113400	8226800	2825270	2919460	2881520	2930090	3019410	1.59248	1.57292	1.46449	1.64996	1.34217	0.460932	0.476299	0.470109	0.478033	0.492605
map04966 Collecting duct acid secretion	0.0658473	4.69	W5Q5T7	V-type proton ATPase subunit C OS=Ovis aries OX=9940 GN=ATP6V1C1 PE=3 SV=1	ATP6V1C1	0.345225	4.59947e-05	Q1	558633	318245	K02148	461434	423162	582722	129136	150657	203679	153557	172245	1.77149	1.00919	1.46326	1.34189	1.84788	0.409504	0.47775	0.645888	0.486946	0.546208
map04975 Fat digestion and absorption	0.0507223	5.41	W5NWM2	Apolipoprotein A4 OS=Ovis aries OX=9940 PE=3 SV=1	--	0.39372	2.66586e-11	Q1	89570400	87635900	K08760	91594900	90137000	91325500	36433900	35394500	36991500	34800100	33658000	1.42732	1.3965	1.45958	1.43635	1.45529	0.580581	0.564018	0.589467	0.554546	0.536347
map04975 Fat digestion and absorption	0.0507223	5.41	W5NX51	Apolipoprotein A1 OS=Ovis aries OX=9940 PE=3 SV=1	--	0.244423	7.3621e-15	Q1	23122600	23000000	K08757	23962500	23101100	22982900	5629090	5601520	5633940	5766400	5763420	1.59948	1.591	1.65758	1.59799	1.58981	0.389385	0.387478	0.389721	0.398884	0.398677
map04977 Vitamin digestion and absorption	0.0110889	11.73	W5NWM2	Apolipoprotein A4 OS=Ovis aries OX=9940 PE=3 SV=1	--	0.39372	2.66586e-11	Q1	89570400	87635900	K08760	91594900	90137000	91325500	36433900	35394500	36991500	34800100	33658000	1.42732	1.3965	1.45958	1.43635	1.45529	0.580581	0.564018	0.589467	0.554546	0.536347
map04977 Vitamin digestion and absorption	0.0110889	11.73	W5NX51	Apolipoprotein A1 OS=Ovis aries OX=9940 PE=3 SV=1	--	0.244423	7.3621e-15	Q1	23122600	23000000	K08757	23962500	23101100	22982900	5629090	5601520	5633940	5766400	5763420	1.59948	1.591	1.65758	1.59799	1.58981	0.389385	0.387478	0.389721	0.398884	0.398677
map04979 Cholesterol metabolism	0.0997814	3.7	W5NWM2	Apolipoprotein A4 OS=Ovis aries OX=9940 PE=3 SV=1	--	0.39372	2.66586e-11	Q1	89570400	87635900	K08760	91594900	90137000	91325500	36433900	35394500	36991500	34800100	33658000	1.42732	1.3965	1.45958	1.43635	1.45529	0.580581	0.564018	0.589467	0.554546	0.536347
map04979 Cholesterol metabolism	0.0997814	3.7	W5NX51	Apolipoprotein A1 OS=Ovis aries OX=9940 PE=3 SV=1	--	0.244423	7.3621e-15	Q1	23122600	23000000	K08757	23962500	23101100	22982900	5629090	5601520	5633940	5766400	5763420	1.59948	1.591	1.65758	1.59799	1.58981	0.389385	0.387478	0.389721	0.398884	0.398677

## Sheet: Q2
KEGG pathway	Mapping	Background	All Mapping	All Background	Fold Enrichment	Fisher's exact test p value	-log10(p value)	Related proteins
map00190 Oxidative phosphorylation	15	89	141	2499	2.99	9.16415e-05	4.04	P62896 A0A6P7E5B2 Q9TR30 W5NXT8 W5NZZ3 W5PB27 W5PT98 W5PVH8 W5PYC8 W5PZE3 A0A8V6V4N3 A0A8V6VZ54 A0A8V6WE19 A0A8V6WHY3 W5PW27
map00480 Glutathione metabolism	8	34	141	2499	4.17	0.0004374	3.36	W5PQA8 W5PC25 W5PC90 W5Q824 W5Q894 W5QDE3 W5QDF4 W5QDD0
map00982 Drug metabolism - cytochrome P450	7	32	141	2499	3.88	0.00160376	2.79	W5PC25 W5PC90 W5Q824 W5Q894 W5QDE3 W5QDF4 W5QDD0
map04212 Longevity regulating pathway - worm	8	44	141	2499	3.22	0.00264006	2.58	W5PC25 W5PC90 W5Q824 W5QDE3 W5QDF4 W5P3B5 W5P4T0 W5QDD0
map00980 Metabolism of xenobiotics by cytochrome P450	7	36	141	2499	3.45	0.00328937	2.48	W5PC25 W5PC90 W5Q824 W5Q894 W5QDE3 W5QDF4 W5QDD0
map00790 Folate biosynthesis	5	22	141	2499	4.03	0.00642846	2.19	W5PYR0 W5PC00 W5PCN3 W5PIS3 W5PN69
map00900 Terpenoid backbone biosynthesis	4	15	141	2499	4.73	0.00813879	2.09	W5QG63 W5NZX6 W5PZH4 W5P0J8
map04260 Cardiac muscle contraction	6	34	141	2499	3.13	0.0105043	1.98	A0A6P7E5B2 Q9TR30 W5NXT8 A0A8V6V4N3 A0A8V6VZ54 W5PW27
map04714 Thermogenesis	14	126	141	2499	1.97	0.014829	1.83	A0A6P7E5B2 Q9TR30 W5NXT8 W5PB27 W5PT98 W5PYC8 W5PZE3 A0A8V6V4N3 A0A8V6VZ54 A0A8V6WE19 A0A8V6WHY3 W5P697 W5PLS7 W5PW27
map00983 Drug metabolism - other enzymes	7	48	141	2499	2.58	0.0164655	1.78	W5PC25 W5PC90 W5PJ63 W5Q824 W5QDE3 W5QDF4 W5QDD0
map03050 Proteasome	6	42	141	2499	2.53	0.0283058	1.55	W5P9U4 W5PCL8 W5PDC7 W5Q805 W5PNT5 W5Q2N2
map04974 Protein digestion and absorption	5	32	141	2499	2.77	0.031253	1.51	W5NTT7 W5Q4M3 W5NVR8 W5Q5Q6 W5QG67
map04215 Apoptosis - multiple species	3	15	141	2499	3.54	0.048551	1.31	P62896 W5PQ00 W5PSA7
map03010 Ribosome	11	107	141	2499	1.82	0.0493659	1.31	Q6Q312 W5PBV8 W5PQX4 W5PVR4 W5NXP5 W5NZ91 W5P547 W5PQA3 W5PT31 W5Q5X6 W5Q8S0

## Sheet: Q2 Pathway2Protein
KEGG pathway	Fisher's exact test p value	Fold Enrichment	Protein accession	Protein description	Gene name	NM/NC Ratio	NM/NC P value	Regulated Type	Intensity NC_1	Intensity NC_2	KEGG KO No.	Intensity NC_3	Intensity NC_4	Intensity NC_5	Intensity NM_1	Intensity NM_2	Intensity NM_3	Intensity NM_4	Intensity NM_5	NC_1	NC_2	NC_3	NC_4	NC_5	NM_1	NM_2	NM_3	NM_4	NM_5
map00040 Pentose and glucuronate interconversions	0.123727	2.42	W5NUN8	Aldo-keto reductase family 1 member A1 OS=Ovis aries OX=9940 GN=AKR1A1 PE=3 SV=1	AKR1A1	0.650202	6.53729e-11	Q2	18169300	18212500	K00002	18110800	18123000	17320300	11718300	11744000	11662600	11694200	11657400	1.22424	1.22715	1.2203	1.22112	1.16704	0.789577	0.791309	0.785824	0.787953	0.785473
map00040 Pentose and glucuronate interconversions	0.123727	2.42	W5PC00	Aldo-keto reductase family 1 member B OS=Ovis aries OX=9940 GN=AKR1B1 PE=3 SV=1	AKR1B1	0.596192	2.08735e-07	Q2	3767650	3439630	K00011	3520580	3641660	3336280	2255980	2008820	2173060	1989840	2128350	1.33312	1.21706	1.2457	1.28854	1.18049	0.798242	0.710789	0.768902	0.704073	0.753082
map00040 Pentose and glucuronate interconversions	0.123727	2.42	W5PCN3	Aldo-keto reductase family 1 member B10 OS=Ovis aries OX=9940 PE=3 SV=1	--	0.628664	3.04159e-08	Q2	196435000	209337000	K00011	194708000	200383000	200879000	122915000	119719000	132082000	130591000	124452000	1.20401	1.28309	1.19343	1.22821	1.23125	0.753386	0.733797	0.809574	0.800435	0.762807
map00051 Fructose and mannose metabolism	0.375803	1.54	W5PC00	Aldo-keto reductase family 1 member B OS=Ovis aries OX=9940 GN=AKR1B1 PE=3 SV=1	AKR1B1	0.596192	2.08735e-07	Q2	3767650	3439630	K00011	3520580	3641660	3336280	2255980	2008820	2173060	1989840	2128350	1.33312	1.21706	1.2457	1.28854	1.18049	0.798242	0.710789	0.768902	0.704073	0.753082
map00051 Fructose and mannose metabolism	0.375803	1.54	W5PCN3	Aldo-keto reductase family 1 member B10 OS=Ovis aries OX=9940 PE=3 SV=1	--	0.628664	3.04159e-08	Q2	196435000	209337000	K00011	194708000	200383000	200879000	122915000	119719000	132082000	130591000	124452000	1.20401	1.28309	1.19343	1.22821	1.23125	0.753386	0.733797	0.809574	0.800435	0.762807
map00052 Galactose metabolism	0.312772	1.77	W5PC00	Aldo-keto reductase family 1 member B OS=Ovis aries OX=9940 GN=AKR1B1 PE=3 SV=1	AKR1B1	0.596192	2.08735e-07	Q2	3767650	3439630	K00011	3520580	3641660	3336280	2255980	2008820	2173060	1989840	2128350	1.33312	1.21706	1.2457	1.28854	1.18049	0.798242	0.710789	0.768902	0.704073	0.753082
map00052 Galactose metabolism	0.312772	1.77	W5PCN3	Aldo-keto reductase family 1 member B10 OS=Ovis aries OX=9940 PE=3 SV=1	--	0.628664	3.04159e-08	Q2	196435000	209337000	K00011	194708000	200383000	200879000	122915000	119719000	132082000	130591000	124452000	1.20401	1.28309	1.19343	1.22821	1.23125	0.753386	0.733797	0.809574	0.800435	0.762807
map00140 Steroid hormone biosynthesis	0.422847	1.66	W5PK05	Aldo-keto reductase family 1 member D1 OS=Ovis aries OX=9940 GN=AKR1D1 PE=3 SV=1	AKR1D1	0.638215	3.78148e-10	Q2	8955370	8670930	K00251	8731220	8682400	8600250	5689900	5670970	5424950	5627110	5438900	1.25264	1.21285	1.22129	1.21446	1.20297	0.795879	0.793231	0.758819	0.787096	0.76077
map00140 Steroid hormone biosynthesis	0.422847	1.66	W5PIS3	NADP-dependent oxidoreductase domain-containing protein OS=Ovis aries OX=9940 PE=3 SV=1	--	0.629957	1.24982e-06	Q2	113054000	119685000	K04119	108424000	122110000	102646000	70956300	73576900	67193700	71436100	73341500	1.22562	1.29751	1.17543	1.3238	1.11279	0.769238	0.797648	0.728447	0.774439	0.795096
map00140 Steroid hormone biosynthesis	0.422847	1.66	W5PN69	Dihydrodiol dehydrogenase 3 OS=Ovis aries OX=9940 GN=LOC101109111 PE=3 SV=1	LOC101109111	0.545698	2.51509e-07	Q2	1280680	1141290	K04119	1173320	1277120	1072490	687201	651999	626264	653158	625501	1.39371	1.24201	1.27687	1.38983	1.16714	0.74785	0.709541	0.681535	0.710802	0.680705
map00190 Oxidative phosphorylation	9.16415e-05	2.99	P62896	Cytochrome c OS=Ovis aries OX=9940 GN=CYCS PE=1 SV=2	CYCS	0.619887	1.40894e-09	Q2	40864900	41675300	K08738	40888900	41464100	38931200	25417200	24924000	24542500	25450500	26013800	1.23768	1.26223	1.23841	1.25583	1.17912	0.769816	0.754878	0.743324	0.770825	0.787885
map00190 Oxidative phosphorylation	9.16415e-05	2.99	A0A6P7E5B2	Cytochrome c oxidase subunit 7C, mitochondrial OS=Ovis aries OX=9940 GN=LOC114115573 PE=1 SV=1	LOC114115573	0.568781	1.41742e-06	Q2	5727760	4807170	K02272	5495250	5150890	5656100	2804710	2920570	3011820	3245140	3282230	1.36046	1.1418	1.30523	1.22344	1.34344	0.666176	0.693695	0.715369	0.770787	0.779597
map00190 Oxidative phosphorylation	9.16415e-05	2.99	Q9TR30	Cytochrome c oxidase subunit 7A2, mitochondrial (Fragment) OS=Ovis aries OX=9940 GN=COX7A2 PE=1 SV=1	COX7A2	0.583749	9.56741e-06	Q2	3319660	3031580	K02270	3208620	2944760	2872140	1937910	1810090		1841860	1591080	1.32447	1.20953	1.28017	1.17489	1.14592	0.773181	0.722184		0.734859	0.634804
map00190 Oxidative phosphorylation	9.16415e-05	2.99	W5NXT8	Cytochrome c oxidase subunit 5A, mitochondrial OS=Ovis aries OX=9940 PE=1 SV=1	--	0.549743	1.53322e-06	Q2	1271400	1319370	K02264	1208520	1199120	1201300	596999	640758	676695	761048	732747	1.32328	1.37321	1.25783	1.24805	1.25032	0.621359	0.666903	0.704307	0.792102	0.762646
map00190 Oxidative phosphorylation	9.16415e-05	2.99	W5NZZ3	V-type proton ATPase subunit F OS=Ovis aries OX=9940 GN=ATP6V1F PE=3 SV=1	ATP6V1F	0.598126	2.20297e-06	Q2	5039420	4944320	K02151	4962940	5516310	4399710	2781440	2851840	3003760	3099710	3134280	1.2683	1.24436	1.24905	1.38832	1.1073	0.70002	0.717738	0.755972	0.780121	0.788821
map00190 Oxidative phosphorylation	9.16415e-05	2.99	W5PB27	NADH dehydrogenase [ubiquinone] iron-sulfur protein 3, mitochondrial OS=Ovis aries OX=9940 GN=NDUFS3 PE=1 SV=1	NDUFS3	0.658593	2.4637e-07	Q2	7593810	7469930	K03936	8061050	7448650	7966070	5183280	4745940	5374520	5062170	5015950	1.18799	1.16861	1.26109	1.16528	1.24623	0.810884	0.742465	0.840802	0.791937	0.784706
map00190 Oxidative phosphorylation	9.16415e-05	2.99	W5PT98	ATP synthase subunit O, mitochondrial OS=Ovis aries OX=9940 GN=ATP5PO PE=3 SV=1	ATP5PO	0.612705	1.1867e-07	Q2	10167700	10938100	K02137	10813200	10977000	9801880	6760530	6133410	6340340	6465430	6588550	1.1964	1.28705	1.27235	1.29162	1.15335	0.795486	0.721695	0.746044	0.760763	0.77525
map00190 Oxidative phosphorylation	9.16415e-05	2.99	W5PVH8	ATPase H+ transporting V1 subunit E1 OS=Ovis aries OX=9940 GN=ATP6V1E1 PE=3 SV=1	ATP6V1E1	0.53322	3.27525e-10	Q2	6896500	6865800	K02150	6685070	6923110	7036910	3686340	3829260	3606910	3503450	3720750	1.30729	1.30147	1.26721	1.31234	1.33391	0.698778	0.72587	0.683721	0.66411	0.705301
map00190 Oxidative phosphorylation	9.16415e-05	2.99	W5PYC8	NADH dehydrogenase [ubiquinone] iron-sulfur protein 8, mitochondrial OS=Ovis aries OX=9940 GN=NDUFS8 PE=3 SV=1	NDUFS8	0.549997	1.25376e-08	Q2	4683030	4452410	K03941	4736770	4825400	4712330	2537420	2742540	2522330	2415970	2657140	1.29061	1.22705	1.30542	1.32985	1.29869	0.699296	0.755826	0.695137	0.665825	0.73229
map00190 Oxidative phosphorylation	9.16415e-05	2.99	W5PZE3	NADH dehydrogenase [ubiquinone] 1 beta subcomplex subunit 6 OS=Ovis aries OX=9940 GN=NDUFB6 PE=1 SV=1	NDUFB6	0.564962	1.05594e-05	Q2	715271	801258	K03962	683961	836550	745091	445447	361917	419813	478871	430712	1.20845	1.35373	1.15556	1.41336	1.25884	0.752585	0.611461	0.709276	0.809055	0.72769
map00190 Oxidative phosphorylation	9.16415e-05	2.99	A0A8V6V4N3	Cytochrome c oxidase subunit OS=Ovis aries OX=9940 GN=LOC101121538 PE=3 SV=1	LOC101121538	0.611115	2.60242e-09	Q2	19037000	20129300	K02267	19795800	19562500	18666700	11418700	11813500	11940900	12127900	12094100	1.21575	1.28551	1.26421	1.24931	1.1921	0.729227	0.75444	0.762576	0.774518	0.77236
map00190 Oxidative phosphorylation	9.16415e-05	2.99	A0A8V6VZ54	Cytochrome c1, heme protein, mitochondrial OS=Ovis aries OX=9940 GN=LOC101113599 PE=3 SV=1	LOC101113599	0.636954	2.11071e-08	Q2	4382960	4542520	K00413	4427650	4448760	4178000	2860210	2771720	2728190	2936890	2703160	1.21816	1.26251	1.23058	1.23645	1.1612	0.794943	0.770349	0.758251	0.816255	0.751294
map00190 Oxidative phosphorylation	9.16415e-05	2.99	A0A8V6WE19	NADH dehydrogenase [ubiquinone] 1 alpha subcomplex subunit 2 OS=Ovis aries OX=9940 GN=NDUFA2 PE=3 SV=1	NDUFA2	0.520854	8.3508e-11	Q2	4510730	4584300	K03946	4639730	4703020	4808910	2506860	2370040	2414340	2440010	2376890	1.27585	1.29665	1.31233	1.33023	1.36018	0.709057	0.670358	0.682888	0.690149	0.672296
map00190 Oxidative phosphorylation	9.16415e-05	2.99	A0A8V6WHY3	ATP synthase subunit b OS=Ovis aries OX=9940 GN=ATP5PB PE=3 SV=1	ATP5PB	0.57797	5.33632e-10	Q2	11292400	11579200	K02127	11115500	11111500	10968300	6517130	6197980	6582490	6423170	6684190	1.27638	1.3088	1.25639	1.25594	1.23975	0.736633	0.700559	0.744021	0.726013	0.755516
map00190 Oxidative phosphorylation	9.16415e-05	2.99	W5PW27	Cytochrome c oxidase subunit 5B, mitochondrial OS=Ovis aries OX=9940 GN=LOC101110664 PE=1 SV=1	LOC101110664	0.586072	1.58047e-08	Q2	23200900	22147800	K02265	23075700	24101000	22648000	14310900	13292900	13876200	12889200	13130700	1.27008	1.21243	1.26322	1.31935	1.23981	0.783415	0.727687	0.759618	0.705588	0.718808
map00480 Glutathione metabolism	0.0004374	4.17	W5PQA8	Peroxiredoxin-6 OS=Ovis aries OX=9940 GN=PRDX6 PE=3 SV=1	PRDX6	0.663671	1.9151e-08	Q2	2030750000	2064010000	K11188	2083640000	2118290000	2066380000	1347810000	1346220000	1318900000	1441910000	1422830000	1.17788	1.19717	1.20856	1.22865	1.19854	0.781759	0.780837	0.76499	0.836339	0.825272
map00480 Glutathione metabolism	0.0004374	4.17	W5PC25	Glutathione S-transferase omega OS=Ovis aries OX=9940 GN=LOC101116273 PE=3 SV=1	LOC101116273	0.666258	2.41226e-09	Q2	173126000	168671000	K00799	168310000	168476000	175283000	118360000	114351000	110683000	111920000	113581000	1.21683	1.18552	1.18298	1.18415	1.23199	0.831904	0.803726	0.777945	0.786639	0.798314
map00480 Glutathione metabolism	0.0004374	4.17	W5PC90	Glutathione S-transferase omega OS=Ovis aries OX=9940 GN=LOC101115083 PE=3 SV=1	LOC101115083	0.649853	7.91093e-10	Q2	135790000	139758000	K00799	139367000	142015000	144637000	88879100	91274100	91751800	90748000	93262200	1.17315	1.20743	1.20405	1.22693	1.24958	0.767866	0.788557	0.792684	0.784012	0.805733
map00480 Glutathione metabolism	0.0004374	4.17	W5Q824	Glutathione S-transferase OS=Ovis aries OX=9940 GN=LOC114109675 PE=3 SV=1	LOC114109675	0.501188	2.08188e-08	Q2	38852800	38676500	K00799	42931900	44346000	41507800	21748500	20227400	21176600	19846800	20403400	1.25446	1.24877	1.38616	1.43182	1.34018	0.702204	0.653092	0.683739	0.640803	0.658774
map00480 Glutathione metabolism	0.0004374	4.17	W5Q894	Glutathione S-transferase kappa OS=Ovis aries OX=9940 GN=GSTK1 PE=3 SV=1	GSTK1	0.593713	3.35199e-08	Q2	1884330	1834080	K13299	1861620	1944710	1843470	1038780	1097200	1084170	1172520	1169360	1.26209	1.22843	1.24688	1.30253	1.23472	0.695756	0.734884	0.726157	0.785332	0.783216
map00480 Glutathione metabolism	0.0004374	4.17	W5QDE3	Glutathione S-transferase OS=Ovis aries OX=9940 GN=LOC101108705 PE=3 SV=1	LOC101108705	0.584305	0.000105937	Q2	5540740	6594940	K00799	5565340	6262450	6093360	3677880	3765180	3502510	3948180	2668600	1.16355	1.38493	1.16872	1.31511	1.2796	0.772353	0.790686	0.735525	0.829115	0.560404
map00480 Glutathione metabolism	0.0004374	4.17	W5QDF4	Glutathione S-transferase OS=Ovis aries OX=9940 GN=GSTM3 PE=3 SV=1	GSTM3	0.619231	3.48043e-09	Q2	9782830	10497100	K00799	10675900	10488300	10635500	6348170	6626190	6401910	6457890	6415160	1.16008	1.24478	1.26598	1.24374	1.26119	0.752787	0.785755	0.759159	0.765798	0.76073
map00480 Glutathione metabolism	0.0004374	4.17	W5QDD0	glutathione transferase OS=Ovis aries OX=9940 GN=LOC101108092 PE=3 SV=1	LOC101108092	0.627852	1.37081e-08	Q2	8113540	8015730	K00799	8243050	8200630	8359270	5291900	5185020	4967280	4868660	5386520	1.21767	1.20299	1.23711	1.23074	1.25455	0.794203	0.778162	0.745484	0.730683	0.808403
map00561 Glycerolipid metabolism	0.0992605	2.66	W5NUN8	Aldo-keto reductase family 1 member A1 OS=Ovis aries OX=9940 GN=AKR1A1 PE=3 SV=1	AKR1A1	0.650202	6.53729e-11	Q2	18169300	18212500	K00002	18110800	18123000	17320300	11718300	11744000	11662600	11694200	11657400	1.22424	1.22715	1.2203	1.22112	1.16704	0.789577	0.791309	0.785824	0.787953	0.785473
map00561 Glycerolipid metabolism	0.0992605	2.66	W5PC00	Aldo-keto reductase family 1 member B OS=Ovis aries OX=9940 GN=AKR1B1 PE=3 SV=1	AKR1B1	0.596192	2.08735e-07	Q2	3767650	3439630	K00011	3520580	3641660	3336280	2255980	2008820	2173060	1989840	2128350	1.33312	1.21706	1.2457	1.28854	1.18049	0.798242	0.710789	0.768902	0.704073	0.753082
map00561 Glycerolipid metabolism	0.0992605	2.66	W5PCN3	Aldo-keto reductase family 1 member B10 OS=Ovis aries OX=9940 PE=3 SV=1	--	0.628664	3.04159e-08	Q2	196435000	209337000	K00011	194708000	200383000	200879000	122915000	119719000	132082000	130591000	124452000	1.20401	1.28309	1.19343	1.22821	1.23125	0.753386	0.733797	0.809574	0.800435	0.762807
map00590 Arachidonic acid metabolism	0.207462	1.9	W5PIS3	NADP-dependent oxidoreductase domain-containing protein OS=Ovis aries OX=9940 PE=3 SV=1	--	0.629957	1.24982e-06	Q2	113054000	119685000	K04119	108424000	122110000	102646000	70956300	73576900	67193700	71436100	73341500	1.22562	1.29751	1.17543	1.3238	1.11279	0.769238	0.797648	0.728447	0.774439	0.795096
map00590 Arachidonic acid metabolism	0.207462	1.9	W5PN69	Dihydrodiol dehydrogenase 3 OS=Ovis aries OX=9940 GN=LOC101109111 PE=3 SV=1	LOC101109111	0.545698	2.51509e-07	Q2	1280680	1141290	K04119	1173320	1277120	1072490	687201	651999	626264	653158	625501	1.39371	1.24201	1.27687	1.38983	1.16714	0.74785	0.709541	0.681535	0.710802	0.680705
map00590 Arachidonic acid metabolism	0.207462	1.9	W5Q9A8	Peroxiredoxin like 2B OS=Ovis aries OX=9940 PE=4 SV=1	--	0.66176	1.73886e-06	Q2	1220770	1264000	K15717	1254000	1226850	1156630	791837	842994	755372	772856	888403	1.19993	1.24242	1.23259	1.2059	1.13688	0.778317	0.8286	0.742474	0.75966	0.873234
map00790 Folate biosynthesis	0.00642846	4.03	W5PYR0	4a-hydroxytetrahydrobiopterin dehydratase OS=Ovis aries OX=9940 GN=PCBD2 PE=3 SV=1	PCBD2	0.665633	5.41376e-06	Q2	5090700	5217050	K01724	4977300	5187700	5447560	3793520	3575140	3431620	3056410	3396720	1.17912	1.20839	1.15285	1.20159	1.26178	0.878664	0.828082	0.79484	0.707933	0.786756
map00790 Folate biosynthesis	0.00642846	4.03	W5PC00	Aldo-keto reductase family 1 member B OS=Ovis aries OX=9940 GN=AKR1B1 PE=3 SV=1	AKR1B1	0.596192	2.08735e-07	Q2	3767650	3439630	K00011	3520580	3641660	3336280	2255980	2008820	2173060	1989840	2128350	1.33312	1.21706	1.2457	1.28854	1.18049	0.798242	0.710789	0.768902	0.704073	0.753082
map00790 Folate biosynthesis	0.00642846	4.03	W5PCN3	Aldo-keto reductase family 1 member B10 OS=Ovis aries OX=9940 PE=3 SV=1	--	0.628664	3.04159e-08	Q2	196435000	209337000	K00011	194708000	200383000	200879000	122915000	119719000	132082000	130591000	124452000	1.20401	1.28309	1.19343	1.22821	1.23125	0.753386	0.733797	0.809574	0.800435	0.762807
map00790 Folate biosynthesis	0.00642846	4.03	W5PIS3	NADP-dependent oxidoreductase domain-containing protein OS=Ovis aries OX=9940 PE=3 SV=1	--	0.629957	1.24982e-06	Q2	113054000	119685000	K04119	108424000	122110000	102646000	70956300	73576900	67193700	71436100	73341500	1.22562	1.29751	1.17543	1.3238	1.11279	0.769238	0.797648	0.728447	0.774439	0.795096
map00790 Folate biosynthesis	0.00642846	4.03	W5PN69	Dihydrodiol dehydrogenase 3 OS=Ovis aries OX=9940 GN=LOC101109111 PE=3 SV=1	LOC101109111	0.545698	2.51509e-07	Q2	1280680	1141290	K04119	1173320	1277120	1072490	687201	651999	626264	653158	625501	1.39371	1.24201	1.27687	1.38983	1.16714	0.74785	0.709541	0.681535	0.710802	0.680705
map00900 Terpenoid backbone biosynthesis	0.00813879	4.73	W5QG63	CAAX prenyl protease OS=Ovis aries OX=9940 GN=ZMPSTE24 PE=3 SV=1	ZMPSTE24	0.606994	9.22228e-05	Q2	330289	337271	K06013	322530	328666	348152	178346	262803	188520	186540	195594	1.23301	1.25908	1.20405	1.22696	1.2997	0.66579	0.98108	0.703771	0.69638	0.73018
map00900 Terpenoid backbone biosynthesis	0.00813879	4.73	W5NZX6	Geranylgeranyl diphosphate synthase 1 OS=Ovis aries OX=9940 GN=GGPS1 PE=3 SV=1	GGPS1	0.551193	0.000401063	Q2	292582	265531	K00804	243657	281377	239739	138058	153608				1.26851	1.15123	1.05639	1.21993	1.0394	0.59856	0.665978
map00900 Terpenoid backbone biosynthesis	0.00813879	4.73	W5PZH4	isopentenyl-diphosphate Delta-isomerase OS=Ovis aries OX=9940 GN=LOC101108851 PE=3 SV=1	LOC101108851	0.631689	7.23835e-05	Q2	1039800	1023670	K01823	1200080	1282120	1177410	720639	785578	791218	694036	623736	1.11348	1.09621	1.28512	1.37297	1.26084	0.771704	0.841244	0.847284	0.743216	0.667934
map00900 Terpenoid backbone biosynthesis	0.00813879	4.73	W5P0J8	Farnesyltransferase, CAAX box, alpha OS=Ovis aries OX=9940 GN=FNTA PE=3 SV=1	FNTA	0.61329	3.48432e-07	Q2	2225750	2237970	K05955	2024240	2171580	2189480	1319620	1309920	1435820	1367450	1220790	1.27167	1.27865	1.15654	1.24072	1.25094	0.753956	0.748414	0.820346	0.781283	0.69749
map00980 Metabolism of xenobiotics by cytochrome P450	0.00328937	3.45	W5PC25	Glutathione S-transferase omega OS=Ovis aries OX=9940 GN=LOC101116273 PE=3 SV=1	LOC101116273	0.666258	2.41226e-09	Q2	173126000	168671000	K00799	168310000	168476000	175283000	118360000	114351000	110683000	111920000	113581000	1.21683	1.18552	1.18298	1.18415	1.23199	0.831904	0.803726	0.777945	0.786639	0.798314
map00980 Metabolism of xenobiotics by cytochrome P450	0.00328937	3.45	W5PC90	Glutathione S-transferase omega OS=Ovis aries OX=9940 GN=LOC101115083 PE=3 SV=1	LOC101115083	0.649853	7.91093e-10	Q2	135790000	139758000	K00799	139367000	142015000	144637000	88879100	91274100	91751800	90748000	93262200	1.17315	1.20743	1.20405	1.22693	1.24958	0.767866	0.788557	0.792684	0.784012	0.805733
map00980 Metabolism of xenobiotics by cytochrome P450	0.00328937	3.45	W5Q824	Glutathione S-transferase OS=Ovis aries OX=9940 GN=LOC114109675 PE=3 SV=1	LOC114109675	0.501188	2.08188e-08	Q2	38852800	38676500	K00799	42931900	44346000	41507800	21748500	20227400	21176600	19846800	20403400	1.25446	1.24877	1.38616	1.43182	1.34018	0.702204	0.653092	0.683739	0.640803	0.658774
map00980 Metabolism of xenobiotics by cytochrome P450	0.00328937	3.45	W5Q894	Glutathione S-transferase kappa OS=Ovis aries OX=9940 GN=GSTK1 PE=3 SV=1	GSTK1	0.593713	3.35199e-08	Q2	1884330	1834080	K13299	1861620	1944710	1843470	1038780	1097200	1084170	1172520	1169360	1.26209	1.22843	1.24688	1.30253	1.23472	0.695756	0.734884	0.726157	0.785332	0.783216
map00980 Metabolism of xenobiotics by cytochrome P450	0.00328937	3.45	W5QDE3	Glutathione S-transferase OS=Ovis aries OX=9940 GN=LOC101108705 PE=3 SV=1	LOC101108705	0.584305	0.000105937	Q2	5540740	6594940	K00799	5565340	6262450	6093360	3677880	3765180	3502510	3948180	2668600	1.16355	1.38493	1.16872	1.31511	1.2796	0.772353	0.790686	0.735525	0.829115	0.560404
map00980 Metabolism of xenobiotics by cytochrome P450	0.00328937	3.45	W5QDF4	Glutathione S-transferase OS=Ovis aries OX=9940 GN=GSTM3 PE=3 SV=1	GSTM3	0.619231	3.48043e-09	Q2	9782830	10497100	K00799	10675900	10488300	10635500	6348170	6626190	6401910	6457890	6415160	1.16008	1.24478	1.26598	1.24374	1.26119	0.752787	0.785755	0.759159	0.765798	0.76073
map00980 Metabolism of xenobiotics by cytochrome P450	0.00328937	3.45	W5QDD0	glutathione transferase OS=Ovis aries OX=9940 GN=LOC101108092 PE=3 SV=1	LOC101108092	0.627852	1.37081e-08	Q2	8113540	8015730	K00799	8243050	8200630	8359270	5291900	5185020	4967280	4868660	5386520	1.21767	1.20299	1.23711	1.23074	1.25455	0.794203	0.778162	0.745484	0.730683	0.808403
map00982 Drug metabolism - cytochrome P450	0.00160376	3.88	W5PC25	Glutathione S-transferase omega OS=Ovis aries OX=9940 GN=LOC101116273 PE=3 SV=1	LOC101116273	0.666258	2.41226e-09	Q2	173126000	168671000	K00799	168310000	168476000	175283000	118360000	114351000	110683000	111920000	113581000	1.21683	1.18552	1.18298	1.18415	1.23199	0.831904	0.803726	0.777945	0.786639	0.798314
map00982 Drug metabolism - cytochrome P450	0.00160376	3.88	W5PC90	Glutathione S-transferase omega OS=Ovis aries OX=9940 GN=LOC101115083 PE=3 SV=1	LOC101115083	0.649853	7.91093e-10	Q2	135790000	139758000	K00799	139367000	142015000	144637000	88879100	91274100	91751800	90748000	93262200	1.17315	1.20743	1.20405	1.22693	1.24958	0.767866	0.788557	0.792684	0.784012	0.805733
map00982 Drug metabolism - cytochrome P450	0.00160376	3.88	W5Q824	Glutathione S-transferase OS=Ovis aries OX=9940 GN=LOC114109675 PE=3 SV=1	LOC114109675	0.501188	2.08188e-08	Q2	38852800	38676500	K00799	42931900	44346000	41507800	21748500	20227400	21176600	19846800	20403400	1.25446	1.24877	1.38616	1.43182	1.34018	0.702204	0.653092	0.683739	0.640803	0.658774
map00982 Drug metabolism - cytochrome P450	0.00160376	3.88	W5Q894	Glutathione S-transferase kappa OS=Ovis aries OX=9940 GN=GSTK1 PE=3 SV=1	GSTK1	0.593713	3.35199e-08	Q2	1884330	1834080	K13299	1861620	1944710	1843470	1038780	1097200	1084170	1172520	1169360	1.26209	1.22843	1.24688	1.30253	1.23472	0.695756	0.734884	0.726157	0.785332	0.783216
map00982 Drug metabolism - cytochrome P450	0.00160376	3.88	W5QDE3	Glutathione S-transferase OS=Ovis aries OX=9940 GN=LOC101108705 PE=3 SV=1	LOC101108705	0.584305	0.000105937	Q2	5540740	6594940	K00799	5565340	6262450	6093360	3677880	3765180	3502510	3948180	2668600	1.16355	1.38493	1.16872	1.31511	1.2796	0.772353	0.790686	0.735525	0.829115	0.560404
map00982 Drug metabolism - cytochrome P450	0.00160376	3.88	W5QDF4	Glutathione S-transferase OS=Ovis aries OX=9940 GN=GSTM3 PE=3 SV=1	GSTM3	0.619231	3.48043e-09	Q2	9782830	10497100	K00799	10675900	10488300	10635500	6348170	6626190	6401910	6457890	6415160	1.16008	1.24478	1.26598	1.24374	1.26119	0.752787	0.785755	0.759159	0.765798	0.76073
map00982 Drug metabolism - cytochrome P450	0.00160376	3.88	W5QDD0	glutathione transferase OS=Ovis aries OX=9940 GN=LOC101108092 PE=3 SV=1	LOC101108092	0.627852	1.37081e-08	Q2	8113540	8015730	K00799	8243050	8200630	8359270	5291900	5185020	4967280	4868660	5386520	1.21767	1.20299	1.23711	1.23074	1.25455	0.794203	0.778162	0.745484	0.730683	0.808403
map00983 Drug metabolism - other enzymes	0.0164655	2.58	W5PC25	Glutathione S-transferase omega OS=Ovis aries OX=9940 GN=LOC101116273 PE=3 SV=1	LOC101116273	0.666258	2.41226e-09	Q2	173126000	168671000	K00799	168310000	168476000	175283000	118360000	114351000	110683000	111920000	113581000	1.21683	1.18552	1.18298	1.18415	1.23199	0.831904	0.803726	0.777945	0.786639	0.798314
map00983 Drug metabolism - other enzymes	0.0164655	2.58	W5PC90	Glutathione S-transferase omega OS=Ovis aries OX=9940 GN=LOC101115083 PE=3 SV=1	LOC101115083	0.649853	7.91093e-10	Q2	135790000	139758000	K00799	139367000	142015000	144637000	88879100	91274100	91751800	90748000	93262200	1.17315	1.20743	1.20405	1.22693	1.24958	0.767866	0.788557	0.792684	0.784012	0.805733
map00983 Drug metabolism - other enzymes	0.0164655	2.58	W5PJ63	Hypoxanthine phosphoribosyltransferase OS=Ovis aries OX=9940 GN=LOC101109657 PE=3 SV=1	LOC101109657	0.653768	3.01518e-05	Q2	672453	777958	K00760	711231	779418	722122	413094	495877	494122	461845	529932	1.11002	1.28417	1.17403	1.28658	1.192	0.681892	0.818542	0.815645	0.762366	0.874756
map00983 Drug metabolism - other enzymes	0.0164655	2.58	W5Q824	Glutathione S-transferase OS=Ovis aries OX=9940 GN=LOC114109675 PE=3 SV=1	LOC114109675	0.501188	2.08188e-08	Q2	38852800	38676500	K00799	42931900	44346000	41507800	21748500	20227400	21176600	19846800	20403400	1.25446	1.24877	1.38616	1.43182	1.34018	0.702204	0.653092	0.683739	0.640803	0.658774
map00983 Drug metabolism - other enzymes	0.0164655	2.58	W5QDE3	Glutathione S-transferase OS=Ovis aries OX=9940 GN=LOC101108705 PE=3 SV=1	LOC101108705	0.584305	0.000105937	Q2	5540740	6594940	K00799	5565340	6262450	6093360	3677880	3765180	3502510	3948180	2668600	1.16355	1.38493	1.16872	1.31511	1.2796	0.772353	0.790686	0.735525	0.829115	0.560404
map00983 Drug metabolism - other enzymes	0.0164655	2.58	W5QDF4	Glutathione S-transferase OS=Ovis aries OX=9940 GN=GSTM3 PE=3 SV=1	GSTM3	0.619231	3.48043e-09	Q2	9782830	10497100	K00799	10675900	10488300	10635500	6348170	6626190	6401910	6457890	6415160	1.16008	1.24478	1.26598	1.24374	1.26119	0.752787	0.785755	0.759159	0.765798	0.76073
map00983 Drug metabolism - other enzymes	0.0164655	2.58	W5QDD0	glutathione transferase OS=Ovis aries OX=9940 GN=LOC101108092 PE=3 SV=1	LOC101108092	0.627852	1.37081e-08	Q2	8113540	8015730	K00799	8243050	8200630	8359270	5291900	5185020	4967280	4868660	5386520	1.21767	1.20299	1.23711	1.23074	1.25455	0.794203	0.778162	0.745484	0.730683	0.808403
map03008 Ribosome biogenesis in eukaryotes	0.481226	1.36	W5QAQ9	Ribonucloprotein OS=Ovis aries OX=9940 GN=SNU13 PE=3 SV=1	SNU13	0.66448	3.95302e-06	Q2	9903680	10182100	K12845	11423200	10775500	11922600	7381330	7277230	7202140	6869750	7289090	1.09765	1.1285	1.26606	1.19427	1.32141	0.818088	0.80655	0.798228	0.761388	0.807865
map03008 Ribosome biogenesis in eukaryotes	0.481226	1.36	W5NSD9	RNA exonuclease 2 OS=Ovis aries OX=9940 GN=REXO2 PE=3 SV=1	REXO2	0.60036	5.26639e-07	Q2	2291630	1988250	K13288	2048870	2193800	2018500	1314760	1242650	1222420	1197230	1351370	1.35845	1.17861	1.21454	1.30046	1.19654	0.779372	0.736626	0.724634	0.709702	0.801074
map03008 Ribosome biogenesis in eukaryotes	0.481226	1.36	W5P8G4	NHP2 ribonucleoprotein OS=Ovis aries OX=9940 GN=NHP2 PE=3 SV=1	NHP2	0.570365	1.56674e-07	Q2	2021870	2058150	K11129	1935340	2036410	2047100	1170340	1187180	1034930	1248580	1119010	1.27491	1.29779	1.22035	1.28408	1.29082	0.73797	0.748589	0.652586	0.787305	0.705603
map03010 Ribosome	0.0493659	1.82	Q6Q312	40S ribosomal protein S26 OS=Ovis aries OX=9940 GN=RPS26 PE=3 SV=3	RPS26	0.590073	0.00058017	Q2	4400180	4575880	K02976	4977370	4263550	4682330	1838140	2663150	3056930	2985900	2968140	1.20846	1.25671	1.36697	1.17093	1.28595	0.504823	0.731402	0.839549	0.820042	0.815164
map03010 Ribosome	0.0493659	1.82	W5PBV8	60S ribosomal protein L36 OS=Ovis aries OX=9940 GN=RPL36 PE=3 SV=1	RPL36	0.555183	1.02373e-10	Q2	13023000	12749200	K02920	12580600	12734400	12578500	7272820	7087030	6992650	7210180	6783450	1.3153	1.28764	1.27062	1.28615	1.2704	0.734541	0.715776	0.706244	0.728214	0.685115
map03010 Ribosome	0.0493659	1.82	W5PQX4	Ribosomal protein OS=Ovis aries OX=9940 GN=RPL10A PE=3 SV=1	RPL10A	0.655357	9.78912e-09	Q2	19679600	19159500	K02865	20261900	19234500	19216600	13091800	12983800	12101100	12928400	12826400	1.21867	1.18647	1.25473	1.19111	1.19	0.81072	0.804032	0.74937	0.800601	0.794285
map03010 Ribosome	0.0493659	1.82	W5PVR4	40S ribosomal protein S17 OS=Ovis aries OX=9940 GN=RPS17 PE=3 SV=1	RPS17	0.622332	1.67117e-09	Q2	11934700	12018000	K02962	12334500	11290000	11685200	7442570	7497180	7293890	7292290	7354950	1.24135	1.25001	1.28293	1.17429	1.21539	0.774112	0.779792	0.758648	0.758482	0.764999
map03010 Ribosome	0.0493659	1.82	W5NXP5	Mitochondrial ribosomal protein S18C OS=Ovis aries OX=9940 GN=MRPS18C PE=3 SV=1	MRPS18C	0.582747	7.86466e-06	Q2	558233	584838	K02963	712428	600741	625878	334954	364219	382113	328138	386671	1.14434	1.19888	1.46043	1.23148	1.28301	0.686633	0.746624	0.783305	0.67266	0.792649
map03010 Ribosome	0.0493659	1.82	W5NZ91	28S ribosomal protein S10, mitochondrial OS=Ovis aries OX=9940 GN=MRPS10 PE=3 SV=1	MRPS10	0.60113	2.09591e-05	Q2	1622040	1733740	K02946	1732810	1826980	1562240	869671	1182360	1009410	1066660	968167	1.19495	1.27724	1.27656	1.34593	1.1509	0.640685	0.871043	0.743631	0.785807	0.713247
map03010 Ribosome	0.0493659	1.82	W5P547	Mitochondrial ribosomal protein L11 OS=Ovis aries OX=9940 GN=MRPL11 PE=3 SV=1	MRPL11	0.508253	1.2515e-06	Q2	1216470	1167600	K02867	1122620	1090480	1258690	688671	515918	581605	597999	592067	1.37733	1.32199	1.27107	1.23468	1.42513	0.779735	0.584138	0.658511	0.677073	0.670357
map03010 Ribosome	0.0493659	1.82	W5PQA3	39S ribosomal protein L28, mitochondrial OS=Ovis aries OX=9940 GN=MRPL28 PE=3 SV=1	MRPL28	0.599874	1.06371e-05	Q2	1068920	1027770	K02902	992396	881365	1005590	696015	598800	548944	564873	576367	1.34269	1.291	1.24657	1.1071	1.26314	0.874276	0.752163	0.689538	0.709547	0.723985
map03010 Ribosome	0.0493659	1.82	W5PT31	Mitochondrial ribosomal protein S6 OS=Ovis aries OX=9940 PE=3 SV=1	--	0.543027	1.00846e-07	Q2	923563	1033940	K02990	988102	993647	1018380	567516	559018	502292	562227	501074	1.20731	1.3516	1.29168	1.29893	1.33126	0.741874	0.730766	0.656612	0.73496	0.655019
map03010 Ribosome	0.0493659	1.82	W5Q5X6	Mitochondrial ribosomal protein L21 OS=Ovis aries OX=9940 PE=4 SV=1	--	0.651791	8.73304e-08	Q2	2409570	2498940	K02888	2595440	2426290	2276620	1559990	1569370	1641340	1607210	1578410	1.19503	1.23936	1.28722	1.20333	1.1291	0.773683	0.778335	0.814028	0.797101	0.782818
map03010 Ribosome	0.0493659	1.82	W5Q8S0	Mitochondrial ribosomal protein L1 OS=Ovis aries OX=9940 GN=MRPL1 PE=4 SV=1	MRPL1	0.658926	6.26391e-07	Q2	1259840	1249370	K02863	1281460	1327040	1359600	811512	848238	933379	857606	817332	1.17245	1.1627	1.19257	1.23499	1.26529	0.75522	0.789398	0.868633	0.798116	0.760636
map03050 Proteasome	0.0283058	2.53	W5P9U4	Proteasome subunit alpha type OS=Ovis aries OX=9940 GN=PSMA1 PE=3 SV=1	PSMA1	0.637662	1.55817e-07	Q2	23966500	24139400	K02725	22647700	22465300	21148700	15244100	14334900	14485900	14371200	14491800	1.27961	1.28884	1.2092	1.19946	1.12916	0.813906	0.765363	0.773425	0.767301	0.77374
map03050 Proteasome	0.0283058	2.53	W5PCL8	Proteasome subunit beta OS=Ovis aries OX=9940 GN=PSMB8 PE=3 SV=1	PSMB8	0.563307	1.2898e-06	Q2	1244780	1357780	K02740	1289810	1243810	1219210	684210	631672	714034	805927	744195	1.25287	1.3666	1.29819	1.25189	1.22713	0.688657	0.635777	0.718675	0.811165	0.749032
map03050 Proteasome	0.0283058	2.53	W5PDC7	Proteasome subunit beta OS=Ovis aries OX=9940 GN=PSMB9 PE=3 SV=1	PSMB9	0.629429	1.99356e-07	Q2	2736870	2598060	K02741	2604450	2604900	2534360	1499300	1709380	1730200	1669610	1623580	1.28427	1.21913	1.22213	1.22234	1.18924	0.703543	0.802123	0.811892	0.783461	0.761861
map03050 Proteasome	0.0283058	2.53	W5Q805	Proteasome 26S subunit, ATPase 6 OS=Ovis aries OX=9940 GN=PSMC6 PE=3 SV=1	PSMC6	0.644531	2.73962e-09	Q2	3106410	3062370	K03064	3150400	3024130	3032550	2083300	1924780	1970740	1946860	1984540	1.22851	1.21109	1.2459	1.19597	1.1993	0.823892	0.761201	0.779377	0.769933	0.784835
map03050 Proteasome	0.0283058	2.53	W5PNT5	Proteasome 26S subunit, non-ATPase 6 OS=Ovis aries OX=9940 GN=PSMD6 PE=4 SV=1	PSMD6	0.631504	5.54253e-09	Q2	2502380	2361340	K03037	2394440	2531120	2379230	1537740	1501520	1600320	1519410	1525470	1.26046	1.18941	1.20609	1.27493	1.19843	0.774564	0.75632	0.806086	0.765331	0.768384
map03050 Proteasome	0.0283058	2.53	W5Q2N2	Proteasome 26S subunit, non-ATPase 12 OS=Ovis aries OX=9940 GN=PSMD12 PE=3 SV=1	PSMD12	0.633476	2.62008e-09	Q2	2473550	2633690	K03035	2491800	2520410	2526420	1597260	1626230	1604150	1535400	1647810	1.19746	1.27498	1.20629	1.22014	1.22305	0.77324	0.787264	0.776575	0.743293	0.797711
map04064 NF-kappa B signaling pathway	0.422847	1.66	W5PY07	BCL10 immune signaling adaptor OS=Ovis aries OX=9940 GN=BCL10 PE=4 SV=1	BCL10	0.633607	0.00013751	Q2	856826	756348	K07368	830343	699911	883505	487945	465369	477708	621240	499230	1.30248	1.14974	1.26222	1.06395	1.34303	0.741735	0.707417	0.726174	0.94436	0.75889
map04064 NF-kappa B signaling pathway	0.422847	1.66	W5P1P1	Inhibitor of nuclear factor kappa B kinase regulatory subunit gamma OS=Ovis aries OX=9940 GN=IKBKG PE=4 SV=1	IKBKG	0.653161	3.73975e-07	Q2	1750970	1846520	K07210	1715030	1635370	1751400	1159250	1078360	1160270	1086520	1197640	1.21753	1.28397	1.19254	1.13715	1.21783	0.80608	0.749833	0.806789	0.755507	0.832774
map04064 NF-kappa B signaling pathway	0.422847	1.66	W5PZM2	Ubiquitin conjugating enzyme E2 I OS=Ovis aries OX=9940 GN=UBE2I PE=3 SV=1	UBE2I	0.581053	1.41404e-07	Q2	9863820	9998590	K10577	10977200	10067300	9330120	5934110	5875200	5724020	5514840	6142230	1.24187	1.25883	1.38204	1.26748	1.17467	0.747111	0.739694	0.72066	0.694324	0.773313
map04115 p53 signaling pathway	0.248553	2.09	P62896	Cytochrome c OS=Ovis aries OX=9940 GN=CYCS PE=1 SV=2	CYCS	0.619887	1.40894e-09	Q2	40864900	41675300	K08738	40888900	41464100	38931200	25417200	24924000	24542500	25450500	26013800	1.23768	1.26223	1.23841	1.25583	1.17912	0.769816	0.754878	0.743324	0.770825	0.787885
map04115 p53 signaling pathway	0.248553	2.09	W5PSA7	BCL2 associated X, apoptosis regulator OS=Ovis aries OX=9940 GN=BAX PE=3 SV=1	BAX	0.636644	8.53252e-06	Q2	1001210	1004680	K02159	968977	1080780	899687	577775	645269	593601	701592	636548	1.23452	1.2388	1.19478	1.33263	1.10934	0.712412	0.795634	0.731926	0.865082	0.784881
map04130 SNARE interactions in vesicular transport	0.0876875	3.94	W5QGX9	Vesicle-trafficking protein SEC22b OS=Ovis aries OX=9940 GN=SEC22B PE=3 SV=1	SEC22B	0.646339	7.74956e-06	Q2	2359120	2537960	K08517	2521690	2770090	2334230	1658460	1664600	1434920	1696690	1639490	1.14425	1.23099	1.2231	1.34358	1.13217	0.804404	0.807382	0.69598	0.822947	0.795203
map04130 SNARE interactions in vesicular transport	0.0876875	3.94	W5QH60	Vesicle associated membrane protein 8 OS=Ovis aries OX=9940 GN=VAMP8 PE=3 SV=1	VAMP8	0.608162	7.2493e-07	Q2	738493	877679	K08512	769855	865408	789238	484811	501401	475011	486484	509675	1.13648	1.35068	1.18475	1.3318	1.21458	0.746086	0.771617	0.731005	0.748661	0.78435
map04136 Autophagy - other	0.29142	1.87	W5PNH4	Autophagy protein 5 OS=Ovis aries OX=9940 GN=ATG5 PE=3 SV=1	ATG5	0.649245	0.0114581	Q2	430608	578304	K08339	495054	587566	437123	263882	333340	223318	391102	430075	1.03254	1.3867	1.18707	1.40891	1.04816	0.632754	0.799305	0.535487	0.937811	1.03126
map04136 Autophagy - other	0.29142	1.87	W5Q0H0	Immunoglobulin binding protein 1 OS=Ovis aries OX=9940 GN=IGBP1 PE=4 SV=1	IGBP1	0.614626	1.58484e-05	Q2	1328530	1514100	K17606	1480080	1311230	1487420	753372	939392	917542	939020	827650	1.15541	1.3168	1.28721	1.14037	1.2936	0.655201	0.816981	0.797978	0.816657	0.7198
map04141 Protein processing in endoplasmic reticulum	0.392	1.31	W5NRJ6	S-phase kinase-associated protein 1 OS=Ovis aries OX=9940 PE=3 SV=1	--	0.505322	7.68092e-08	Q2	5607740	6041250	K03094	5150260	5452590	6012560	3051590	2764330	2694890	2874750	2897070	1.31801	1.4199	1.21049	1.28154	1.41316	0.717228	0.649712	0.633391	0.675664	0.68091
map04141 Protein processing in endoplasmic reticulum	0.392	1.31	W5NWJ7	UDP-glucose glycoprotein glucosyltransferase 2 OS=Ovis aries OX=9940 GN=UGGT2 PE=3 SV=1	UGGT2	0.573871	0.00129518	Q2	533330	739204	K11718	613453	656573	477045	273682	317049	398942	435331	307859	1.12222	1.55541	1.29081	1.38154	1.00378	0.575873	0.667125	0.839442	0.91601	0.647788
map04141 Protein processing in endoplasmic reticulum	0.392	1.31	W5PVD0	RING-type E3 ubiquitin transferase OS=Ovis aries OX=9940 GN=STUB1 PE=4 SV=1	STUB1	0.637924	2.48087e-07	Q2	5465230	5487090	K09561	5141390	5778040	5672180	3769810	3357640	3440520	3441500	3561460	1.2114	1.21625	1.13962	1.28074	1.25728	0.835603	0.744243	0.762613	0.762831	0.789421
map04141 Protein processing in endoplasmic reticulum	0.392	1.31	W5Q4L6	UBX domain protein 1 OS=Ovis aries OX=9940 GN=UBXN1 PE=4 SV=1	UBXN1	0.621806	6.57494e-08	Q2	5595770	5506280	K24348	5981260	5396220	5408200	3479470	3650560	3472250	3454880	3283590	1.23722	1.21744	1.32245	1.1931	1.19575	0.76931	0.807137	0.767713	0.763873	0.726001
map04141 Protein processing in endoplasmic reticulum	0.392	1.31	W5NVV6	DnaJ heat shock protein family (Hsp40) member C3 OS=Ovis aries OX=9940 GN=DNAJC3 PE=4 SV=1	DNAJC3	0.52603	2.21045e-09	Q2	1443680	1344110	K09523	1429560	1504440	1458920	736743	733796	756264	767283	783183	1.31747	1.2266	1.30458	1.37292	1.33138	0.672335	0.669645	0.690149	0.700205	0.714715
map04141 Protein processing in endoplasmic reticulum	0.392	1.31	W5PIL1	UBX domain protein 6 OS=Ovis aries OX=9940 GN=UBXN6 PE=4 SV=1	UBXN6	0.553105	7.38833e-06	Q2	805143	759886	K14011	813970	660925	735077	443828	460665	384948	364773	433757	1.37327	1.29608	1.38832	1.12729	1.25376	0.757002	0.785719	0.656575	0.622164	0.739824
map04141 Protein processing in endoplasmic reticulum	0.392	1.31	W5PLE9	Endoplasmic reticulum resident protein 29 OS=Ovis aries OX=9940 GN=ERP29 PE=4 SV=1	ERP29	0.551882	4.06511e-10	Q2	24155200	24089100	K09586	24212600	25823700	23717400	13247700	13215400	13509000	13743800	13612600	1.27585	1.27236	1.27888	1.36398	1.25272	0.699728	0.698022	0.713529	0.725931	0.719001
map04141 Protein processing in endoplasmic reticulum	0.392	1.31	W5PSA7	BCL2 associated X, apoptosis regulator OS=Ovis aries OX=9940 GN=BAX PE=3 SV=1	BAX	0.636644	8.53252e-06	Q2	1001210	1004680	K02159	968977	1080780	899687	577775	645269	593601	701592	636548	1.23452	1.2388	1.19478	1.33263	1.10934	0.712412	0.795634	0.731926	0.865082	0.784881
map04144 Endocytosis	0.123494	1.55	W5PGC1	Charged multivesicular body protein 4B OS=Ovis aries OX=9940 GN=CHMP4B PE=3 SV=1	CHMP4B	0.519796	1.81433e-09	Q2	13997000	13247600	K12194	14808700	14290800	14896400	7294360	7344910	7433550	7536690	7420990	1.29277	1.22356	1.36774	1.31991	1.37584	0.673713	0.678382	0.686569	0.696095	0.685409
map04144 Endocytosis	0.123494	1.55	A0A6P7EW54	Sorting nexin OS=Ovis aries OX=9940 GN=SNX5 PE=3 SV=1	SNX5	0.595004	1.30989e-09	Q2	2117260	2156260	K17920	2051780	2149600	2028570	1277830	1205500	1281110	1232750	1252420	1.2638	1.28708	1.22472	1.28311	1.21086	0.762743	0.719569	0.764701	0.735835	0.747576
map04144 Endocytosis	0.123494	1.55	W5NVB9	Actin-related protein 2/3 complex subunit 5 OS=Ovis aries OX=9940 GN=ARPC5 PE=3 SV=1	ARPC5	0.656166	5.14461e-07	Q2	19662400	20951000	K05754	18751000	18019000	20371400	13150400	12906300	13024700	12569800	12492200	1.21449	1.29408	1.1582	1.11298	1.25828	0.812264	0.797186	0.804499	0.776401	0.771608
map04144 Endocytosis	0.123494	1.55	W5PC20	VPS37B subunit of ESCRT-I OS=Ovis aries OX=9940 GN=VPS37B PE=3 SV=1	VPS37B	0.662869	0.00455968	Q2	210838	309056	K12185	244151	245044	210381	183639	177399	181248	123293	142770	1.03973	1.52408	1.20401	1.20841	1.03747	0.905599	0.874827	0.893808	0.608008	0.704057
map04144 Endocytosis	0.123494	1.55	W5PPS6	Clathrin light chain OS=Ovis aries OX=9940 PE=3 SV=1	--	0.653082	1.05415e-06	Q2	5496030	5450960	K04644	4860090	5518270	5506230	3454300	3605860	3357020	3363940	3742110	1.23911	1.22894	1.09573	1.24412	1.24141	0.778788	0.812958	0.756856	0.758416	0.843676
map04144 Endocytosis	0.123494	1.55	W5PUT8	Actin-related protein 2/3 complex subunit 5 OS=Ovis aries OX=9940 PE=3 SV=1	--	0.510751	2.30474e-08	Q2	27041500	27363900	K05754	28104000	26690900	26769400	13063600	13562900	15526900	13865900	13427400	1.31642	1.33212	1.36815	1.29936	1.30318	0.635957	0.660264	0.755874	0.675014	0.653667
map04144 Endocytosis	0.123494	1.55	W5Q428	VPS37C subunit of ESCRT-I OS=Ovis aries OX=9940 GN=VPS37C PE=3 SV=1	VPS37C	0.553868	9.34591e-07	Q2	1055970	1037820	K12185	1222620	999152	1043380	605296	611239	594870	534079	622661	1.26811	1.24632	1.46824	1.19988	1.253	0.7269	0.734037	0.714379	0.641376	0.747754
map04144 Endocytosis	0.123494	1.55	W5P9Y1	Sorting nexin 6 OS=Ovis aries OX=9940 GN=SNX6 PE=3 SV=1	SNX6	0.500311	7.47975e-07	Q2	1251560	1178730	K17920	1136350	1151350	1237550	628601	608738	634834	493435	614017	1.40071	1.3192	1.27177	1.28856	1.38503	0.703514	0.681283	0.710489	0.552239	0.687192
map04144 Endocytosis	0.123494	1.55	W5PGG0	SH3 domain containing GRB2 like, endophilin B2 OS=Ovis aries OX=9940 GN=SH3GLB2 PE=4 SV=1	SH3GLB2	0.523781	0.000123299	Q2	441943	363749	K21269	436094	445973	445904	220122	179227		269247	225461	1.31369	1.08126	1.2963	1.32567	1.32546	0.65432	0.532758		0.800346	0.67019
map04144 Endocytosis	0.123494	1.55	W5PXY1	Charged multivesicular body protein 1A OS=Ovis aries OX=9940 GN=CHMP1A PE=3 SV=1	CHMP1A	0.569949	7.38864e-08	Q2	5389980	5437460	K12197	5119410	5709590	5581030	3374440	3118390	2916860	3017940	3096350	1.26048	1.27158	1.1972	1.33522	1.30515	0.789131	0.729253	0.682124	0.705762	0.724098
map04144 Endocytosis	0.123494	1.55	W5Q3D2	PX domain-containing protein OS=Ovis aries OX=9940 PE=4 SV=1	--	0.553939	1.89657e-09	Q2	5151260	4817760	K17918	4871280	5116980	4981370	2827730	2654170	2679010	2784930	2868640	1.32925	1.24319	1.257	1.3204	1.28541	0.729678	0.684892	0.691302	0.718634	0.740234
map04144 Endocytosis	0.123494	1.55	W5Q6A5	Charged multivesicular body protein 2B OS=Ovis aries OX=9940 GN=CHMP2B PE=3 SV=1	CHMP2B	0.62681	6.18417e-07	Q2	2693990	2784610	K12192	2372460	2534600	2668880	1606340	1651890	1641570	1553670	1729250	1.26852	1.31119	1.11712	1.19347	1.2567	0.756378	0.777826	0.772967	0.731577	0.814253
map04212 Longevity regulating pathway - worm	0.00264006	3.22	W5PC25	Glutathione S-transferase omega OS=Ovis aries OX=9940 GN=LOC101116273 PE=3 SV=1	LOC101116273	0.666258	2.41226e-09	Q2	173126000	168671000	K00799	168310000	168476000	175283000	118360000	114351000	110683000	111920000	113581000	1.21683	1.18552	1.18298	1.18415	1.23199	0.831904	0.803726	0.777945	0.786639	0.798314
map04212 Longevity regulating pathway - worm	0.00264006	3.22	W5PC90	Glutathione S-transferase omega OS=Ovis aries OX=9940 GN=LOC101115083 PE=3 SV=1	LOC101115083	0.649853	7.91093e-10	Q2	135790000	139758000	K00799	139367000	142015000	144637000	88879100	91274100	91751800	90748000	93262200	1.17315	1.20743	1.20405	1.22693	1.24958	0.767866	0.788557	0.792684	0.784012	0.805733
map04212 Longevity regulating pathway - worm	0.00264006	3.22	W5Q824	Glutathione S-transferase OS=Ovis aries OX=9940 GN=LOC114109675 PE=3 SV=1	LOC114109675	0.501188	2.08188e-08	Q2	38852800	38676500	K00799	42931900	44346000	41507800	21748500	20227400	21176600	19846800	20403400	1.25446	1.24877	1.38616	1.43182	1.34018	0.702204	0.653092	0.683739	0.640803	0.658774
map04212 Longevity regulating pathway - worm	0.00264006	3.22	W5QDE3	Glutathione S-transferase OS=Ovis aries OX=9940 GN=LOC101108705 PE=3 SV=1	LOC101108705	0.584305	0.000105937	Q2	5540740	6594940	K00799	5565340	6262450	6093360	3677880	3765180	3502510	3948180	2668600	1.16355	1.38493	1.16872	1.31511	1.2796	0.772353	0.790686	0.735525	0.829115	0.560404
map04212 Longevity regulating pathway - worm	0.00264006	3.22	W5QDF4	Glutathione S-transferase OS=Ovis aries OX=9940 GN=GSTM3 PE=3 SV=1	GSTM3	0.619231	3.48043e-09	Q2	9782830	10497100	K00799	10675900	10488300	10635500	6348170	6626190	6401910	6457890	6415160	1.16008	1.24478	1.26598	1.24374	1.26119	0.752787	0.785755	0.759159	0.765798	0.76073
map04212 Longevity regulating pathway - worm	0.00264006	3.22	W5P3B5	14-3-3 domain-containing protein OS=Ovis aries OX=9940 PE=3 SV=1	--	0.559392	8.59935e-09	Q2	41309300	39788400	K16197	41846100	41429900	42498800	24384800	21673600	22520300	23171500	23972600	1.28053	1.23338	1.29717	1.28427	1.3174	0.755894	0.671851	0.698098	0.718284	0.743117
map04212 Longevity regulating pathway - worm	0.00264006	3.22	W5P4T0	von Hippel-Lindau tumor suppressor OS=Ovis aries OX=9940 GN=VHL PE=3 SV=1	VHL	0.658371	0.00941852	Q2	581340	367042	K03871	429542	392891	449935	322816	274661	304192	357032	203377	1.57852	0.996631	1.16634	1.06682	1.22171	0.876544	0.745788	0.825974	0.969451	0.552231
map04212 Longevity regulating pathway - worm	0.00264006	3.22	W5QDD0	glutathione transferase OS=Ovis aries OX=9940 GN=LOC101108092 PE=3 SV=1	LOC101108092	0.627852	1.37081e-08	Q2	8113540	8015730	K00799	8243050	8200630	8359270	5291900	5185020	4967280	4868660	5386520	1.21767	1.20299	1.23711	1.23074	1.25455	0.794203	0.778162	0.745484	0.730683	0.808403
map04215 Apoptosis - multiple species	0.048551	3.54	P62896	Cytochrome c OS=Ovis aries OX=9940 GN=CYCS PE=1 SV=2	CYCS	0.619887	1.40894e-09	Q2	40864900	41675300	K08738	40888900	41464100	38931200	25417200	24924000	24542500	25450500	26013800	1.23768	1.26223	1.23841	1.25583	1.17912	0.769816	0.754878	0.743324	0.770825	0.787885
map04215 Apoptosis - multiple species	0.048551	3.54	W5PQ00	Direct IAP-binding protein with low pI OS=Ovis aries OX=9940 GN=DIABLO PE=4 SV=1	DIABLO	0.50449	5.94679e-09	Q2	2016230	1961130	K10522	1977090	2027810	1933430	917680	1030670	992313	1069100	992606	1.35154	1.3146	1.3253	1.3593	1.29603	0.615147	0.690887	0.665176	0.716648	0.665372
map04215 Apoptosis - multiple species	0.048551	3.54	W5PSA7	BCL2 associated X, apoptosis regulator OS=Ovis aries OX=9940 GN=BAX PE=3 SV=1	BAX	0.636644	8.53252e-06	Q2	1001210	1004680	K02159	968977	1080780	899687	577775	645269	593601	701592	636548	1.23452	1.2388	1.19478	1.33263	1.10934	0.712412	0.795634	0.731926	0.865082	0.784881
map04216 Ferroptosis	0.163955	2.13	W5PNH4	Autophagy protein 5 OS=Ovis aries OX=9940 GN=ATG5 PE=3 SV=1	ATG5	0.649245	0.0114581	Q2	430608	578304	K08339	495054	587566	437123	263882	333340	223318	391102	430075	1.03254	1.3867	1.18707	1.40891	1.04816	0.632754	0.799305	0.535487	0.937811	1.03126
map04216 Ferroptosis	0.163955	2.13	P18685	Ferritin heavy chain OS=Ovis aries OX=9940 GN=FTH1 PE=1 SV=3	FTH1	0.559395	7.0134e-10	Q2	54396100	53071700	K00522	56066100	51925700	52221600	30262800	30867800	29251000	29326700	30031300	1.30315	1.27142	1.34316	1.24397	1.25105	0.724995	0.739489	0.700756	0.702569	0.719449
map04216 Ferroptosis	0.163955	2.13	W5QAU1	heme oxygenase (biliverdin-producing) OS=Ovis aries OX=9940 PE=3 SV=1	--	0.63091	5.69706e-07	Q2	2671890	2586120	K00510	2531190	2857170	2599540	1614870	1765530	1542330	1717570	1716680	1.23682	1.19712	1.17169	1.32259	1.20333	0.747525	0.817266	0.713946	0.795065	0.794653
map04217 Necroptosis	0.42536	1.32	W5PGC1	Charged multivesicular body protein 4B OS=Ovis aries OX=9940 GN=CHMP4B PE=3 SV=1	CHMP4B	0.519796	1.81433e-09	Q2	13997000	13247600	K12194	14808700	14290800	14896400	7294360	7344910	7433550	7536690	7420990	1.29277	1.22356	1.36774	1.31991	1.37584	0.673713	0.678382	0.686569	0.696095	0.685409
map04217 Necroptosis	0.42536	1.32	P18685	Ferritin heavy chain OS=Ovis aries OX=9940 GN=FTH1 PE=1 SV=3	FTH1	0.559395	7.0134e-10	Q2	54396100	53071700	K00522	56066100	51925700	52221600	30262800	30867800	29251000	29326700	30031300	1.30315	1.27142	1.34316	1.24397	1.25105	0.724995	0.739489	0.700756	0.702569	0.719449
map04217 Necroptosis	0.42536	1.32	W5PSA7	BCL2 associated X, apoptosis regulator OS=Ovis aries OX=9940 GN=BAX PE=3 SV=1	BAX	0.636644	8.53252e-06	Q2	1001210	1004680	K02159	968977	1080780	899687	577775	645269	593601	701592	636548	1.23452	1.2388	1.19478	1.33263	1.10934	0.712412	0.795634	0.731926	0.865082	0.784881
map04217 Necroptosis	0.42536	1.32	W5PXY1	Charged multivesicular body protein 1A OS=Ovis aries OX=9940 GN=CHMP1A PE=3 SV=1	CHMP1A	0.569949	7.38864e-08	Q2	5389980	5437460	K12197	5119410	5709590	5581030	3374440	3118390	2916860	3017940	3096350	1.26048	1.27158	1.1972	1.33522	1.30515	0.789131	0.729253	0.682124	0.705762	0.724098
map04217 Necroptosis	0.42536	1.32	W5Q6A5	Charged multivesicular body protein 2B OS=Ovis aries OX=9940 GN=CHMP2B PE=3 SV=1	CHMP2B	0.62681	6.18417e-07	Q2	2693990	2784610	K12192	2372460	2534600	2668880	1606340	1651890	1641570	1553670	1729250	1.26852	1.31119	1.11712	1.19347	1.2567	0.756378	0.777826	0.772967	0.731577	0.814253
map04260 Cardiac muscle contraction	0.0105043	3.13	A0A6P7E5B2	Cytochrome c oxidase subunit 7C, mitochondrial OS=Ovis aries OX=9940 GN=LOC114115573 PE=1 SV=1	LOC114115573	0.568781	1.41742e-06	Q2	5727760	4807170	K02272	5495250	5150890	5656100	2804710	2920570	3011820	3245140	3282230	1.36046	1.1418	1.30523	1.22344	1.34344	0.666176	0.693695	0.715369	0.770787	0.779597
map04260 Cardiac muscle contraction	0.0105043	3.13	Q9TR30	Cytochrome c oxidase subunit 7A2, mitochondrial (Fragment) OS=Ovis aries OX=9940 GN=COX7A2 PE=1 SV=1	COX7A2	0.583749	9.56741e-06	Q2	3319660	3031580	K02270	3208620	2944760	2872140	1937910	1810090		1841860	1591080	1.32447	1.20953	1.28017	1.17489	1.14592	0.773181	0.722184		0.734859	0.634804
map04260 Cardiac muscle contraction	0.0105043	3.13	W5NXT8	Cytochrome c oxidase subunit 5A, mitochondrial OS=Ovis aries OX=9940 PE=1 SV=1	--	0.549743	1.53322e-06	Q2	1271400	1319370	K02264	1208520	1199120	1201300	596999	640758	676695	761048	732747	1.32328	1.37321	1.25783	1.24805	1.25032	0.621359	0.666903	0.704307	0.792102	0.762646
map04260 Cardiac muscle contraction	0.0105043	3.13	A0A8V6V4N3	Cytochrome c oxidase subunit OS=Ovis aries OX=9940 GN=LOC101121538 PE=3 SV=1	LOC101121538	0.611115	2.60242e-09	Q2	19037000	20129300	K02267	19795800	19562500	18666700	11418700	11813500	11940900	12127900	12094100	1.21575	1.28551	1.26421	1.24931	1.1921	0.729227	0.75444	0.762576	0.774518	0.77236
map04260 Cardiac muscle contraction	0.0105043	3.13	A0A8V6VZ54	Cytochrome c1, heme protein, mitochondrial OS=Ovis aries OX=9940 GN=LOC101113599 PE=3 SV=1	LOC101113599	0.636954	2.11071e-08	Q2	4382960	4542520	K00413	4427650	4448760	4178000	2860210	2771720	2728190	2936890	2703160	1.21816	1.26251	1.23058	1.23645	1.1612	0.794943	0.770349	0.758251	0.816255	0.751294
map04260 Cardiac muscle contraction	0.0105043	3.13	W5PW27	Cytochrome c oxidase subunit 5B, mitochondrial OS=Ovis aries OX=9940 GN=LOC101110664 PE=1 SV=1	LOC101110664	0.586072	1.58047e-08	Q2	23200900	22147800	K02265	23075700	24101000	22648000	14310900	13292900	13876200	12889200	13130700	1.27008	1.21243	1.26322	1.31935	1.23981	0.783415	0.727687	0.759618	0.705588	0.718808
map04380 Osteoclast differentiation	0.491034	1.33	W5P1P1	Inhibitor of nuclear factor kappa B kinase regulatory subunit gamma OS=Ovis aries OX=9940 GN=IKBKG PE=4 SV=1	IKBKG	0.653161	3.73975e-07	Q2	1750970	1846520	K07210	1715030	1635370	1751400	1159250	1078360	1160270	1086520	1197640	1.21753	1.28397	1.19254	1.13715	1.21783	0.80608	0.749833	0.806789	0.755507	0.832774
map04380 Osteoclast differentiation	0.491034	1.33	W5PLS7	Growth factor receptor bound protein 2 OS=Ovis aries OX=9940 GN=GRB2 PE=4 SV=1	GRB2	0.639116	5.54498e-09	Q2	2852060	2947000	K04364	3000000	2888650	2969000	1837500	1856460	1961810	1907940	1803630	1.18717	1.22669	1.24875	1.2024	1.23584	0.764859	0.772751	0.816603	0.794179	0.75076
map04380 Osteoclast differentiation	0.491034	1.33	W5QF78	EF-hand domain-containing protein OS=Ovis aries OX=9940 PE=3 SV=1	--	0.645138	7.33784e-08	Q2	2825320	2870920	K06268	2952070	2729050	3076400	1892590	1864040	1792990	1847670	1927380	1.18819	1.20736	1.24149	1.1477	1.29378	0.795927	0.783921	0.754041	0.777036	0.810558
map04530 Tight junction	0.463051	1.3	W5P4R1	Moesin OS=Ovis aries OX=9940 GN=MSN PE=4 SV=1	MSN	0.600695	3.42737e-11	Q2	46251800	46539100	K05763	47296300	47425700	48475100	28862200	28072600	28595300	27834100	28392600	1.22442	1.23202	1.25207	1.2555	1.28328	0.764066	0.743163	0.757	0.736849	0.751634
map04530 Tight junction	0.463051	1.3	W5NVB9	Actin-related protein 2/3 complex subunit 5 OS=Ovis aries OX=9940 GN=ARPC5 PE=3 SV=1	ARPC5	0.656166	5.14461e-07	Q2	19662400	20951000	K05754	18751000	18019000	20371400	13150400	12906300	13024700	12569800	12492200	1.21449	1.29408	1.1582	1.11298	1.25828	0.812264	0.797186	0.804499	0.776401	0.771608
map04530 Tight junction	0.463051	1.3	W5NXN2	FERM domain-containing protein OS=Ovis aries OX=9940 PE=4 SV=1	--	0.621189	6.56537e-11	Q2	20821000	21059500	K08007	21120800	21088900	20287100	12938600	12876300	12949500	13326700	12746900	1.23044	1.24454	1.24816	1.24628	1.19889	0.764624	0.760942	0.765268	0.787559	0.753295
map04530 Tight junction	0.463051	1.3	W5PUT8	Actin-related protein 2/3 complex subunit 5 OS=Ovis aries OX=9940 PE=3 SV=1	--	0.510751	2.30474e-08	Q2	27041500	27363900	K05754	28104000	26690900	26769400	13063600	13562900	15526900	13865900	13427400	1.31642	1.33212	1.36815	1.29936	1.30318	0.635957	0.660264	0.755874	0.675014	0.653667
map04530 Tight junction	0.463051	1.3	W5PUV9	Radixin OS=Ovis aries OX=9940 GN=RDX PE=4 SV=1	RDX	0.657828	4.12748e-08	Q2	2268270	2354040	K05762	2320820	2231770	2149440	1540240	1513610	1475540	1499440	1420640	1.20821	1.2539	1.2362	1.18877	1.14491	0.82042	0.806235	0.785957	0.798687	0.756714
map04530 Tight junction	0.463051	1.3	W5Q2S8	Myosin light chain 9 OS=Ovis aries OX=9940 GN=MYL9 PE=4 SV=1	MYL9	0.575143	1.03469e-11	Q2	56200800	55374300	K12755	56668400	56607700	55875200	33097700	31884700	31469900	32593400	32412200	1.27098	1.25229	1.28156	1.28018	1.26362	0.748505	0.721073	0.711692	0.7371	0.733002
map04622 RIG-I-like receptor signaling pathway	0.178146	2.05	W5PNH4	Autophagy protein 5 OS=Ovis aries OX=9940 GN=ATG5 PE=3 SV=1	ATG5	0.649245	0.0114581	Q2	430608	578304	K08339	495054	587566	437123	263882	333340	223318	391102	430075	1.03254	1.3867	1.18707	1.40891	1.04816	0.632754	0.799305	0.535487	0.937811	1.03126
map04622 RIG-I-like receptor signaling pathway	0.178146	2.05	W5P823	RNA helicase OS=Ovis aries OX=9940 GN=IFIH1 PE=3 SV=1	IFIH1	0.642466	8.3144e-08	Q2	844272	847652	K12647	881541	832686	890866	529458	554794	565695	585553	525187	1.19624	1.20103	1.24905	1.17983	1.26226	0.750184	0.786083	0.801528	0.829665	0.744133
map04622 RIG-I-like receptor signaling pathway	0.178146	2.05	W5P1P1	Inhibitor of nuclear factor kappa B kinase regulatory subunit gamma OS=Ovis aries OX=9940 GN=IKBKG PE=4 SV=1	IKBKG	0.653161	3.73975e-07	Q2	1750970	1846520	K07210	1715030	1635370	1751400	1159250	1078360	1160270	1086520	1197640	1.21753	1.28397	1.19254	1.13715	1.21783	0.80608	0.749833	0.806789	0.755507	0.832774
map04660 T cell receptor signaling pathway	0.302483	1.65	W5PY07	BCL10 immune signaling adaptor OS=Ovis aries OX=9940 GN=BCL10 PE=4 SV=1	BCL10	0.633607	0.00013751	Q2	856826	756348	K07368	830343	699911	883505	487945	465369	477708	621240	499230	1.30248	1.14974	1.26222	1.06395	1.34303	0.741735	0.707417	0.726174	0.94436	0.75889
map04660 T cell receptor signaling pathway	0.302483	1.65	W5P1P1	Inhibitor of nuclear factor kappa B kinase regulatory subunit gamma OS=Ovis aries OX=9940 GN=IKBKG PE=4 SV=1	IKBKG	0.653161	3.73975e-07	Q2	1750970	1846520	K07210	1715030	1635370	1751400	1159250	1078360	1160270	1086520	1197640	1.21753	1.28397	1.19254	1.13715	1.21783	0.80608	0.749833	0.806789	0.755507	0.832774
map04660 T cell receptor signaling pathway	0.302483	1.65	W5PLS7	Growth factor receptor bound protein 2 OS=Ovis aries OX=9940 GN=GRB2 PE=4 SV=1	GRB2	0.639116	5.54498e-09	Q2	2852060	2947000	K04364	3000000	2888650	2969000	1837500	1856460	1961810	1907940	1803630	1.18717	1.22669	1.24875	1.2024	1.23584	0.764859	0.772751	0.816603	0.794179	0.75076
map04660 T cell receptor signaling pathway	0.302483	1.65	W5QF78	EF-hand domain-containing protein OS=Ovis aries OX=9940 PE=3 SV=1	--	0.645138	7.33784e-08	Q2	2825320	2870920	K06268	2952070	2729050	3076400	1892590	1864040	1792990	1847670	1927380	1.18819	1.20736	1.24149	1.1477	1.29378	0.795927	0.783921	0.754041	0.777036	0.810558
map04662 B cell receptor signaling pathway	0.163484	1.87	W5PY07	BCL10 immune signaling adaptor OS=Ovis aries OX=9940 GN=BCL10 PE=4 SV=1	BCL10	0.633607	0.00013751	Q2	856826	756348	K07368	830343	699911	883505	487945	465369	477708	621240	499230	1.30248	1.14974	1.26222	1.06395	1.34303	0.741735	0.707417	0.726174	0.94436	0.75889
map04662 B cell receptor signaling pathway	0.163484	1.87	W5P1P1	Inhibitor of nuclear factor kappa B kinase regulatory subunit gamma OS=Ovis aries OX=9940 GN=IKBKG PE=4 SV=1	IKBKG	0.653161	3.73975e-07	Q2	1750970	1846520	K07210	1715030	1635370	1751400	1159250	1078360	1160270	1086520	1197640	1.21753	1.28397	1.19254	1.13715	1.21783	0.80608	0.749833	0.806789	0.755507	0.832774
map04662 B cell receptor signaling pathway	0.163484	1.87	W5PLS7	Growth factor receptor bound protein 2 OS=Ovis aries OX=9940 GN=GRB2 PE=4 SV=1	GRB2	0.639116	5.54498e-09	Q2	2852060	2947000	K04364	3000000	2888650	2969000	1837500	1856460	1961810	1907940	1803630	1.18717	1.22669	1.24875	1.2024	1.23584	0.764859	0.772751	0.816603	0.794179	0.75076
map04662 B cell receptor signaling pathway	0.163484	1.87	W5QF78	EF-hand domain-containing protein OS=Ovis aries OX=9940 PE=3 SV=1	--	0.645138	7.33784e-08	Q2	2825320	2870920	K06268	2952070	2729050	3076400	1892590	1864040	1792990	1847670	1927380	1.18819	1.20736	1.24149	1.1477	1.29378	0.795927	0.783921	0.754041	0.777036	0.810558
map04714 Thermogenesis	0.014829	1.97	A0A6P7E5B2	Cytochrome c oxidase subunit 7C, mitochondrial OS=Ovis aries OX=9940 GN=LOC114115573 PE=1 SV=1	LOC114115573	0.568781	1.41742e-06	Q2	5727760	4807170	K02272	5495250	5150890	5656100	2804710	2920570	3011820	3245140	3282230	1.36046	1.1418	1.30523	1.22344	1.34344	0.666176	0.693695	0.715369	0.770787	0.779597
map04714 Thermogenesis	0.014829	1.97	Q9TR30	Cytochrome c oxidase subunit 7A2, mitochondrial (Fragment) OS=Ovis aries OX=9940 GN=COX7A2 PE=1 SV=1	COX7A2	0.583749	9.56741e-06	Q2	3319660	3031580	K02270	3208620	2944760	2872140	1937910	1810090		1841860	1591080	1.32447	1.20953	1.28017	1.17489	1.14592	0.773181	0.722184		0.734859	0.634804
map04714 Thermogenesis	0.014829	1.97	W5NXT8	Cytochrome c oxidase subunit 5A, mitochondrial OS=Ovis aries OX=9940 PE=1 SV=1	--	0.549743	1.53322e-06	Q2	1271400	1319370	K02264	1208520	1199120	1201300	596999	640758	676695	761048	732747	1.32328	1.37321	1.25783	1.24805	1.25032	0.621359	0.666903	0.704307	0.792102	0.762646
map04714 Thermogenesis	0.014829	1.97	W5PB27	NADH dehydrogenase [ubiquinone] iron-sulfur protein 3, mitochondrial OS=Ovis aries OX=9940 GN=NDUFS3 PE=1 SV=1	NDUFS3	0.658593	2.4637e-07	Q2	7593810	7469930	K03936	8061050	7448650	7966070	5183280	4745940	5374520	5062170	5015950	1.18799	1.16861	1.26109	1.16528	1.24623	0.810884	0.742465	0.840802	0.791937	0.784706
map04714 Thermogenesis	0.014829	1.97	W5PT98	ATP synthase subunit O, mitochondrial OS=Ovis aries OX=9940 GN=ATP5PO PE=3 SV=1	ATP5PO	0.612705	1.1867e-07	Q2	10167700	10938100	K02137	10813200	10977000	9801880	6760530	6133410	6340340	6465430	6588550	1.1964	1.28705	1.27235	1.29162	1.15335	0.795486	0.721695	0.746044	0.760763	0.77525
map04714 Thermogenesis	0.014829	1.97	W5PYC8	NADH dehydrogenase [ubiquinone] iron-sulfur protein 8, mitochondrial OS=Ovis aries OX=9940 GN=NDUFS8 PE=3 SV=1	NDUFS8	0.549997	1.25376e-08	Q2	4683030	4452410	K03941	4736770	4825400	4712330	2537420	2742540	2522330	2415970	2657140	1.29061	1.22705	1.30542	1.32985	1.29869	0.699296	0.755826	0.695137	0.665825	0.73229
map04714 Thermogenesis	0.014829	1.97	W5PZE3	NADH dehydrogenase [ubiquinone] 1 beta subcomplex subunit 6 OS=Ovis aries OX=9940 GN=NDUFB6 PE=1 SV=1	NDUFB6	0.564962	1.05594e-05	Q2	715271	801258	K03962	683961	836550	745091	445447	361917	419813	478871	430712	1.20845	1.35373	1.15556	1.41336	1.25884	0.752585	0.611461	0.709276	0.809055	0.72769
map04714 Thermogenesis	0.014829	1.97	A0A8V6V4N3	Cytochrome c oxidase subunit OS=Ovis aries OX=9940 GN=LOC101121538 PE=3 SV=1	LOC101121538	0.611115	2.60242e-09	Q2	19037000	20129300	K02267	19795800	19562500	18666700	11418700	11813500	11940900	12127900	12094100	1.21575	1.28551	1.26421	1.24931	1.1921	0.729227	0.75444	0.762576	0.774518	0.77236
map04714 Thermogenesis	0.014829	1.97	A0A8V6VZ54	Cytochrome c1, heme protein, mitochondrial OS=Ovis aries OX=9940 GN=LOC101113599 PE=3 SV=1	LOC101113599	0.636954	2.11071e-08	Q2	4382960	4542520	K00413	4427650	4448760	4178000	2860210	2771720	2728190	2936890	2703160	1.21816	1.26251	1.23058	1.23645	1.1612	0.794943	0.770349	0.758251	0.816255	0.751294
map04714 Thermogenesis	0.014829	1.97	A0A8V6WE19	NADH dehydrogenase [ubiquinone] 1 alpha subcomplex subunit 2 OS=Ovis aries OX=9940 GN=NDUFA2 PE=3 SV=1	NDUFA2	0.520854	8.3508e-11	Q2	4510730	4584300	K03946	4639730	4703020	4808910	2506860	2370040	2414340	2440010	2376890	1.27585	1.29665	1.31233	1.33023	1.36018	0.709057	0.670358	0.682888	0.690149	0.672296
map04714 Thermogenesis	0.014829	1.97	A0A8V6WHY3	ATP synthase subunit b OS=Ovis aries OX=9940 GN=ATP5PB PE=3 SV=1	ATP5PB	0.57797	5.33632e-10	Q2	11292400	11579200	K02127	11115500	11111500	10968300	6517130	6197980	6582490	6423170	6684190	1.27638	1.3088	1.25639	1.25594	1.23975	0.736633	0.700559	0.744021	0.726013	0.755516
map04714 Thermogenesis	0.014829	1.97	W5P697	Cytochrome c oxidase assembly factor 7 OS=Ovis aries OX=9940 GN=LOC101116001 PE=3 SV=1	LOC101116001	0.595083	3.32977e-07	Q2	3343380	2933260	K18180	2983460	3352010	3148830	1907280	1835480	1999700	1783050	1853550	1.3299	1.16677	1.18674	1.33334	1.25252	0.758663	0.730103	0.795426	0.709248	0.737291
map04714 Thermogenesis	0.014829	1.97	W5PLS7	Growth factor receptor bound protein 2 OS=Ovis aries OX=9940 GN=GRB2 PE=4 SV=1	GRB2	0.639116	5.54498e-09	Q2	2852060	2947000	K04364	3000000	2888650	2969000	1837500	1856460	1961810	1907940	1803630	1.18717	1.22669	1.24875	1.2024	1.23584	0.764859	0.772751	0.816603	0.794179	0.75076
map04714 Thermogenesis	0.014829	1.97	W5PW27	Cytochrome c oxidase subunit 5B, mitochondrial OS=Ovis aries OX=9940 GN=LOC101110664 PE=1 SV=1	LOC101110664	0.586072	1.58047e-08	Q2	23200900	22147800	K02265	23075700	24101000	22648000	14310900	13292900	13876200	12889200	13130700	1.27008	1.21243	1.26322	1.31935	1.23981	0.783415	0.727687	0.759618	0.705588	0.718808
map04721 Synaptic vesicle cycle	0.178146	2.05	W5NZZ3	V-type proton ATPase subunit F OS=Ovis aries OX=9940 GN=ATP6V1F PE=3 SV=1	ATP6V1F	0.598126	2.20297e-06	Q2	5039420	4944320	K02151	4962940	5516310	4399710	2781440	2851840	3003760	3099710	3134280	1.2683	1.24436	1.24905	1.38832	1.1073	0.70002	0.717738	0.755972	0.780121	0.788821
map04721 Synaptic vesicle cycle	0.178146	2.05	W5PPS6	Clathrin light chain OS=Ovis aries OX=9940 PE=3 SV=1	--	0.653082	1.05415e-06	Q2	5496030	5450960	K04644	4860090	5518270	5506230	3454300	3605860	3357020	3363940	3742110	1.23911	1.22894	1.09573	1.24412	1.24141	0.778788	0.812958	0.756856	0.758416	0.843676
map04721 Synaptic vesicle cycle	0.178146	2.05	W5PVH8	ATPase H+ transporting V1 subunit E1 OS=Ovis aries OX=9940 GN=ATP6V1E1 PE=3 SV=1	ATP6V1E1	0.53322	3.27525e-10	Q2	6896500	6865800	K02150	6685070	6923110	7036910	3686340	3829260	3606910	3503450	3720750	1.30729	1.30147	1.26721	1.31234	1.33391	0.698778	0.72587	0.683721	0.66411	0.705301
map04913 Ovarian steroidogenesis	0.248553	2.09	W5PIS3	NADP-dependent oxidoreductase domain-containing protein OS=Ovis aries OX=9940 PE=3 SV=1	--	0.629957	1.24982e-06	Q2	113054000	119685000	K04119	108424000	122110000	102646000	70956300	73576900	67193700	71436100	73341500	1.22562	1.29751	1.17543	1.3238	1.11279	0.769238	0.797648	0.728447	0.774439	0.795096
map04913 Ovarian steroidogenesis	0.248553	2.09	W5PN69	Dihydrodiol dehydrogenase 3 OS=Ovis aries OX=9940 GN=LOC101109111 PE=3 SV=1	LOC101109111	0.545698	2.51509e-07	Q2	1280680	1141290	K04119	1173320	1277120	1072490	687201	651999	626264	653158	625501	1.39371	1.24201	1.27687	1.38983	1.16714	0.74785	0.709541	0.681535	0.710802	0.680705
map04966 Collecting duct acid secretion	0.205951	2.36	W5NZZ3	V-type proton ATPase subunit F OS=Ovis aries OX=9940 GN=ATP6V1F PE=3 SV=1	ATP6V1F	0.598126	2.20297e-06	Q2	5039420	4944320	K02151	4962940	5516310	4399710	2781440	2851840	3003760	3099710	3134280	1.2683	1.24436	1.24905	1.38832	1.1073	0.70002	0.717738	0.755972	0.780121	0.788821
map04966 Collecting duct acid secretion	0.205951	2.36	W5PVH8	ATPase H+ transporting V1 subunit E1 OS=Ovis aries OX=9940 GN=ATP6V1E1 PE=3 SV=1	ATP6V1E1	0.53322	3.27525e-10	Q2	6896500	6865800	K02150	6685070	6923110	7036910	3686340	3829260	3606910	3503450	3720750	1.30729	1.30147	1.26721	1.31234	1.33391	0.698778	0.72587	0.683721	0.66411	0.705301
map04974 Protein digestion and absorption	0.031253	2.77	W5NTT7	Collagen type I alpha 2 chain OS=Ovis aries OX=9940 GN=COL1A2 PE=4 SV=1	COL1A2	0.659815	3.329e-09	Q2	2579900000	2455690000	K06236	2457840000	2463870000	2455210000	1587530000	1596400000	1670990000	1660870000	1674170000	1.25223	1.19194	1.19298	1.19591	1.19171	0.770553	0.774859	0.811063	0.806151	0.812606
map04974 Protein digestion and absorption	0.031253	2.77	W5Q4M3	Collagen type V alpha 2 chain OS=Ovis aries OX=9940 GN=COL5A2 PE=4 SV=1	COL5A2	0.613979	3.03041e-10	Q2	59010900	57462500	K19721	57047500	60593000	57020700	35989800	35550800	35875900	36258500	35075600	1.25586	1.22291	1.21407	1.28953	1.2135	0.765928	0.756585	0.763504	0.771646	0.746472
map04974 Protein digestion and absorption	0.031253	2.77	W5NVR8	Collagen type V alpha 1 chain OS=Ovis aries OX=9940 GN=COL5A1 PE=4 SV=1	COL5A1	0.643919	3.79207e-09	Q2	19612000	18349500	K19721	18619400	18964800	18557600	12467600	11633400	12244400	12157800	12091700	1.26776	1.18615	1.2036	1.22592	1.1996	0.805931	0.752006	0.791502	0.785904	0.781632
map04974 Protein digestion and absorption	0.031253	2.77	W5Q5Q6	Collagen type XIV alpha 1 chain OS=Ovis aries OX=9940 GN=COL14A1 PE=4 SV=1	COL14A1	0.651812	9.05103e-11	Q2	102303000	100448000	K08133	102020000	98378200	101147000	65822400	66538900	64551700	66930700	64862800	1.22812	1.20585	1.22473	1.18101	1.21425	0.790182	0.798784	0.774928	0.803487	0.778663
map04974 Protein digestion and absorption	0.031253	2.77	W5QG67	Collagen type IX alpha 2 chain OS=Ovis aries OX=9940 GN=COL9A2 PE=4 SV=1	COL9A2	0.611119	1.94985e-08	Q2	21730000	21138800	K08131	22114600	22222900	22214700	13798600	12813400	13389800	14133300	12734200	1.23263	1.19909	1.25444	1.26059	1.26012	0.78272	0.726835	0.759531	0.801706	0.722343
map04978 Mineral absorption	0.269992	1.97	P18685	Ferritin heavy chain OS=Ovis aries OX=9940 GN=FTH1 PE=1 SV=3	FTH1	0.559395	7.0134e-10	Q2	54396100	53071700	K00522	56066100	51925700	52221600	30262800	30867800	29251000	29326700	30031300	1.30315	1.27142	1.34316	1.24397	1.25105	0.724995	0.739489	0.700756	0.702569	0.719449
map04978 Mineral absorption	0.269992	1.97	W5QAU1	heme oxygenase (biliverdin-producing) OS=Ovis aries OX=9940 PE=3 SV=1	--	0.63091	5.69706e-07	Q2	2671890	2586120	K00510	2531190	2857170	2599540	1614870	1765530	1542330	1717570	1716680	1.23682	1.19712	1.17169	1.32259	1.20333	0.747525	0.817266	0.713946	0.795065	0.794653
map04979 Cholesterol metabolism	0.29142	1.87	W5PI61	Apolipoprotein E OS=Ovis aries OX=9940 PE=3 SV=1	--	0.55709	7.08319e-10	Q2	3127690	3262560	K04524	3215920	3113700	3309450	1824500	1696680	1803480	1805380	1799740	1.25313	1.30716	1.28848	1.24752	1.32595	0.730996	0.679784	0.722574	0.723335	0.721076
map04979 Cholesterol metabolism	0.29142	1.87	W5PV42	LDL receptor related protein associated protein 1 OS=Ovis aries OX=9940 GN=LRPAP1 PE=4 SV=1	LRPAP1	0.578707	1.32531e-08	Q2	17962600	17721700	K22290	18576400	17141800	17541600	9853650	10248500	10178500	11075400	10116500	1.27924	1.26208	1.32295	1.22078	1.24925	0.701744	0.729864	0.724878	0.788753	0.720463

## Sheet: Q3
KEGG pathway	Mapping	Background	All Mapping	All Background	Fold Enrichment	Fisher's exact test p value	-log10(p value)	Related proteins
map04610 Complement and coagulation cascades	5	57	33	2499	6.64	0.00075294	3.12	P68214 W5NQ45 W5PGT6 W5Q5H8 W5Q5A6
map04613 Neutrophil extracellular trap formation	5	75	33	2499	5.05	0.00261923	2.58	P68214 W5NQ45 W5Q5H8 W5NXW9 W5Q5A6
map04611 Platelet activation	4	60	33	2499	5.05	0.00730337	2.14	P68214 W5NQ45 W5Q5H8 W5Q5A6
map00860 Porphyrin metabolism	3	32	33	2499	7.1	0.00801995	2.1	Q9XT27 W5PH14 W5QD57
map03008 Ribosome biogenesis in eukaryotes	3	39	33	2499	5.83	0.0138785	1.86	W5P468 W5QCC6 W5QGH9
map00053 Ascorbate and aldarate metabolism	2	19	33	2499	7.97	0.0251371	1.6	W5PH14 W5QD57
map00040 Pentose and glucuronate interconversions	2	22	33	2499	6.88	0.0331324	1.48	W5PH14 W5QD57
map00830 Retinol metabolism	2	27	33	2499	5.61	0.0483293	1.32	W5PH14 W5QD57
map04976 Bile secretion	2	27	33	2499	5.61	0.0483293	1.32	W5PH14 W5QD57

## Sheet: Q3 Pathway2Protein
KEGG pathway	Fisher's exact test p value	Fold Enrichment	Protein accession	Protein description	Gene name	NM/NC Ratio	NM/NC P value	Regulated Type	Intensity NC_1	Intensity NC_2	KEGG KO No.	Intensity NC_3	Intensity NC_4	Intensity NC_5	Intensity NM_1	Intensity NM_2	Intensity NM_3	Intensity NM_4	Intensity NM_5	NC_1	NC_2	NC_3	NC_4	NC_5	NM_1	NM_2	NM_3	NM_4	NM_5
map00040 Pentose and glucuronate interconversions	0.0331324	6.88	W5PH14	UDP-glucuronosyltransferase OS=Ovis aries OX=9940 GN=LOC101117764 PE=3 SV=1	LOC101117764	1.56224	9.13191e-09	Q3	10752300	10234300	K00699	10472000	10159200	10072200	16720700	16546500	15440100	15927100	16117700	0.811849	0.772738	0.790685	0.767067	0.760498	1.26249	1.24934	1.1658	1.20257	1.21696
map00040 Pentose and glucuronate interconversions	0.0331324	6.88	W5QD57	UD11 glucuronosyltransferase OS=Ovis aries OX=9940 PE=4 SV=1	--	1.77854	1.97249e-05	Q3	751268	814681	K00699	787765	807946	745868	1543500	1459520	1454910	1089090	1402690	0.691951	0.750358	0.725567	0.744154	0.686978	1.42163	1.34428	1.34004	1.0031	1.29194
map00053 Ascorbate and aldarate metabolism	0.0251371	7.97	W5PH14	UDP-glucuronosyltransferase OS=Ovis aries OX=9940 GN=LOC101117764 PE=3 SV=1	LOC101117764	1.56224	9.13191e-09	Q3	10752300	10234300	K00699	10472000	10159200	10072200	16720700	16546500	15440100	15927100	16117700	0.811849	0.772738	0.790685	0.767067	0.760498	1.26249	1.24934	1.1658	1.20257	1.21696
map00053 Ascorbate and aldarate metabolism	0.0251371	7.97	W5QD57	UD11 glucuronosyltransferase OS=Ovis aries OX=9940 PE=4 SV=1	--	1.77854	1.97249e-05	Q3	751268	814681	K00699	787765	807946	745868	1543500	1459520	1454910	1089090	1402690	0.691951	0.750358	0.725567	0.744154	0.686978	1.42163	1.34428	1.34004	1.0031	1.29194
map00140 Steroid hormone biosynthesis	0.0655724	4.73	W5PH14	UDP-glucuronosyltransferase OS=Ovis aries OX=9940 GN=LOC101117764 PE=3 SV=1	LOC101117764	1.56224	9.13191e-09	Q3	10752300	10234300	K00699	10472000	10159200	10072200	16720700	16546500	15440100	15927100	16117700	0.811849	0.772738	0.790685	0.767067	0.760498	1.26249	1.24934	1.1658	1.20257	1.21696
map00140 Steroid hormone biosynthesis	0.0655724	4.73	W5QD57	UD11 glucuronosyltransferase OS=Ovis aries OX=9940 PE=4 SV=1	--	1.77854	1.97249e-05	Q3	751268	814681	K00699	787765	807946	745868	1543500	1459520	1454910	1089090	1402690	0.691951	0.750358	0.725567	0.744154	0.686978	1.42163	1.34428	1.34004	1.0031	1.29194
map00830 Retinol metabolism	0.0483293	5.61	W5PH14	UDP-glucuronosyltransferase OS=Ovis aries OX=9940 GN=LOC101117764 PE=3 SV=1	LOC101117764	1.56224	9.13191e-09	Q3	10752300	10234300	K00699	10472000	10159200	10072200	16720700	16546500	15440100	15927100	16117700	0.811849	0.772738	0.790685	0.767067	0.760498	1.26249	1.24934	1.1658	1.20257	1.21696
map00830 Retinol metabolism	0.0483293	5.61	W5QD57	UD11 glucuronosyltransferase OS=Ovis aries OX=9940 PE=4 SV=1	--	1.77854	1.97249e-05	Q3	751268	814681	K00699	787765	807946	745868	1543500	1459520	1454910	1089090	1402690	0.691951	0.750358	0.725567	0.744154	0.686978	1.42163	1.34428	1.34004	1.0031	1.29194
map00860 Porphyrin metabolism	0.00801995	7.1	Q9XT27	Ceruloplasmin OS=Ovis aries OX=9940 GN=CP PE=2 SV=1	CP	1.93011	0.00159361	Q3	308877	162486	K13624	347306	255451	230070	587045	556261	468941	409738	495245	0.808278	0.425198	0.90884	0.668471	0.602054	1.5362	1.45564	1.22714	1.07221	1.29597
map00860 Porphyrin metabolism	0.00801995	7.1	W5PH14	UDP-glucuronosyltransferase OS=Ovis aries OX=9940 GN=LOC101117764 PE=3 SV=1	LOC101117764	1.56224	9.13191e-09	Q3	10752300	10234300	K00699	10472000	10159200	10072200	16720700	16546500	15440100	15927100	16117700	0.811849	0.772738	0.790685	0.767067	0.760498	1.26249	1.24934	1.1658	1.20257	1.21696
map00860 Porphyrin metabolism	0.00801995	7.1	W5QD57	UD11 glucuronosyltransferase OS=Ovis aries OX=9940 PE=4 SV=1	--	1.77854	1.97249e-05	Q3	751268	814681	K00699	787765	807946	745868	1543500	1459520	1454910	1089090	1402690	0.691951	0.750358	0.725567	0.744154	0.686978	1.42163	1.34428	1.34004	1.0031	1.29194
map00980 Metabolism of xenobiotics by cytochrome P450	0.0806312	4.21	W5PH14	UDP-glucuronosyltransferase OS=Ovis aries OX=9940 GN=LOC101117764 PE=3 SV=1	LOC101117764	1.56224	9.13191e-09	Q3	10752300	10234300	K00699	10472000	10159200	10072200	16720700	16546500	15440100	15927100	16117700	0.811849	0.772738	0.790685	0.767067	0.760498	1.26249	1.24934	1.1658	1.20257	1.21696
map00980 Metabolism of xenobiotics by cytochrome P450	0.0806312	4.21	W5QD57	UD11 glucuronosyltransferase OS=Ovis aries OX=9940 PE=4 SV=1	--	1.77854	1.97249e-05	Q3	751268	814681	K00699	787765	807946	745868	1543500	1459520	1454910	1089090	1402690	0.691951	0.750358	0.725567	0.744154	0.686978	1.42163	1.34428	1.34004	1.0031	1.29194
map00982 Drug metabolism - cytochrome P450	0.0655724	4.73	W5PH14	UDP-glucuronosyltransferase OS=Ovis aries OX=9940 GN=LOC101117764 PE=3 SV=1	LOC101117764	1.56224	9.13191e-09	Q3	10752300	10234300	K00699	10472000	10159200	10072200	16720700	16546500	15440100	15927100	16117700	0.811849	0.772738	0.790685	0.767067	0.760498	1.26249	1.24934	1.1658	1.20257	1.21696
map00982 Drug metabolism - cytochrome P450	0.0655724	4.73	W5QD57	UD11 glucuronosyltransferase OS=Ovis aries OX=9940 PE=4 SV=1	--	1.77854	1.97249e-05	Q3	751268	814681	K00699	787765	807946	745868	1543500	1459520	1454910	1089090	1402690	0.691951	0.750358	0.725567	0.744154	0.686978	1.42163	1.34428	1.34004	1.0031	1.29194
map00983 Drug metabolism - other enzymes	0.13108	3.16	W5PH14	UDP-glucuronosyltransferase OS=Ovis aries OX=9940 GN=LOC101117764 PE=3 SV=1	LOC101117764	1.56224	9.13191e-09	Q3	10752300	10234300	K00699	10472000	10159200	10072200	16720700	16546500	15440100	15927100	16117700	0.811849	0.772738	0.790685	0.767067	0.760498	1.26249	1.24934	1.1658	1.20257	1.21696
map00983 Drug metabolism - other enzymes	0.13108	3.16	W5QD57	UD11 glucuronosyltransferase OS=Ovis aries OX=9940 PE=4 SV=1	--	1.77854	1.97249e-05	Q3	751268	814681	K00699	787765	807946	745868	1543500	1459520	1454910	1089090	1402690	0.691951	0.750358	0.725567	0.744154	0.686978	1.42163	1.34428	1.34004	1.0031	1.29194
map03008 Ribosome biogenesis in eukaryotes	0.0138785	5.83	W5P468	U3 small nucleolar RNA-associated protein 15 homolog OS=Ovis aries OX=9940 GN=UTP15 PE=4 SV=1	UTP15	1.67509	0.000525861	Q3	130891	101363	K14549	171442	144640	138350	207000	213349	255750	246828	227337	0.712545	0.551801	0.933297	0.787392	0.753151	1.12687	1.16143	1.39225	1.34368	1.23758
map03008 Ribosome biogenesis in eukaryotes	0.0138785	5.83	W5QCC6	WD repeat domain 36 OS=Ovis aries OX=9940 GN=WDR36 PE=4 SV=1	WDR36	1.7187	0.000524048	Q3	151838	202111	K14554			151165	289863	284562	306513	307095	258863	0.622284	0.82832			0.619526	1.18796	1.16623	1.25619	1.25858	1.06091
map03008 Ribosome biogenesis in eukaryotes	0.0138785	5.83	W5QGH9	WD repeat domain 3 OS=Ovis aries OX=9940 GN=WDR3 PE=4 SV=1	WDR3	1.76107	0.000377558	Q3	140198	106525	K14556	109204	120242	149910	218708	239412	168866	224016	251568	0.811026	0.616233	0.63173	0.695584	0.867209	1.2652	1.38497	0.976867	1.2959	1.45529
map03010 Ribosome	0.165406	2.12	W5P472	Ribosomal protein L37 OS=Ovis aries OX=9940 GN=RPL37 PE=3 SV=1	RPL37	1.68158	0.00210071	Q3	261852	398056	K02922	366214			620200	606582	583653	518459	546944	0.536862	0.816115	0.750831			1.27157	1.24365	1.19664	1.06297	1.12137
map03010 Ribosome	0.165406	2.12	A0A6P7DK24	Ribosomal protein L7 OS=Ovis aries OX=9940 GN=LOC114110840 PE=3 SV=1	LOC114110840	1.51646	5.05218e-10	Q3	11625400	11215100	K02937	11511600	11427600	11278300	17688300	17039400	16876500	17187800	17734400	0.809656	0.781081	0.801731	0.79588	0.785482	1.23191	1.18672	1.17537	1.19705	1.23512
map03010 Ribosome	0.165406	2.12	W5PFD9	60S ribosomal protein L35a OS=Ovis aries OX=9940 GN=LOC101112702 PE=3 SV=1	LOC101112702	1.60537	1.88284e-05	Q3	3373760	3096880	K02917	3400000	2820030	3234100	5104450	5039700	4672930	5905130	4842990	0.813151	0.746417	0.819475	0.67969	0.77949	1.23029	1.21468	1.12628	1.42327	1.16727
map04610 Complement and coagulation cascades	0.00075294	6.64	P68214	Fibrinogen alpha chain (Fragment) OS=Ovis aries OX=9940 GN=FGA PE=1 SV=1	FGA	1.80654	0.000650115	Q3	397690	445085	K03903	502079	527007	683449	947964	809774	795926	1132240	930365	0.554536	0.620623	0.700095	0.734855	0.952997	1.32183	1.12914	1.10983	1.57879	1.29729
map04610 Complement and coagulation cascades	0.00075294	6.64	W5NQ45	Fibrinogen beta chain OS=Ovis aries OX=9940 GN=FGB PE=4 SV=1	FGB	1.9109	1.89626e-11	Q3	11679400	11145500	K03904	11099100	11251700	11272400	21151900	21330600	22181300	21769000	21433900	0.710794	0.678302	0.675478	0.684765	0.686025	1.28728	1.29815	1.34993	1.32484	1.30444
map04610 Complement and coagulation cascades	0.00075294	6.64	W5PGT6	Complement component C6 OS=Ovis aries OX=9940 GN=C6 PE=3 SV=1	C6	1.5416	7.59694e-06	Q3	459133	544556	K03995	494699	541709	533358	770845	848248	723790	811233	813134	0.701963	0.832565	0.756339	0.828212	0.815444	1.17854	1.29688	1.10659	1.24028	1.24319
map04610 Complement and coagulation cascades	0.00075294	6.64	W5Q5H8	Fibrinogen alpha chain OS=Ovis aries OX=9940 GN=FGA PE=4 SV=1	FGA	1.99234	8.94849e-11	Q3	11821900	11695100	K03903	11750900	11496600	10886100	23267400	22679100	22692400	23020300	23200600	0.685286	0.677936	0.681171	0.666429	0.63104	1.34875	1.31465	1.31542	1.33443	1.34488
map04610 Complement and coagulation cascades	0.00075294	6.64	W5Q5A6	Fibrinogen gamma chain OS=Ovis aries OX=9940 GN=FGG PE=4 SV=1	FGG	1.70653	4.88457e-09	Q3	8258320	7971550	K03905	7836080	7960870	7791230	12871200	14230000	14001100	13393800	13454600	0.7663	0.73969	0.72712	0.738699	0.722958	1.19434	1.32042	1.29918	1.24283	1.24847
map04611 Platelet activation	0.00730337	5.05	P68214	Fibrinogen alpha chain (Fragment) OS=Ovis aries OX=9940 GN=FGA PE=1 SV=1	FGA	1.80654	0.000650115	Q3	397690	445085	K03903	502079	527007	683449	947964	809774	795926	1132240	930365	0.554536	0.620623	0.700095	0.734855	0.952997	1.32183	1.12914	1.10983	1.57879	1.29729
map04611 Platelet activation	0.00730337	5.05	W5NQ45	Fibrinogen beta chain OS=Ovis aries OX=9940 GN=FGB PE=4 SV=1	FGB	1.9109	1.89626e-11	Q3	11679400	11145500	K03904	11099100	11251700	11272400	21151900	21330600	22181300	21769000	21433900	0.710794	0.678302	0.675478	0.684765	0.686025	1.28728	1.29815	1.34993	1.32484	1.30444
map04611 Platelet activation	0.00730337	5.05	W5Q5H8	Fibrinogen alpha chain OS=Ovis aries OX=9940 GN=FGA PE=4 SV=1	FGA	1.99234	8.94849e-11	Q3	11821900	11695100	K03903	11750900	11496600	10886100	23267400	22679100	22692400	23020300	23200600	0.685286	0.677936	0.681171	0.666429	0.63104	1.34875	1.31465	1.31542	1.33443	1.34488
map04611 Platelet activation	0.00730337	5.05	W5Q5A6	Fibrinogen gamma chain OS=Ovis aries OX=9940 GN=FGG PE=4 SV=1	FGG	1.70653	4.88457e-09	Q3	8258320	7971550	K03905	7836080	7960870	7791230	12871200	14230000	14001100	13393800	13454600	0.7663	0.73969	0.72712	0.738699	0.722958	1.19434	1.32042	1.29918	1.24283	1.24847
map04613 Neutrophil extracellular trap formation	0.00261923	5.05	P68214	Fibrinogen alpha chain (Fragment) OS=Ovis aries OX=9940 GN=FGA PE=1 SV=1	FGA	1.80654	0.000650115	Q3	397690	445085	K03903	502079	527007	683449	947964	809774	795926	1132240	930365	0.554536	0.620623	0.700095	0.734855	0.952997	1.32183	1.12914	1.10983	1.57879	1.29729
map04613 Neutrophil extracellular trap formation	0.00261923	5.05	W5NQ45	Fibrinogen beta chain OS=Ovis aries OX=9940 GN=FGB PE=4 SV=1	FGB	1.9109	1.89626e-11	Q3	11679400	11145500	K03904	11099100	11251700	11272400	21151900	21330600	22181300	21769000	21433900	0.710794	0.678302	0.675478	0.684765	0.686025	1.28728	1.29815	1.34993	1.32484	1.30444
map04613 Neutrophil extracellular trap formation	0.00261923	5.05	W5Q5H8	Fibrinogen alpha chain OS=Ovis aries OX=9940 GN=FGA PE=4 SV=1	FGA	1.99234	8.94849e-11	Q3	11821900	11695100	K03903	11750900	11496600	10886100	23267400	22679100	22692400	23020300	23200600	0.685286	0.677936	0.681171	0.666429	0.63104	1.34875	1.31465	1.31542	1.33443	1.34488
map04613 Neutrophil extracellular trap formation	0.00261923	5.05	W5NXW9	Immunoglobulin heavy constant mu OS=Ovis aries OX=9940 PE=4 SV=1	--	1.69825	1.00121e-08	Q3	3615840	3539630	K06856	3515010	3206360	3548250	5993500	5863770	5793900	5936950	6004050	0.769045	0.752836	0.7476	0.681954	0.75467	1.27474	1.24715	1.23229	1.26272	1.27699
map04613 Neutrophil extracellular trap formation	0.00261923	5.05	W5Q5A6	Fibrinogen gamma chain OS=Ovis aries OX=9940 GN=FGG PE=4 SV=1	FGG	1.70653	4.88457e-09	Q3	8258320	7971550	K03905	7836080	7960870	7791230	12871200	14230000	14001100	13393800	13454600	0.7663	0.73969	0.72712	0.738699	0.722958	1.19434	1.32042	1.29918	1.24283	1.24847
map04621 NOD-like receptor signaling pathway	0.240701	2.13	W5PEH8	Nucleotide binding oligomerization domain containing 1 OS=Ovis aries OX=9940 GN=NOD1 PE=4 SV=1	NOD1	1.63628	0.0202414	Q3	25312.2	18176.7	K08727	20178.6			40483.3	28207.6	25115.9	40611.2	39212.2	0.853348	0.61279	0.68028			1.36481	0.950961	0.84673	1.36912	1.32196
map04621 NOD-like receptor signaling pathway	0.240701	2.13	W5PKC0	Tumor protein p53 binding protein 1 OS=Ovis aries OX=9940 GN=TP53BP1 PE=4 SV=1	TP53BP1	1.61511	0.00266663	Q3		166144	K20915		172093	168059	329257	220996	303759	247750	261112		0.711092		0.736554	0.719288	1.40921	0.945857	1.30008	1.06036	1.11755
map04976 Bile secretion	0.0483293	5.61	W5PH14	UDP-glucuronosyltransferase OS=Ovis aries OX=9940 GN=LOC101117764 PE=3 SV=1	LOC101117764	1.56224	9.13191e-09	Q3	10752300	10234300	K00699	10472000	10159200	10072200	16720700	16546500	15440100	15927100	16117700	0.811849	0.772738	0.790685	0.767067	0.760498	1.26249	1.24934	1.1658	1.20257	1.21696
map04976 Bile secretion	0.0483293	5.61	W5QD57	UD11 glucuronosyltransferase OS=Ovis aries OX=9940 PE=4 SV=1	--	1.77854	1.97249e-05	Q3	751268	814681	K00699	787765	807946	745868	1543500	1459520	1454910	1089090	1402690	0.691951	0.750358	0.725567	0.744154	0.686978	1.42163	1.34428	1.34004	1.0031	1.29194

## Sheet: Q4
KEGG pathway	Mapping	Background	All Mapping	All Background	Fold Enrichment	Fisher's exact test p value	-log10(p value)	Related proteins
map04064 NF-kappa B signaling pathway	2	32	4	2499	39.05	0.000938257	3.03	W5QBW5 W5PGE9

## Sheet: Q4 Pathway2Protein
KEGG pathway	Fisher's exact test p value	Fold Enrichment	Protein accession	Protein description	Gene name	NM/NC Ratio	NM/NC P value	Regulated Type	Intensity NC_1	Intensity NC_2	KEGG KO No.	Intensity NC_3	Intensity NC_4	Intensity NC_5	Intensity NM_1	Intensity NM_2	Intensity NM_3	Intensity NM_4	Intensity NM_5	NC_1	NC_2	NC_3	NC_4	NC_5	NM_1	NM_2	NM_3	NM_4	NM_5
map04064 NF-kappa B signaling pathway	0.000938257	39.05	W5QBW5	Lipopolysaccharide-binding protein OS=Ovis aries OX=9940 GN=LBP PE=3 SV=1	LBP	2.17211	1.81418e-07	Q4	751540	693089	K05399	594234	769304	699729	1454440	1580120	1538570	1527880	1518510	0.675395	0.622866	0.534027	0.691359	0.628833	1.30708	1.42002	1.38268	1.37308	1.36466
map04064 NF-kappa B signaling pathway	0.000938257	39.05	W5PGE9	Ig-like domain-containing protein OS=Ovis aries OX=9940 PE=4 SV=1	--	3.88425	1.56305e-07	Q4	565529		K06856	515535	508870	407685	2044490	1877840	1809920	1959070	2007740	0.435146		0.396678	0.39155	0.313693	1.57313	1.4449	1.39264	1.5074	1.54485

## Sheet: Regulated
KEGG pathway	Mapping	Background	All Mapping	All Background	Fold Enrichment	Fisher's exact test p value	-log10(p value)	Related proteins
map00190 Oxidative phosphorylation	34	89	249	2499	3.83	3.38461e-13	12.47	P62896 O78747 W5P7L2 A0A6P7E5B2 A0A8V6V740 A0A8V6VHV8 A0A8V6VT05 A0A8V6W0E9 A0A8V6WJW2 Q9TR30 W5NXT8 W5NZZ3 W5P9Q8 W5PB27 W5PF18 W5PP37 W5PT98 W5PVH8 W5PYC8 W5PZC9 W5PZE3 W5Q5T7 W5Q5Y9 W5QC06 W5QF73 W5QG39 A0A6P3DZL9 A0A8V6V4N3 A0A8V6VZ54 A0A8V6WE19 A0A8V6WHY3 W5P642 W5PKK9 W5PW27
map04260 Cardiac muscle contraction	15	34	249	2499	4.43	2.05975e-07	6.69	A0A6P7E5B2 Q9TR30 W5NXT8 W5P0Z4 W5PZC9 A0A8V6V4N3 A0A8V6VZ54 W5NRW4 W5NUU3 W5P642 W5PKK9 W5PQL4 W5PW27 W5QI03 W5QI04
map04714 Thermogenesis	32	126	249	2499	2.55	2.28925e-07	6.64	O78747 A0A6P7E5B2 A0A8V6V740 A0A8V6VHV8 A0A8V6VT05 A0A8V6W0E9 A0A8V6WJW2 Q9TR30 W5NXT8 W5P9Q8 W5PB27 W5PF18 W5PP37 W5PT98 W5PUU5 W5PYC8 W5PZC9 W5PZE3 W5Q5Y9 W5QC06 W5QF73 W5QG39 A0A6P3DZL9 A0A8V6V4N3 A0A8V6VZ54 A0A8V6WE19 A0A8V6WHY3 W5P642 W5P697 W5PKK9 W5PLS7 W5PW27
map04723 Retrograde endocannabinoid signaling	16	53	249	2499	3.03	2.93775e-05	4.53	O78747 A0A8V6V740 A0A8V6VHV8 A0A8V6VT05 A0A8V6W0E9 A0A8V6WJW2 W5P9Q8 W5PB27 W5PP04 W5PYC8 W5PZE3 W5Q5Y9 W5QC06 W5QF73 W5QG39 A0A8V6WE19
map00982 Drug metabolism - cytochrome P450	11	32	249	2499	3.45	0.000148578	3.83	W5PC25 W5PC90 W5PH14 W5PTW1 W5PUH4 W5Q824 W5Q894 W5QDE3 W5QDF4 W5QD57 W5QDD0
map00980 Metabolism of xenobiotics by cytochrome P450	11	36	249	2499	3.07	0.000481022	3.32	W5PC25 W5PC90 W5PH14 W5PTW1 W5PUH4 W5Q824 W5Q894 W5QDE3 W5QDF4 W5QD57 W5QDD0
map00480 Glutathione metabolism	10	34	249	2499	2.95	0.00121437	2.92	W5PQA8 W5PC25 W5PC90 W5PTW1 W5PUH4 W5Q824 W5Q894 W5QDE3 W5QDF4 W5QDD0
map04977 Vitamin digestion and absorption	4	6	249	2499	6.69	0.0012286	2.91	W5NWM2 W5NX51 W5PAR8 W5Q7J0
map00790 Folate biosynthesis	7	22	249	2499	3.19	0.00411466	2.39	W5PPC9 W5PYR0 A0A6P7EN58 W5PC00 W5PCN3 W5PIS3 W5PN69
map00983 Drug metabolism - other enzymes	11	48	249	2499	2.3	0.00611488	2.21	W5PC25 W5PC90 W5PH14 W5PJ63 W5PTW1 W5PUH4 W5Q824 W5QDE3 W5QDF4 W5QD57 W5QDD0
map04130 SNARE interactions in vesicular transport	4	9	249	2499	4.46	0.00809456	2.09	W5QGX9 W5PY17 W5Q4Q8 W5QH60
map04212 Longevity regulating pathway - worm	10	44	249	2499	2.28	0.00937658	2.03	W5PC25 W5PC90 W5Q824 W5QDE3 W5QDF4 W5QEU2 W5P303 W5P3B5 W5P4T0 W5QDD0
map00900 Terpenoid backbone biosynthesis	5	15	249	2499	3.35	0.0122633	1.91	W5QG63 W5NZX6 W5PFV0 W5PZH4 W5P0J8
map04215 Apoptosis - multiple species	5	15	249	2499	3.35	0.0122633	1.91	P62896 W5PQ00 W5PTI1 W5PK25 W5PSA7
map03010 Ribosome	18	107	249	2499	1.69	0.0206487	1.69	Q6Q312 W5P472 W5PBV8 W5PQX4 W5PVR4 W5Q518 W5QEM0 A0A6P7DK24 W5NXP5 W5NZ91 W5P016 W5P547 W5PFD9 W5PQA3 W5PT31 W5Q5X6 W5Q8S0 W5QA09
map04975 Fat digestion and absorption	4	13	249	2499	3.09	0.0333654	1.48	W5NWM2 W5QHV3 W5NX51 W5Q7J0
map04979 Cholesterol metabolism	5	19	249	2499	2.64	0.0341342	1.47	W5NWM2 W5PI61 W5NX51 W5PV42 W5Q7J0
map04114 Oocyte meiosis	9	44	249	2499	2.05	0.0357209	1.45	P62262 W5PM65 W5NRJ6 W5P303 W5P3B5 W5P417 W5PWD6 W5Q375 W5QF78
map04721 Synaptic vesicle cycle	6	26	249	2499	2.32	0.0384208	1.42	W5P7L2 W5NZZ3 W5PNM6 W5PPS6 W5PVH8 W5Q5T7
map04110 Cell cycle	8	38	249	2499	2.11	0.0480799	1.32	P62262 W5NRJ6 W5P303 W5P3B5 W5P417 W5PWD6 W5Q375 W5QAA1

## Sheet: Regulated Pathway2Protein
KEGG pathway	Fisher's exact test p value	Fold Enrichment	Protein accession	Protein description	Gene name	NM/NC Ratio	NM/NC P value	Regulated Type	Intensity NC_1	Intensity NC_2	KEGG KO No.	Intensity NC_3	Intensity NC_4	Intensity NC_5	Intensity NM_1	Intensity NM_2	Intensity NM_3	Intensity NM_4	Intensity NM_5	NC_1	NC_2	NC_3	NC_4	NC_5	NM_1	NM_2	NM_3	NM_4	NM_5
map00040 Pentose and glucuronate interconversions	0.0605107	2.28	W5NUN8	Aldo-keto reductase family 1 member A1 OS=Ovis aries OX=9940 GN=AKR1A1 PE=3 SV=1	AKR1A1	0.650202	6.53729e-11	Q2	18169300	18212500	K00002	18110800	18123000	17320300	11718300	11744000	11662600	11694200	11657400	1.22424	1.22715	1.2203	1.22112	1.16704	0.789577	0.791309	0.785824	0.787953	0.785473
map00040 Pentose and glucuronate interconversions	0.0605107	2.28	W5PH14	UDP-glucuronosyltransferase OS=Ovis aries OX=9940 GN=LOC101117764 PE=3 SV=1	LOC101117764	1.56224	9.13191e-09	Q3	10752300	10234300	K00699	10472000	10159200	10072200	16720700	16546500	15440100	15927100	16117700	0.811849	0.772738	0.790685	0.767067	0.760498	1.26249	1.24934	1.1658	1.20257	1.21696
map00040 Pentose and glucuronate interconversions	0.0605107	2.28	W5PC00	Aldo-keto reductase family 1 member B OS=Ovis aries OX=9940 GN=AKR1B1 PE=3 SV=1	AKR1B1	0.596192	2.08735e-07	Q2	3767650	3439630	K00011	3520580	3641660	3336280	2255980	2008820	2173060	1989840	2128350	1.33312	1.21706	1.2457	1.28854	1.18049	0.798242	0.710789	0.768902	0.704073	0.753082
map00040 Pentose and glucuronate interconversions	0.0605107	2.28	W5PCN3	Aldo-keto reductase family 1 member B10 OS=Ovis aries OX=9940 PE=3 SV=1	--	0.628664	3.04159e-08	Q2	196435000	209337000	K00011	194708000	200383000	200879000	122915000	119719000	132082000	130591000	124452000	1.20401	1.28309	1.19343	1.22821	1.23125	0.753386	0.733797	0.809574	0.800435	0.762807
map00040 Pentose and glucuronate interconversions	0.0605107	2.28	W5QD57	UD11 glucuronosyltransferase OS=Ovis aries OX=9940 PE=4 SV=1	--	1.77854	1.97249e-05	Q3	751268	814681	K00699	787765	807946	745868	1543500	1459520	1454910	1089090	1402690	0.691951	0.750358	0.725567	0.744154	0.686978	1.42163	1.34428	1.34004	1.0031	1.29194
map00053 Ascorbate and aldarate metabolism	0.427475	1.58	W5NUN8	Aldo-keto reductase family 1 member A1 OS=Ovis aries OX=9940 GN=AKR1A1 PE=3 SV=1	AKR1A1	0.650202	6.53729e-11	Q2	18169300	18212500	K00002	18110800	18123000	17320300	11718300	11744000	11662600	11694200	11657400	1.22424	1.22715	1.2203	1.22112	1.16704	0.789577	0.791309	0.785824	0.787953	0.785473
map00053 Ascorbate and aldarate metabolism	0.427475	1.58	W5PH14	UDP-glucuronosyltransferase OS=Ovis aries OX=9940 GN=LOC101117764 PE=3 SV=1	LOC101117764	1.56224	9.13191e-09	Q3	10752300	10234300	K00699	10472000	10159200	10072200	16720700	16546500	15440100	15927100	16117700	0.811849	0.772738	0.790685	0.767067	0.760498	1.26249	1.24934	1.1658	1.20257	1.21696
map00053 Ascorbate and aldarate metabolism	0.427475	1.58	W5QD57	UD11 glucuronosyltransferase OS=Ovis aries OX=9940 PE=4 SV=1	--	1.77854	1.97249e-05	Q3	751268	814681	K00699	787765	807946	745868	1543500	1459520	1454910	1089090	1402690	0.691951	0.750358	0.725567	0.744154	0.686978	1.42163	1.34428	1.34004	1.0031	1.29194
map00140 Steroid hormone biosynthesis	0.125812	1.88	W5PH14	UDP-glucuronosyltransferase OS=Ovis aries OX=9940 GN=LOC101117764 PE=3 SV=1	LOC101117764	1.56224	9.13191e-09	Q3	10752300	10234300	K00699	10472000	10159200	10072200	16720700	16546500	15440100	15927100	16117700	0.811849	0.772738	0.790685	0.767067	0.760498	1.26249	1.24934	1.1658	1.20257	1.21696
map00140 Steroid hormone biosynthesis	0.125812	1.88	W5PK05	Aldo-keto reductase family 1 member D1 OS=Ovis aries OX=9940 GN=AKR1D1 PE=3 SV=1	AKR1D1	0.638215	3.78148e-10	Q2	8955370	8670930	K00251	8731220	8682400	8600250	5689900	5670970	5424950	5627110	5438900	1.25264	1.21285	1.22129	1.21446	1.20297	0.795879	0.793231	0.758819	0.787096	0.76077
map00140 Steroid hormone biosynthesis	0.125812	1.88	A0A6P7EN58	Dihydrodiol dehydrogenase 3-like OS=Ovis aries OX=9940 GN=LOC101109377 PE=3 SV=1	LOC101109377	0.277657	6.54665e-09	Q1	6761020	7007360	K04119	6607040	6937190	7023180	1830170	1889680	1706610	2287580	1819520	1.54117	1.59732	1.50607	1.58133	1.60093	0.417186	0.430752	0.389021	0.521453	0.414759
map00140 Steroid hormone biosynthesis	0.125812	1.88	W5PIS3	NADP-dependent oxidoreductase domain-containing protein OS=Ovis aries OX=9940 PE=3 SV=1	--	0.629957	1.24982e-06	Q2	113054000	119685000	K04119	108424000	122110000	102646000	70956300	73576900	67193700	71436100	73341500	1.22562	1.29751	1.17543	1.3238	1.11279	0.769238	0.797648	0.728447	0.774439	0.795096
map00140 Steroid hormone biosynthesis	0.125812	1.88	W5PN69	Dihydrodiol dehydrogenase 3 OS=Ovis aries OX=9940 GN=LOC101109111 PE=3 SV=1	LOC101109111	0.545698	2.51509e-07	Q2	1280680	1141290	K04119	1173320	1277120	1072490	687201	651999	626264	653158	625501	1.39371	1.24201	1.27687	1.38983	1.16714	0.74785	0.709541	0.681535	0.710802	0.680705
map00140 Steroid hormone biosynthesis	0.125812	1.88	W5QD57	UD11 glucuronosyltransferase OS=Ovis aries OX=9940 PE=4 SV=1	--	1.77854	1.97249e-05	Q3	751268	814681	K00699	787765	807946	745868	1543500	1459520	1454910	1089090	1402690	0.691951	0.750358	0.725567	0.744154	0.686978	1.42163	1.34428	1.34004	1.0031	1.29194
map00190 Oxidative phosphorylation	3.38461e-13	3.83	P62896	Cytochrome c OS=Ovis aries OX=9940 GN=CYCS PE=1 SV=2	CYCS	0.619887	1.40894e-09	Q2	40864900	41675300	K08738	40888900	41464100	38931200	25417200	24924000	24542500	25450500	26013800	1.23768	1.26223	1.23841	1.25583	1.17912	0.769816	0.754878	0.743324	0.770825	0.787885
map00190 Oxidative phosphorylation	3.38461e-13	3.83	O78747	NADH-ubiquinone oxidoreductase chain 1 OS=Ovis aries OX=9940 GN=MT-ND1 PE=1 SV=1	MT-ND1	1.58686	3.97215e-08	Q3	848974	777159	K03878	811603	851689	799722	1237550	1345490	1274000	1325760	1306090	0.802582	0.734691	0.767253	0.805148	0.756021	1.16992	1.27197	1.20438	1.25331	1.23472
map00190 Oxidative phosphorylation	3.38461e-13	3.83	W5P7L2	V-type proton ATPase subunit G OS=Ovis aries OX=9940 GN=ATP6V1G1 PE=3 SV=1	ATP6V1G1	0.311988	1.50365e-09	Q1	9761040	9641170	K02152	8976550	10113400	8226800	2825270	2919460	2881520	2930090	3019410	1.59248	1.57292	1.46449	1.64996	1.34217	0.460932	0.476299	0.470109	0.478033	0.492605
map00190 Oxidative phosphorylation	3.38461e-13	3.83	A0A6P7E5B2	Cytochrome c oxidase subunit 7C, mitochondrial OS=Ovis aries OX=9940 GN=LOC114115573 PE=1 SV=1	LOC114115573	0.568781	1.41742e-06	Q2	5727760	4807170	K02272	5495250	5150890	5656100	2804710	2920570	3011820	3245140	3282230	1.36046	1.1418	1.30523	1.22344	1.34344	0.666176	0.693695	0.715369	0.770787	0.779597
map00190 Oxidative phosphorylation	3.38461e-13	3.83	A0A8V6V740	NADH dehydrogenase [ubiquinone] 1 beta subcomplex subunit 7 OS=Ovis aries OX=9940 GN=NDUFB7 PE=3 SV=1	NDUFB7	0.337268	4.81576e-09	Q1	1504870	1548780	K03963	1443770	1459040	1596890	462044	573028	499156	528418	484861	1.48984	1.53332	1.42935	1.44447	1.58095	0.45743	0.567306	0.494172	0.523142	0.48002
map00190 Oxidative phosphorylation	3.38461e-13	3.83	A0A8V6VHV8	NADH dehydrogenase [ubiquinone] 1 beta subcomplex subunit 9 OS=Ovis aries OX=9940 GN=NDUFB9 PE=3 SV=1	NDUFB9	0.417051	7.16321e-11	Q1	1365190	1283710	K03965	1394940	1315170	1340460	536152	568617	571063	546093	572093	1.43803	1.3522	1.46937	1.38534	1.41198	0.564758	0.598955	0.601531	0.575229	0.602616
map00190 Oxidative phosphorylation	3.38461e-13	3.83	A0A8V6VT05	NADH dehydrogenase [ubiquinone] 1 alpha subcomplex subunit 5 OS=Ovis aries OX=9940 GN=NDUFA5 PE=3 SV=1	NDUFA5	0.443121	1.80988e-07	Q1	965640	916372	K03949	858538	920065	884079	370899	422248	351443	448402	420856	1.47234	1.39722	1.30904	1.40285	1.34798	0.565521	0.643814	0.535855	0.683692	0.641691
map00190 Oxidative phosphorylation	3.38461e-13	3.83	A0A8V6W0E9	NADH dehydrogenase [ubiquinone] 1 alpha subcomplex subunit 8 OS=Ovis aries OX=9940 GN=NDUFA8 PE=3 SV=1	NDUFA8	0.43744	7.91519e-10	Q1	5712870	5752860	K03952	6089180	5728460	5817300	2381140	2470880	2712460	2567020	2598300	1.36572	1.37528	1.45568	1.36945	1.39068	0.569236	0.590689	0.648441	0.613672	0.62115
map00190 Oxidative phosphorylation	3.38461e-13	3.83	A0A8V6WJW2	NADH dehydrogenase [ubiquinone] 1 beta subcomplex subunit 5, mitochondrial OS=Ovis aries OX=9940 GN=NDUFB5 PE=3 SV=1	NDUFB5	0.467765	2.96874e-09	Q1	2950340	2718640	K03961	2709750	2645840	2508050	1253620	1262380	1301850	1250200	1262030	1.48537	1.36872	1.36424	1.33206	1.26269	0.631143	0.635553	0.655424	0.629421	0.635377
map00190 Oxidative phosphorylation	3.38461e-13	3.83	Q9TR30	Cytochrome c oxidase subunit 7A2, mitochondrial (Fragment) OS=Ovis aries OX=9940 GN=COX7A2 PE=1 SV=1	COX7A2	0.583749	9.56741e-06	Q2	3319660	3031580	K02270	3208620	2944760	2872140	1937910	1810090		1841860	1591080	1.32447	1.20953	1.28017	1.17489	1.14592	0.773181	0.722184		0.734859	0.634804
map00190 Oxidative phosphorylation	3.38461e-13	3.83	W5NXT8	Cytochrome c oxidase subunit 5A, mitochondrial OS=Ovis aries OX=9940 PE=1 SV=1	--	0.549743	1.53322e-06	Q2	1271400	1319370	K02264	1208520	1199120	1201300	596999	640758	676695	761048	732747	1.32328	1.37321	1.25783	1.24805	1.25032	0.621359	0.666903	0.704307	0.792102	0.762646
map00190 Oxidative phosphorylation	3.38461e-13	3.83	W5NZZ3	V-type proton ATPase subunit F OS=Ovis aries OX=9940 GN=ATP6V1F PE=3 SV=1	ATP6V1F	0.598126	2.20297e-06	Q2	5039420	4944320	K02151	4962940	5516310	4399710	2781440	2851840	3003760	3099710	3134280	1.2683	1.24436	1.24905	1.38832	1.1073	0.70002	0.717738	0.755972	0.780121	0.788821
map00190 Oxidative phosphorylation	3.38461e-13	3.83	W5P9Q8	NADH dehydrogenase [ubiquinone] 1 subunit C2 OS=Ovis aries OX=9940 GN=NDUFC2 PE=1 SV=1	NDUFC2	0.447551	9.83233e-08	Q1	1948970	1672270	K03968	1807860	1817000	1713680	850020	817541	719387	751990	871020	1.50271	1.28936	1.39391	1.40095	1.32129	0.655387	0.630345	0.554666	0.579804	0.671579
map00190 Oxidative phosphorylation	3.38461e-13	3.83	W5PB27	NADH dehydrogenase [ubiquinone] iron-sulfur protein 3, mitochondrial OS=Ovis aries OX=9940 GN=NDUFS3 PE=1 SV=1	NDUFS3	0.658593	2.4637e-07	Q2	7593810	7469930	K03936	8061050	7448650	7966070	5183280	4745940	5374520	5062170	5015950	1.18799	1.16861	1.26109	1.16528	1.24623	0.810884	0.742465	0.840802	0.791937	0.784706
map00190 Oxidative phosphorylation	3.38461e-13	3.83	W5PF18	ATP synthase subunit e, mitochondrial OS=Ovis aries OX=9940 GN=LOC101102454 PE=1 SV=1	LOC101102454	0.342409	4.02598e-12	Q1	10828100	11005600	K02129	10536000	10641600	10453700	3769230	3541690	3795670	3623030	3577260	1.50868	1.53341	1.46798	1.4827	1.45652	0.525168	0.493465	0.528852	0.504798	0.498421
map00190 Oxidative phosphorylation	3.38461e-13	3.83	W5PP37	ATP synthase subunit d, mitochondrial OS=Ovis aries OX=9940 GN=ATP5PD PE=1 SV=1	ATP5PD	0.369854	9.48107e-11	Q1	21942500	20568800	K02138	20372600	19249200	19586300	7624810	7474760	7444890	7518240	7558600	1.57474	1.47615	1.46207	1.38145	1.40564	0.547206	0.536438	0.534294	0.539558	0.542455
map00190 Oxidative phosphorylation	3.38461e-13	3.83	W5PT98	ATP synthase subunit O, mitochondrial OS=Ovis aries OX=9940 GN=ATP5PO PE=3 SV=1	ATP5PO	0.612705	1.1867e-07	Q2	10167700	10938100	K02137	10813200	10977000	9801880	6760530	6133410	6340340	6465430	6588550	1.1964	1.28705	1.27235	1.29162	1.15335	0.795486	0.721695	0.746044	0.760763	0.77525
map00190 Oxidative phosphorylation	3.38461e-13	3.83	W5PVH8	ATPase H+ transporting V1 subunit E1 OS=Ovis aries OX=9940 GN=ATP6V1E1 PE=3 SV=1	ATP6V1E1	0.53322	3.27525e-10	Q2	6896500	6865800	K02150	6685070	6923110	7036910	3686340	3829260	3606910	3503450	3720750	1.30729	1.30147	1.26721	1.31234	1.33391	0.698778	0.72587	0.683721	0.66411	0.705301
map00190 Oxidative phosphorylation	3.38461e-13	3.83	W5PYC8	NADH dehydrogenase [ubiquinone] iron-sulfur protein 8, mitochondrial OS=Ovis aries OX=9940 GN=NDUFS8 PE=3 SV=1	NDUFS8	0.549997	1.25376e-08	Q2	4683030	4452410	K03941	4736770	4825400	4712330	2537420	2742540	2522330	2415970	2657140	1.29061	1.22705	1.30542	1.32985	1.29869	0.699296	0.755826	0.695137	0.665825	0.73229
map00190 Oxidative phosphorylation	3.38461e-13	3.83	W5PZC9	Cytochrome b-c1 complex subunit 6 OS=Ovis aries OX=9940 GN=LOC101115589 PE=1 SV=1	LOC101115589	0.360337	1.30799e-09	Q1	5557860	6265430	K00416	6280490	6429030	6361960	2241410	2072480	2294980	2208210	2315450	1.32244	1.4908	1.49438	1.52973	1.51377	0.533322	0.493127	0.546069	0.525423	0.55094
map00190 Oxidative phosphorylation	3.38461e-13	3.83	W5PZE3	NADH dehydrogenase [ubiquinone] 1 beta subcomplex subunit 6 OS=Ovis aries OX=9940 GN=NDUFB6 PE=1 SV=1	NDUFB6	0.564962	1.05594e-05	Q2	715271	801258	K03962	683961	836550	745091	445447	361917	419813	478871	430712	1.20845	1.35373	1.15556	1.41336	1.25884	0.752585	0.611461	0.709276	0.809055	0.72769
map00190 Oxidative phosphorylation	3.38461e-13	3.83	W5Q5T7	V-type proton ATPase subunit C OS=Ovis aries OX=9940 GN=ATP6V1C1 PE=3 SV=1	ATP6V1C1	0.345225	4.59947e-05	Q1	558633	318245	K02148	461434	423162	582722	129136	150657	203679	153557	172245	1.77149	1.00919	1.46326	1.34189	1.84788	0.409504	0.47775	0.645888	0.486946	0.546208
map00190 Oxidative phosphorylation	3.38461e-13	3.83	W5Q5Y9	NADH dehydrogenase [ubiquinone] 1 beta subcomplex subunit 10 OS=Ovis aries OX=9940 GN=NDUFB10 PE=1 SV=1	NDUFB10	0.148364	1.3748e-08	Q1	752105	652565	K03966	756690	701850	651272	117425	102517	104440	77738.9	119300	1.86354	1.6169	1.8749	1.73902	1.6137	0.290951	0.254013	0.258777	0.192618	0.295597
map00190 Oxidative phosphorylation	3.38461e-13	3.83	W5QC06	NADH dehydrogenase [ubiquinone] 1 alpha subcomplex subunit 6 OS=Ovis aries OX=9940 GN=NDUFA6 PE=1 SV=1	NDUFA6	0.432207	1.99821e-08	Q1	528672	497245	K03950	546236	550356	611452	231266	232680	241111	250628	225953	1.35017	1.26991	1.39503	1.40555	1.56158	0.590627	0.594239	0.61577	0.640076	0.577059
map00190 Oxidative phosphorylation	3.38461e-13	3.83	W5QF73	NADH dehydrogenase [ubiquinone] 1 beta subcomplex subunit 4 OS=Ovis aries OX=9940 GN=NDUFB4 PE=1 SV=1	NDUFB4	0.374249	1.27111e-10	Q1	2718510	2611650	K03960	2687080	2700240	2595850	1030930	938526	972289	1060870	979880	1.48586	1.42746	1.46868	1.47588	1.41882	0.563478	0.512973	0.531427	0.579843	0.535576
map00190 Oxidative phosphorylation	3.38461e-13	3.83	W5QG39	NADH dehydrogenase [ubiquinone] 1 beta subcomplex subunit 1 OS=Ovis aries OX=9940 PE=1 SV=1	--	0.423412	1.79601e-05	Q1	515141	593792	K03957	480720	514081	381622	242214	221884	186016	175811	226404	1.45615	1.67848	1.35885	1.45316	1.07873	0.684668	0.627201	0.525813	0.496966	0.639978
map00190 Oxidative phosphorylation	3.38461e-13	3.83	A0A6P3DZL9	Cytochrome C oxidase Copper Chaperone OS=Ovis aries OX=9940 GN=LOC101117181 PE=3 SV=1	LOC101117181	0.396392	2.76224e-07	Q1	2763130	2688640	K02260	2180190	2797820	2889790	1001620	1018340	1188910	1038040	1032860	1.48561	1.44556	1.17219	1.50426	1.55371	0.538524	0.547514	0.639222	0.558106	0.555321
map00190 Oxidative phosphorylation	3.38461e-13	3.83	A0A8V6V4N3	Cytochrome c oxidase subunit OS=Ovis aries OX=9940 GN=LOC101121538 PE=3 SV=1	LOC101121538	0.611115	2.60242e-09	Q2	19037000	20129300	K02267	19795800	19562500	18666700	11418700	11813500	11940900	12127900	12094100	1.21575	1.28551	1.26421	1.24931	1.1921	0.729227	0.75444	0.762576	0.774518	0.77236
map00190 Oxidative phosphorylation	3.38461e-13	3.83	A0A8V6VZ54	Cytochrome c1, heme protein, mitochondrial OS=Ovis aries OX=9940 GN=LOC101113599 PE=3 SV=1	LOC101113599	0.636954	2.11071e-08	Q2	4382960	4542520	K00413	4427650	4448760	4178000	2860210	2771720	2728190	2936890	2703160	1.21816	1.26251	1.23058	1.23645	1.1612	0.794943	0.770349	0.758251	0.816255	0.751294
map00190 Oxidative phosphorylation	3.38461e-13	3.83	A0A8V6WE19	NADH dehydrogenase [ubiquinone] 1 alpha subcomplex subunit 2 OS=Ovis aries OX=9940 GN=NDUFA2 PE=3 SV=1	NDUFA2	0.520854	8.3508e-11	Q2	4510730	4584300	K03946	4639730	4703020	4808910	2506860	2370040	2414340	2440010	2376890	1.27585	1.29665	1.31233	1.33023	1.36018	0.709057	0.670358	0.682888	0.690149	0.672296
map00190 Oxidative phosphorylation	3.38461e-13	3.83	A0A8V6WHY3	ATP synthase subunit b OS=Ovis aries OX=9940 GN=ATP5PB PE=3 SV=1	ATP5PB	0.57797	5.33632e-10	Q2	11292400	11579200	K02127	11115500	11111500	10968300	6517130	6197980	6582490	6423170	6684190	1.27638	1.3088	1.25639	1.25594	1.23975	0.736633	0.700559	0.744021	0.726013	0.755516
map00190 Oxidative phosphorylation	3.38461e-13	3.83	W5P642	Cytochrome b-c1 complex subunit 7 OS=Ovis aries OX=9940 PE=1 SV=1	--	0.307229	8.69542e-11	Q1	8902450	8595130	K00417	8709930	9286140	8283390	2803620	2619210	2618720	2577160	2830880	1.55565	1.50195	1.52201	1.6227	1.44747	0.489915	0.457691	0.457605	0.450343	0.494679
map00190 Oxidative phosphorylation	3.38461e-13	3.83	W5PKK9	Cytochrome c oxidase subunit 7A2, mitochondrial OS=Ovis aries OX=9940 PE=3 SV=1	--	0.495031	1.42355e-08	Q1	12900300	14491200	K02270	12791400	13377100	13900700	6594790	6796810	6592610	6299390	7111530	1.27908	1.43682	1.26829	1.32636	1.37827	0.653883	0.673913	0.653667	0.624594	0.705118
map00190 Oxidative phosphorylation	3.38461e-13	3.83	W5PW27	Cytochrome c oxidase subunit 5B, mitochondrial OS=Ovis aries OX=9940 GN=LOC101110664 PE=1 SV=1	LOC101110664	0.586072	1.58047e-08	Q2	23200900	22147800	K02265	23075700	24101000	22648000	14310900	13292900	13876200	12889200	13130700	1.27008	1.21243	1.26322	1.31935	1.23981	0.783415	0.727687	0.759618	0.705588	0.718808
map00480 Glutathione metabolism	0.00121437	2.95	W5PQA8	Peroxiredoxin-6 OS=Ovis aries OX=9940 GN=PRDX6 PE=3 SV=1	PRDX6	0.663671	1.9151e-08	Q2	2030750000	2064010000	K11188	2083640000	2118290000	2066380000	1347810000	1346220000	1318900000	1441910000	1422830000	1.17788	1.19717	1.20856	1.22865	1.19854	0.781759	0.780837	0.76499	0.836339	0.825272
map00480 Glutathione metabolism	0.00121437	2.95	W5PC25	Glutathione S-transferase omega OS=Ovis aries OX=9940 GN=LOC101116273 PE=3 SV=1	LOC101116273	0.666258	2.41226e-09	Q2	173126000	168671000	K00799	168310000	168476000	175283000	118360000	114351000	110683000	111920000	113581000	1.21683	1.18552	1.18298	1.18415	1.23199	0.831904	0.803726	0.777945	0.786639	0.798314
map00480 Glutathione metabolism	0.00121437	2.95	W5PC90	Glutathione S-transferase omega OS=Ovis aries OX=9940 GN=LOC101115083 PE=3 SV=1	LOC101115083	0.649853	7.91093e-10	Q2	135790000	139758000	K00799	139367000	142015000	144637000	88879100	91274100	91751800	90748000	93262200	1.17315	1.20743	1.20405	1.22693	1.24958	0.767866	0.788557	0.792684	0.784012	0.805733
map00480 Glutathione metabolism	0.00121437	2.95	W5PTW1	Glutathione S-transferase OS=Ovis aries OX=9940 GN=GSTP1 PE=3 SV=1	GSTP1	0.457343	2.10299e-11	Q1	6751110	6972480	K23790	6813150	7050530	6662440	3217100	3178900	3101550	3146470	3019860	1.35256	1.39691	1.36499	1.41255	1.33479	0.644534	0.636881	0.621384	0.630383	0.605018
map00480 Glutathione metabolism	0.00121437	2.95	W5PUH4	Glutathione S-transferase OS=Ovis aries OX=9940 PE=3 SV=1	--	0.465037	9.29044e-10	Q1	157370000	158397000	K23790	149553000	143947000	155977000	74802700	71208900	68339000	71831100	69684700	1.4037	1.41286	1.33397	1.28397	1.39127	0.66722	0.635164	0.609565	0.640714	0.621569
map00480 Glutathione metabolism	0.00121437	2.95	W5Q824	Glutathione S-transferase OS=Ovis aries OX=9940 GN=LOC114109675 PE=3 SV=1	LOC114109675	0.501188	2.08188e-08	Q2	38852800	38676500	K00799	42931900	44346000	41507800	21748500	20227400	21176600	19846800	20403400	1.25446	1.24877	1.38616	1.43182	1.34018	0.702204	0.653092	0.683739	0.640803	0.658774
map00480 Glutathione metabolism	0.00121437	2.95	W5Q894	Glutathione S-transferase kappa OS=Ovis aries OX=9940 GN=GSTK1 PE=3 SV=1	GSTK1	0.593713	3.35199e-08	Q2	1884330	1834080	K13299	1861620	1944710	1843470	1038780	1097200	1084170	1172520	1169360	1.26209	1.22843	1.24688	1.30253	1.23472	0.695756	0.734884	0.726157	0.785332	0.783216
map00480 Glutathione metabolism	0.00121437	2.95	W5QDE3	Glutathione S-transferase OS=Ovis aries OX=9940 GN=LOC101108705 PE=3 SV=1	LOC101108705	0.584305	0.000105937	Q2	5540740	6594940	K00799	5565340	6262450	6093360	3677880	3765180	3502510	3948180	2668600	1.16355	1.38493	1.16872	1.31511	1.2796	0.772353	0.790686	0.735525	0.829115	0.560404
map00480 Glutathione metabolism	0.00121437	2.95	W5QDF4	Glutathione S-transferase OS=Ovis aries OX=9940 GN=GSTM3 PE=3 SV=1	GSTM3	0.619231	3.48043e-09	Q2	9782830	10497100	K00799	10675900	10488300	10635500	6348170	6626190	6401910	6457890	6415160	1.16008	1.24478	1.26598	1.24374	1.26119	0.752787	0.785755	0.759159	0.765798	0.76073
map00480 Glutathione metabolism	0.00121437	2.95	W5QDD0	glutathione transferase OS=Ovis aries OX=9940 GN=LOC101108092 PE=3 SV=1	LOC101108092	0.627852	1.37081e-08	Q2	8113540	8015730	K00799	8243050	8200630	8359270	5291900	5185020	4967280	4868660	5386520	1.21767	1.20299	1.23711	1.23074	1.25455	0.794203	0.778162	0.745484	0.730683	0.808403
map00561 Glycerolipid metabolism	0.442417	1.51	W5NUN8	Aldo-keto reductase family 1 member A1 OS=Ovis aries OX=9940 GN=AKR1A1 PE=3 SV=1	AKR1A1	0.650202	6.53729e-11	Q2	18169300	18212500	K00002	18110800	18123000	17320300	11718300	11744000	11662600	11694200	11657400	1.22424	1.22715	1.2203	1.22112	1.16704	0.789577	0.791309	0.785824	0.787953	0.785473
map00561 Glycerolipid metabolism	0.442417	1.51	W5PC00	Aldo-keto reductase family 1 member B OS=Ovis aries OX=9940 GN=AKR1B1 PE=3 SV=1	AKR1B1	0.596192	2.08735e-07	Q2	3767650	3439630	K00011	3520580	3641660	3336280	2255980	2008820	2173060	1989840	2128350	1.33312	1.21706	1.2457	1.28854	1.18049	0.798242	0.710789	0.768902	0.704073	0.753082
map00561 Glycerolipid metabolism	0.442417	1.51	W5PCN3	Aldo-keto reductase family 1 member B10 OS=Ovis aries OX=9940 PE=3 SV=1	--	0.628664	3.04159e-08	Q2	196435000	209337000	K00011	194708000	200383000	200879000	122915000	119719000	132082000	130591000	124452000	1.20401	1.28309	1.19343	1.22821	1.23125	0.753386	0.733797	0.809574	0.800435	0.762807
map00590 Arachidonic acid metabolism	0.191442	1.79	W5PT40	Prostaglandin I2 synthase OS=Ovis aries OX=9940 GN=PTGIS PE=3 SV=1	PTGIS	0.467687	1.29497e-07	Q1	2749870	2657740	K01831	2963890	2597190	2691010	1287850	1375260	1371650	1121710	1231990	1.37163	1.32568	1.47839	1.29548	1.34227	0.642378	0.685978	0.684178	0.559508	0.614515
map00590 Arachidonic acid metabolism	0.191442	1.79	A0A6P7EN58	Dihydrodiol dehydrogenase 3-like OS=Ovis aries OX=9940 GN=LOC101109377 PE=3 SV=1	LOC101109377	0.277657	6.54665e-09	Q1	6761020	7007360	K04119	6607040	6937190	7023180	1830170	1889680	1706610	2287580	1819520	1.54117	1.59732	1.50607	1.58133	1.60093	0.417186	0.430752	0.389021	0.521453	0.414759
map00590 Arachidonic acid metabolism	0.191442	1.79	W5PIS3	NADP-dependent oxidoreductase domain-containing protein OS=Ovis aries OX=9940 PE=3 SV=1	--	0.629957	1.24982e-06	Q2	113054000	119685000	K04119	108424000	122110000	102646000	70956300	73576900	67193700	71436100	73341500	1.22562	1.29751	1.17543	1.3238	1.11279	0.769238	0.797648	0.728447	0.774439	0.795096
map00590 Arachidonic acid metabolism	0.191442	1.79	W5PN69	Dihydrodiol dehydrogenase 3 OS=Ovis aries OX=9940 GN=LOC101109111 PE=3 SV=1	LOC101109111	0.545698	2.51509e-07	Q2	1280680	1141290	K04119	1173320	1277120	1072490	687201	651999	626264	653158	625501	1.39371	1.24201	1.27687	1.38983	1.16714	0.74785	0.709541	0.681535	0.710802	0.680705
map00590 Arachidonic acid metabolism	0.191442	1.79	W5Q9A8	Peroxiredoxin like 2B OS=Ovis aries OX=9940 PE=4 SV=1	--	0.66176	1.73886e-06	Q2	1220770	1264000	K15717	1254000	1226850	1156630	791837	842994	755372	772856	888403	1.19993	1.24242	1.23259	1.2059	1.13688	0.778317	0.8286	0.742474	0.75966	0.873234
map00730 Thiamine metabolism	0.113359	3.35	W5QI77	Adenylate kinase 2, mitochondrial OS=Ovis aries OX=9940 GN=AK2 PE=3 SV=1	AK2	0.416595	1.55322e-12	Q1	105539000	105842000	K00939	108798000	110168000	103360000	44566400	44540700	43809100	44440600	44983100	1.39593	1.39994	1.43904	1.45716	1.36711	0.589466	0.589126	0.57945	0.587802	0.594978
map00730 Thiamine metabolism	0.113359	3.35	W5P583	Low molecular weight phosphotyrosine protein phosphatase OS=Ovis aries OX=9940 GN=ACP1 PE=3 SV=1	ACP1	0.641247	8.02734e-08	Q2	7513240	7294790	K14394	8161580	7285430	7715100	4931790	5004070	4662370	4887620	4862390	1.20562	1.17057	1.30966	1.16907	1.23801	0.791386	0.802985	0.748153	0.784298	0.78025
map00790 Folate biosynthesis	0.00411466	3.19	W5PPC9	Folylpolyglutamate synthase OS=Ovis aries OX=9940 GN=FPGS PE=3 SV=1	FPGS	1.54151	9.536e-08	Q3	1101110	1055430	K01930	1086280	1138210	1195270	1659790	1687220	1759370	1746240	1743330	0.776948	0.744716	0.766484	0.803126	0.843388	1.17115	1.19051	1.24142	1.23215	1.2301
map00790 Folate biosynthesis	0.00411466	3.19	W5PYR0	4a-hydroxytetrahydrobiopterin dehydratase OS=Ovis aries OX=9940 GN=PCBD2 PE=3 SV=1	PCBD2	0.665633	5.41376e-06	Q2	5090700	5217050	K01724	4977300	5187700	5447560	3793520	3575140	3431620	3056410	3396720	1.17912	1.20839	1.15285	1.20159	1.26178	0.878664	0.828082	0.79484	0.707933	0.786756
map00790 Folate biosynthesis	0.00411466	3.19	A0A6P7EN58	Dihydrodiol dehydrogenase 3-like OS=Ovis aries OX=9940 GN=LOC101109377 PE=3 SV=1	LOC101109377	0.277657	6.54665e-09	Q1	6761020	7007360	K04119	6607040	6937190	7023180	1830170	1889680	1706610	2287580	1819520	1.54117	1.59732	1.50607	1.58133	1.60093	0.417186	0.430752	0.389021	0.521453	0.414759
map00790 Folate biosynthesis	0.00411466	3.19	W5PC00	Aldo-keto reductase family 1 member B OS=Ovis aries OX=9940 GN=AKR1B1 PE=3 SV=1	AKR1B1	0.596192	2.08735e-07	Q2	3767650	3439630	K00011	3520580	3641660	3336280	2255980	2008820	2173060	1989840	2128350	1.33312	1.21706	1.2457	1.28854	1.18049	0.798242	0.710789	0.768902	0.704073	0.753082
map00790 Folate biosynthesis	0.00411466	3.19	W5PCN3	Aldo-keto reductase family 1 member B10 OS=Ovis aries OX=9940 PE=3 SV=1	--	0.628664	3.04159e-08	Q2	196435000	209337000	K00011	194708000	200383000	200879000	122915000	119719000	132082000	130591000	124452000	1.20401	1.28309	1.19343	1.22821	1.23125	0.753386	0.733797	0.809574	0.800435	0.762807
map00790 Folate biosynthesis	0.00411466	3.19	W5PIS3	NADP-dependent oxidoreductase domain-containing protein OS=Ovis aries OX=9940 PE=3 SV=1	--	0.629957	1.24982e-06	Q2	113054000	119685000	K04119	108424000	122110000	102646000	70956300	73576900	67193700	71436100	73341500	1.22562	1.29751	1.17543	1.3238	1.11279	0.769238	0.797648	0.728447	0.774439	0.795096
map00790 Folate biosynthesis	0.00411466	3.19	W5PN69	Dihydrodiol dehydrogenase 3 OS=Ovis aries OX=9940 GN=LOC101109111 PE=3 SV=1	LOC101109111	0.545698	2.51509e-07	Q2	1280680	1141290	K04119	1173320	1277120	1072490	687201	651999	626264	653158	625501	1.39371	1.24201	1.27687	1.38983	1.16714	0.74785	0.709541	0.681535	0.710802	0.680705
map00860 Porphyrin metabolism	0.242335	1.57	Q9XT27	Ceruloplasmin OS=Ovis aries OX=9940 GN=CP PE=2 SV=1	CP	1.93011	0.00159361	Q3	308877	162486	K13624	347306	255451	230070	587045	556261	468941	409738	495245	0.808278	0.425198	0.90884	0.668471	0.602054	1.5362	1.45564	1.22714	1.07221	1.29597
map00860 Porphyrin metabolism	0.242335	1.57	W5PH14	UDP-glucuronosyltransferase OS=Ovis aries OX=9940 GN=LOC101117764 PE=3 SV=1	LOC101117764	1.56224	9.13191e-09	Q3	10752300	10234300	K00699	10472000	10159200	10072200	16720700	16546500	15440100	15927100	16117700	0.811849	0.772738	0.790685	0.767067	0.760498	1.26249	1.24934	1.1658	1.20257	1.21696
map00860 Porphyrin metabolism	0.242335	1.57	W5QAU1	heme oxygenase (biliverdin-producing) OS=Ovis aries OX=9940 PE=3 SV=1	--	0.63091	5.69706e-07	Q2	2671890	2586120	K00510	2531190	2857170	2599540	1614870	1765530	1542330	1717570	1716680	1.23682	1.19712	1.17169	1.32259	1.20333	0.747525	0.817266	0.713946	0.795065	0.794653
map00860 Porphyrin metabolism	0.242335	1.57	W5PZZ9	Metabolism of cobalamin associated B OS=Ovis aries OX=9940 GN=MMAB PE=3 SV=1	MMAB	0.665941	4.48517e-07	Q2	1674900	1452320	K00798	1545300	1518860	1613010	1035190	1050750	993846	1071930	1045550	1.28822	1.11703	1.18854	1.16821	1.24062	0.796199	0.808166	0.7644	0.824457	0.804167
map00860 Porphyrin metabolism	0.242335	1.57	W5QD57	UD11 glucuronosyltransferase OS=Ovis aries OX=9940 PE=4 SV=1	--	1.77854	1.97249e-05	Q3	751268	814681	K00699	787765	807946	745868	1543500	1459520	1454910	1089090	1402690	0.691951	0.750358	0.725567	0.744154	0.686978	1.42163	1.34428	1.34004	1.0031	1.29194
map00900 Terpenoid backbone biosynthesis	0.0122633	3.35	W5QG63	CAAX prenyl protease OS=Ovis aries OX=9940 GN=ZMPSTE24 PE=3 SV=1	ZMPSTE24	0.606994	9.22228e-05	Q2	330289	337271	K06013	322530	328666	348152	178346	262803	188520	186540	195594	1.23301	1.25908	1.20405	1.22696	1.2997	0.66579	0.98108	0.703771	0.69638	0.73018
map00900 Terpenoid backbone biosynthesis	0.0122633	3.35	W5NZX6	Geranylgeranyl diphosphate synthase 1 OS=Ovis aries OX=9940 GN=GGPS1 PE=3 SV=1	GGPS1	0.551193	0.000401063	Q2	292582	265531	K00804	243657	281377	239739	138058	153608				1.26851	1.15123	1.05639	1.21993	1.0394	0.59856	0.665978
map00900 Terpenoid backbone biosynthesis	0.0122633	3.35	W5PFV0	Hydroxymethylglutaryl-CoA synthase OS=Ovis aries OX=9940 GN=HMGCS1 PE=3 SV=1	HMGCS1	1.50212	9.49403e-08	Q3	3637400	3949610	K01641	3876870	3733410	3642880	5466670	5773340	5773250	5853020	5433890	0.771611	0.837841	0.82241	0.791978	0.772773	1.15966	1.22471	1.22469	1.24162	1.1527
map00900 Terpenoid backbone biosynthesis	0.0122633	3.35	W5PZH4	isopentenyl-diphosphate Delta-isomerase OS=Ovis aries OX=9940 GN=LOC101108851 PE=3 SV=1	LOC101108851	0.631689	7.23835e-05	Q2	1039800	1023670	K01823	1200080	1282120	1177410	720639	785578	791218	694036	623736	1.11348	1.09621	1.28512	1.37297	1.26084	0.771704	0.841244	0.847284	0.743216	0.667934
map00900 Terpenoid backbone biosynthesis	0.0122633	3.35	W5P0J8	Farnesyltransferase, CAAX box, alpha OS=Ovis aries OX=9940 GN=FNTA PE=3 SV=1	FNTA	0.61329	3.48432e-07	Q2	2225750	2237970	K05955	2024240	2171580	2189480	1319620	1309920	1435820	1367450	1220790	1.27167	1.27865	1.15654	1.24072	1.25094	0.753956	0.748414	0.820346	0.781283	0.69749
map00980 Metabolism of xenobiotics by cytochrome P450	0.000481022	3.07	W5PC25	Glutathione S-transferase omega OS=Ovis aries OX=9940 GN=LOC101116273 PE=3 SV=1	LOC101116273	0.666258	2.41226e-09	Q2	173126000	168671000	K00799	168310000	168476000	175283000	118360000	114351000	110683000	111920000	113581000	1.21683	1.18552	1.18298	1.18415	1.23199	0.831904	0.803726	0.777945	0.786639	0.798314
map00980 Metabolism of xenobiotics by cytochrome P450	0.000481022	3.07	W5PC90	Glutathione S-transferase omega OS=Ovis aries OX=9940 GN=LOC101115083 PE=3 SV=1	LOC101115083	0.649853	7.91093e-10	Q2	135790000	139758000	K00799	139367000	142015000	144637000	88879100	91274100	91751800	90748000	93262200	1.17315	1.20743	1.20405	1.22693	1.24958	0.767866	0.788557	0.792684	0.784012	0.805733
map00980 Metabolism of xenobiotics by cytochrome P450	0.000481022	3.07	W5PH14	UDP-glucuronosyltransferase OS=Ovis aries OX=9940 GN=LOC101117764 PE=3 SV=1	LOC101117764	1.56224	9.13191e-09	Q3	10752300	10234300	K00699	10472000	10159200	10072200	16720700	16546500	15440100	15927100	16117700	0.811849	0.772738	0.790685	0.767067	0.760498	1.26249	1.24934	1.1658	1.20257	1.21696
map00980 Metabolism of xenobiotics by cytochrome P450	0.000481022	3.07	W5PTW1	Glutathione S-transferase OS=Ovis aries OX=9940 GN=GSTP1 PE=3 SV=1	GSTP1	0.457343	2.10299e-11	Q1	6751110	6972480	K23790	6813150	7050530	6662440	3217100	3178900	3101550	3146470	3019860	1.35256	1.39691	1.36499	1.41255	1.33479	0.644534	0.636881	0.621384	0.630383	0.605018
map00980 Metabolism of xenobiotics by cytochrome P450	0.000481022	3.07	W5PUH4	Glutathione S-transferase OS=Ovis aries OX=9940 PE=3 SV=1	--	0.465037	9.29044e-10	Q1	157370000	158397000	K23790	149553000	143947000	155977000	74802700	71208900	68339000	71831100	69684700	1.4037	1.41286	1.33397	1.28397	1.39127	0.66722	0.635164	0.609565	0.640714	0.621569
map00980 Metabolism of xenobiotics by cytochrome P450	0.000481022	3.07	W5Q824	Glutathione S-transferase OS=Ovis aries OX=9940 GN=LOC114109675 PE=3 SV=1	LOC114109675	0.501188	2.08188e-08	Q2	38852800	38676500	K00799	42931900	44346000	41507800	21748500	20227400	21176600	19846800	20403400	1.25446	1.24877	1.38616	1.43182	1.34018	0.702204	0.653092	0.683739	0.640803	0.658774
map00980 Metabolism of xenobiotics by cytochrome P450	0.000481022	3.07	W5Q894	Glutathione S-transferase kappa OS=Ovis aries OX=9940 GN=GSTK1 PE=3 SV=1	GSTK1	0.593713	3.35199e-08	Q2	1884330	1834080	K13299	1861620	1944710	1843470	1038780	1097200	1084170	1172520	1169360	1.26209	1.22843	1.24688	1.30253	1.23472	0.695756	0.734884	0.726157	0.785332	0.783216
map00980 Metabolism of xenobiotics by cytochrome P450	0.000481022	3.07	W5QDE3	Glutathione S-transferase OS=Ovis aries OX=9940 GN=LOC101108705 PE=3 SV=1	LOC101108705	0.584305	0.000105937	Q2	5540740	6594940	K00799	5565340	6262450	6093360	3677880	3765180	3502510	3948180	2668600	1.16355	1.38493	1.16872	1.31511	1.2796	0.772353	0.790686	0.735525	0.829115	0.560404
map00980 Metabolism of xenobiotics by cytochrome P450	0.000481022	3.07	W5QDF4	Glutathione S-transferase OS=Ovis aries OX=9940 GN=GSTM3 PE=3 SV=1	GSTM3	0.619231	3.48043e-09	Q2	9782830	10497100	K00799	10675900	10488300	10635500	6348170	6626190	6401910	6457890	6415160	1.16008	1.24478	1.26598	1.24374	1.26119	0.752787	0.785755	0.759159	0.765798	0.76073
map00980 Metabolism of xenobiotics by cytochrome P450	0.000481022	3.07	W5QD57	UD11 glucuronosyltransferase OS=Ovis aries OX=9940 PE=4 SV=1	--	1.77854	1.97249e-05	Q3	751268	814681	K00699	787765	807946	745868	1543500	1459520	1454910	1089090	1402690	0.691951	0.750358	0.725567	0.744154	0.686978	1.42163	1.34428	1.34004	1.0031	1.29194
map00980 Metabolism of xenobiotics by cytochrome P450	0.000481022	3.07	W5QDD0	glutathione transferase OS=Ovis aries OX=9940 GN=LOC101108092 PE=3 SV=1	LOC101108092	0.627852	1.37081e-08	Q2	8113540	8015730	K00799	8243050	8200630	8359270	5291900	5185020	4967280	4868660	5386520	1.21767	1.20299	1.23711	1.23074	1.25455	0.794203	0.778162	0.745484	0.730683	0.808403
map00982 Drug metabolism - cytochrome P450	0.000148578	3.45	W5PC25	Glutathione S-transferase omega OS=Ovis aries OX=9940 GN=LOC101116273 PE=3 SV=1	LOC101116273	0.666258	2.41226e-09	Q2	173126000	168671000	K00799	168310000	168476000	175283000	118360000	114351000	110683000	111920000	113581000	1.21683	1.18552	1.18298	1.18415	1.23199	0.831904	0.803726	0.777945	0.786639	0.798314
map00982 Drug metabolism - cytochrome P450	0.000148578	3.45	W5PC90	Glutathione S-transferase omega OS=Ovis aries OX=9940 GN=LOC101115083 PE=3 SV=1	LOC101115083	0.649853	7.91093e-10	Q2	135790000	139758000	K00799	139367000	142015000	144637000	88879100	91274100	91751800	90748000	93262200	1.17315	1.20743	1.20405	1.22693	1.24958	0.767866	0.788557	0.792684	0.784012	0.805733
map00982 Drug metabolism - cytochrome P450	0.000148578	3.45	W5PH14	UDP-glucuronosyltransferase OS=Ovis aries OX=9940 GN=LOC101117764 PE=3 SV=1	LOC101117764	1.56224	9.13191e-09	Q3	10752300	10234300	K00699	10472000	10159200	10072200	16720700	16546500	15440100	15927100	16117700	0.811849	0.772738	0.790685	0.767067	0.760498	1.26249	1.24934	1.1658	1.20257	1.21696
map00982 Drug metabolism - cytochrome P450	0.000148578	3.45	W5PTW1	Glutathione S-transferase OS=Ovis aries OX=9940 GN=GSTP1 PE=3 SV=1	GSTP1	0.457343	2.10299e-11	Q1	6751110	6972480	K23790	6813150	7050530	6662440	3217100	3178900	3101550	3146470	3019860	1.35256	1.39691	1.36499	1.41255	1.33479	0.644534	0.636881	0.621384	0.630383	0.605018
map00982 Drug metabolism - cytochrome P450	0.000148578	3.45	W5PUH4	Glutathione S-transferase OS=Ovis aries OX=9940 PE=3 SV=1	--	0.465037	9.29044e-10	Q1	157370000	158397000	K23790	149553000	143947000	155977000	74802700	71208900	68339000	71831100	69684700	1.4037	1.41286	1.33397	1.28397	1.39127	0.66722	0.635164	0.609565	0.640714	0.621569
map00982 Drug metabolism - cytochrome P450	0.000148578	3.45	W5Q824	Glutathione S-transferase OS=Ovis aries OX=9940 GN=LOC114109675 PE=3 SV=1	LOC114109675	0.501188	2.08188e-08	Q2	38852800	38676500	K00799	42931900	44346000	41507800	21748500	20227400	21176600	19846800	20403400	1.25446	1.24877	1.38616	1.43182	1.34018	0.702204	0.653092	0.683739	0.640803	0.658774
map00982 Drug metabolism - cytochrome P450	0.000148578	3.45	W5Q894	Glutathione S-transferase kappa OS=Ovis aries OX=9940 GN=GSTK1 PE=3 SV=1	GSTK1	0.593713	3.35199e-08	Q2	1884330	1834080	K13299	1861620	1944710	1843470	1038780	1097200	1084170	1172520	1169360	1.26209	1.22843	1.24688	1.30253	1.23472	0.695756	0.734884	0.726157	0.785332	0.783216
map00982 Drug metabolism - cytochrome P450	0.000148578	3.45	W5QDE3	Glutathione S-transferase OS=Ovis aries OX=9940 GN=LOC101108705 PE=3 SV=1	LOC101108705	0.584305	0.000105937	Q2	5540740	6594940	K00799	5565340	6262450	6093360	3677880	3765180	3502510	3948180	2668600	1.16355	1.38493	1.16872	1.31511	1.2796	0.772353	0.790686	0.735525	0.829115	0.560404
map00982 Drug metabolism - cytochrome P450	0.000148578	3.45	W5QDF4	Glutathione S-transferase OS=Ovis aries OX=9940 GN=GSTM3 PE=3 SV=1	GSTM3	0.619231	3.48043e-09	Q2	9782830	10497100	K00799	10675900	10488300	10635500	6348170	6626190	6401910	6457890	6415160	1.16008	1.24478	1.26598	1.24374	1.26119	0.752787	0.785755	0.759159	0.765798	0.76073
map00982 Drug metabolism - cytochrome P450	0.000148578	3.45	W5QD57	UD11 glucuronosyltransferase OS=Ovis aries OX=9940 PE=4 SV=1	--	1.77854	1.97249e-05	Q3	751268	814681	K00699	787765	807946	745868	1543500	1459520	1454910	1089090	1402690	0.691951	0.750358	0.725567	0.744154	0.686978	1.42163	1.34428	1.34004	1.0031	1.29194
map00982 Drug metabolism - cytochrome P450	0.000148578	3.45	W5QDD0	glutathione transferase OS=Ovis aries OX=9940 GN=LOC101108092 PE=3 SV=1	LOC101108092	0.627852	1.37081e-08	Q2	8113540	8015730	K00799	8243050	8200630	8359270	5291900	5185020	4967280	4868660	5386520	1.21767	1.20299	1.23711	1.23074	1.25455	0.794203	0.778162	0.745484	0.730683	0.808403
map00983 Drug metabolism - other enzymes	0.00611488	2.3	W5PC25	Glutathione S-transferase omega OS=Ovis aries OX=9940 GN=LOC101116273 PE=3 SV=1	LOC101116273	0.666258	2.41226e-09	Q2	173126000	168671000	K00799	168310000	168476000	175283000	118360000	114351000	110683000	111920000	113581000	1.21683	1.18552	1.18298	1.18415	1.23199	0.831904	0.803726	0.777945	0.786639	0.798314
map00983 Drug metabolism - other enzymes	0.00611488	2.3	W5PC90	Glutathione S-transferase omega OS=Ovis aries OX=9940 GN=LOC101115083 PE=3 SV=1	LOC101115083	0.649853	7.91093e-10	Q2	135790000	139758000	K00799	139367000	142015000	144637000	88879100	91274100	91751800	90748000	93262200	1.17315	1.20743	1.20405	1.22693	1.24958	0.767866	0.788557	0.792684	0.784012	0.805733
map00983 Drug metabolism - other enzymes	0.00611488	2.3	W5PH14	UDP-glucuronosyltransferase OS=Ovis aries OX=9940 GN=LOC101117764 PE=3 SV=1	LOC101117764	1.56224	9.13191e-09	Q3	10752300	10234300	K00699	10472000	10159200	10072200	16720700	16546500	15440100	15927100	16117700	0.811849	0.772738	0.790685	0.767067	0.760498	1.26249	1.24934	1.1658	1.20257	1.21696
map00983 Drug metabolism - other enzymes	0.00611488	2.3	W5PJ63	Hypoxanthine phosphoribosyltransferase OS=Ovis aries OX=9940 GN=LOC101109657 PE=3 SV=1	LOC101109657	0.653768	3.01518e-05	Q2	672453	777958	K00760	711231	779418	722122	413094	495877	494122	461845	529932	1.11002	1.28417	1.17403	1.28658	1.192	0.681892	0.818542	0.815645	0.762366	0.874756
map00983 Drug metabolism - other enzymes	0.00611488	2.3	W5PTW1	Glutathione S-transferase OS=Ovis aries OX=9940 GN=GSTP1 PE=3 SV=1	GSTP1	0.457343	2.10299e-11	Q1	6751110	6972480	K23790	6813150	7050530	6662440	3217100	3178900	3101550	3146470	3019860	1.35256	1.39691	1.36499	1.41255	1.33479	0.644534	0.636881	0.621384	0.630383	0.605018
map00983 Drug metabolism - other enzymes	0.00611488	2.3	W5PUH4	Glutathione S-transferase OS=Ovis aries OX=9940 PE=3 SV=1	--	0.465037	9.29044e-10	Q1	157370000	158397000	K23790	149553000	143947000	155977000	74802700	71208900	68339000	71831100	69684700	1.4037	1.41286	1.33397	1.28397	1.39127	0.66722	0.635164	0.609565	0.640714	0.621569
map00983 Drug metabolism - other enzymes	0.00611488	2.3	W5Q824	Glutathione S-transferase OS=Ovis aries OX=9940 GN=LOC114109675 PE=3 SV=1	LOC114109675	0.501188	2.08188e-08	Q2	38852800	38676500	K00799	42931900	44346000	41507800	21748500	20227400	21176600	19846800	20403400	1.25446	1.24877	1.38616	1.43182	1.34018	0.702204	0.653092	0.683739	0.640803	0.658774
map00983 Drug metabolism - other enzymes	0.00611488	2.3	W5QDE3	Glutathione S-transferase OS=Ovis aries OX=9940 GN=LOC101108705 PE=3 SV=1	LOC101108705	0.584305	0.000105937	Q2	5540740	6594940	K00799	5565340	6262450	6093360	3677880	3765180	3502510	3948180	2668600	1.16355	1.38493	1.16872	1.31511	1.2796	0.772353	0.790686	0.735525	0.829115	0.560404
map00983 Drug metabolism - other enzymes	0.00611488	2.3	W5QDF4	Glutathione S-transferase OS=Ovis aries OX=9940 GN=GSTM3 PE=3 SV=1	GSTM3	0.619231	3.48043e-09	Q2	9782830	10497100	K00799	10675900	10488300	10635500	6348170	6626190	6401910	6457890	6415160	1.16008	1.24478	1.26598	1.24374	1.26119	0.752787	0.785755	0.759159	0.765798	0.76073
map00983 Drug metabolism - other enzymes	0.00611488	2.3	W5QD57	UD11 glucuronosyltransferase OS=Ovis aries OX=9940 PE=4 SV=1	--	1.77854	1.97249e-05	Q3	751268	814681	K00699	787765	807946	745868	1543500	1459520	1454910	1089090	1402690	0.691951	0.750358	0.725567	0.744154	0.686978	1.42163	1.34428	1.34004	1.0031	1.29194
map00983 Drug metabolism - other enzymes	0.00611488	2.3	W5QDD0	glutathione transferase OS=Ovis aries OX=9940 GN=LOC101108092 PE=3 SV=1	LOC101108092	0.627852	1.37081e-08	Q2	8113540	8015730	K00799	8243050	8200630	8359270	5291900	5185020	4967280	4868660	5386520	1.21767	1.20299	1.23711	1.23074	1.25455	0.794203	0.778162	0.745484	0.730683	0.808403
map03008 Ribosome biogenesis in eukaryotes	0.273587	1.54	W5QAQ9	Ribonucloprotein OS=Ovis aries OX=9940 GN=SNU13 PE=3 SV=1	SNU13	0.66448	3.95302e-06	Q2	9903680	10182100	K12845	11423200	10775500	11922600	7381330	7277230	7202140	6869750	7289090	1.09765	1.1285	1.26606	1.19427	1.32141	0.818088	0.80655	0.798228	0.761388	0.807865
map03008 Ribosome biogenesis in eukaryotes	0.273587	1.54	W5NSD9	RNA exonuclease 2 OS=Ovis aries OX=9940 GN=REXO2 PE=3 SV=1	REXO2	0.60036	5.26639e-07	Q2	2291630	1988250	K13288	2048870	2193800	2018500	1314760	1242650	1222420	1197230	1351370	1.35845	1.17861	1.21454	1.30046	1.19654	0.779372	0.736626	0.724634	0.709702	0.801074
map03008 Ribosome biogenesis in eukaryotes	0.273587	1.54	W5P468	U3 small nucleolar RNA-associated protein 15 homolog OS=Ovis aries OX=9940 GN=UTP15 PE=4 SV=1	UTP15	1.67509	0.000525861	Q3	130891	101363	K14549	171442	144640	138350	207000	213349	255750	246828	227337	0.712545	0.551801	0.933297	0.787392	0.753151	1.12687	1.16143	1.39225	1.34368	1.23758
map03008 Ribosome biogenesis in eukaryotes	0.273587	1.54	W5P8G4	NHP2 ribonucleoprotein OS=Ovis aries OX=9940 GN=NHP2 PE=3 SV=1	NHP2	0.570365	1.56674e-07	Q2	2021870	2058150	K11129	1935340	2036410	2047100	1170340	1187180	1034930	1248580	1119010	1.27491	1.29779	1.22035	1.28408	1.29082	0.73797	0.748589	0.652586	0.787305	0.705603
map03008 Ribosome biogenesis in eukaryotes	0.273587	1.54	W5QCC6	WD repeat domain 36 OS=Ovis aries OX=9940 GN=WDR36 PE=4 SV=1	WDR36	1.7187	0.000524048	Q3	151838	202111	K14554			151165	289863	284562	306513	307095	258863	0.622284	0.82832			0.619526	1.18796	1.16623	1.25619	1.25858	1.06091
map03008 Ribosome biogenesis in eukaryotes	0.273587	1.54	W5QGH9	WD repeat domain 3 OS=Ovis aries OX=9940 GN=WDR3 PE=4 SV=1	WDR3	1.76107	0.000377558	Q3	140198	106525	K14556	109204	120242	149910	218708	239412	168866	224016	251568	0.811026	0.616233	0.63173	0.695584	0.867209	1.2652	1.38497	0.976867	1.2959	1.45529
map03010 Ribosome	0.0206487	1.69	Q6Q312	40S ribosomal protein S26 OS=Ovis aries OX=9940 GN=RPS26 PE=3 SV=3	RPS26	0.590073	0.00058017	Q2	4400180	4575880	K02976	4977370	4263550	4682330	1838140	2663150	3056930	2985900	2968140	1.20846	1.25671	1.36697	1.17093	1.28595	0.504823	0.731402	0.839549	0.820042	0.815164
map03010 Ribosome	0.0206487	1.69	W5P472	Ribosomal protein L37 OS=Ovis aries OX=9940 GN=RPL37 PE=3 SV=1	RPL37	1.68158	0.00210071	Q3	261852	398056	K02922	366214			620200	606582	583653	518459	546944	0.536862	0.816115	0.750831			1.27157	1.24365	1.19664	1.06297	1.12137
map03010 Ribosome	0.0206487	1.69	W5PBV8	60S ribosomal protein L36 OS=Ovis aries OX=9940 GN=RPL36 PE=3 SV=1	RPL36	0.555183	1.02373e-10	Q2	13023000	12749200	K02920	12580600	12734400	12578500	7272820	7087030	6992650	7210180	6783450	1.3153	1.28764	1.27062	1.28615	1.2704	0.734541	0.715776	0.706244	0.728214	0.685115
map03010 Ribosome	0.0206487	1.69	W5PQX4	Ribosomal protein OS=Ovis aries OX=9940 GN=RPL10A PE=3 SV=1	RPL10A	0.655357	9.78912e-09	Q2	19679600	19159500	K02865	20261900	19234500	19216600	13091800	12983800	12101100	12928400	12826400	1.21867	1.18647	1.25473	1.19111	1.19	0.81072	0.804032	0.74937	0.800601	0.794285
map03010 Ribosome	0.0206487	1.69	W5PVR4	40S ribosomal protein S17 OS=Ovis aries OX=9940 GN=RPS17 PE=3 SV=1	RPS17	0.622332	1.67117e-09	Q2	11934700	12018000	K02962	12334500	11290000	11685200	7442570	7497180	7293890	7292290	7354950	1.24135	1.25001	1.28293	1.17429	1.21539	0.774112	0.779792	0.758648	0.758482	0.764999
map03010 Ribosome	0.0206487	1.69	W5Q518	39S ribosomal protein L17, mitochondrial OS=Ovis aries OX=9940 GN=MRPL17 PE=3 SV=1	MRPL17	0.460666	2.14995e-05	Q1	840393	879432	K02879	849509	928099	806656	286592	478338	378795	426729	412292	1.33675	1.39885	1.35125	1.47626	1.28309	0.455861	0.760857	0.602521	0.678766	0.655802
map03010 Ribosome	0.0206487	1.69	W5QEM0	28S ribosomal protein S15, mitochondrial OS=Ovis aries OX=9940 GN=MRPS15 PE=3 SV=1	MRPS15	0.384101	5.45306e-08	Q1	1406910	1311160	K02956	1394520	1318400	1282490	507298	566412	432431	536334	536182	1.51409	1.41104	1.50075	1.41883	1.38019	0.545943	0.609561	0.465373	0.577191	0.577028
map03010 Ribosome	0.0206487	1.69	A0A6P7DK24	Ribosomal protein L7 OS=Ovis aries OX=9940 GN=LOC114110840 PE=3 SV=1	LOC114110840	1.51646	5.05218e-10	Q3	11625400	11215100	K02937	11511600	11427600	11278300	17688300	17039400	16876500	17187800	17734400	0.809656	0.781081	0.801731	0.79588	0.785482	1.23191	1.18672	1.17537	1.19705	1.23512
map03010 Ribosome	0.0206487	1.69	W5NXP5	Mitochondrial ribosomal protein S18C OS=Ovis aries OX=9940 GN=MRPS18C PE=3 SV=1	MRPS18C	0.582747	7.86466e-06	Q2	558233	584838	K02963	712428	600741	625878	334954	364219	382113	328138	386671	1.14434	1.19888	1.46043	1.23148	1.28301	0.686633	0.746624	0.783305	0.67266	0.792649
map03010 Ribosome	0.0206487	1.69	W5NZ91	28S ribosomal protein S10, mitochondrial OS=Ovis aries OX=9940 GN=MRPS10 PE=3 SV=1	MRPS10	0.60113	2.09591e-05	Q2	1622040	1733740	K02946	1732810	1826980	1562240	869671	1182360	1009410	1066660	968167	1.19495	1.27724	1.27656	1.34593	1.1509	0.640685	0.871043	0.743631	0.785807	0.713247
map03010 Ribosome	0.0206487	1.69	W5P016	Mitochondrial ribosomal protein L20 OS=Ovis aries OX=9940 GN=MRPL20 PE=3 SV=1	MRPL20	0.431698	0.0132787	Q1	122803	171774	K02887	83866.4	138281	102998	43925.5	70066.7		76636.2	23398	1.32561	1.85423	0.905306	1.49269	1.11182	0.474159	0.756343		0.827259	0.252572
map03010 Ribosome	0.0206487	1.69	W5P547	Mitochondrial ribosomal protein L11 OS=Ovis aries OX=9940 GN=MRPL11 PE=3 SV=1	MRPL11	0.508253	1.2515e-06	Q2	1216470	1167600	K02867	1122620	1090480	1258690	688671	515918	581605	597999	592067	1.37733	1.32199	1.27107	1.23468	1.42513	0.779735	0.584138	0.658511	0.677073	0.670357
map03010 Ribosome	0.0206487	1.69	W5PFD9	60S ribosomal protein L35a OS=Ovis aries OX=9940 GN=LOC101112702 PE=3 SV=1	LOC101112702	1.60537	1.88284e-05	Q3	3373760	3096880	K02917	3400000	2820030	3234100	5104450	5039700	4672930	5905130	4842990	0.813151	0.746417	0.819475	0.67969	0.77949	1.23029	1.21468	1.12628	1.42327	1.16727
map03010 Ribosome	0.0206487	1.69	W5PQA3	39S ribosomal protein L28, mitochondrial OS=Ovis aries OX=9940 GN=MRPL28 PE=3 SV=1	MRPL28	0.599874	1.06371e-05	Q2	1068920	1027770	K02902	992396	881365	1005590	696015	598800	548944	564873	576367	1.34269	1.291	1.24657	1.1071	1.26314	0.874276	0.752163	0.689538	0.709547	0.723985
map03010 Ribosome	0.0206487	1.69	W5PT31	Mitochondrial ribosomal protein S6 OS=Ovis aries OX=9940 PE=3 SV=1	--	0.543027	1.00846e-07	Q2	923563	1033940	K02990	988102	993647	1018380	567516	559018	502292	562227	501074	1.20731	1.3516	1.29168	1.29893	1.33126	0.741874	0.730766	0.656612	0.73496	0.655019
map03010 Ribosome	0.0206487	1.69	W5Q5X6	Mitochondrial ribosomal protein L21 OS=Ovis aries OX=9940 PE=4 SV=1	--	0.651791	8.73304e-08	Q2	2409570	2498940	K02888	2595440	2426290	2276620	1559990	1569370	1641340	1607210	1578410	1.19503	1.23936	1.28722	1.20333	1.1291	0.773683	0.778335	0.814028	0.797101	0.782818
map03010 Ribosome	0.0206487	1.69	W5Q8S0	Mitochondrial ribosomal protein L1 OS=Ovis aries OX=9940 GN=MRPL1 PE=4 SV=1	MRPL1	0.658926	6.26391e-07	Q2	1259840	1249370	K02863	1281460	1327040	1359600	811512	848238	933379	857606	817332	1.17245	1.1627	1.19257	1.23499	1.26529	0.75522	0.789398	0.868633	0.798116	0.760636
map03010 Ribosome	0.0206487	1.69	W5QA09	Mitochondrial ribosomal protein L12 OS=Ovis aries OX=9940 PE=3 SV=1	--	0.324692	7.958e-14	Q1	11473300	11502800	K02935	11782700	11593100	11906200	3804340	3707160	3802230	3725320	3876880	1.48668	1.4905	1.52677	1.5022	1.54277	0.492956	0.480364	0.492683	0.482717	0.502356
map03050 Proteasome	0.063169	1.91	W5P9U4	Proteasome subunit alpha type OS=Ovis aries OX=9940 GN=PSMA1 PE=3 SV=1	PSMA1	0.637662	1.55817e-07	Q2	23966500	24139400	K02725	22647700	22465300	21148700	15244100	14334900	14485900	14371200	14491800	1.27961	1.28884	1.2092	1.19946	1.12916	0.813906	0.765363	0.773425	0.767301	0.77374
map03050 Proteasome	0.063169	1.91	W5PCL8	Proteasome subunit beta OS=Ovis aries OX=9940 GN=PSMB8 PE=3 SV=1	PSMB8	0.563307	1.2898e-06	Q2	1244780	1357780	K02740	1289810	1243810	1219210	684210	631672	714034	805927	744195	1.25287	1.3666	1.29819	1.25189	1.22713	0.688657	0.635777	0.718675	0.811165	0.749032
map03050 Proteasome	0.063169	1.91	W5PDC7	Proteasome subunit beta OS=Ovis aries OX=9940 GN=PSMB9 PE=3 SV=1	PSMB9	0.629429	1.99356e-07	Q2	2736870	2598060	K02741	2604450	2604900	2534360	1499300	1709380	1730200	1669610	1623580	1.28427	1.21913	1.22213	1.22234	1.18924	0.703543	0.802123	0.811892	0.783461	0.761861
map03050 Proteasome	0.063169	1.91	W5Q805	Proteasome 26S subunit, ATPase 6 OS=Ovis aries OX=9940 GN=PSMC6 PE=3 SV=1	PSMC6	0.644531	2.73962e-09	Q2	3106410	3062370	K03064	3150400	3024130	3032550	2083300	1924780	1970740	1946860	1984540	1.22851	1.21109	1.2459	1.19597	1.1993	0.823892	0.761201	0.779377	0.769933	0.784835
map03050 Proteasome	0.063169	1.91	W5PNT5	Proteasome 26S subunit, non-ATPase 6 OS=Ovis aries OX=9940 GN=PSMD6 PE=4 SV=1	PSMD6	0.631504	5.54253e-09	Q2	2502380	2361340	K03037	2394440	2531120	2379230	1537740	1501520	1600320	1519410	1525470	1.26046	1.18941	1.20609	1.27493	1.19843	0.774564	0.75632	0.806086	0.765331	0.768384
map03050 Proteasome	0.063169	1.91	W5Q2N2	Proteasome 26S subunit, non-ATPase 12 OS=Ovis aries OX=9940 GN=PSMD12 PE=3 SV=1	PSMD12	0.633476	2.62008e-09	Q2	2473550	2633690	K03035	2491800	2520410	2526420	1597260	1626230	1604150	1535400	1647810	1.19746	1.27498	1.20629	1.22014	1.22305	0.77324	0.787264	0.776575	0.743293	0.797711
map03050 Proteasome	0.063169	1.91	W5QD41	Proteasome activator subunit 2 OS=Ovis aries OX=9940 GN=PSME2 PE=3 SV=1	PSME2	0.399198	1.23533e-08	Q1	3477070	3585520	K06697	3471500	2965930	3388080	1340900	1315270	1285530	1342320	1457670	1.47148	1.51737	1.46912	1.25517	1.43382	0.567462	0.556615	0.544029	0.568063	0.616878
map03050 Proteasome	0.063169	1.91	W5QD49	Proteasome activator subunit 1 OS=Ovis aries OX=9940 GN=PSME1 PE=3 SV=1	PSME1	0.313129	6.44047e-13	Q1	12219500	11866100	K06696	11865300	11562000	11528900	3836760	3626770	3687040	3646540	3690600	1.57611	1.53053	1.53042	1.4913	1.48703	0.494877	0.467792	0.475566	0.470342	0.476025
map03410 Base excision repair	0.339428	1.67	W5QEU2	Poly [ADP-ribose] polymerase OS=Ovis aries OX=9940 GN=PARP2 PE=3 SV=1	PARP2	1.58105	0.000365437	Q3	75750.5	105186	K10798	76015.6	95337.7	91553.2	134361	159962	121849	143551	142013	0.661242	0.918191	0.663556	0.832223	0.799187	1.17287	1.39634	1.06365	1.25309	1.23966
map03410 Base excision repair	0.339428	1.67	W5Q423	Single-strand-selective monofunctional uracil-DNA glycosylase 1 OS=Ovis aries OX=9940 GN=SMUG1 PE=3 SV=1	SMUG1	0.596905	0.0002535	Q2	620027	608534	K10800	680138	660945	719950	292802	466088	376827	427613	400244	1.18029	1.15841	1.29472	1.25818	1.37051	0.557382	0.887251	0.717333	0.81401	0.76191
map04064 NF-kappa B signaling pathway	0.125812	1.88	W5PY07	BCL10 immune signaling adaptor OS=Ovis aries OX=9940 GN=BCL10 PE=4 SV=1	BCL10	0.633607	0.00013751	Q2	856826	756348	K07368	830343	699911	883505	487945	465369	477708	621240	499230	1.30248	1.14974	1.26222	1.06395	1.34303	0.741735	0.707417	0.726174	0.94436	0.75889
map04064 NF-kappa B signaling pathway	0.125812	1.88	W5QBW5	Lipopolysaccharide-binding protein OS=Ovis aries OX=9940 GN=LBP PE=3 SV=1	LBP	2.17211	1.81418e-07	Q4	751540	693089	K05399	594234	769304	699729	1454440	1580120	1538570	1527880	1518510	0.675395	0.622866	0.534027	0.691359	0.628833	1.30708	1.42002	1.38268	1.37308	1.36466
map04064 NF-kappa B signaling pathway	0.125812	1.88	W5NXW9	Immunoglobulin heavy constant mu OS=Ovis aries OX=9940 PE=4 SV=1	--	1.69825	1.00121e-08	Q3	3615840	3539630	K06856	3515010	3206360	3548250	5993500	5863770	5793900	5936950	6004050	0.769045	0.752836	0.7476	0.681954	0.75467	1.27474	1.24715	1.23229	1.26272	1.27699
map04064 NF-kappa B signaling pathway	0.125812	1.88	W5P1P1	Inhibitor of nuclear factor kappa B kinase regulatory subunit gamma OS=Ovis aries OX=9940 GN=IKBKG PE=4 SV=1	IKBKG	0.653161	3.73975e-07	Q2	1750970	1846520	K07210	1715030	1635370	1751400	1159250	1078360	1160270	1086520	1197640	1.21753	1.28397	1.19254	1.13715	1.21783	0.80608	0.749833	0.806789	0.755507	0.832774
map04064 NF-kappa B signaling pathway	0.125812	1.88	W5PGE9	Ig-like domain-containing protein OS=Ovis aries OX=9940 PE=4 SV=1	--	3.88425	1.56305e-07	Q4	565529		K06856	515535	508870	407685	2044490	1877840	1809920	1959070	2007740	0.435146		0.396678	0.39155	0.313693	1.57313	1.4449	1.39264	1.5074	1.54485
map04064 NF-kappa B signaling pathway	0.125812	1.88	W5PZM2	Ubiquitin conjugating enzyme E2 I OS=Ovis aries OX=9940 GN=UBE2I PE=3 SV=1	UBE2I	0.581053	1.41404e-07	Q2	9863820	9998590	K10577	10977200	10067300	9330120	5934110	5875200	5724020	5514840	6142230	1.24187	1.25883	1.38204	1.26748	1.17467	0.747111	0.739694	0.72066	0.694324	0.773313
map04110 Cell cycle	0.0480799	2.11	P62262	14-3-3 protein epsilon OS=Ovis aries OX=9940 GN=YWHAE PE=1 SV=1	YWHAE	0.414975	4.93991e-12	Q1	32600300	32399300	K06630	31347400	32202200	31475000	13404400	13148100	12993900	13019600	13840000	1.43975	1.43087	1.38442	1.42217	1.39005	0.591988	0.580669	0.573859	0.574994	0.611226
map04110 Cell cycle	0.0480799	2.11	W5NRJ6	S-phase kinase-associated protein 1 OS=Ovis aries OX=9940 PE=3 SV=1	--	0.505322	7.68092e-08	Q2	5607740	6041250	K03094	5150260	5452590	6012560	3051590	2764330	2694890	2874750	2897070	1.31801	1.4199	1.21049	1.28154	1.41316	0.717228	0.649712	0.633391	0.675664	0.68091
map04110 Cell cycle	0.0480799	2.11	W5P303	Tyrosine 3-monooxygenase/tryptophan 5-monooxygenase activation protein beta OS=Ovis aries OX=9940 GN=YWHAB PE=3 SV=1	YWHAB	0.417427	1.33538e-09	Q1	23006000	23812700	K16197	25267100	25198700	25116500	10160900	10295500	9613710	10961000	10062400	1.32604	1.37253	1.45636	1.45242	1.44768	0.585661	0.593419	0.554122	0.631778	0.579984
map04110 Cell cycle	0.0480799	2.11	W5P3B5	14-3-3 domain-containing protein OS=Ovis aries OX=9940 PE=3 SV=1	--	0.559392	8.59935e-09	Q2	41309300	39788400	K16197	41846100	41429900	42498800	24384800	21673600	22520300	23171500	23972600	1.28053	1.23338	1.29717	1.28427	1.3174	0.755894	0.671851	0.698098	0.718284	0.743117
map04110 Cell cycle	0.0480799	2.11	W5P417	Tyrosine 3-monooxygenase/tryptophan 5-monooxygenase activation protein eta OS=Ovis aries OX=9940 GN=YWHAH PE=3 SV=1	YWHAH	0.443753	1.49934e-08	Q1	4896990	4910850	K16198	4706740	4936700	4619620	2229770	2208490	1954010	2305700	1983560	1.40911	1.4131	1.35436	1.42053	1.32929	0.641616	0.635492	0.562266	0.663464	0.570769
map04110 Cell cycle	0.0480799	2.11	W5PWD6	Tyrosine 3-monooxygenase/tryptophan 5-monooxygenase activation protein gamma OS=Ovis aries OX=9940 PE=3 SV=1	--	0.399684	6.38265e-11	Q1	26647200	25753600	K16198	26145000	26216800	26672600	10425500	10910300	11034500	10152700	10009500	1.44847	1.3999	1.42117	1.42508	1.44985	0.566703	0.593055	0.599806	0.551874	0.54409
map04110 Cell cycle	0.0480799	2.11	W5Q375	Cell division cycle 23 OS=Ovis aries OX=9940 GN=CDC23 PE=4 SV=1	CDC23	1.51271	0.0205683	Q3	74458.4	33924.6	K03355	57151.3	67720.9	49859.9	74237.7	82540.6	109536	81176.6	80781	1.04667	0.47688	0.803378	0.951956	0.700883	1.04356	1.16028	1.53975	1.1411	1.13554
map04110 Cell cycle	0.0480799	2.11	W5QAA1	Stratifin OS=Ovis aries OX=9940 GN=SFN PE=3 SV=1	SFN	0.456075	9.05276e-14	Q1	91758900	91212300	K06644	89977400	90074400	89148000	41004500	40972900	40779000	42101500	41366000	1.39368	1.38537	1.36662	1.36809	1.35402	0.622795	0.622315	0.61937	0.639457	0.628286
map04114 Oocyte meiosis	0.0357209	2.05	P62262	14-3-3 protein epsilon OS=Ovis aries OX=9940 GN=YWHAE PE=1 SV=1	YWHAE	0.414975	4.93991e-12	Q1	32600300	32399300	K06630	31347400	32202200	31475000	13404400	13148100	12993900	13019600	13840000	1.43975	1.43087	1.38442	1.42217	1.39005	0.591988	0.580669	0.573859	0.574994	0.611226
map04114 Oocyte meiosis	0.0357209	2.05	W5PM65	Serine/threonine-protein phosphatase 2A 56 kDa regulatory subunit OS=Ovis aries OX=9940 GN=PPP2R5A PE=3 SV=1	PPP2R5A	0.412392	2.72222e-06	Q1	696220	704695	K11584	772763	782028	703255	296055		353870	302176	255040	1.28768	1.30335	1.42925	1.44638	1.30069	0.547563		0.654493	0.558883	0.471704
map04114 Oocyte meiosis	0.0357209	2.05	W5NRJ6	S-phase kinase-associated protein 1 OS=Ovis aries OX=9940 PE=3 SV=1	--	0.505322	7.68092e-08	Q2	5607740	6041250	K03094	5150260	5452590	6012560	3051590	2764330	2694890	2874750	2897070	1.31801	1.4199	1.21049	1.28154	1.41316	0.717228	0.649712	0.633391	0.675664	0.68091
map04114 Oocyte meiosis	0.0357209	2.05	W5P303	Tyrosine 3-monooxygenase/tryptophan 5-monooxygenase activation protein beta OS=Ovis aries OX=9940 GN=YWHAB PE=3 SV=1	YWHAB	0.417427	1.33538e-09	Q1	23006000	23812700	K16197	25267100	25198700	25116500	10160900	10295500	9613710	10961000	10062400	1.32604	1.37253	1.45636	1.45242	1.44768	0.585661	0.593419	0.554122	0.631778	0.579984
map04114 Oocyte meiosis	0.0357209	2.05	W5P3B5	14-3-3 domain-containing protein OS=Ovis aries OX=9940 PE=3 SV=1	--	0.559392	8.59935e-09	Q2	41309300	39788400	K16197	41846100	41429900	42498800	24384800	21673600	22520300	23171500	23972600	1.28053	1.23338	1.29717	1.28427	1.3174	0.755894	0.671851	0.698098	0.718284	0.743117
map04114 Oocyte meiosis	0.0357209	2.05	W5P417	Tyrosine 3-monooxygenase/tryptophan 5-monooxygenase activation protein eta OS=Ovis aries OX=9940 GN=YWHAH PE=3 SV=1	YWHAH	0.443753	1.49934e-08	Q1	4896990	4910850	K16198	4706740	4936700	4619620	2229770	2208490	1954010	2305700	1983560	1.40911	1.4131	1.35436	1.42053	1.32929	0.641616	0.635492	0.562266	0.663464	0.570769
map04114 Oocyte meiosis	0.0357209	2.05	W5PWD6	Tyrosine 3-monooxygenase/tryptophan 5-monooxygenase activation protein gamma OS=Ovis aries OX=9940 PE=3 SV=1	--	0.399684	6.38265e-11	Q1	26647200	25753600	K16198	26145000	26216800	26672600	10425500	10910300	11034500	10152700	10009500	1.44847	1.3999	1.42117	1.42508	1.44985	0.566703	0.593055	0.599806	0.551874	0.54409
map04114 Oocyte meiosis	0.0357209	2.05	W5Q375	Cell division cycle 23 OS=Ovis aries OX=9940 GN=CDC23 PE=4 SV=1	CDC23	1.51271	0.0205683	Q3	74458.4	33924.6	K03355	57151.3	67720.9	49859.9	74237.7	82540.6	109536	81176.6	80781	1.04667	0.47688	0.803378	0.951956	0.700883	1.04356	1.16028	1.53975	1.1411	1.13554
map04114 Oocyte meiosis	0.0357209	2.05	W5QF78	EF-hand domain-containing protein OS=Ovis aries OX=9940 PE=3 SV=1	--	0.645138	7.33784e-08	Q2	2825320	2870920	K06268	2952070	2729050	3076400	1892590	1864040	1792990	1847670	1927380	1.18819	1.20736	1.24149	1.1477	1.29378	0.795927	0.783921	0.754041	0.777036	0.810558
map04115 p53 signaling pathway	0.0810918	2.36	P62896	Cytochrome c OS=Ovis aries OX=9940 GN=CYCS PE=1 SV=2	CYCS	0.619887	1.40894e-09	Q2	40864900	41675300	K08738	40888900	41464100	38931200	25417200	24924000	24542500	25450500	26013800	1.23768	1.26223	1.23841	1.25583	1.17912	0.769816	0.754878	0.743324	0.770825	0.787885
map04115 p53 signaling pathway	0.0810918	2.36	W5NR34	P53 apoptosis effector related to PMP22 OS=Ovis aries OX=9940 GN=PERP PE=3 SV=1	PERP	1.77238	8.42183e-08	Q3	1034880	1037040	K10136	992830	888556	932853	1769550	1768100	1717970	1706560	1697930	0.763959	0.765554	0.732918	0.655941	0.688642	1.3063	1.30523	1.26822	1.2598	1.25343
map04115 p53 signaling pathway	0.0810918	2.36	W5PSA7	BCL2 associated X, apoptosis regulator OS=Ovis aries OX=9940 GN=BAX PE=3 SV=1	BAX	0.636644	8.53252e-06	Q2	1001210	1004680	K02159	968977	1080780	899687	577775	645269	593601	701592	636548	1.23452	1.2388	1.19478	1.33263	1.10934	0.712412	0.795634	0.731926	0.865082	0.784881
map04115 p53 signaling pathway	0.0810918	2.36	W5QAA1	Stratifin OS=Ovis aries OX=9940 GN=SFN PE=3 SV=1	SFN	0.456075	9.05276e-14	Q1	91758900	91212300	K06644	89977400	90074400	89148000	41004500	40972900	40779000	42101500	41366000	1.39368	1.38537	1.36662	1.36809	1.35402	0.622795	0.622315	0.61937	0.639457	0.628286
map04130 SNARE interactions in vesicular transport	0.00809456	4.46	W5QGX9	Vesicle-trafficking protein SEC22b OS=Ovis aries OX=9940 GN=SEC22B PE=3 SV=1	SEC22B	0.646339	7.74956e-06	Q2	2359120	2537960	K08517	2521690	2770090	2334230	1658460	1664600	1434920	1696690	1639490	1.14425	1.23099	1.2231	1.34358	1.13217	0.804404	0.807382	0.69598	0.822947	0.795203
map04130 SNARE interactions in vesicular transport	0.00809456	4.46	W5PY17	Syntaxin 7 OS=Ovis aries OX=9940 GN=STX7 PE=3 SV=1	STX7	0.486545	2.05572e-07	Q1	1882600	2166080	K08488	2028910	2133740	2149570	925111	1007600	1145120	965319	997891	1.22231	1.40637	1.31731	1.38537	1.39565	0.600646	0.654203	0.743491	0.626752	0.6479
map04130 SNARE interactions in vesicular transport	0.00809456	4.46	W5Q4Q8	Synaptosome associated protein 29 OS=Ovis aries OX=9940 PE=4 SV=1	--	0.424142	4.0826e-08	Q1	838280	818865	K08509	809169	803444	842518	352360	348904	344564	395107	303255	1.43138	1.39822	1.38167	1.37189	1.43861	0.60166	0.595759	0.588348	0.674651	0.517812
map04130 SNARE interactions in vesicular transport	0.00809456	4.46	W5QH60	Vesicle associated membrane protein 8 OS=Ovis aries OX=9940 GN=VAMP8 PE=3 SV=1	VAMP8	0.608162	7.2493e-07	Q2	738493	877679	K08512	769855	865408	789238	484811	501401	475011	486484	509675	1.13648	1.35068	1.18475	1.3318	1.21458	0.746086	0.771617	0.731005	0.748661	0.78435
map04212 Longevity regulating pathway - worm	0.00937658	2.28	W5PC25	Glutathione S-transferase omega OS=Ovis aries OX=9940 GN=LOC101116273 PE=3 SV=1	LOC101116273	0.666258	2.41226e-09	Q2	173126000	168671000	K00799	168310000	168476000	175283000	118360000	114351000	110683000	111920000	113581000	1.21683	1.18552	1.18298	1.18415	1.23199	0.831904	0.803726	0.777945	0.786639	0.798314
map04212 Longevity regulating pathway - worm	0.00937658	2.28	W5PC90	Glutathione S-transferase omega OS=Ovis aries OX=9940 GN=LOC101115083 PE=3 SV=1	LOC101115083	0.649853	7.91093e-10	Q2	135790000	139758000	K00799	139367000	142015000	144637000	88879100	91274100	91751800	90748000	93262200	1.17315	1.20743	1.20405	1.22693	1.24958	0.767866	0.788557	0.792684	0.784012	0.805733
map04212 Longevity regulating pathway - worm	0.00937658	2.28	W5Q824	Glutathione S-transferase OS=Ovis aries OX=9940 GN=LOC114109675 PE=3 SV=1	LOC114109675	0.501188	2.08188e-08	Q2	38852800	38676500	K00799	42931900	44346000	41507800	21748500	20227400	21176600	19846800	20403400	1.25446	1.24877	1.38616	1.43182	1.34018	0.702204	0.653092	0.683739	0.640803	0.658774
map04212 Longevity regulating pathway - worm	0.00937658	2.28	W5QDE3	Glutathione S-transferase OS=Ovis aries OX=9940 GN=LOC101108705 PE=3 SV=1	LOC101108705	0.584305	0.000105937	Q2	5540740	6594940	K00799	5565340	6262450	6093360	3677880	3765180	3502510	3948180	2668600	1.16355	1.38493	1.16872	1.31511	1.2796	0.772353	0.790686	0.735525	0.829115	0.560404
map04212 Longevity regulating pathway - worm	0.00937658	2.28	W5QDF4	Glutathione S-transferase OS=Ovis aries OX=9940 GN=GSTM3 PE=3 SV=1	GSTM3	0.619231	3.48043e-09	Q2	9782830	10497100	K00799	10675900	10488300	10635500	6348170	6626190	6401910	6457890	6415160	1.16008	1.24478	1.26598	1.24374	1.26119	0.752787	0.785755	0.759159	0.765798	0.76073
map04212 Longevity regulating pathway - worm	0.00937658	2.28	W5QEU2	Poly [ADP-ribose] polymerase OS=Ovis aries OX=9940 GN=PARP2 PE=3 SV=1	PARP2	1.58105	0.000365437	Q3	75750.5	105186	K10798	76015.6	95337.7	91553.2	134361	159962	121849	143551	142013	0.661242	0.918191	0.663556	0.832223	0.799187	1.17287	1.39634	1.06365	1.25309	1.23966
map04212 Longevity regulating pathway - worm	0.00937658	2.28	W5P303	Tyrosine 3-monooxygenase/tryptophan 5-monooxygenase activation protein beta OS=Ovis aries OX=9940 GN=YWHAB PE=3 SV=1	YWHAB	0.417427	1.33538e-09	Q1	23006000	23812700	K16197	25267100	25198700	25116500	10160900	10295500	9613710	10961000	10062400	1.32604	1.37253	1.45636	1.45242	1.44768	0.585661	0.593419	0.554122	0.631778	0.579984
map04212 Longevity regulating pathway - worm	0.00937658	2.28	W5P3B5	14-3-3 domain-containing protein OS=Ovis aries OX=9940 PE=3 SV=1	--	0.559392	8.59935e-09	Q2	41309300	39788400	K16197	41846100	41429900	42498800	24384800	21673600	22520300	23171500	23972600	1.28053	1.23338	1.29717	1.28427	1.3174	0.755894	0.671851	0.698098	0.718284	0.743117
map04212 Longevity regulating pathway - worm	0.00937658	2.28	W5P4T0	von Hippel-Lindau tumor suppressor OS=Ovis aries OX=9940 GN=VHL PE=3 SV=1	VHL	0.658371	0.00941852	Q2	581340	367042	K03871	429542	392891	449935	322816	274661	304192	357032	203377	1.57852	0.996631	1.16634	1.06682	1.22171	0.876544	0.745788	0.825974	0.969451	0.552231
map04212 Longevity regulating pathway - worm	0.00937658	2.28	W5QDD0	glutathione transferase OS=Ovis aries OX=9940 GN=LOC101108092 PE=3 SV=1	LOC101108092	0.627852	1.37081e-08	Q2	8113540	8015730	K00799	8243050	8200630	8359270	5291900	5185020	4967280	4868660	5386520	1.21767	1.20299	1.23711	1.23074	1.25455	0.794203	0.778162	0.745484	0.730683	0.808403
map04215 Apoptosis - multiple species	0.0122633	3.35	P62896	Cytochrome c OS=Ovis aries OX=9940 GN=CYCS PE=1 SV=2	CYCS	0.619887	1.40894e-09	Q2	40864900	41675300	K08738	40888900	41464100	38931200	25417200	24924000	24542500	25450500	26013800	1.23768	1.26223	1.23841	1.25583	1.17912	0.769816	0.754878	0.743324	0.770825	0.787885
map04215 Apoptosis - multiple species	0.0122633	3.35	W5PQ00	Direct IAP-binding protein with low pI OS=Ovis aries OX=9940 GN=DIABLO PE=4 SV=1	DIABLO	0.50449	5.94679e-09	Q2	2016230	1961130	K10522	1977090	2027810	1933430	917680	1030670	992313	1069100	992606	1.35154	1.3146	1.3253	1.3593	1.29603	0.615147	0.690887	0.665176	0.716648	0.665372
map04215 Apoptosis - multiple species	0.0122633	3.35	W5PTI1	Caspase 7 OS=Ovis aries OX=9940 GN=CASP7 PE=3 SV=1	CASP7	0.497542	2.33811e-08	Q1	1013450	1062470	K04397	1064590	1074570	1072560	543909	466314	530288	555408	534906	1.27986	1.34176	1.34444	1.35704	1.3545	0.686887	0.588894	0.669685	0.701409	0.675517
map04215 Apoptosis - multiple species	0.0122633	3.35	W5PK25	BCL2 antagonist/killer 1 OS=Ovis aries OX=9940 GN=BAK1 PE=3 SV=1	BAK1	0.36776	1.74401e-08	Q1	1586090	1663260	K14021	1708540	1415260	1605550	525022	570981	605538	605793	626910	1.4534	1.52412	1.56561	1.29686	1.47123	0.4811	0.523214	0.554881	0.555114	0.574465
map04215 Apoptosis - multiple species	0.0122633	3.35	W5PSA7	BCL2 associated X, apoptosis regulator OS=Ovis aries OX=9940 GN=BAX PE=3 SV=1	BAX	0.636644	8.53252e-06	Q2	1001210	1004680	K02159	968977	1080780	899687	577775	645269	593601	701592	636548	1.23452	1.2388	1.19478	1.33263	1.10934	0.712412	0.795634	0.731926	0.865082	0.784881
map04216 Ferroptosis	0.0957949	2.01	W5PNH4	Autophagy protein 5 OS=Ovis aries OX=9940 GN=ATG5 PE=3 SV=1	ATG5	0.649245	0.0114581	Q2	430608	578304	K08339	495054	587566	437123	263882	333340	223318	391102	430075	1.03254	1.3867	1.18707	1.40891	1.04816	0.632754	0.799305	0.535487	0.937811	1.03126
map04216 Ferroptosis	0.0957949	2.01	P18685	Ferritin heavy chain OS=Ovis aries OX=9940 GN=FTH1 PE=1 SV=3	FTH1	0.559395	7.0134e-10	Q2	54396100	53071700	K00522	56066100	51925700	52221600	30262800	30867800	29251000	29326700	30031300	1.30315	1.27142	1.34316	1.24397	1.25105	0.724995	0.739489	0.700756	0.702569	0.719449
map04216 Ferroptosis	0.0957949	2.01	Q9XT27	Ceruloplasmin OS=Ovis aries OX=9940 GN=CP PE=2 SV=1	CP	1.93011	0.00159361	Q3	308877	162486	K13624	347306	255451	230070	587045	556261	468941	409738	495245	0.808278	0.425198	0.90884	0.668471	0.602054	1.5362	1.45564	1.22714	1.07221	1.29597
map04216 Ferroptosis	0.0957949	2.01	W5PA59	Ferritin OS=Ovis aries OX=9940 GN=LOC101117015 PE=3 SV=1	LOC101117015	0.412058	1.06369e-10	Q1	18192100	19310100	K13625	18148000	19465600	17956800	7814220	7437670	7707620	7914480	7477340	1.38423	1.4693	1.38087	1.48113	1.36633	0.594581	0.56593	0.58647	0.60221	0.568948
map04216 Ferroptosis	0.0957949	2.01	W5QAU1	heme oxygenase (biliverdin-producing) OS=Ovis aries OX=9940 PE=3 SV=1	--	0.63091	5.69706e-07	Q2	2671890	2586120	K00510	2531190	2857170	2599540	1614870	1765530	1542330	1717570	1716680	1.23682	1.19712	1.17169	1.32259	1.20333	0.747525	0.817266	0.713946	0.795065	0.794653
map04260 Cardiac muscle contraction	2.05975e-07	4.43	A0A6P7E5B2	Cytochrome c oxidase subunit 7C, mitochondrial OS=Ovis aries OX=9940 GN=LOC114115573 PE=1 SV=1	LOC114115573	0.568781	1.41742e-06	Q2	5727760	4807170	K02272	5495250	5150890	5656100	2804710	2920570	3011820	3245140	3282230	1.36046	1.1418	1.30523	1.22344	1.34344	0.666176	0.693695	0.715369	0.770787	0.779597
map04260 Cardiac muscle contraction	2.05975e-07	4.43	Q9TR30	Cytochrome c oxidase subunit 7A2, mitochondrial (Fragment) OS=Ovis aries OX=9940 GN=COX7A2 PE=1 SV=1	COX7A2	0.583749	9.56741e-06	Q2	3319660	3031580	K02270	3208620	2944760	2872140	1937910	1810090		1841860	1591080	1.32447	1.20953	1.28017	1.17489	1.14592	0.773181	0.722184		0.734859	0.634804
map04260 Cardiac muscle contraction	2.05975e-07	4.43	W5NXT8	Cytochrome c oxidase subunit 5A, mitochondrial OS=Ovis aries OX=9940 PE=1 SV=1	--	0.549743	1.53322e-06	Q2	1271400	1319370	K02264	1208520	1199120	1201300	596999	640758	676695	761048	732747	1.32328	1.37321	1.25783	1.24805	1.25032	0.621359	0.666903	0.704307	0.792102	0.762646
map04260 Cardiac muscle contraction	2.05975e-07	4.43	W5P0Z4	Sodium/hydrogen exchanger OS=Ovis aries OX=9940 GN=SLC9A1 PE=3 SV=1	SLC9A1	2.41017	0.0050095	Q4	39018.4	51660.4	K05742		35151.5	15884.1	103072	75090.9	86677.9	68983.7	93120.2	0.617533	0.817614		0.556332	0.251393	1.63129	1.18844	1.37183	1.09178	1.47379
map04260 Cardiac muscle contraction	2.05975e-07	4.43	W5PZC9	Cytochrome b-c1 complex subunit 6 OS=Ovis aries OX=9940 GN=LOC101115589 PE=1 SV=1	LOC101115589	0.360337	1.30799e-09	Q1	5557860	6265430	K00416	6280490	6429030	6361960	2241410	2072480	2294980	2208210	2315450	1.32244	1.4908	1.49438	1.52973	1.51377	0.533322	0.493127	0.546069	0.525423	0.55094
map04260 Cardiac muscle contraction	2.05975e-07	4.43	A0A8V6V4N3	Cytochrome c oxidase subunit OS=Ovis aries OX=9940 GN=LOC101121538 PE=3 SV=1	LOC101121538	0.611115	2.60242e-09	Q2	19037000	20129300	K02267	19795800	19562500	18666700	11418700	11813500	11940900	12127900	12094100	1.21575	1.28551	1.26421	1.24931	1.1921	0.729227	0.75444	0.762576	0.774518	0.77236
map04260 Cardiac muscle contraction	2.05975e-07	4.43	A0A8V6VZ54	Cytochrome c1, heme protein, mitochondrial OS=Ovis aries OX=9940 GN=LOC101113599 PE=3 SV=1	LOC101113599	0.636954	2.11071e-08	Q2	4382960	4542520	K00413	4427650	4448760	4178000	2860210	2771720	2728190	2936890	2703160	1.21816	1.26251	1.23058	1.23645	1.1612	0.794943	0.770349	0.758251	0.816255	0.751294
map04260 Cardiac muscle contraction	2.05975e-07	4.43	W5NRW4	Tropomyosin 4 OS=Ovis aries OX=9940 GN=TPM4 PE=3 SV=1	TPM4	0.360904	6.71234e-12	Q1	20677200	21272100	K10375	20865400	20609800	19834700	7396830	7784070	7529240	7280960	7275570	1.47142	1.51375	1.48481	1.46662	1.41146	0.526368	0.553924	0.53579	0.518122	0.517739
map04260 Cardiac muscle contraction	2.05975e-07	4.43	W5NUU3	Tropomyosin 3 OS=Ovis aries OX=9940 GN=TPM3 PE=3 SV=1	TPM3	0.31402	3.61951e-11	Q1	25391400	25826800	K09290	26235000	23906600	26515100	7641150	7896060	8205090	8062520	8350480	1.51112	1.53703	1.56133	1.42276	1.578	0.454749	0.469919	0.48831	0.479826	0.496963
map04260 Cardiac muscle contraction	2.05975e-07	4.43	W5P642	Cytochrome b-c1 complex subunit 7 OS=Ovis aries OX=9940 PE=1 SV=1	--	0.307229	8.69542e-11	Q1	8902450	8595130	K00417	8709930	9286140	8283390	2803620	2619210	2618720	2577160	2830880	1.55565	1.50195	1.52201	1.6227	1.44747	0.489915	0.457691	0.457605	0.450343	0.494679
map04260 Cardiac muscle contraction	2.05975e-07	4.43	W5PKK9	Cytochrome c oxidase subunit 7A2, mitochondrial OS=Ovis aries OX=9940 PE=3 SV=1	--	0.495031	1.42355e-08	Q1	12900300	14491200	K02270	12791400	13377100	13900700	6594790	6796810	6592610	6299390	7111530	1.27908	1.43682	1.26829	1.32636	1.37827	0.653883	0.673913	0.653667	0.624594	0.705118
map04260 Cardiac muscle contraction	2.05975e-07	4.43	W5PQL4	Tropomyosin 2 OS=Ovis aries OX=9940 GN=TPM2 PE=3 SV=1	TPM2	0.2923	6.40997e-14	Q1	242397000	241594000	K10374	248045000	234193000	238905000	69346800	69487900	70997800	70625800	71802800	1.55643	1.55127	1.59269	1.50375	1.534	0.445274	0.44618	0.455875	0.453487	0.461044
map04260 Cardiac muscle contraction	2.05975e-07	4.43	W5PW27	Cytochrome c oxidase subunit 5B, mitochondrial OS=Ovis aries OX=9940 GN=LOC101110664 PE=1 SV=1	LOC101110664	0.586072	1.58047e-08	Q2	23200900	22147800	K02265	23075700	24101000	22648000	14310900	13292900	13876200	12889200	13130700	1.27008	1.21243	1.26322	1.31935	1.23981	0.783415	0.727687	0.759618	0.705588	0.718808
map04260 Cardiac muscle contraction	2.05975e-07	4.43	W5QI03	Tropomyosin 1 OS=Ovis aries OX=9940 GN=TPM1 PE=3 SV=1	TPM1	0.162831	5.29416e-08	Q1	3790260	3468870	K10373	3749140	3820860	3633150			623239	579254		1.34921	1.2348	1.33457	1.3601	1.29328			0.221852	0.206195
map04260 Cardiac muscle contraction	2.05975e-07	4.43	W5QI04	Tropomyosin 1 OS=Ovis aries OX=9940 GN=TPM1 PE=3 SV=1	TPM1	0.304388	1.4553e-10	Q1	61259800	63744200	K10373	63112700	56923400	57841600	19019300	18825400	19076000	17489200	17783700	1.55059	1.61347	1.59749	1.44082	1.46407	0.481409	0.476502	0.482845	0.44268	0.450134
map04261 Adrenergic signaling in cardiomyocytes	0.110867	1.76	W5PM65	Serine/threonine-protein phosphatase 2A 56 kDa regulatory subunit OS=Ovis aries OX=9940 GN=PPP2R5A PE=3 SV=1	PPP2R5A	0.412392	2.72222e-06	Q1	696220	704695	K11584	772763	782028	703255	296055		353870	302176	255040	1.28768	1.30335	1.42925	1.44638	1.30069	0.547563		0.654493	0.558883	0.471704
map04261 Adrenergic signaling in cardiomyocytes	0.110867	1.76	W5P0Z4	Sodium/hydrogen exchanger OS=Ovis aries OX=9940 GN=SLC9A1 PE=3 SV=1	SLC9A1	2.41017	0.0050095	Q4	39018.4	51660.4	K05742		35151.5	15884.1	103072	75090.9	86677.9	68983.7	93120.2	0.617533	0.817614		0.556332	0.251393	1.63129	1.18844	1.37183	1.09178	1.47379
map04261 Adrenergic signaling in cardiomyocytes	0.110867	1.76	W5NRW4	Tropomyosin 4 OS=Ovis aries OX=9940 GN=TPM4 PE=3 SV=1	TPM4	0.360904	6.71234e-12	Q1	20677200	21272100	K10375	20865400	20609800	19834700	7396830	7784070	7529240	7280960	7275570	1.47142	1.51375	1.48481	1.46662	1.41146	0.526368	0.553924	0.53579	0.518122	0.517739
map04261 Adrenergic signaling in cardiomyocytes	0.110867	1.76	W5NUU3	Tropomyosin 3 OS=Ovis aries OX=9940 GN=TPM3 PE=3 SV=1	TPM3	0.31402	3.61951e-11	Q1	25391400	25826800	K09290	26235000	23906600	26515100	7641150	7896060	8205090	8062520	8350480	1.51112	1.53703	1.56133	1.42276	1.578	0.454749	0.469919	0.48831	0.479826	0.496963
map04261 Adrenergic signaling in cardiomyocytes	0.110867	1.76	W5PQL4	Tropomyosin 2 OS=Ovis aries OX=9940 GN=TPM2 PE=3 SV=1	TPM2	0.2923	6.40997e-14	Q1	242397000	241594000	K10374	248045000	234193000	238905000	69346800	69487900	70997800	70625800	71802800	1.55643	1.55127	1.59269	1.50375	1.534	0.445274	0.44618	0.455875	0.453487	0.461044
map04261 Adrenergic signaling in cardiomyocytes	0.110867	1.76	W5QI03	Tropomyosin 1 OS=Ovis aries OX=9940 GN=TPM1 PE=3 SV=1	TPM1	0.162831	5.29416e-08	Q1	3790260	3468870	K10373	3749140	3820860	3633150			623239	579254		1.34921	1.2348	1.33457	1.3601	1.29328			0.221852	0.206195
map04261 Adrenergic signaling in cardiomyocytes	0.110867	1.76	W5QI04	Tropomyosin 1 OS=Ovis aries OX=9940 GN=TPM1 PE=3 SV=1	TPM1	0.304388	1.4553e-10	Q1	61259800	63744200	K10373	63112700	56923400	57841600	19019300	18825400	19076000	17489200	17783700	1.55059	1.61347	1.59749	1.44082	1.46407	0.481409	0.476502	0.482845	0.44268	0.450134
map04390 Hippo signaling pathway	0.28237	1.51	P62262	14-3-3 protein epsilon OS=Ovis aries OX=9940 GN=YWHAE PE=1 SV=1	YWHAE	0.414975	4.93991e-12	Q1	32600300	32399300	K06630	31347400	32202200	31475000	13404400	13148100	12993900	13019600	13840000	1.43975	1.43087	1.38442	1.42217	1.39005	0.591988	0.580669	0.573859	0.574994	0.611226
map04390 Hippo signaling pathway	0.28237	1.51	W5P303	Tyrosine 3-monooxygenase/tryptophan 5-monooxygenase activation protein beta OS=Ovis aries OX=9940 GN=YWHAB PE=3 SV=1	YWHAB	0.417427	1.33538e-09	Q1	23006000	23812700	K16197	25267100	25198700	25116500	10160900	10295500	9613710	10961000	10062400	1.32604	1.37253	1.45636	1.45242	1.44768	0.585661	0.593419	0.554122	0.631778	0.579984
map04390 Hippo signaling pathway	0.28237	1.51	W5P3B5	14-3-3 domain-containing protein OS=Ovis aries OX=9940 PE=3 SV=1	--	0.559392	8.59935e-09	Q2	41309300	39788400	K16197	41846100	41429900	42498800	24384800	21673600	22520300	23171500	23972600	1.28053	1.23338	1.29717	1.28427	1.3174	0.755894	0.671851	0.698098	0.718284	0.743117
map04390 Hippo signaling pathway	0.28237	1.51	W5P417	Tyrosine 3-monooxygenase/tryptophan 5-monooxygenase activation protein eta OS=Ovis aries OX=9940 GN=YWHAH PE=3 SV=1	YWHAH	0.443753	1.49934e-08	Q1	4896990	4910850	K16198	4706740	4936700	4619620	2229770	2208490	1954010	2305700	1983560	1.40911	1.4131	1.35436	1.42053	1.32929	0.641616	0.635492	0.562266	0.663464	0.570769
map04390 Hippo signaling pathway	0.28237	1.51	W5PWD6	Tyrosine 3-monooxygenase/tryptophan 5-monooxygenase activation protein gamma OS=Ovis aries OX=9940 PE=3 SV=1	--	0.399684	6.38265e-11	Q1	26647200	25753600	K16198	26145000	26216800	26672600	10425500	10910300	11034500	10152700	10009500	1.44847	1.3999	1.42117	1.42508	1.44985	0.566703	0.593055	0.599806	0.551874	0.54409
map04390 Hippo signaling pathway	0.28237	1.51	W5PXZ3	Alpha-fetoprotein-like OS=Ovis aries OX=9940 GN=LOC101102731 PE=4 SV=1	LOC101102731	0.402623	8.73486e-07	Q1	1565290	1426120	K16144	1639330	1488870	1318380	705388	638425	530356	524029	596507	1.50037	1.36697	1.57134	1.42712	1.2637	0.676132	0.611946	0.50836	0.502295	0.571767
map04391 Hippo signaling pathway - fly	0.494411	1.31	P62262	14-3-3 protein epsilon OS=Ovis aries OX=9940 GN=YWHAE PE=1 SV=1	YWHAE	0.414975	4.93991e-12	Q1	32600300	32399300	K06630	31347400	32202200	31475000	13404400	13148100	12993900	13019600	13840000	1.43975	1.43087	1.38442	1.42217	1.39005	0.591988	0.580669	0.573859	0.574994	0.611226
map04391 Hippo signaling pathway - fly	0.494411	1.31	W5P303	Tyrosine 3-monooxygenase/tryptophan 5-monooxygenase activation protein beta OS=Ovis aries OX=9940 GN=YWHAB PE=3 SV=1	YWHAB	0.417427	1.33538e-09	Q1	23006000	23812700	K16197	25267100	25198700	25116500	10160900	10295500	9613710	10961000	10062400	1.32604	1.37253	1.45636	1.45242	1.44768	0.585661	0.593419	0.554122	0.631778	0.579984
map04391 Hippo signaling pathway - fly	0.494411	1.31	W5P3B5	14-3-3 domain-containing protein OS=Ovis aries OX=9940 PE=3 SV=1	--	0.559392	8.59935e-09	Q2	41309300	39788400	K16197	41846100	41429900	42498800	24384800	21673600	22520300	23171500	23972600	1.28053	1.23338	1.29717	1.28427	1.3174	0.755894	0.671851	0.698098	0.718284	0.743117
map04621 NOD-like receptor signaling pathway	0.420437	1.27	W5PGJ7	Apoptosis-associated speck-like protein containing a CARD OS=Ovis aries OX=9940 GN=LOC101105208 PE=4 SV=1	LOC101105208	0.23424	1.9526e-08	Q1	678213	698594	K12799	688676	746033	617193	144883		153498	176732	167400	1.49928	1.54434	1.52241	1.64921	1.36439	0.320284		0.339329	0.390691	0.370061
map04621 NOD-like receptor signaling pathway	0.420437	1.27	W5PNH4	Autophagy protein 5 OS=Ovis aries OX=9940 GN=ATG5 PE=3 SV=1	ATG5	0.649245	0.0114581	Q2	430608	578304	K08339	495054	587566	437123	263882	333340	223318	391102	430075	1.03254	1.3867	1.18707	1.40891	1.04816	0.632754	0.799305	0.535487	0.937811	1.03126
map04621 NOD-like receptor signaling pathway	0.420437	1.27	P62262	14-3-3 protein epsilon OS=Ovis aries OX=9940 GN=YWHAE PE=1 SV=1	YWHAE	0.414975	4.93991e-12	Q1	32600300	32399300	K06630	31347400	32202200	31475000	13404400	13148100	12993900	13019600	13840000	1.43975	1.43087	1.38442	1.42217	1.39005	0.591988	0.580669	0.573859	0.574994	0.611226
map04621 NOD-like receptor signaling pathway	0.420437	1.27	W5PH55	2'-5' oligoadenylate synthase OS=Ovis aries OX=9940 PE=3 SV=1	--	0.608173	1.62752e-05	Q2	863217	788094	K14216	890208	952578	853752	509371	448492	573686	562920	549776	1.23456	1.12712	1.27316	1.36236	1.22102	0.728496	0.641427	0.820478	0.805081	0.786282
map04621 NOD-like receptor signaling pathway	0.420437	1.27	W5NYL5	Caspase-1-like OS=Ovis aries OX=9940 GN=LOC101117272 PE=3 SV=1	LOC101117272	0.663876	3.28589e-06	Q2	961654	944080	K04394	846110	907321	899132	583937	578752	604356	674734	584367	1.26793	1.24476	1.11559	1.19629	1.1855	0.769914	0.763078	0.796836	0.889629	0.770481
map04621 NOD-like receptor signaling pathway	0.420437	1.27	W5P1P1	Inhibitor of nuclear factor kappa B kinase regulatory subunit gamma OS=Ovis aries OX=9940 GN=IKBKG PE=4 SV=1	IKBKG	0.653161	3.73975e-07	Q2	1750970	1846520	K07210	1715030	1635370	1751400	1159250	1078360	1160270	1086520	1197640	1.21753	1.28397	1.19254	1.13715	1.21783	0.80608	0.749833	0.806789	0.755507	0.832774
map04621 NOD-like receptor signaling pathway	0.420437	1.27	W5PEH8	Nucleotide binding oligomerization domain containing 1 OS=Ovis aries OX=9940 GN=NOD1 PE=4 SV=1	NOD1	1.63628	0.0202414	Q3	25312.2	18176.7	K08727	20178.6			40483.3	28207.6	25115.9	40611.2	39212.2	0.853348	0.61279	0.68028			1.36481	0.950961	0.84673	1.36912	1.32196
map04621 NOD-like receptor signaling pathway	0.420437	1.27	W5PKC0	Tumor protein p53 binding protein 1 OS=Ovis aries OX=9940 GN=TP53BP1 PE=4 SV=1	TP53BP1	1.61511	0.00266663	Q3		166144	K20915		172093	168059	329257	220996	303759	247750	261112		0.711092		0.736554	0.719288	1.40921	0.945857	1.30008	1.06036	1.11755
map04621 NOD-like receptor signaling pathway	0.420437	1.27	W5Q0D7	Guanylate-binding protein 1-like OS=Ovis aries OX=9940 GN=LOC101119517 PE=3 SV=1	LOC101119517	0.620174	0.00705286	Q2	1007990	1233030	K20899	1297140	1875130	1582020	851415	684562	1052280	798640	951410	0.889381	1.08794	1.14451	1.65449	1.39587	0.75123	0.60401	0.928459	0.704665	0.839458
map04622 RIG-I-like receptor signaling pathway	0.320681	1.54	W5PNH4	Autophagy protein 5 OS=Ovis aries OX=9940 GN=ATG5 PE=3 SV=1	ATG5	0.649245	0.0114581	Q2	430608	578304	K08339	495054	587566	437123	263882	333340	223318	391102	430075	1.03254	1.3867	1.18707	1.40891	1.04816	0.632754	0.799305	0.535487	0.937811	1.03126
map04622 RIG-I-like receptor signaling pathway	0.320681	1.54	W5P823	RNA helicase OS=Ovis aries OX=9940 GN=IFIH1 PE=3 SV=1	IFIH1	0.642466	8.3144e-08	Q2	844272	847652	K12647	881541	832686	890866	529458	554794	565695	585553	525187	1.19624	1.20103	1.24905	1.17983	1.26226	0.750184	0.786083	0.801528	0.829665	0.744133
map04622 RIG-I-like receptor signaling pathway	0.320681	1.54	W5P1P1	Inhibitor of nuclear factor kappa B kinase regulatory subunit gamma OS=Ovis aries OX=9940 GN=IKBKG PE=4 SV=1	IKBKG	0.653161	3.73975e-07	Q2	1750970	1846520	K07210	1715030	1635370	1751400	1159250	1078360	1160270	1086520	1197640	1.21753	1.28397	1.19254	1.13715	1.21783	0.80608	0.749833	0.806789	0.755507	0.832774
map04622 RIG-I-like receptor signaling pathway	0.320681	1.54	W5PBE1	ISG15 ubiquitin like modifier OS=Ovis aries OX=9940 GN=ISG15 PE=4 SV=1	ISG15	0.34722	5.07818e-11	Q1	20674500	21120600	K12159	20232300	21454100	19506700	7432870	7127550	6780180	7298770	7120240	1.49008	1.52223	1.45821	1.54627	1.40591	0.535711	0.513705	0.488669	0.526046	0.513179
map04662 B cell receptor signaling pathway	0.265917	1.58	W5PY07	BCL10 immune signaling adaptor OS=Ovis aries OX=9940 GN=BCL10 PE=4 SV=1	BCL10	0.633607	0.00013751	Q2	856826	756348	K07368	830343	699911	883505	487945	465369	477708	621240	499230	1.30248	1.14974	1.26222	1.06395	1.34303	0.741735	0.707417	0.726174	0.94436	0.75889
map04662 B cell receptor signaling pathway	0.265917	1.58	W5NXW9	Immunoglobulin heavy constant mu OS=Ovis aries OX=9940 PE=4 SV=1	--	1.69825	1.00121e-08	Q3	3615840	3539630	K06856	3515010	3206360	3548250	5993500	5863770	5793900	5936950	6004050	0.769045	0.752836	0.7476	0.681954	0.75467	1.27474	1.24715	1.23229	1.26272	1.27699
map04662 B cell receptor signaling pathway	0.265917	1.58	W5P1P1	Inhibitor of nuclear factor kappa B kinase regulatory subunit gamma OS=Ovis aries OX=9940 GN=IKBKG PE=4 SV=1	IKBKG	0.653161	3.73975e-07	Q2	1750970	1846520	K07210	1715030	1635370	1751400	1159250	1078360	1160270	1086520	1197640	1.21753	1.28397	1.19254	1.13715	1.21783	0.80608	0.749833	0.806789	0.755507	0.832774
map04662 B cell receptor signaling pathway	0.265917	1.58	W5PGE9	Ig-like domain-containing protein OS=Ovis aries OX=9940 PE=4 SV=1	--	3.88425	1.56305e-07	Q4	565529		K06856	515535	508870	407685	2044490	1877840	1809920	1959070	2007740	0.435146		0.396678	0.39155	0.313693	1.57313	1.4449	1.39264	1.5074	1.54485
map04662 B cell receptor signaling pathway	0.265917	1.58	W5PLS7	Growth factor receptor bound protein 2 OS=Ovis aries OX=9940 GN=GRB2 PE=4 SV=1	GRB2	0.639116	5.54498e-09	Q2	2852060	2947000	K04364	3000000	2888650	2969000	1837500	1856460	1961810	1907940	1803630	1.18717	1.22669	1.24875	1.2024	1.23584	0.764859	0.772751	0.816603	0.794179	0.75076
map04662 B cell receptor signaling pathway	0.265917	1.58	W5QF78	EF-hand domain-containing protein OS=Ovis aries OX=9940 PE=3 SV=1	--	0.645138	7.33784e-08	Q2	2825320	2870920	K06268	2952070	2729050	3076400	1892590	1864040	1792990	1847670	1927380	1.18819	1.20736	1.24149	1.1477	1.29378	0.795927	0.783921	0.754041	0.777036	0.810558
map04672 Intestinal immune network for IgA production	0.339428	1.67	W5NXW9	Immunoglobulin heavy constant mu OS=Ovis aries OX=9940 PE=4 SV=1	--	1.69825	1.00121e-08	Q3	3615840	3539630	K06856	3515010	3206360	3548250	5993500	5863770	5793900	5936950	6004050	0.769045	0.752836	0.7476	0.681954	0.75467	1.27474	1.24715	1.23229	1.26272	1.27699
map04672 Intestinal immune network for IgA production	0.339428	1.67	W5PGE9	Ig-like domain-containing protein OS=Ovis aries OX=9940 PE=4 SV=1	--	3.88425	1.56305e-07	Q4	565529		K06856	515535	508870	407685	2044490	1877840	1809920	1959070	2007740	0.435146		0.396678	0.39155	0.313693	1.57313	1.4449	1.39264	1.5074	1.54485
map04714 Thermogenesis	2.28925e-07	2.55	O78747	NADH-ubiquinone oxidoreductase chain 1 OS=Ovis aries OX=9940 GN=MT-ND1 PE=1 SV=1	MT-ND1	1.58686	3.97215e-08	Q3	848974	777159	K03878	811603	851689	799722	1237550	1345490	1274000	1325760	1306090	0.802582	0.734691	0.767253	0.805148	0.756021	1.16992	1.27197	1.20438	1.25331	1.23472
map04714 Thermogenesis	2.28925e-07	2.55	A0A6P7E5B2	Cytochrome c oxidase subunit 7C, mitochondrial OS=Ovis aries OX=9940 GN=LOC114115573 PE=1 SV=1	LOC114115573	0.568781	1.41742e-06	Q2	5727760	4807170	K02272	5495250	5150890	5656100	2804710	2920570	3011820	3245140	3282230	1.36046	1.1418	1.30523	1.22344	1.34344	0.666176	0.693695	0.715369	0.770787	0.779597
map04714 Thermogenesis	2.28925e-07	2.55	A0A8V6V740	NADH dehydrogenase [ubiquinone] 1 beta subcomplex subunit 7 OS=Ovis aries OX=9940 GN=NDUFB7 PE=3 SV=1	NDUFB7	0.337268	4.81576e-09	Q1	1504870	1548780	K03963	1443770	1459040	1596890	462044	573028	499156	528418	484861	1.48984	1.53332	1.42935	1.44447	1.58095	0.45743	0.567306	0.494172	0.523142	0.48002
map04714 Thermogenesis	2.28925e-07	2.55	A0A8V6VHV8	NADH dehydrogenase [ubiquinone] 1 beta subcomplex subunit 9 OS=Ovis aries OX=9940 GN=NDUFB9 PE=3 SV=1	NDUFB9	0.417051	7.16321e-11	Q1	1365190	1283710	K03965	1394940	1315170	1340460	536152	568617	571063	546093	572093	1.43803	1.3522	1.46937	1.38534	1.41198	0.564758	0.598955	0.601531	0.575229	0.602616
map04714 Thermogenesis	2.28925e-07	2.55	A0A8V6VT05	NADH dehydrogenase [ubiquinone] 1 alpha subcomplex subunit 5 OS=Ovis aries OX=9940 GN=NDUFA5 PE=3 SV=1	NDUFA5	0.443121	1.80988e-07	Q1	965640	916372	K03949	858538	920065	884079	370899	422248	351443	448402	420856	1.47234	1.39722	1.30904	1.40285	1.34798	0.565521	0.643814	0.535855	0.683692	0.641691
map04714 Thermogenesis	2.28925e-07	2.55	A0A8V6W0E9	NADH dehydrogenase [ubiquinone] 1 alpha subcomplex subunit 8 OS=Ovis aries OX=9940 GN=NDUFA8 PE=3 SV=1	NDUFA8	0.43744	7.91519e-10	Q1	5712870	5752860	K03952	6089180	5728460	5817300	2381140	2470880	2712460	2567020	2598300	1.36572	1.37528	1.45568	1.36945	1.39068	0.569236	0.590689	0.648441	0.613672	0.62115
map04714 Thermogenesis	2.28925e-07	2.55	A0A8V6WJW2	NADH dehydrogenase [ubiquinone] 1 beta subcomplex subunit 5, mitochondrial OS=Ovis aries OX=9940 GN=NDUFB5 PE=3 SV=1	NDUFB5	0.467765	2.96874e-09	Q1	2950340	2718640	K03961	2709750	2645840	2508050	1253620	1262380	1301850	1250200	1262030	1.48537	1.36872	1.36424	1.33206	1.26269	0.631143	0.635553	0.655424	0.629421	0.635377
map04714 Thermogenesis	2.28925e-07	2.55	Q9TR30	Cytochrome c oxidase subunit 7A2, mitochondrial (Fragment) OS=Ovis aries OX=9940 GN=COX7A2 PE=1 SV=1	COX7A2	0.583749	9.56741e-06	Q2	3319660	3031580	K02270	3208620	2944760	2872140	1937910	1810090		1841860	1591080	1.32447	1.20953	1.28017	1.17489	1.14592	0.773181	0.722184		0.734859	0.634804
map04714 Thermogenesis	2.28925e-07	2.55	W5NXT8	Cytochrome c oxidase subunit 5A, mitochondrial OS=Ovis aries OX=9940 PE=1 SV=1	--	0.549743	1.53322e-06	Q2	1271400	1319370	K02264	1208520	1199120	1201300	596999	640758	676695	761048	732747	1.32328	1.37321	1.25783	1.24805	1.25032	0.621359	0.666903	0.704307	0.792102	0.762646
map04714 Thermogenesis	2.28925e-07	2.55	W5P9Q8	NADH dehydrogenase [ubiquinone] 1 subunit C2 OS=Ovis aries OX=9940 GN=NDUFC2 PE=1 SV=1	NDUFC2	0.447551	9.83233e-08	Q1	1948970	1672270	K03968	1807860	1817000	1713680	850020	817541	719387	751990	871020	1.50271	1.28936	1.39391	1.40095	1.32129	0.655387	0.630345	0.554666	0.579804	0.671579
map04714 Thermogenesis	2.28925e-07	2.55	W5PB27	NADH dehydrogenase [ubiquinone] iron-sulfur protein 3, mitochondrial OS=Ovis aries OX=9940 GN=NDUFS3 PE=1 SV=1	NDUFS3	0.658593	2.4637e-07	Q2	7593810	7469930	K03936	8061050	7448650	7966070	5183280	4745940	5374520	5062170	5015950	1.18799	1.16861	1.26109	1.16528	1.24623	0.810884	0.742465	0.840802	0.791937	0.784706
map04714 Thermogenesis	2.28925e-07	2.55	W5PF18	ATP synthase subunit e, mitochondrial OS=Ovis aries OX=9940 GN=LOC101102454 PE=1 SV=1	LOC101102454	0.342409	4.02598e-12	Q1	10828100	11005600	K02129	10536000	10641600	10453700	3769230	3541690	3795670	3623030	3577260	1.50868	1.53341	1.46798	1.4827	1.45652	0.525168	0.493465	0.528852	0.504798	0.498421
map04714 Thermogenesis	2.28925e-07	2.55	W5PP37	ATP synthase subunit d, mitochondrial OS=Ovis aries OX=9940 GN=ATP5PD PE=1 SV=1	ATP5PD	0.369854	9.48107e-11	Q1	21942500	20568800	K02138	20372600	19249200	19586300	7624810	7474760	7444890	7518240	7558600	1.57474	1.47615	1.46207	1.38145	1.40564	0.547206	0.536438	0.534294	0.539558	0.542455
map04714 Thermogenesis	2.28925e-07	2.55	W5PT98	ATP synthase subunit O, mitochondrial OS=Ovis aries OX=9940 GN=ATP5PO PE=3 SV=1	ATP5PO	0.612705	1.1867e-07	Q2	10167700	10938100	K02137	10813200	10977000	9801880	6760530	6133410	6340340	6465430	6588550	1.1964	1.28705	1.27235	1.29162	1.15335	0.795486	0.721695	0.746044	0.760763	0.77525
map04714 Thermogenesis	2.28925e-07	2.55	W5PUU5	SWI/SNF related, matrix associated, actin dependent regulator of chromatin, subfamily a, member 2 OS=Ovis aries OX=9940 GN=SMARCA2 PE=3 SV=1	SMARCA2	1.73558	2.03169e-07	Q3	375031	351191	K11647	388869	388899	415967	703038	643878	693335	639746	652245	0.714046	0.668655	0.740393	0.74045	0.791986	1.33856	1.22592	1.32009	1.21805	1.24185
map04714 Thermogenesis	2.28925e-07	2.55	W5PYC8	NADH dehydrogenase [ubiquinone] iron-sulfur protein 8, mitochondrial OS=Ovis aries OX=9940 GN=NDUFS8 PE=3 SV=1	NDUFS8	0.549997	1.25376e-08	Q2	4683030	4452410	K03941	4736770	4825400	4712330	2537420	2742540	2522330	2415970	2657140	1.29061	1.22705	1.30542	1.32985	1.29869	0.699296	0.755826	0.695137	0.665825	0.73229
map04714 Thermogenesis	2.28925e-07	2.55	W5PZC9	Cytochrome b-c1 complex subunit 6 OS=Ovis aries OX=9940 GN=LOC101115589 PE=1 SV=1	LOC101115589	0.360337	1.30799e-09	Q1	5557860	6265430	K00416	6280490	6429030	6361960	2241410	2072480	2294980	2208210	2315450	1.32244	1.4908	1.49438	1.52973	1.51377	0.533322	0.493127	0.546069	0.525423	0.55094
map04714 Thermogenesis	2.28925e-07	2.55	W5PZE3	NADH dehydrogenase [ubiquinone] 1 beta subcomplex subunit 6 OS=Ovis aries OX=9940 GN=NDUFB6 PE=1 SV=1	NDUFB6	0.564962	1.05594e-05	Q2	715271	801258	K03962	683961	836550	745091	445447	361917	419813	478871	430712	1.20845	1.35373	1.15556	1.41336	1.25884	0.752585	0.611461	0.709276	0.809055	0.72769
map04714 Thermogenesis	2.28925e-07	2.55	W5Q5Y9	NADH dehydrogenase [ubiquinone] 1 beta subcomplex subunit 10 OS=Ovis aries OX=9940 GN=NDUFB10 PE=1 SV=1	NDUFB10	0.148364	1.3748e-08	Q1	752105	652565	K03966	756690	701850	651272	117425	102517	104440	77738.9	119300	1.86354	1.6169	1.8749	1.73902	1.6137	0.290951	0.254013	0.258777	0.192618	0.295597
map04714 Thermogenesis	2.28925e-07	2.55	W5QC06	NADH dehydrogenase [ubiquinone] 1 alpha subcomplex subunit 6 OS=Ovis aries OX=9940 GN=NDUFA6 PE=1 SV=1	NDUFA6	0.432207	1.99821e-08	Q1	528672	497245	K03950	546236	550356	611452	231266	232680	241111	250628	225953	1.35017	1.26991	1.39503	1.40555	1.56158	0.590627	0.594239	0.61577	0.640076	0.577059
map04714 Thermogenesis	2.28925e-07	2.55	W5QF73	NADH dehydrogenase [ubiquinone] 1 beta subcomplex subunit 4 OS=Ovis aries OX=9940 GN=NDUFB4 PE=1 SV=1	NDUFB4	0.374249	1.27111e-10	Q1	2718510	2611650	K03960	2687080	2700240	2595850	1030930	938526	972289	1060870	979880	1.48586	1.42746	1.46868	1.47588	1.41882	0.563478	0.512973	0.531427	0.579843	0.535576
map04714 Thermogenesis	2.28925e-07	2.55	W5QG39	NADH dehydrogenase [ubiquinone] 1 beta subcomplex subunit 1 OS=Ovis aries OX=9940 PE=1 SV=1	--	0.423412	1.79601e-05	Q1	515141	593792	K03957	480720	514081	381622	242214	221884	186016	175811	226404	1.45615	1.67848	1.35885	1.45316	1.07873	0.684668	0.627201	0.525813	0.496966	0.639978
map04714 Thermogenesis	2.28925e-07	2.55	A0A6P3DZL9	Cytochrome C oxidase Copper Chaperone OS=Ovis aries OX=9940 GN=LOC101117181 PE=3 SV=1	LOC101117181	0.396392	2.76224e-07	Q1	2763130	2688640	K02260	2180190	2797820	2889790	1001620	1018340	1188910	1038040	1032860	1.48561	1.44556	1.17219	1.50426	1.55371	0.538524	0.547514	0.639222	0.558106	0.555321
map04714 Thermogenesis	2.28925e-07	2.55	A0A8V6V4N3	Cytochrome c oxidase subunit OS=Ovis aries OX=9940 GN=LOC101121538 PE=3 SV=1	LOC101121538	0.611115	2.60242e-09	Q2	19037000	20129300	K02267	19795800	19562500	18666700	11418700	11813500	11940900	12127900	12094100	1.21575	1.28551	1.26421	1.24931	1.1921	0.729227	0.75444	0.762576	0.774518	0.77236
map04714 Thermogenesis	2.28925e-07	2.55	A0A8V6VZ54	Cytochrome c1, heme protein, mitochondrial OS=Ovis aries OX=9940 GN=LOC101113599 PE=3 SV=1	LOC101113599	0.636954	2.11071e-08	Q2	4382960	4542520	K00413	4427650	4448760	4178000	2860210	2771720	2728190	2936890	2703160	1.21816	1.26251	1.23058	1.23645	1.1612	0.794943	0.770349	0.758251	0.816255	0.751294
map04714 Thermogenesis	2.28925e-07	2.55	A0A8V6WE19	NADH dehydrogenase [ubiquinone] 1 alpha subcomplex subunit 2 OS=Ovis aries OX=9940 GN=NDUFA2 PE=3 SV=1	NDUFA2	0.520854	8.3508e-11	Q2	4510730	4584300	K03946	4639730	4703020	4808910	2506860	2370040	2414340	2440010	2376890	1.27585	1.29665	1.31233	1.33023	1.36018	0.709057	0.670358	0.682888	0.690149	0.672296
map04714 Thermogenesis	2.28925e-07	2.55	A0A8V6WHY3	ATP synthase subunit b OS=Ovis aries OX=9940 GN=ATP5PB PE=3 SV=1	ATP5PB	0.57797	5.33632e-10	Q2	11292400	11579200	K02127	11115500	11111500	10968300	6517130	6197980	6582490	6423170	6684190	1.27638	1.3088	1.25639	1.25594	1.23975	0.736633	0.700559	0.744021	0.726013	0.755516
map04714 Thermogenesis	2.28925e-07	2.55	W5P642	Cytochrome b-c1 complex subunit 7 OS=Ovis aries OX=9940 PE=1 SV=1	--	0.307229	8.69542e-11	Q1	8902450	8595130	K00417	8709930	9286140	8283390	2803620	2619210	2618720	2577160	2830880	1.55565	1.50195	1.52201	1.6227	1.44747	0.489915	0.457691	0.457605	0.450343	0.494679
map04714 Thermogenesis	2.28925e-07	2.55	W5P697	Cytochrome c oxidase assembly factor 7 OS=Ovis aries OX=9940 GN=LOC101116001 PE=3 SV=1	LOC101116001	0.595083	3.32977e-07	Q2	3343380	2933260	K18180	2983460	3352010	3148830	1907280	1835480	1999700	1783050	1853550	1.3299	1.16677	1.18674	1.33334	1.25252	0.758663	0.730103	0.795426	0.709248	0.737291
map04714 Thermogenesis	2.28925e-07	2.55	W5PKK9	Cytochrome c oxidase subunit 7A2, mitochondrial OS=Ovis aries OX=9940 PE=3 SV=1	--	0.495031	1.42355e-08	Q1	12900300	14491200	K02270	12791400	13377100	13900700	6594790	6796810	6592610	6299390	7111530	1.27908	1.43682	1.26829	1.32636	1.37827	0.653883	0.673913	0.653667	0.624594	0.705118
map04714 Thermogenesis	2.28925e-07	2.55	W5PLS7	Growth factor receptor bound protein 2 OS=Ovis aries OX=9940 GN=GRB2 PE=4 SV=1	GRB2	0.639116	5.54498e-09	Q2	2852060	2947000	K04364	3000000	2888650	2969000	1837500	1856460	1961810	1907940	1803630	1.18717	1.22669	1.24875	1.2024	1.23584	0.764859	0.772751	0.816603	0.794179	0.75076
map04714 Thermogenesis	2.28925e-07	2.55	W5PW27	Cytochrome c oxidase subunit 5B, mitochondrial OS=Ovis aries OX=9940 GN=LOC101110664 PE=1 SV=1	LOC101110664	0.586072	1.58047e-08	Q2	23200900	22147800	K02265	23075700	24101000	22648000	14310900	13292900	13876200	12889200	13130700	1.27008	1.21243	1.26322	1.31935	1.23981	0.783415	0.727687	0.759618	0.705588	0.718808
map04721 Synaptic vesicle cycle	0.0384208	2.32	W5P7L2	V-type proton ATPase subunit G OS=Ovis aries OX=9940 GN=ATP6V1G1 PE=3 SV=1	ATP6V1G1	0.311988	1.50365e-09	Q1	9761040	9641170	K02152	8976550	10113400	8226800	2825270	2919460	2881520	2930090	3019410	1.59248	1.57292	1.46449	1.64996	1.34217	0.460932	0.476299	0.470109	0.478033	0.492605
map04721 Synaptic vesicle cycle	0.0384208	2.32	W5NZZ3	V-type proton ATPase subunit F OS=Ovis aries OX=9940 GN=ATP6V1F PE=3 SV=1	ATP6V1F	0.598126	2.20297e-06	Q2	5039420	4944320	K02151	4962940	5516310	4399710	2781440	2851840	3003760	3099710	3134280	1.2683	1.24436	1.24905	1.38832	1.1073	0.70002	0.717738	0.755972	0.780121	0.788821
map04721 Synaptic vesicle cycle	0.0384208	2.32	W5PNM6	NSF attachment protein alpha OS=Ovis aries OX=9940 GN=NAPA PE=3 SV=1	NAPA	0.44748	5.43793e-09	Q1	4642230	5035360	K15296	4908580	4507300	4966230	2231410	1999180	2227830	2229410	2078410	1.33298	1.44586	1.40946	1.29424	1.42601	0.640732	0.574049	0.639704	0.640158	0.596799
map04721 Synaptic vesicle cycle	0.0384208	2.32	W5PPS6	Clathrin light chain OS=Ovis aries OX=9940 PE=3 SV=1	--	0.653082	1.05415e-06	Q2	5496030	5450960	K04644	4860090	5518270	5506230	3454300	3605860	3357020	3363940	3742110	1.23911	1.22894	1.09573	1.24412	1.24141	0.778788	0.812958	0.756856	0.758416	0.843676
map04721 Synaptic vesicle cycle	0.0384208	2.32	W5PVH8	ATPase H+ transporting V1 subunit E1 OS=Ovis aries OX=9940 GN=ATP6V1E1 PE=3 SV=1	ATP6V1E1	0.53322	3.27525e-10	Q2	6896500	6865800	K02150	6685070	6923110	7036910	3686340	3829260	3606910	3503450	3720750	1.30729	1.30147	1.26721	1.31234	1.33391	0.698778	0.72587	0.683721	0.66411	0.705301
map04721 Synaptic vesicle cycle	0.0384208	2.32	W5Q5T7	V-type proton ATPase subunit C OS=Ovis aries OX=9940 GN=ATP6V1C1 PE=3 SV=1	ATP6V1C1	0.345225	4.59947e-05	Q1	558633	318245	K02148	461434	423162	582722	129136	150657	203679	153557	172245	1.77149	1.00919	1.46326	1.34189	1.84788	0.409504	0.47775	0.645888	0.486946	0.546208
map04723 Retrograde endocannabinoid signaling	2.93775e-05	3.03	O78747	NADH-ubiquinone oxidoreductase chain 1 OS=Ovis aries OX=9940 GN=MT-ND1 PE=1 SV=1	MT-ND1	1.58686	3.97215e-08	Q3	848974	777159	K03878	811603	851689	799722	1237550	1345490	1274000	1325760	1306090	0.802582	0.734691	0.767253	0.805148	0.756021	1.16992	1.27197	1.20438	1.25331	1.23472
map04723 Retrograde endocannabinoid signaling	2.93775e-05	3.03	A0A8V6V740	NADH dehydrogenase [ubiquinone] 1 beta subcomplex subunit 7 OS=Ovis aries OX=9940 GN=NDUFB7 PE=3 SV=1	NDUFB7	0.337268	4.81576e-09	Q1	1504870	1548780	K03963	1443770	1459040	1596890	462044	573028	499156	528418	484861	1.48984	1.53332	1.42935	1.44447	1.58095	0.45743	0.567306	0.494172	0.523142	0.48002
map04723 Retrograde endocannabinoid signaling	2.93775e-05	3.03	A0A8V6VHV8	NADH dehydrogenase [ubiquinone] 1 beta subcomplex subunit 9 OS=Ovis aries OX=9940 GN=NDUFB9 PE=3 SV=1	NDUFB9	0.417051	7.16321e-11	Q1	1365190	1283710	K03965	1394940	1315170	1340460	536152	568617	571063	546093	572093	1.43803	1.3522	1.46937	1.38534	1.41198	0.564758	0.598955	0.601531	0.575229	0.602616
map04723 Retrograde endocannabinoid signaling	2.93775e-05	3.03	A0A8V6VT05	NADH dehydrogenase [ubiquinone] 1 alpha subcomplex subunit 5 OS=Ovis aries OX=9940 GN=NDUFA5 PE=3 SV=1	NDUFA5	0.443121	1.80988e-07	Q1	965640	916372	K03949	858538	920065	884079	370899	422248	351443	448402	420856	1.47234	1.39722	1.30904	1.40285	1.34798	0.565521	0.643814	0.535855	0.683692	0.641691
map04723 Retrograde endocannabinoid signaling	2.93775e-05	3.03	A0A8V6W0E9	NADH dehydrogenase [ubiquinone] 1 alpha subcomplex subunit 8 OS=Ovis aries OX=9940 GN=NDUFA8 PE=3 SV=1	NDUFA8	0.43744	7.91519e-10	Q1	5712870	5752860	K03952	6089180	5728460	5817300	2381140	2470880	2712460	2567020	2598300	1.36572	1.37528	1.45568	1.36945	1.39068	0.569236	0.590689	0.648441	0.613672	0.62115
map04723 Retrograde endocannabinoid signaling	2.93775e-05	3.03	A0A8V6WJW2	NADH dehydrogenase [ubiquinone] 1 beta subcomplex subunit 5, mitochondrial OS=Ovis aries OX=9940 GN=NDUFB5 PE=3 SV=1	NDUFB5	0.467765	2.96874e-09	Q1	2950340	2718640	K03961	2709750	2645840	2508050	1253620	1262380	1301850	1250200	1262030	1.48537	1.36872	1.36424	1.33206	1.26269	0.631143	0.635553	0.655424	0.629421	0.635377
map04723 Retrograde endocannabinoid signaling	2.93775e-05	3.03	W5P9Q8	NADH dehydrogenase [ubiquinone] 1 subunit C2 OS=Ovis aries OX=9940 GN=NDUFC2 PE=1 SV=1	NDUFC2	0.447551	9.83233e-08	Q1	1948970	1672270	K03968	1807860	1817000	1713680	850020	817541	719387	751990	871020	1.50271	1.28936	1.39391	1.40095	1.32129	0.655387	0.630345	0.554666	0.579804	0.671579
map04723 Retrograde endocannabinoid signaling	2.93775e-05	3.03	W5PB27	NADH dehydrogenase [ubiquinone] iron-sulfur protein 3, mitochondrial OS=Ovis aries OX=9940 GN=NDUFS3 PE=1 SV=1	NDUFS3	0.658593	2.4637e-07	Q2	7593810	7469930	K03936	8061050	7448650	7966070	5183280	4745940	5374520	5062170	5015950	1.18799	1.16861	1.26109	1.16528	1.24623	0.810884	0.742465	0.840802	0.791937	0.784706
map04723 Retrograde endocannabinoid signaling	2.93775e-05	3.03	W5PP04	Guanine nucleotide-binding protein subunit gamma OS=Ovis aries OX=9940 GN=GNG12 PE=3 SV=1	GNG12	0.306933	4.46136e-08	Q1	1724830	1432770	K04347	1554990	1302580	1342600	425551	481539	479487	414247	457521	1.79369	1.48997	1.61707	1.35458	1.3962	0.442539	0.500763	0.498629	0.430784	0.475786
map04723 Retrograde endocannabinoid signaling	2.93775e-05	3.03	W5PYC8	NADH dehydrogenase [ubiquinone] iron-sulfur protein 8, mitochondrial OS=Ovis aries OX=9940 GN=NDUFS8 PE=3 SV=1	NDUFS8	0.549997	1.25376e-08	Q2	4683030	4452410	K03941	4736770	4825400	4712330	2537420	2742540	2522330	2415970	2657140	1.29061	1.22705	1.30542	1.32985	1.29869	0.699296	0.755826	0.695137	0.665825	0.73229
map04723 Retrograde endocannabinoid signaling	2.93775e-05	3.03	W5PZE3	NADH dehydrogenase [ubiquinone] 1 beta subcomplex subunit 6 OS=Ovis aries OX=9940 GN=NDUFB6 PE=1 SV=1	NDUFB6	0.564962	1.05594e-05	Q2	715271	801258	K03962	683961	836550	745091	445447	361917	419813	478871	430712	1.20845	1.35373	1.15556	1.41336	1.25884	0.752585	0.611461	0.709276	0.809055	0.72769
map04723 Retrograde endocannabinoid signaling	2.93775e-05	3.03	W5Q5Y9	NADH dehydrogenase [ubiquinone] 1 beta subcomplex subunit 10 OS=Ovis aries OX=9940 GN=NDUFB10 PE=1 SV=1	NDUFB10	0.148364	1.3748e-08	Q1	752105	652565	K03966	756690	701850	651272	117425	102517	104440	77738.9	119300	1.86354	1.6169	1.8749	1.73902	1.6137	0.290951	0.254013	0.258777	0.192618	0.295597
map04723 Retrograde endocannabinoid signaling	2.93775e-05	3.03	W5QC06	NADH dehydrogenase [ubiquinone] 1 alpha subcomplex subunit 6 OS=Ovis aries OX=9940 GN=NDUFA6 PE=1 SV=1	NDUFA6	0.432207	1.99821e-08	Q1	528672	497245	K03950	546236	550356	611452	231266	232680	241111	250628	225953	1.35017	1.26991	1.39503	1.40555	1.56158	0.590627	0.594239	0.61577	0.640076	0.577059
map04723 Retrograde endocannabinoid signaling	2.93775e-05	3.03	W5QF73	NADH dehydrogenase [ubiquinone] 1 beta subcomplex subunit 4 OS=Ovis aries OX=9940 GN=NDUFB4 PE=1 SV=1	NDUFB4	0.374249	1.27111e-10	Q1	2718510	2611650	K03960	2687080	2700240	2595850	1030930	938526	972289	1060870	979880	1.48586	1.42746	1.46868	1.47588	1.41882	0.563478	0.512973	0.531427	0.579843	0.535576
map04723 Retrograde endocannabinoid signaling	2.93775e-05	3.03	W5QG39	NADH dehydrogenase [ubiquinone] 1 beta subcomplex subunit 1 OS=Ovis aries OX=9940 PE=1 SV=1	--	0.423412	1.79601e-05	Q1	515141	593792	K03957	480720	514081	381622	242214	221884	186016	175811	226404	1.45615	1.67848	1.35885	1.45316	1.07873	0.684668	0.627201	0.525813	0.496966	0.639978
map04723 Retrograde endocannabinoid signaling	2.93775e-05	3.03	A0A8V6WE19	NADH dehydrogenase [ubiquinone] 1 alpha subcomplex subunit 2 OS=Ovis aries OX=9940 GN=NDUFA2 PE=3 SV=1	NDUFA2	0.520854	8.3508e-11	Q2	4510730	4584300	K03946	4639730	4703020	4808910	2506860	2370040	2414340	2440010	2376890	1.27585	1.29665	1.31233	1.33023	1.36018	0.709057	0.670358	0.682888	0.690149	0.672296
map04913 Ovarian steroidogenesis	0.236142	1.77	A0A6P7EN58	Dihydrodiol dehydrogenase 3-like OS=Ovis aries OX=9940 GN=LOC101109377 PE=3 SV=1	LOC101109377	0.277657	6.54665e-09	Q1	6761020	7007360	K04119	6607040	6937190	7023180	1830170	1889680	1706610	2287580	1819520	1.54117	1.59732	1.50607	1.58133	1.60093	0.417186	0.430752	0.389021	0.521453	0.414759
map04913 Ovarian steroidogenesis	0.236142	1.77	W5PIS3	NADP-dependent oxidoreductase domain-containing protein OS=Ovis aries OX=9940 PE=3 SV=1	--	0.629957	1.24982e-06	Q2	113054000	119685000	K04119	108424000	122110000	102646000	70956300	73576900	67193700	71436100	73341500	1.22562	1.29751	1.17543	1.3238	1.11279	0.769238	0.797648	0.728447	0.774439	0.795096
map04913 Ovarian steroidogenesis	0.236142	1.77	W5PN69	Dihydrodiol dehydrogenase 3 OS=Ovis aries OX=9940 GN=LOC101109111 PE=3 SV=1	LOC101109111	0.545698	2.51509e-07	Q2	1280680	1141290	K04119	1173320	1277120	1072490	687201	651999	626264	653158	625501	1.39371	1.24201	1.27687	1.38983	1.16714	0.74785	0.709541	0.681535	0.710802	0.680705
map04966 Collecting duct acid secretion	0.0543922	2.68	W5P7L2	V-type proton ATPase subunit G OS=Ovis aries OX=9940 GN=ATP6V1G1 PE=3 SV=1	ATP6V1G1	0.311988	1.50365e-09	Q1	9761040	9641170	K02152	8976550	10113400	8226800	2825270	2919460	2881520	2930090	3019410	1.59248	1.57292	1.46449	1.64996	1.34217	0.460932	0.476299	0.470109	0.478033	0.492605
map04966 Collecting duct acid secretion	0.0543922	2.68	W5NZZ3	V-type proton ATPase subunit F OS=Ovis aries OX=9940 GN=ATP6V1F PE=3 SV=1	ATP6V1F	0.598126	2.20297e-06	Q2	5039420	4944320	K02151	4962940	5516310	4399710	2781440	2851840	3003760	3099710	3134280	1.2683	1.24436	1.24905	1.38832	1.1073	0.70002	0.717738	0.755972	0.780121	0.788821
map04966 Collecting duct acid secretion	0.0543922	2.68	W5PVH8	ATPase H+ transporting V1 subunit E1 OS=Ovis aries OX=9940 GN=ATP6V1E1 PE=3 SV=1	ATP6V1E1	0.53322	3.27525e-10	Q2	6896500	6865800	K02150	6685070	6923110	7036910	3686340	3829260	3606910	3503450	3720750	1.30729	1.30147	1.26721	1.31234	1.33391	0.698778	0.72587	0.683721	0.66411	0.705301
map04966 Collecting duct acid secretion	0.0543922	2.68	W5Q5T7	V-type proton ATPase subunit C OS=Ovis aries OX=9940 GN=ATP6V1C1 PE=3 SV=1	ATP6V1C1	0.345225	4.59947e-05	Q1	558633	318245	K02148	461434	423162	582722	129136	150657	203679	153557	172245	1.77149	1.00919	1.46326	1.34189	1.84788	0.409504	0.47775	0.645888	0.486946	0.546208
map04974 Protein digestion and absorption	0.242335	1.57	W5NTT7	Collagen type I alpha 2 chain OS=Ovis aries OX=9940 GN=COL1A2 PE=4 SV=1	COL1A2	0.659815	3.329e-09	Q2	2579900000	2455690000	K06236	2457840000	2463870000	2455210000	1587530000	1596400000	1670990000	1660870000	1674170000	1.25223	1.19194	1.19298	1.19591	1.19171	0.770553	0.774859	0.811063	0.806151	0.812606
map04974 Protein digestion and absorption	0.242335	1.57	W5Q4M3	Collagen type V alpha 2 chain OS=Ovis aries OX=9940 GN=COL5A2 PE=4 SV=1	COL5A2	0.613979	3.03041e-10	Q2	59010900	57462500	K19721	57047500	60593000	57020700	35989800	35550800	35875900	36258500	35075600	1.25586	1.22291	1.21407	1.28953	1.2135	0.765928	0.756585	0.763504	0.771646	0.746472
map04974 Protein digestion and absorption	0.242335	1.57	W5NVR8	Collagen type V alpha 1 chain OS=Ovis aries OX=9940 GN=COL5A1 PE=4 SV=1	COL5A1	0.643919	3.79207e-09	Q2	19612000	18349500	K19721	18619400	18964800	18557600	12467600	11633400	12244400	12157800	12091700	1.26776	1.18615	1.2036	1.22592	1.1996	0.805931	0.752006	0.791502	0.785904	0.781632
map04974 Protein digestion and absorption	0.242335	1.57	W5Q5Q6	Collagen type XIV alpha 1 chain OS=Ovis aries OX=9940 GN=COL14A1 PE=4 SV=1	COL14A1	0.651812	9.05103e-11	Q2	102303000	100448000	K08133	102020000	98378200	101147000	65822400	66538900	64551700	66930700	64862800	1.22812	1.20585	1.22473	1.18101	1.21425	0.790182	0.798784	0.774928	0.803487	0.778663
map04974 Protein digestion and absorption	0.242335	1.57	W5QG67	Collagen type IX alpha 2 chain OS=Ovis aries OX=9940 GN=COL9A2 PE=4 SV=1	COL9A2	0.611119	1.94985e-08	Q2	21730000	21138800	K08131	22114600	22222900	22214700	13798600	12813400	13389800	14133300	12734200	1.23263	1.19909	1.25444	1.26059	1.26012	0.78272	0.726835	0.759531	0.801706	0.722343
map04975 Fat digestion and absorption	0.0333654	3.09	W5NWM2	Apolipoprotein A4 OS=Ovis aries OX=9940 PE=3 SV=1	--	0.39372	2.66586e-11	Q1	89570400	87635900	K08760	91594900	90137000	91325500	36433900	35394500	36991500	34800100	33658000	1.42732	1.3965	1.45958	1.43635	1.45529	0.580581	0.564018	0.589467	0.554546	0.536347
map04975 Fat digestion and absorption	0.0333654	3.09	W5QHV3	Fatty acid-binding protein, liver OS=Ovis aries OX=9940 GN=FABP1 PE=3 SV=1	FABP1	0.614944	2.2112e-06	Q2	1207610	1140360	K08750	1132380	1268600	1243670		754218	722437	780354	691090	1.21562	1.14792	1.13989	1.27701	1.25192		0.759219	0.727227	0.785528	0.695672
map04975 Fat digestion and absorption	0.0333654	3.09	W5NX51	Apolipoprotein A1 OS=Ovis aries OX=9940 PE=3 SV=1	--	0.244423	7.3621e-15	Q1	23122600	23000000	K08757	23962500	23101100	22982900	5629090	5601520	5633940	5766400	5763420	1.59948	1.591	1.65758	1.59799	1.58981	0.389385	0.387478	0.389721	0.398884	0.398677
map04975 Fat digestion and absorption	0.0333654	3.09	W5Q7J0	Apolipoprotein B OS=Ovis aries OX=9940 GN=APOB PE=4 SV=1	APOB	2.28543	1.07289e-10	Q4	1009740	928366	K14462	953129	1028090	985763	2251400	2202200	2279080	2222410	2255130	0.626572	0.576077	0.591443	0.637959	0.611694	1.39706	1.36653	1.41423	1.37907	1.39937
map04977 Vitamin digestion and absorption	0.0012286	6.69	W5NWM2	Apolipoprotein A4 OS=Ovis aries OX=9940 PE=3 SV=1	--	0.39372	2.66586e-11	Q1	89570400	87635900	K08760	91594900	90137000	91325500	36433900	35394500	36991500	34800100	33658000	1.42732	1.3965	1.45958	1.43635	1.45529	0.580581	0.564018	0.589467	0.554546	0.536347
map04977 Vitamin digestion and absorption	0.0012286	6.69	W5NX51	Apolipoprotein A1 OS=Ovis aries OX=9940 PE=3 SV=1	--	0.244423	7.3621e-15	Q1	23122600	23000000	K08757	23962500	23101100	22982900	5629090	5601520	5633940	5766400	5763420	1.59948	1.591	1.65758	1.59799	1.58981	0.389385	0.387478	0.389721	0.398884	0.398677
map04977 Vitamin digestion and absorption	0.0012286	6.69	W5PAR8	Retinol binding protein 2 OS=Ovis aries OX=9940 GN=RBP2 PE=3 SV=1	RBP2	0.565145	1.08361e-08	Q2	24363400	23956900	K14622	26410400	24304900	25276600	13342800	14499500	13771000	14575600	14065500	1.25219	1.2313	1.3574	1.24918	1.29912	0.68577	0.74522	0.707778	0.749132	0.722914
map04977 Vitamin digestion and absorption	0.0012286	6.69	W5Q7J0	Apolipoprotein B OS=Ovis aries OX=9940 GN=APOB PE=4 SV=1	APOB	2.28543	1.07289e-10	Q4	1009740	928366	K14462	953129	1028090	985763	2251400	2202200	2279080	2222410	2255130	0.626572	0.576077	0.591443	0.637959	0.611694	1.39706	1.36653	1.41423	1.37907	1.39937
map04978 Mineral absorption	0.414232	1.67	P18685	Ferritin heavy chain OS=Ovis aries OX=9940 GN=FTH1 PE=1 SV=3	FTH1	0.559395	7.0134e-10	Q2	54396100	53071700	K00522	56066100	51925700	52221600	30262800	30867800	29251000	29326700	30031300	1.30315	1.27142	1.34316	1.24397	1.25105	0.724995	0.739489	0.700756	0.702569	0.719449
map04978 Mineral absorption	0.414232	1.67	W5PA59	Ferritin OS=Ovis aries OX=9940 GN=LOC101117015 PE=3 SV=1	LOC101117015	0.412058	1.06369e-10	Q1	18192100	19310100	K13625	18148000	19465600	17956800	7814220	7437670	7707620	7914480	7477340	1.38423	1.4693	1.38087	1.48113	1.36633	0.594581	0.56593	0.58647	0.60221	0.568948
map04978 Mineral absorption	0.414232	1.67	W5QAU1	heme oxygenase (biliverdin-producing) OS=Ovis aries OX=9940 PE=3 SV=1	--	0.63091	5.69706e-07	Q2	2671890	2586120	K00510	2531190	2857170	2599540	1614870	1765530	1542330	1717570	1716680	1.23682	1.19712	1.17169	1.32259	1.20333	0.747525	0.817266	0.713946	0.795065	0.794653
map04979 Cholesterol metabolism	0.0341342	2.64	W5NWM2	Apolipoprotein A4 OS=Ovis aries OX=9940 PE=3 SV=1	--	0.39372	2.66586e-11	Q1	89570400	87635900	K08760	91594900	90137000	91325500	36433900	35394500	36991500	34800100	33658000	1.42732	1.3965	1.45958	1.43635	1.45529	0.580581	0.564018	0.589467	0.554546	0.536347
map04979 Cholesterol metabolism	0.0341342	2.64	W5PI61	Apolipoprotein E OS=Ovis aries OX=9940 PE=3 SV=1	--	0.55709	7.08319e-10	Q2	3127690	3262560	K04524	3215920	3113700	3309450	1824500	1696680	1803480	1805380	1799740	1.25313	1.30716	1.28848	1.24752	1.32595	0.730996	0.679784	0.722574	0.723335	0.721076
map04979 Cholesterol metabolism	0.0341342	2.64	W5NX51	Apolipoprotein A1 OS=Ovis aries OX=9940 PE=3 SV=1	--	0.244423	7.3621e-15	Q1	23122600	23000000	K08757	23962500	23101100	22982900	5629090	5601520	5633940	5766400	5763420	1.59948	1.591	1.65758	1.59799	1.58981	0.389385	0.387478	0.389721	0.398884	0.398677
map04979 Cholesterol metabolism	0.0341342	2.64	W5PV42	LDL receptor related protein associated protein 1 OS=Ovis aries OX=9940 GN=LRPAP1 PE=4 SV=1	LRPAP1	0.578707	1.32531e-08	Q2	17962600	17721700	K22290	18576400	17141800	17541600	9853650	10248500	10178500	11075400	10116500	1.27924	1.26208	1.32295	1.22078	1.24925	0.701744	0.729864	0.724878	0.788753	0.720463
map04979 Cholesterol metabolism	0.0341342	2.64	W5Q7J0	Apolipoprotein B OS=Ovis aries OX=9940 GN=APOB PE=4 SV=1	APOB	2.28543	1.07289e-10	Q4	1009740	928366	K14462	953129	1028090	985763	2251400	2202200	2279080	2222410	2255130	0.626572	0.576077	0.591443	0.637959	0.611694	1.39706	1.36653	1.41423	1.37907	1.39937
