# Supplementary material for: Yeast culture in weaned lamb feed: a proteomic journey into enhanced rumen health and growth
Source: J Anim Sci Biotechnol. 2025 Aug 1;16:107. doi: 10.1186/s40104-025-01223-8 (PMC12315397; doi:10.1186/s40104-025-01223-8)
Supplement: Supplementary file 10 — Additional file 10: DEPs interaction analysis. [file 40104_2025_1223_MOESM10_ESM.csv]

Degree	Gene name	Log2 RATIO	name	P value	-lgP	Protein description	rank	Ratio	Regulated Type	selected	shared name
28	NDUFS3	-0.602540435	W5PB27	2.46E-07	6.61	"NADH dehydrogenase [ubiquinone] iron-sulfur protein 3, mitochondrial OS=Ovis aries OX=9940 GN=NDUFS3 PE=1 SV=1"	13	0.65859322	Down	FALSE	W5PB27
14	W5PKK9	-1.014409557	W5PKK9	1.42E-08	7.85	"Cytochrome c oxidase subunit 7A2, mitochondrial OS=Ovis aries OX=9940 PE=3 SV=1"	56	0.495030885	Down	FALSE	W5PKK9
4	DOHH	-0.676461422	W5PSQ0	0.001579491	2.80	Deoxyhypusine hydroxylase OS=Ovis aries OX=9940 GN=DOHH PE=3 SV=1	168	0.625698078	Down	FALSE	W5PSQ0
30	NDUFB7	-1.568030527	A0A8V6V740	4.82E-09	8.32	NADH dehydrogenase [ubiquinone] 1 beta subcomplex subunit 7 OS=Ovis aries OX=9940 GN=NDUFB7 PE=3 SV=1	4	0.337268497	Down	FALSE	A0A8V6V740
9	EIF3M	-0.823852128	W5Q519	3.50E-07	6.46	Eukaryotic translation initiation factor 3 subunit M OS=Ovis aries OX=9940 GN=EIF3M PE=3 SV=1	88	0.564931508	Down	FALSE	W5Q519
31	ATP5PO	-0.706735228	W5PT98	1.19E-07	6.92	"ATP synthase subunit O, mitochondrial OS=Ovis aries OX=9940 GN=ATP5PO PE=3 SV=1"	3	0.612705103	Down	FALSE	W5PT98
27	NDUFA6	-1.210204535	W5QC06	2.00E-08	7.70	NADH dehydrogenase [ubiquinone] 1 alpha subcomplex subunit 6 OS=Ovis aries OX=9940 GN=NDUFA6 PE=1 SV=1	19	0.432207336	Down	FALSE	W5QC06
4	CHCHD3	-1.575980697	W5P9X2	9.98E-12	11.00	Coiled-coil-helix-coiled-coil-helix domain containing 3 OS=Ovis aries OX=9940 GN=CHCHD3 PE=4 SV=1	172	0.335415044	Down	FALSE	W5P9X2
27	NDUFA8	-1.192842617	A0A8V6W0E9	7.92E-10	9.10	NADH dehydrogenase [ubiquinone] 1 alpha subcomplex subunit 8 OS=Ovis aries OX=9940 GN=NDUFA8 PE=3 SV=1	15	0.4374401	Down	FALSE	A0A8V6W0E9
20	W5QG39	-1.239866697	W5QG39	1.80E-05	4.74	NADH dehydrogenase [ubiquinone] 1 beta subcomplex subunit 1 OS=Ovis aries OX=9940 PE=1 SV=1	48	0.423411777	Down	FALSE	W5QG39
26	LOC101102454	-1.546208825	W5PF18	4.03E-12	11.39	"ATP synthase subunit e, mitochondrial OS=Ovis aries OX=9940 GN=LOC101102454 PE=1 SV=1"	20	0.342408679	Down	FALSE	W5PF18
2	NOP16	-0.685348168	W5NVT8	9.88E-05	4.01	Nucleolar protein 16 OS=Ovis aries OX=9940 GN=NOP16 PE=3 SV=1	212	0.621855735	Down	FALSE	W5NVT8
26	NDUFA2	-0.941048049	A0A8V6WE19	8.35E-11	10.08	NADH dehydrogenase [ubiquinone] 1 alpha subcomplex subunit 2 OS=Ovis aries OX=9940 GN=NDUFA2 PE=3 SV=1	21	0.520854367	Down	FALSE	A0A8V6WE19
4	LOC101117181	-1.335000518	A0A6P3DZL9	2.76E-07	6.56	Cytochrome C oxidase Copper Chaperone OS=Ovis aries OX=9940 GN=LOC101117181 PE=3 SV=1	154	0.396391926	Down	FALSE	A0A6P3DZL9
4	SRP9	-0.659504749	W5Q7M3	7.10E-08	7.15	Signal recognition particle 9 OS=Ovis aries OX=9940 GN=SRP9 PE=4 SV=1	162	0.63309559	Down	FALSE	W5Q7M3
4	DMAC2L	-1.11807615	W5QHH7	7.46E-08	7.13	Distal membrane arm assembly complex 2 like OS=Ovis aries OX=9940 GN=DMAC2L PE=4 SV=1	146	0.460707775	Down	FALSE	W5QHH7
5	W5NPL9	-0.907034393	W5NPL9	8.89E-11	10.05	Elongation factor 1-delta OS=Ovis aries OX=9940 PE=3 SV=1	134	0.533280177	Down	FALSE	W5NPL9
27	RPS17	-0.684243975	W5PVR4	1.67E-09	8.78	40S ribosomal protein S17 OS=Ovis aries OX=9940 GN=RPS17 PE=3 SV=1	16	0.622331866	Down	FALSE	W5PVR4
1	LOC101116076	-0.934676532	W5PRS1	7.77E-05	4.11	Ubiquinol-cytochrome-c reductase complex assembly factor 1 OS=Ovis aries OX=9940 GN=LOC101116076 PE=3 SV=1	290	0.523159755	Down	FALSE	W5PRS1
4	COPE	-0.714869416	W5PL65	2.90E-05	4.54	Coatomer subunit epsilon OS=Ovis aries OX=9940 GN=COPE PE=3 SV=1	151	0.609260276	Down	FALSE	W5PL65
12	LOC101112702	0.682908776	W5PFD9	1.88E-05	4.73	60S ribosomal protein L35a OS=Ovis aries OX=9940 GN=LOC101112702 PE=3 SV=1	65	1.605373264	Up	FALSE	W5PFD9
5	LOC114113944	-0.638964058	A0A6P3EA03	4.81E-08	7.32	Elongation factor 1-beta OS=Ovis aries OX=9940 GN=LOC114113944 PE=3 SV=1	142	0.642173903	Down	FALSE	A0A6P3EA03
11	CYCS	-0.68992394	P62896	1.41E-09	8.85	Cytochrome c OS=Ovis aries OX=9940 GN=CYCS PE=1 SV=2	72	0.61988653	Down	FALSE	P62896
3	W5P2A6	-1.526526026	W5P2A6	9.58E-06	5.02	Ubiquitin like 4A OS=Ovis aries OX=9940 PE=4 SV=1	194	0.347112199	Down	FALSE	W5P2A6
19	RPS26	-0.761035135	Q6Q312	5.80E-04	3.24	40S ribosomal protein S26 OS=Ovis aries OX=9940 GN=RPS26 PE=3 SV=3	51	0.590072801	Down	FALSE	Q6Q312
29	NHP2	-0.810043139	W5P8G4	1.57E-07	6.80	NHP2 ribonucleoprotein OS=Ovis aries OX=9940 GN=NHP2 PE=3 SV=1	6	0.570364803	Down	FALSE	W5P8G4
9	W5NPV2	-0.609820622	W5NPV2	7.61E-09	8.12	Small nuclear ribonucleoprotein G OS=Ovis aries OX=9940 PE=3 SV=1	85	0.655278171	Down	FALSE	W5NPV2
9	POLR2J	-0.792465618	W5PXR8	5.55E-06	5.26	RNA polymerase II subunit J OS=Ovis aries OX=9940 GN=POLR2J PE=3 SV=1	84	0.577356525	Down	FALSE	W5PXR8
12	SNRPD2	-0.772524183	W5PKG8	4.69E-09	8.33	Small nuclear ribonucleoprotein Sm D2 OS=Ovis aries OX=9940 GN=SNRPD2 PE=3 SV=1	68	0.585392358	Down	FALSE	W5PKG8
19	SNU13	-0.589701539	W5QAQ9	3.95E-06	5.40	Ribonucloprotein OS=Ovis aries OX=9940 GN=SNU13 PE=3 SV=1	52	0.664480359	Down	FALSE	W5QAQ9
14	SNRPF	-0.819671985	W5PQH9	1.82E-06	5.74	Sm protein F OS=Ovis aries OX=9940 GN=SNRPF PE=3 SV=1	57	0.566570745	Down	FALSE	W5PQH9
7	ISG15	-1.526076142	W5PBE1	5.08E-11	10.29	ISG15 ubiquitin like modifier OS=Ovis aries OX=9940 GN=ISG15 PE=4 SV=1	105	0.347220458	Down	FALSE	W5PBE1
1	AK3	-0.856550379	W5PVD4	1.03E-11	10.99	"GTP:AMP phosphotransferase AK3, mitochondrial OS=Ovis aries OX=9940 GN=AK3 PE=3 SV=1"	276	0.552271514	Down	FALSE	W5PVD4
5	EIF1B	-1.008826195	W5NX86	0.004338096	2.36	Eukaryotic translation initiation factor 1B OS=Ovis aries OX=9940 GN=EIF1B PE=3 SV=1	132	0.496950412	Down	FALSE	W5NX86
15	TSR1	0.64930473	W5Q1H1	1.19E-05	4.92	TSR1 ribosome maturation factor OS=Ovis aries OX=9940 GN=TSR1 PE=4 SV=1	55	1.568412158	Up	FALSE	W5Q1H1
6	W5PH55	-0.717445982	W5PH55	1.63E-05	4.79	2'-5' oligoadenylate synthase OS=Ovis aries OX=9940 PE=3 SV=1	119	0.608173145	Down	FALSE	W5PH55
5	LOC114108775	-0.828526117	A0A6P3EDI7	5.09E-07	6.29	Eukaryotic translation initiation factor 1 OS=Ovis aries OX=9940 GN=LOC114108775 PE=3 SV=1	139	0.563104226	Down	FALSE	A0A6P3EDI7
10	EIF3E	-0.960907899	W5PZH7	1.98E-08	7.70	Eukaryotic translation initiation factor 3 subunit E OS=Ovis aries OX=9940 GN=EIF3E PE=3 SV=1	75	0.513733515	Down	FALSE	W5PZH7
19	LOC101108339	0.587713918	W5P2T8	1.52E-05	4.82	Ribosome biogenesis protein NSA2 homolog OS=Ovis aries OX=9940 GN=LOC101108339 PE=3 SV=1	50	1.502863435	Up	FALSE	W5P2T8
2	DCTN3	-1.198496062	W5PHG7	8.51E-11	10.07	Dynactin subunit 3 OS=Ovis aries OX=9940 GN=DCTN3 PE=4 SV=1	208	0.435729271	Down	FALSE	W5PHG7
9	LOC114110840	0.600711201	A0A6P7DK24	5.05E-10	9.30	Ribosomal protein L7 OS=Ovis aries OX=9940 GN=LOC114110840 PE=3 SV=1	83	1.516463949	Up	FALSE	A0A6P7DK24
23	MRPS18C	-0.779058437	W5NXP5	7.86E-06	5.10	Mitochondrial ribosomal protein S18C OS=Ovis aries OX=9940 GN=MRPS18C PE=3 SV=1	38	0.582746994	Down	FALSE	W5NXP5
21	MRPL28	-0.737267923	W5PQA3	1.06E-05	4.97	"39S ribosomal protein L28, mitochondrial OS=Ovis aries OX=9940 GN=MRPL28 PE=3 SV=1"	43	0.599874278	Down	FALSE	W5PQA3
19	MRPL1	-0.601811969	W5Q8S0	6.26E-07	6.20	Mitochondrial ribosomal protein L1 OS=Ovis aries OX=9940 GN=MRPL1 PE=4 SV=1	53	0.65892585	Down	FALSE	W5Q8S0
21	MRPL42	-0.856821668	W5Q2T0	3.11E-07	6.51	Mitochondrial ribosomal protein L42 OS=Ovis aries OX=9940 GN=MRPL42 PE=3 SV=1	44	0.552167673	Down	FALSE	W5Q2T0
13	RPL36	-0.848964063	W5PBV8	1.02E-10	9.99	60S ribosomal protein L36 OS=Ovis aries OX=9940 GN=RPL36 PE=3 SV=1	63	0.555183246	Down	FALSE	W5PBV8
2	ERAL1	0.602602525	W5P2X2	0.003005223	2.52	"GTPase Era, mitochondrial OS=Ovis aries OX=9940 GN=ERAL1 PE=3 SV=1"	213	1.518453285	Up	FALSE	W5P2X2
26	W5Q5X6	-0.617518934	W5Q5X6	8.73E-08	7.06	Mitochondrial ribosomal protein L21 OS=Ovis aries OX=9940 PE=4 SV=1	22	0.651790878	Down	FALSE	W5Q5X6
7	RPL37	0.749814546	W5P472	0.002100711	2.68	Ribosomal protein L37 OS=Ovis aries OX=9940 GN=RPL37 PE=3 SV=1	104	1.681576655	Up	FALSE	W5P472
5	TIMM10	-1.404130287	A0A6P3TFS9	1.06E-06	5.97	Mitochondrial import inner membrane translocase subunit OS=Ovis aries OX=9940 GN=TIMM10 PE=3 SV=1	123	0.377845858	Down	FALSE	A0A6P3TFS9
8	MTIF3	-0.617874585	A0A6P7EG41	1.17E-05	4.93	Mitochondrial translational initiation factor 3 OS=Ovis aries OX=9940 GN=MTIF3 PE=3 SV=1	97	0.651630219	Down	FALSE	A0A6P7EG41
23	MRPL55	-0.816027003	W5P8R5	1.92E-06	5.72	Mitochondrial ribosomal protein L55 OS=Ovis aries OX=9940 GN=MRPL55 PE=4 SV=1	36	0.568004001	Down	FALSE	W5P8R5
23	W5PT31	-0.880904715	W5PT31	1.01E-07	7.00	Mitochondrial ribosomal protein S6 OS=Ovis aries OX=9940 PE=3 SV=1	35	0.543026792	Down	FALSE	W5PT31
33	MRPS10	-0.734250486	W5NZ91	2.10E-05	4.68	"28S ribosomal protein S10, mitochondrial OS=Ovis aries OX=9940 GN=MRPS10 PE=3 SV=1"	1	0.601130245	Down	FALSE	W5NZ91
11	RPL10A	-0.609645987	W5PQX4	9.79E-09	8.01	Ribosomal protein OS=Ovis aries OX=9940 GN=RPL10A PE=3 SV=1	69	0.655357496	Down	FALSE	W5PQX4
26	MRPS15	-1.38044091	W5QEM0	5.45E-08	7.26	"28S ribosomal protein S15, mitochondrial OS=Ovis aries OX=9940 GN=MRPS15 PE=3 SV=1"	24	0.38410139	Down	FALSE	W5QEM0
22	W5Q802	-0.770322814	W5Q802	1.27E-08	7.90	Mitochondrial ribosomal protein L40 OS=Ovis aries OX=9940 PE=3 SV=1	39	0.586286274	Down	FALSE	W5Q802
11	W5NZD1	1.039983271	W5NZD1	3.99E-05	4.40	RNA helicase OS=Ovis aries OX=9940 PE=4 SV=1	73	2.05620381	Up	FALSE	W5NZD1
28	W5QA09	-1.622856945	W5QA09	7.96E-14	13.10	Mitochondrial ribosomal protein L12 OS=Ovis aries OX=9940 PE=3 SV=1	12	0.324691845	Down	FALSE	W5QA09
13	RSL1D1	0.77687306	W5PAF7	6.46E-08	7.19	Ribosomal L1 domain containing 1 OS=Ovis aries OX=9940 GN=RSL1D1 PE=4 SV=1	64	1.713413143	Up	FALSE	W5PAF7
23	W5Q3C8	-1.288125171	W5Q3C8	3.48E-08	7.46	Mitochondrial ribosomal protein L43 OS=Ovis aries OX=9940 PE=3 SV=1	37	0.40948282	Down	FALSE	W5Q3C8
22	MRPL47	-0.853317999	W5QHP0	1.82E-06	5.74	Mitochondrial ribosomal protein L47 OS=Ovis aries OX=9940 GN=MRPL47 PE=3 SV=1	41	0.553510274	Down	FALSE	W5QHP0
4	METTL27	-0.88479938	W5PQY3	4.36E-05	4.36	Methyltransferase like 27 OS=Ovis aries OX=9940 GN=METTL27 PE=4 SV=1	166	0.541562827	Down	FALSE	W5PQY3
21	MRPS31	-1.016820648	W5PIG1	1.61E-10	9.79	"28S ribosomal protein S31, mitochondrial OS=Ovis aries OX=9940 GN=MRPS31 PE=3 SV=1"	45	0.49420426	Down	FALSE	W5PIG1
11	WDR36	0.781314699	W5QCC6	5.24E-04	3.28	WD repeat domain 36 OS=Ovis aries OX=9940 GN=WDR36 PE=4 SV=1	70	1.718696373	Up	FALSE	W5QCC6
24	MRPL11	-0.9763805	W5P547	1.25E-06	5.90	Mitochondrial ribosomal protein L11 OS=Ovis aries OX=9940 GN=MRPL11 PE=3 SV=1	33	0.508253271	Down	FALSE	W5P547
1	REXO2	-0.736099047	W5NSD9	5.27E-07	6.28	RNA exonuclease 2 OS=Ovis aries OX=9940 GN=REXO2 PE=3 SV=1	264	0.600360495	Down	FALSE	W5NSD9
12	LYAR	0.622778742	W5PCQ4	0.015169448	1.82	Ly1 antibody reactive OS=Ovis aries OX=9940 GN=LYAR PE=4 SV=1	66	1.539838174	Up	FALSE	W5PCQ4
20	MT-ND1	0.666171782	O78747	3.97E-08	7.40	NADH-ubiquinone oxidoreductase chain 1 OS=Ovis aries OX=9940 GN=MT-ND1 PE=1 SV=1	49	1.586856623	Up	FALSE	O78747
3	AK2	-1.263281064	W5QI77	1.55E-12	11.81	"Adenylate kinase 2, mitochondrial OS=Ovis aries OX=9940 GN=AK2 PE=3 SV=1"	196	0.416595435	Down	FALSE	W5QI77
21	MRPL46	-1.746465131	W5PMI4	9.46E-08	7.02	"39S ribosomal protein L46, mitochondrial OS=Ovis aries OX=9940 GN=MRPL46 PE=3 SV=1"	47	0.298031116	Down	FALSE	W5PMI4
28	LOC101121538	-0.710483262	A0A8V6V4N3	2.60E-09	8.59	Cytochrome c oxidase subunit OS=Ovis aries OX=9940 GN=LOC101121538 PE=3 SV=1	11	0.611115398	Down	FALSE	A0A8V6V4N3
1	NIPSNAP2	-0.874651052	W5PJM6	7.00E-07	6.15	Nipsnap homolog 2 OS=Ovis aries OX=9940 GN=NIPSNAP2 PE=3 SV=1	278	0.545385764	Down	FALSE	W5PJM6
11	UTP25	0.746483934	W5PSJ2	4.22E-04	3.37	U3 small nucleolar RNA-associated protein 25 homolog OS=Ovis aries OX=9940 GN=UTP25 PE=3 SV=1	71	1.677699038	Up	FALSE	W5PSJ2
25	NDUFS8	-0.862503984	W5PYC8	1.25E-08	7.90	"NADH dehydrogenase [ubiquinone] iron-sulfur protein 8, mitochondrial OS=Ovis aries OX=9940 GN=NDUFS8 PE=3 SV=1"	28	0.549997138	Down	FALSE	W5PYC8
22	MRPS23	-0.747157283	W5PDS7	7.86E-07	6.10	Mitochondrial ribosomal protein S23 OS=Ovis aries OX=9940 GN=MRPS23 PE=4 SV=1	40	0.595776332	Down	FALSE	W5PDS7
10	DCAF13	-0.73455971	W5Q3Y5	0.003185495	2.50	DDB1- and CUL4-associated factor 13 OS=Ovis aries OX=9940 GN=DCAF13 PE=3 SV=1	76	0.601001414	Down	FALSE	W5Q3Y5
26	NDUFB4	-1.41793121	W5QF73	1.27E-10	9.90	NADH dehydrogenase [ubiquinone] 1 beta subcomplex subunit 4 OS=Ovis aries OX=9940 GN=NDUFB4 PE=1 SV=1	25	0.374248591	Down	FALSE	W5QF73
21	MRPL57	-1.289438817	W5PVZ7	6.02E-08	7.22	Mitochondrial ribosomal protein L57 OS=Ovis aries OX=9940 GN=MRPL57 PE=4 SV=1	46	0.409110135	Down	FALSE	W5PVZ7
13	WDR3	0.816453637	W5QGH9	3.78E-04	3.42	WD repeat domain 3 OS=Ovis aries OX=9940 GN=WDR3 PE=4 SV=1	62	1.761071686	Up	FALSE	W5QGH9
29	LOC101115589	-1.472581133	W5PZC9	1.31E-09	8.88	Cytochrome b-c1 complex subunit 6 OS=Ovis aries OX=9940 GN=LOC101115589 PE=1 SV=1	7	0.360337041	Down	FALSE	W5PZC9
23	MRPL49	-0.866638339	W5PT99	7.69E-07	6.11	"39S ribosomal protein L49, mitochondrial OS=Ovis aries OX=9940 GN=MRPL49 PE=3 SV=1"	34	0.548423258	Down	FALSE	W5PT99
14	UTP15	0.74424256	W5P468	5.26E-04	3.28	U3 small nucleolar RNA-associated protein 15 homolog OS=Ovis aries OX=9940 GN=UTP15 PE=4 SV=1	58	1.675094585	Up	FALSE	W5P468
22	MRPS27	-1.336792181	W5P4Z8	2.05E-06	5.69	Mitochondrial ribosomal protein S27 OS=Ovis aries OX=9940 GN=MRPS27 PE=4 SV=1	42	0.395899958	Down	FALSE	W5P4Z8
28	NDUFC2	-1.159876184	W5P9Q8	9.83E-08	7.01	NADH dehydrogenase [ubiquinone] 1 subunit C2 OS=Ovis aries OX=9940 GN=NDUFC2 PE=1 SV=1	14	0.447550944	Down	FALSE	W5P9Q8
28	NDUFB10	-2.752791751	W5Q5Y9	1.37E-08	7.86	NADH dehydrogenase [ubiquinone] 1 beta subcomplex subunit 10 OS=Ovis aries OX=9940 GN=NDUFB10 PE=1 SV=1	10	0.148363514	Down	FALSE	W5Q5Y9
25	MRPL17	-1.118208038	W5Q518	2.15E-05	4.67	"39S ribosomal protein L17, mitochondrial OS=Ovis aries OX=9940 GN=MRPL17 PE=3 SV=1"	30	0.46066566	Down	FALSE	W5Q518
24	MRPL20	-1.211905258	W5P016	0.013278728	1.88	Mitochondrial ribosomal protein L20 OS=Ovis aries OX=9940 GN=MRPL20 PE=3 SV=1	31	0.431698128	Down	FALSE	W5P016
27	NDUFA5	-1.174228362	A0A8V6VT05	1.81E-07	6.74	NADH dehydrogenase [ubiquinone] 1 alpha subcomplex subunit 5 OS=Ovis aries OX=9940 GN=NDUFA5 PE=3 SV=1	18	0.443120703	Down	FALSE	A0A8V6VT05
27	LOC101113599	-0.650739821	A0A8V6VZ54	2.11E-08	7.68	"Cytochrome c1, heme protein, mitochondrial OS=Ovis aries OX=9940 GN=LOC101113599 PE=3 SV=1"	17	0.636953597	Down	FALSE	A0A8V6VZ54
25	LOC114115573	-0.814055048	A0A6P7E5B2	1.42E-06	5.85	"Cytochrome c oxidase subunit 7C, mitochondrial OS=Ovis aries OX=9940 GN=LOC114115573 PE=1 SV=1"	29	0.568780911	Down	FALSE	A0A6P7E5B2
4	ATP6V1F	-0.7414784	W5NZZ3	2.20E-06	5.66	V-type proton ATPase subunit F OS=Ovis aries OX=9940 GN=ATP6V1F PE=3 SV=1	167	0.598126109	Down	FALSE	W5NZZ3
26	W5P642	-1.702612214	W5P642	8.70E-11	10.06	Cytochrome b-c1 complex subunit 7 OS=Ovis aries OX=9940 PE=1 SV=1	26	0.307229315	Down	FALSE	W5P642
24	ATP5PB	-0.79093465	A0A8V6WHY3	5.34E-10	9.27	ATP synthase subunit b OS=Ovis aries OX=9940 GN=ATP5PB PE=3 SV=1	32	0.577969533	Down	FALSE	A0A8V6WHY3
29	NDUFB5	-1.096145544	A0A8V6WJW2	2.97E-09	8.53	"NADH dehydrogenase [ubiquinone] 1 beta subcomplex subunit 5, mitochondrial OS=Ovis aries OX=9940 GN=NDUFB5 PE=3 SV=1"	5	0.467764557	Down	FALSE	A0A8V6WJW2
17	COX7A2	-0.776578841	Q9TR30	9.57E-06	5.02	"Cytochrome c oxidase subunit 7A2, mitochondrial (Fragment) OS=Ovis aries OX=9940 GN=COX7A2 PE=1 SV=1"	54	0.583749437	Down	FALSE	Q9TR30
5	GRPEL1	-0.854061262	W5PPL5	2.77E-11	10.56	GrpE protein homolog OS=Ovis aries OX=9940 GN=GRPEL1 PE=3 SV=1	126	0.553225184	Down	FALSE	W5PPL5
29	NDUFB9	-1.261705651	A0A8V6VHV8	7.16E-11	10.15	NADH dehydrogenase [ubiquinone] 1 beta subcomplex subunit 9 OS=Ovis aries OX=9940 GN=NDUFB9 PE=3 SV=1	8	0.417050603	Down	FALSE	A0A8V6VHV8
9	TIMMDC1	-0.718031471	W5QEQ9	5.20E-06	5.28	Translocase of inner mitochondrial membrane domain containing 1 OS=Ovis aries OX=9940 GN=TIMMDC1 PE=4 SV=1	87	0.60792638	Down	FALSE	W5QEQ9
26	ATP5PD	-1.43497325	W5PP37	9.48E-11	10.02	"ATP synthase subunit d, mitochondrial OS=Ovis aries OX=9940 GN=ATP5PD PE=1 SV=1"	27	0.369853735	Down	FALSE	W5PP37
26	LOC101110664	-0.770850285	W5PW27	1.58E-08	7.80	"Cytochrome c oxidase subunit 5B, mitochondrial OS=Ovis aries OX=9940 GN=LOC101110664 PE=1 SV=1"	23	0.586071958	Down	FALSE	W5PW27
28	NDUFB6	-0.823774461	W5PZE3	1.06E-05	4.97	NADH dehydrogenase [ubiquinone] 1 beta subcomplex subunit 6 OS=Ovis aries OX=9940 GN=NDUFB6 PE=1 SV=1	9	0.564961922	Down	FALSE	W5PZE3
31	W5NXT8	-0.863170839	W5NXT8	1.53E-06	5.82	"Cytochrome c oxidase subunit 5A, mitochondrial OS=Ovis aries OX=9940 PE=1 SV=1"	2	0.549742972	Down	FALSE	W5NXT8
